# Supplementary material for: Phosphoproteomic Analysis of Platelets Activated by Pro-Thrombotic Oxidized Phospholipids and Thrombin
Source: PLoS One. 2014 Jan 6;9(1):e84488. doi: 10.1371/journal.pone.0084488 (PMC3882224; doi:10.1371/journal.pone.0084488)
Supplement: Annotated Spectra S5 — (ZIP) [file pone.0084488.s008.zip › TATVSSPLTSPTSPSTLSLK_-19_2_118988.txt]

m/z	i	matches
307.87457	9.2
318.42850	9.8
319.32135	27.6
323.34305	39.8
326.15631	22.8
327.40137	19.6
342.73798	10.6
347.46820	191.4	y (3) (1+)
348.34958	78.2
351.32822	115.4
352.14835	33.7
354.69116	11.8
355.32385	21.3
356.39459	7.2
365.37393	14.8
366.34506	31.7
368.35675	10.9
369.42596	20.3
371.98242	3.4
373.89459	13.6
378.14612	25.6
381.73068	18.3
383.06833	14.0
384.18106	3.8
384.78381	20.4
386.43631	9.8
389.10797	6.8
390.36157	53.9
391.36075	24.2
392.06876	38.4
392.68121	2.7
393.34210	18.4
394.32150	55.1
395.16998	8.6
396.26883	39.7
397.63144	22.5
399.03857	4.2
401.08014	8.9
405.64282	53.1
406.40750	5.2
408.44370	11.4
409.25888	33.5
410.26480	33.3
411.32806	26.4
413.25214	8.5
414.22549	11.0
417.29309	34.6
420.24664	8.6
421.99536	159.6
423.26410	87.3
424.04858	56.7
425.08893	10.2
426.54715	19.9
427.32227	101.0
428.53937	10.5
430.38672	14.3
431.57764	8.6
432.26569	22.4
437.21594	212.6
438.18796	13.4
439.83878	15.9
440.65839	32.3
442.04410	74.5
443.12769	7.2
448.89905	21.0
452.29858	16.1
453.32187	26.3
455.13300	63.8
458.12372	7.9
460.40146	99.3
462.35172	3.4
465.32233	34.3
466.39352	13.1
467.52164	38.4
468.72720	59.8
473.08087	81.3
475.27155	36.8
476.36322	26.5
477.56668	5.5
481.09137	14.9
482.46252	22.5
483.09171	8.1
485.37967	18.3
487.54529	15.6
488.38354	14.1
489.41711	23.0
491.59259	44.4
492.31427	19.5
493.16391	87.0
494.25836	55.4
495.23029	11.4
496.98419	38.4
499.11688	11.4
500.39749	16.2
501.33588	14.0
502.66003	25.1
505.22681	25.7
506.28564	41.6
508.14905	26.2
509.42981	22.2
511.21994	136.1
512.13098	71.5
513.09174	60.5
514.08649	30.4
515.54663	13.6
517.45679	8.4
518.13037	17.3
520.02649	36.2
521.42358	53.3
522.37695	28.0
525.17529	207.3
529.41052	76.9
530.18610	13.8
533.41205	11.5
534.65704	71.9
536.04358	196.1
537.29785	24.1
539.31445	58.0
540.29993	41.0
541.19135	36.7
542.49561	59.2
544.15894	9.4
545.48254	25.9
546.16626	22.8
547.18890	31.9
548.45618	31.7
550.40289	14.3
551.30383	174.1
552.61877	197.6
553.24463	334.8	b (11) (2+)-H2O
555.33997	14.5
556.82483	17.7
557.48212	6.7
558.34583	22.4
559.05664	5.5
561.45813	120.2
562.09631	32.2
563.26025	31.7
564.79736	34.0
567.34747	80.0
568.03699	25.9
571.36597	48.4
572.38867	28.4
575.06653	28.9
575.88000	14.0
579.34979	28.9
580.41730	27.5
581.43945	25.5
582.58557	32.2
584.24579	396.1
584.90442	24.0
585.51648	103.4
586.56812	21.1
587.58984	17.8
590.41748	44.7
591.23511	19.5
592.34766	56.8
592.98291	6.3
595.42993	16.2
600.43738	12.8
602.10547	110.2
604.64264	25.7
605.31946	23.0
613.24927	17.6
614.36682	24.6
616.06354	13.7
617.26410	101.5
618.42737	14.1
620.54675	23.7
621.18298	30.5
622.40167	19.4
623.30347	33.4
625.70966	53.4
626.83844	54.2
628.97888	33.4
631.44861	39.8
632.15649	32.0
633.19055	30.1
635.40912	6.0
637.17694	11.9
638.33813	32.2
639.14087	9.4
640.35022	25.5
642.19806	17.9
643.18750	15.3
644.29706	37.5
645.88776	27.6
649.12885	189.1	y (13) (2+)-H2O-P, y (6) (1+), y (12) (2+), y (13) (2+)-NH3-P
652.13293	49.5
655.30713	650.0
656.49231	33.5
658.38953	3.8
659.54907	7.7
664.22589	146.8
665.15015	8.9
666.37292	9.6
668.13129	56.8
669.12018	8.8
671.35303	53.3
672.37781	18.1
673.25989	72.3
673.89392	84.7
675.72778	75.9
676.58124	507.7
677.40381	73.2
679.49573	5.1
681.66150	36.1
682.37964	36.4
683.17639	23.9
685.07471	23.4
686.43994	23.8
688.08472	58.9
690.46381	52.3
691.43787	18.1
693.69507	15.7
695.16620	13.3
697.26453	73.2
698.06818	16.3
699.44110	203.8
700.30737	102.8
701.36011	15.8
703.25677	66.1
704.19867	101.2
706.73883	70.5
708.50305	109.6
709.50623	79.0
710.51575	17.8
713.29126	9.7
714.41693	22.7
716.35529	42.0
717.20386	47.5
718.03662	87.0
719.42310	44.1
721.31836	178.1
722.13580	31.3
723.17816	48.6
725.36139	56.1
726.34509	33.4
727.48010	156.4
728.52576	78.4
731.18042	64.7
738.42554	10.2
739.32690	55.8
740.18927	16.1
741.85736	41.0
743.75378	84.9
745.36877	719.4	y (7) (1+), y (14) (2+)-H2O
746.50635	380.8	y (14) (2+)-NH3
748.35077	13.1
749.50732	52.4
750.39136	25.2
751.41241	72.2
753.37897	99.3
754.12036	54.0
755.33704	33.9
755.97522	17.0
757.32990	19.0
758.05219	15.9
761.60406	18.5
762.69067	22.5
763.41357	36.0
764.13708	15.2
765.33722	80.4
766.49084	33.7
767.22089	20.8
769.02576	21.2
771.19275	373.8
772.46997	80.0
773.13171	7.5
774.03052	39.3
775.33258	44.3
775.93695	67.8
777.23950	132.8
778.94220	26.7
779.72266	15.7
780.77783	64.2
781.53387	15.1
782.47607	72.9
783.34174	30.0
785.77625	61.5
786.53967	149.7
787.53613	154.0
788.40125	77.3
790.23444	56.1
791.10071	78.5
792.33911	140.8
793.25513	107.2
795.27222	94.3
796.58984	50.2
797.59973	43.8
798.52722	13.5
799.73083	95.0
800.40356	23.0
801.54846	101.5
802.15698	53.5
803.40027	110.3
804.17383	169.0
805.16797	137.3
806.52051	131.1
807.47021	47.7
808.93848	69.6
810.69714	86.1
811.51294	275.1
812.65503	86.9
813.70557	43.2
814.58740	75.8
815.44836	94.0
816.52161	46.2
817.18408	45.2
818.70886	73.1
819.35913	84.6
820.21606	315.0
821.55554	209.1
822.37231	631.5	b (9) (1+)-H2O-P
823.20569	422.2	b (9) (1+)-NH3-P
824.34326	156.8
825.31201	427.5
826.26184	86.2
828.68152	43.1
830.31958	17.4
831.22253	57.6
831.96692	131.6
832.70630	275.4	y (17) (2+)-H2O-P, y (16) (2+)-NH3, y (8) (1+), y (16) (2+)-H2O, b (18) (2+)-NH3-2P
833.63879	211.5	y (17) (2+)-NH3-P
834.53723	51.0
835.58948	22.7
836.87170	49.5
838.05432	181.2	b (17) (2+)-NH3-P, b (8) (1+), b (16) (2+)
838.87146	78.3
840.14282	526.1	b (18) (2+)-2P, b (9) (1+)-P
841.18884	245.8	y (16) (2+)
841.99902	126.3
842.71313	17.3
843.38098	18.3
845.60669	317.9	b (17) (2+)-P
847.11060	161.1
848.08594	33.9
849.82959	113.5
850.47607	26.8
851.38733	19.9
852.34705	83.5
853.47754	99.1
855.28845	103.1
856.69202	28.1
857.78125	39.2
858.46362	7.4
859.50183	80.3
860.20471	10.5
862.08032	122.6
863.26111	84.6
864.14099	96.8
864.79272	60.2
870.16492	142.0
871.21021	273.7
871.91626	11.6
872.58960	215.9
873.38184	55.7
874.23108	89.3
875.88745	93.2
876.52271	181.5
877.31372	119.1
878.47864	55.0
879.25769	43.7
880.17212	57.1
882.37341	302.4	y (17) (2+)-NH3, y (17) (2+)-H2O
883.18701	13.7
885.00793	236.3	y (18) (2+)-NH3-P
886.26526	221.3	b (17) (2+)-H2O
887.03748	52.1
888.15735	73.7
889.05627	37.4
890.24731	305.5
891.29858	269.1	y (17) (2+)
892.47791	130.0
893.42859	31.4
894.31128	65.1
895.55884	52.9
897.51599	9.4
898.44958	36.3
899.52112	56.7
902.26318	249.9
903.16028	134.3
904.00769	63.6
905.45190	60.3
906.21997	32.3
907.67908	100.4
908.66504	165.6
909.46973	202.3	b (10) (1+)-H2O-P
910.54126	510.5	b (10) (1+)-NH3-P
911.74341	86.0
912.62793	70.9
913.60400	147.2
914.72314	183.3	y (9) (1+)-P
915.58533	40.8
916.76221	134.4
917.58508	14.4
918.92688	51.9
920.18884	499.8	y (19) (2+)-H2O-P, y (19) (2+)-NH3-P, b (9) (1+)-H2O
920.98181	265.4
921.60583	152.6
922.23193	141.7
923.22498	186.7
924.39294	74.5
925.11963	38.3
926.19348	553.7
927.15430	46.9
927.79346	235.9	b (10) (1+)-P, y (19) (2+)-P
929.50806	229.4	b (18) (2+)-H2O
930.28198	277.6
931.13916	178.1
932.04919	198.5
933.04077	233.5	y (18) (2+)-NH3, y (18) (2+)-H2O
933.76233	142.7
934.65063	323.9
935.43066	64.1
936.44543	191.1	b (19) (2+)-H2O-P
938.15906	212.3	b (19) (2+)-NH3-P, b (18) (2+), b (9) (1+)
939.28394	215.8
940.19873	123.2
941.59546	83.4
942.83765	165.0
943.96667	132.0
945.22253	152.0
946.81482	155.2
947.75562	86.1
948.85718	92.7
950.32410	44.4
951.26917	34.1
952.74634	261.7	[M+2H] (2+)-NH3-H2O-2P
953.82983	251.5
954.64636	52.2
955.84448	117.1
956.50842	98.8
957.39148	103.9
960.09241	193.2
961.19824	399.3	[M+2H] (2+)-NH3-2P, [M+2H] (2+)-H2O-2P
962.41956	278.7
963.52539	110.9
964.25916	223.2
965.23669	16.5
966.38916	116.3
967.11182	31.5
967.86328	167.9
968.74658	82.6
969.58203	191.5	y (19) (2+)-NH3
970.71777	582.9	[M+2H] (2+)-2P
971.57471	921.0
972.49255	396.9
973.35706	333.3
974.73987	385.6
975.39209	422.9
976.29199	111.0
977.53943	44.7
978.85010	37.7
979.92346	27.6
980.84583	140.0
981.97095	314.7
982.64917	54.5
983.59985	150.5
984.39453	119.8
985.08594	15.3
985.99072	193.1	b (19) (2+)-H2O
987.06421	69.8
988.47949	224.8
989.46106	243.0
990.35522	186.7
991.28491	184.7
992.01514	189.5
992.91455	337.8
994.25427	164.3
995.28149	129.2
996.76196	345.9	y (9) (1+)-NH3
997.89209	127.7
998.55396	25.3
999.36206	26.0
1001.05493	1001.1	[M+2H] (2+)-NH3-H2O-P
1002.36621	801.9
1003.17969	612.7
1003.93530	11.1
1004.70337	113.7
1005.70361	68.6
1007.19727	644.3	b (10) (1+)-H2O, b (11) (1+)-H2O-P, b (11) (1+)-NH3-P
1008.29968	313.4
1009.85132	2088.3	[M+2H] (2+)-NH3-P, [M+2H] (2+)-H2O-P
1010.46021	1957.8
1011.10657	1770.4
1011.89307	2512.9	y (10) (1+)-P
1012.60645	253.9
1013.47534	368.3	y (9) (1+)
1014.59314	213.2
1015.83167	77.3
1017.30383	398.9
1019.07886	2489.7	[M+2H] (2+)-P
1020.35754	3573.3
1021.21289	1740.0
1022.50903	142.7
1023.64160	633.9
1024.68164	277.6	b (11) (1+)-P, b (10) (1+)
1025.54504	198.0
1026.51709	238.1
1027.37561	197.7
1029.14636	453.1
1029.84717	645.0
1030.69141	491.2
1031.52246	889.3
1032.51294	245.6
1033.45483	211.0
1034.07251	38.1
1035.24280	734.3
1035.96484	175.4
1036.61841	1069.7
1037.66895	562.7
1038.65479	231.4
1039.64612	66.7
1041.12964	962.5
1042.15723	319.8
1043.40649	173.2
1044.33533	102.9
1045.16785	141.0
1046.11426	121.0
1047.38672	346.8
1048.77222	131.3
1049.88843	2083.6	[M+2H] (2+)-NH3-H2O
1050.50720	1604.6
1051.12183	1059.2
1052.02856	2338.1
1053.23389	244.7
1054.36206	335.7
1055.29272	203.4
1056.12598	198.4
1057.04822	93.4
1057.64990	60.9
1059.25354	18.4
1067.56531	1587.3	[M+2H] (2+), [M+2H] (2+)-H
1068.62402	1010.7	[M+2H] (2+)+H
1069.72742	122.1
1074.44287	6.4
1075.70020	42.8
1077.27490	4.2
1079.42725	24.7
1081.53882	12.7
1082.46692	43.7
1085.34399	35.2
1088.13989	29.4
1088.79468	27.2
1089.78223	12.7
1090.69067	59.8
1092.21082	330.7	y (10) (1+)-H2O
1093.09839	107.4
1093.78320	46.3
1095.24463	26.0
1096.60547	18.7
1097.68030	16.5
1098.95337	48.8
1099.59045	96.0
1100.86755	23.4
1101.51025	33.2
1102.36316	58.3
1103.39734	105.9
1105.51050	54.6
1107.03003	87.0
1108.35986	237.1	b (12) (1+)-2P
1109.60852	140.1
1110.44617	763.0	y (10) (1+)
1111.46716	255.8
1112.53589	146.9
1113.68091	54.6
1114.31531	325.7
1116.59985	62.8
1117.96887	95.7
1118.70117	26.7
1119.82324	13.9
1120.43896	48.8
1121.81152	11.0
1122.45691	12.4
1123.96704	41.7
1125.23889	24.2
1126.26611	86.3
1127.51172	91.5
1130.15283	73.5
1131.91663	111.2
1132.96191	136.0
1134.50696	127.8
1135.29541	57.8
1137.71509	25.0
1138.99341	35.5
1139.73743	18.7
1141.12524	234.2
1141.88696	17.8
1143.52112	94.3
1144.51245	66.6
1145.49915	47.5
1147.78210	33.1
1148.49048	141.8
1150.27612	12.7
1152.50269	6.0
1155.68201	13.1
1156.62378	9.5
1157.50171	35.8
1158.59509	9.8
1159.29407	22.3
1160.55249	40.3
1161.62671	61.7
1163.53491	6.2
1166.58716	27.3
1167.50427	39.7
1168.73877	101.1
1169.78101	25.8
1171.93970	31.5
1173.59253	113.9
1174.28442	39.7
1175.23096	36.2
1176.17285	46.4
1177.41174	52.8
1178.59131	73.1
1179.66223	180.0	y (11) (1+)-H2O
1180.50562	264.2	y (11) (1+)-NH3
1181.50232	50.6
1182.34583	143.1
1184.27502	9.7
1185.07153	68.8
1186.45361	61.2
1187.45398	36.4
1188.38110	11.5
1189.41235	57.0
1190.47620	243.6
1191.54077	90.6
1192.32397	56.8
1194.45337	62.3
1195.90869	49.0
1197.51306	1193.6	y (11) (1+)
1198.43958	955.6
1199.42322	337.3
1200.58838	40.4
1201.47974	110.0
1202.30505	15.4
1203.71924	78.5
1204.54492	58.7
1205.33215	47.1
1206.28516	30.4
1207.22253	69.9
1207.86792	7.4
1208.54736	21.6
1212.33423	17.9
1213.39148	68.3
1217.36963	91.8
1218.45728	112.9
1219.37012	9.3
1220.66272	51.4
1221.45618	19.7
1222.29163	14.9
1223.33667	151.8
1224.62268	18.3
1225.74463	12.5
1226.66846	74.5
1227.82202	52.9
1230.55554	64.9
1231.35181	68.5
1232.51196	56.0
1235.34253	146.5
1236.72925	42.6
1237.56030	5.6
1238.85803	8.0
1239.48340	35.4
1240.25562	159.8
1241.37354	22.1
1242.20142	33.9
1243.44434	42.7
1245.42712	40.2
1246.54773	54.9
1247.51465	41.8
1248.59729	27.1
1250.77576	38.6
1254.46777	113.7
1255.70313	33.6
1256.44580	104.8
1257.56873	9.3
1258.97339	28.5
1259.94531	60.6
1261.81274	18.2
1263.55713	16.7
1264.71045	63.4
1265.45776	23.0
1266.80847	62.2
1268.44067	49.0
1270.59888	11.4
1272.12988	51.1
1272.83826	17.5
1273.96753	124.8
1274.71387	80.2
1275.72290	48.8
1277.13867	110.1
1278.37891	48.2
1279.37292	64.5
1280.74902	135.2
1281.65173	59.2
1282.56946	27.3
1285.14929	134.9
1286.29236	106.6
1287.23230	49.2
1289.51880	56.8
1290.64160	19.9
1291.69153	79.7
1292.41809	217.0	b (13) (1+)-P, b (14) (1+)-2P
1293.63196	124.5
1294.37854	83.1
1296.85449	94.6
1298.38196	428.9	y (12) (1+)
1299.47876	122.6
1300.48584	201.2
1301.13110	54.4
1301.91724	5.9
1302.54443	6.4
1303.82715	93.4
1304.47632	47.3
1305.30579	10.1
1307.13684	98.9
1308.39380	12.5
1309.11243	4.5
1310.47693	48.1
1311.36755	15.8
1312.34436	14.2
1313.64099	29.6
1314.87317	61.8
1315.62573	153.0
1316.75330	262.3
1317.58447	46.2
1318.52649	39.4
1319.67261	80.3
1320.89880	79.5
1321.96033	27.8
1325.45691	104.5
1326.25818	11.8
1327.57434	63.1
1328.49133	19.4
1329.40991	41.1
1330.42773	18.2
1332.42273	20.4
1333.13318	141.8
1334.21277	73.7
1335.25818	16.1
1336.88550	66.4
1337.64539	78.4
1338.34546	20.7
1340.44922	25.1
1341.76880	80.4
1342.50842	61.3
1343.56750	9.0
1344.28198	13.9
1345.29529	49.3
1346.28577	17.4
1347.43420	25.5
1348.40820	12.8
1349.60413	114.9
1350.47595	1255.3
1351.18518	68.4
1351.83484	32.4
1354.29431	212.7
1355.57190	82.0
1356.58887	64.5
1357.35364	13.1
1359.56946	77.9
1360.88196	25.3
1362.13086	52.8
1363.03015	6.4
1364.57239	27.4
1365.30493	153.8
1366.50708	55.1
1368.07898	8.9
1369.55554	6.9
1372.26404	139.0
1373.43372	79.8
1374.65186	39.2
1375.61682	12.3
1377.02979	20.0
1378.27185	45.5
1379.30774	58.3
1380.16370	118.7
1381.01270	13.2
1382.32336	45.0
1383.46155	65.1
1384.39612	109.4
1385.59924	6.7
1387.13928	12.3
1389.48364	138.2
1390.66174	92.6
1391.36499	80.4
1392.60608	29.4
1393.30823	57.7
1394.39807	90.5
1395.69336	39.6
1396.59814	55.0
1397.89172	5.9
1398.58313	26.0
1402.64246	36.3
1407.04724	91.5
1407.93091	134.1
1408.59973	179.6
1409.38721	89.0
1410.32275	58.1
1411.01147	3.4
1412.50793	81.0
1413.66138	51.1
1414.34241	33.5
1414.98718	30.7
1416.01013	33.3
1417.38782	16.6
1418.63757	100.3
1420.17102	41.4
1421.45178	828.6
1422.26294	144.9
1423.27246	56.6
1424.32922	91.2
1425.13635	38.3
1426.24622	18.0
1430.79565	11.5
1432.44299	29.2
1433.65710	6.8
1434.65723	29.2
1435.49231	11.9
1437.16016	14.9
1438.76099	56.7
1439.47229	109.6
1440.17029	97.9
1441.13477	28.7
1443.10291	17.7
1444.23694	6.4
1445.55505	12.7
1446.34583	14.0
1448.10266	69.7
1449.40527	35.3
1450.82117	42.9
1454.54138	47.7
1455.45068	14.4
1457.12292	135.6
1459.55920	66.5
1461.55481	35.1
1462.38647	204.3	b (16) (1+)-H2O-2P
1463.29871	237.3	b (16) (1+)-NH3-2P
1464.54041	39.0
1465.54712	68.8
1466.79395	123.5
1467.72632	62.6
1468.80933	45.5
1469.66711	17.4
1470.60730	11.9
1471.55774	40.4
1472.59924	102.0
1474.97864	57.1
1477.07410	40.3
1478.67078	53.9
1479.40552	9.8
1483.28503	11.0
1485.18530	4.2
1486.58044	34.1
1487.61523	128.0
1488.46057	59.8
1490.48267	126.4
1491.60400	138.5
1492.67590	83.9
1493.41821	44.8
1494.83655	6.4
1495.58228	23.5
1499.49707	26.2
1500.44092	6.7
1501.33826	46.1
1502.30408	20.9
1503.63391	16.9
1505.17468	88.8
1508.53540	420.7	y (14) (1+)
1509.54968	310.2
1510.55713	217.7
1511.63721	39.4
1513.55884	111.0
1514.25244	103.4
1514.94031	17.8
1515.96204	5.1
1517.24097	35.4
1518.54626	28.7
1519.46399	30.2
1520.68250	56.4
1524.53333	10.7
1525.42029	25.1
1527.16333	55.6
1531.81494	13.2
1533.97607	29.9
1535.70911	18.2
1536.78101	17.5
1537.66614	47.5
1538.96252	76.8
1540.63989	9.8
1541.71094	58.9
1543.30054	29.5
1544.05933	85.1
1544.87622	12.3
1546.50305	18.9
1549.12915	32.6
1550.64001	54.8
1551.51782	15.1
1552.47778	4.3
1553.20129	16.2
1554.36292	26.9
1557.61230	40.2
1558.44690	27.6
1560.53699	20.9
1562.30188	28.5
1563.38489	55.3
1564.10461	6.7
1565.44446	24.3
1566.75281	14.1
1568.12708	308.8	y (16) (1+)-NH3-P
1568.75574	1688.6
1569.68140	90.4
1570.35449	197.8
1571.80469	84.1
1573.01941	18.3
1575.33411	30.5
1576.23511	12.0
1576.85901	38.2
1577.65442	43.0
1578.42749	49.3
1579.07043	67.1
1580.40198	67.4
1581.99329	147.9
1583.44971	96.0
1584.76233	139.1
1585.47766	52.4
1588.47961	86.7
1589.48474	10.2
1590.66089	10.2
1592.79163	37.7
1593.54980	17.3
1594.42542	35.5
1595.46313	38.3
1597.55164	7.5
1600.09961	48.1
1600.71057	19.3
1601.55774	31.7
1603.63208	12.6
1605.42041	52.7
1606.27161	22.6
1607.20605	78.1
1607.82251	62.0
1608.78796	16.2
1610.56470	47.6
1611.63928	57.3
1613.53052	35.1
1614.37244	7.7
1615.57947	45.3
1616.58533	43.1
1617.72620	8.5
1619.06152	11.1
1621.70520	227.0
1622.54370	38.6
1623.65039	31.8
1624.66199	11.1
1625.56201	28.1
1626.79114	20.3
1629.54419	54.0
1630.64294	169.4
1631.78430	169.7
1634.55859	26.7
1635.91614	8.9
1637.53992	29.5
1638.78662	21.1
1639.47510	93.9
1640.54785	11.3
1641.28271	26.4
1644.42651	111.3
1646.96399	42.3
1647.92883	20.9
1649.78552	35.2
1653.55652	26.4
1654.53247	106.5
1655.47009	48.5
1656.35803	108.5
1657.56860	64.8
1658.44946	4.7
1659.50500	64.4
1664.69153	112.0
1665.53003	27.5
1666.17273	24.7
1667.54846	183.0	y (17) (1+)-NH3-P
1668.18774	10.2
1670.95032	43.6
1671.62671	60.9
1672.57104	167.1
1673.51978	49.2
1674.56433	65.8
1675.49426	85.7
1676.59509	155.7
1678.02185	102.7
1678.89612	95.4
1679.51343	5.2
1680.69470	109.0
1681.59656	13.9
1682.68286	34.6
1683.80237	43.5
1684.66956	10.1
1690.55981	41.7
1691.71118	65.0
1692.64429	25.7
1694.90552	22.6
1696.59241	11.8
1698.36658	179.6
1699.67212	3.4
1700.93530	30.0
1702.22009	36.7
1706.50122	8.9
1707.39172	19.9
1708.45276	34.4
1709.11340	37.7
1712.81628	15.5
1713.94348	13.3
1714.84302	11.4
1717.63550	17.3
1720.97095	6.2
1724.33911	43.6
1725.38892	109.1
1727.05432	20.8
1728.21960	32.3
1729.58899	91.2
1731.71619	28.4
1733.53894	12.8
1734.44104	24.3
1735.26965	23.4
1743.25037	13.7
1745.22583	44.1
1748.49573	31.8
1751.96265	49.5
1752.59741	67.3
1753.62024	21.7
1754.62415	4.2
1755.70728	48.5
1759.48816	11.9
1760.65588	62.0
1762.66370	170.5
1763.66492	57.1
1764.78430	11.8
1767.00854	32.7
1769.11218	15.7
1769.76599	94.8
1770.40698	151.4
1771.05444	49.6
1771.88208	94.9
1772.51306	13.1
1773.62427	33.0
1777.25952	11.4
1777.99829	44.8
1778.93518	9.2
1781.87976	42.6
1783.50220	13.5
1788.49792	155.2
1789.38062	63.0
1790.81433	41.2
1793.71887	4.2
1794.97095	13.9
1804.60425	56.5
1811.02649	19.2
1827.59314	282.9
1828.78638	6.8
1832.83228	23.7
1834.27600	17.9
1837.00269	48.2
1838.31177	8.9
1840.09021	9.3
1841.24597	27.3
1841.95923	21.6
1844.60962	17.0
1848.32581	14.2
1855.82068	19.8
1856.79309	36.5
1858.69116	88.3
1863.69397	28.6
1865.13989	13.5
1865.74377	12.4
1866.80737	13.1
1872.49390	9.7
1874.16516	46.5
1874.80676	32.3
1876.75183	31.3
1879.12976	14.3
1883.80994	24.6
1885.45740	35.5
1887.63745	15.0
1890.09485	15.3
1892.42712	21.4
1893.17358	12.3
1902.71802	14.8
1925.80750	18.6
1930.03186	3.8
1934.61340	20.9
1936.74597	22.7
1943.96838	53.6
1948.03479	28.6
1952.70935	40.1
1953.88696	26.8
1957.47827	39.9
1959.36499	13.6
1961.87292	65.7
1963.61658	24.7
1970.80847	42.7
1971.92273	60.4
1972.95203	122.8
1974.91577	95.2
1988.79041	44.7
1989.94275	98.9
1990.61902	25.5
1992.27625	17.0
