# Supplementary material for: Phosphoproteomic Analysis of Platelets Activated by Pro-Thrombotic Oxidized Phospholipids and Thrombin
Source: PLoS One. 2014 Jan 6;9(1):e84488. doi: 10.1371/journal.pone.0084488 (PMC3882224; doi:10.1371/journal.pone.0084488)
Supplement: Annotated Spectra S5 — (ZIP) [file pone.0084488.s008.zip › TATVSSPLTSPTSPSTLSLK_-20_2_111906.txt]

m/z	i	matches
290.45923	25.7
298.25772	29.1
303.06924	30.1
304.24863	13.6
308.06628	8.4
309.32278	36.0
311.09854	45.7
312.30353	36.0
314.45670	42.2
316.58109	52.5
321.30811	21.8
324.03781	18.7
325.19870	148.9
326.04688	52.6
327.19055	206.2
328.61487	250.1
329.35086	235.1
329.99295	12.3
330.63956	113.4
332.31967	22.9
333.46948	56.8
334.15936	59.0
339.28064	30.9
341.02271	32.2
343.34872	278.4
347.43741	65.2
348.44296	94.2
349.62085	55.6
350.84875	70.7
351.47528	82.1
352.22876	51.7
353.12915	38.1
354.55023	53.5
355.21545	165.9
356.41425	34.4
359.41913	37.2
361.34497	10.5
365.26935	61.9
369.25003	15.8
371.69272	72.4
373.20532	347.8
375.29803	51.5
376.88049	126.8
378.13297	47.8
379.23083	63.1
380.26758	34.3
381.49438	40.4
383.03760	29.3
384.34003	17.7
386.89551	46.0
388.50366	150.0
391.05670	27.1
392.57590	17.5
394.04800	69.4
395.11441	353.6
396.11481	37.0
397.15912	62.3
397.79596	83.8
399.26263	79.3
400.24368	55.0
404.35898	16.7
405.82922	140.4
406.44839	23.4
407.52466	116.9
408.44354	48.4
412.29968	236.8
413.16937	160.6
414.33276	106.9
415.43451	24.9
419.47778	51.6
420.21906	37.0
420.98773	12.6
422.15695	142.6
424.14166	164.5
424.95746	42.2
425.89407	98.3
427.28564	932.3	y (3) (1+)
428.14447	249.7
429.00314	64.5
430.34326	120.3
431.19003	98.5
433.26959	60.7
437.98560	41.2
440.41199	33.0
441.32263	67.7
442.26718	607.1
443.28656	243.7
444.10486	69.8
447.38107	54.5
448.05582	29.9
449.14481	103.6
450.04895	14.6
452.64172	42.2
455.27142	47.7
456.13202	29.8
458.93283	84.8
460.10205	240.9
463.33615	121.5
465.74747	146.5
467.19897	52.5
468.35068	255.7
472.41980	34.4
475.09296	207.2
476.15149	301.7
477.15436	170.4
479.99606	23.9
480.82916	19.6
482.17694	35.2
485.67065	25.1
486.84647	93.9
493.27115	1292.0
494.15417	340.4
495.48785	127.1
496.43369	27.0
498.31680	37.3
501.22925	38.4
503.47769	85.2
506.98193	20.8
508.14682	100.7
511.20288	1414.7
512.25073	563.2
513.08441	193.5
513.93262	86.7
515.15625	26.0
516.42188	30.1
517.30811	48.4
518.30554	31.8
519.31561	153.9
521.49768	43.5
523.58118	50.4
525.20251	111.3
526.17401	115.1
527.64233	37.0
529.21887	1416.0	b (6) (1+)-H2O
530.34656	464.7
531.30530	240.5
532.47998	218.6
534.08832	135.9
535.14001	136.9
537.29211	87.9
539.36121	275.7
540.27844	238.9
541.28931	260.1
542.76648	46.5
543.66028	199.6
544.35870	21.5
545.30859	83.6
547.24536	900.4
548.14319	167.1
548.78467	30.2
549.56396	72.1
550.32709	62.7
552.96576	27.7
554.40637	47.4
557.27478	92.7
558.27429	74.2
560.90668	99.4
561.59802	42.4
562.76306	102.1
564.64758	21.8
565.63757	41.4
567.33936	74.8
568.38977	53.7
571.31641	85.9
572.99292	193.7
575.95691	22.6
579.35718	100.5
581.20654	124.2
585.30286	54.5
586.33655	57.9
588.60547	40.4
589.28400	27.7
591.58362	214.5
592.67004	286.9
593.55566	128.6
594.33362	105.5
595.25830	98.0
597.54993	94.2
599.45935	81.5
600.09766	40.2
604.16943	67.6
605.19775	166.7
606.47449	11.5
608.42505	109.8
609.31372	143.1
612.33038	98.0
613.38269	87.7
614.42737	107.6
616.24390	98.1
617.67834	15.6
619.95825	116.5
620.56879	31.9
622.08838	305.1
623.31042	220.5
624.15948	36.2
626.96808	37.0
627.61731	25.7
630.53748	20.5
631.26135	82.3
631.94965	147.5
632.65320	112.3
635.70520	76.2
637.19647	215.8
638.36194	107.5
639.53918	260.0
640.93066	512.3
641.58716	529.4
642.42712	38.2
643.37866	335.2
645.53455	200.1
647.64697	33.2
648.47241	84.8
650.03271	43.2
651.51025	44.0
653.25110	72.3
655.36499	71.7
657.30103	16.4
658.28918	161.3
659.14935	19.6
664.18848	64.7
666.17688	173.5
668.33398	194.4
669.39496	77.3
672.34644	91.4
673.16687	27.1
674.32806	106.7
675.30054	45.8
676.43640	48.8
677.44543	26.0
678.14636	79.3
680.31445	98.6
682.28656	83.6
683.66467	76.0
684.39288	42.4
685.10193	105.3
686.32721	52.3
687.47876	50.7
690.28333	14.6
691.08887	205.4
692.50385	97.9
695.12390	117.8
696.70795	59.1
699.28711	61.8
700.37097	62.8
701.36646	162.4
702.43695	92.0
703.56720	251.0
704.36255	187.4
705.28436	42.6
706.26379	309.9
707.38831	68.6
708.11761	103.8
709.31757	542.2
710.52161	67.1
711.57562	135.6
712.23938	41.5
713.39099	156.8
717.99048	53.8
718.96997	122.7
719.59363	17.4
721.18909	751.7
722.16443	453.9
723.29871	194.6
724.47644	58.9
727.38477	1210.8	y (7) (1+)-P
728.47827	748.4
729.69604	108.5
730.43317	82.0
731.33093	15.7
732.64270	38.0
734.32782	17.0
735.45032	97.1
736.56421	112.6
737.78326	114.6
739.37231	1005.0	b (8) (1+)-H2O
740.36670	279.6
741.40326	190.5
742.62671	56.7
744.49396	122.9
745.41309	197.3
746.32751	457.6
748.32349	38.8
749.33044	218.8
750.24506	47.9
751.42700	51.6
753.48395	264.6
754.20880	108.8
755.15454	554.1
756.00476	238.6
757.47095	728.9
758.69434	326.0
759.75336	264.9
761.42859	100.0
763.82196	36.8
764.46667	25.7
766.10083	10.5
767.49762	80.9
770.81049	37.2
771.51270	65.3
772.29626	139.1
773.20087	188.0
774.35083	62.3
776.99841	42.9
778.34906	116.4
780.49622	68.5
781.15845	56.5
784.32629	122.7
785.69006	132.1
786.88623	140.1
788.56885	53.8
789.54285	410.6
790.24585	141.0
792.93884	423.2
794.41663	191.5
795.20898	35.0
796.04309	144.7
796.94458	414.9
798.57703	1221.9	y (15) (2+)
799.64783	249.0
800.90222	165.6
802.47278	64.7
804.26794	427.4
805.43835	158.1
806.29028	126.4
807.29468	539.7
808.48328	152.9
809.43555	286.9
810.10474	377.3
811.17346	481.6
812.37476	111.7
813.58167	21.0
814.41345	239.3
816.21790	346.4
818.38123	43.2
819.75122	130.9
820.54663	46.3
822.26208	2081.1
823.29602	1224.6
825.25085	8942.1	y (7) (1+)
826.34131	3898.5
827.32385	817.0
828.45874	513.3
829.27502	79.3
830.44800	107.4
832.09692	175.8
832.91760	334.9
833.76355	52.0
834.40405	59.4
838.95105	244.6
840.25317	1965.0	b (9) (1+)-H2O, b (18) (2+)-NH3-P, b (18) (2+)-H2O-P
841.35071	1172.8	y (16) (2+)
842.45093	984.3	y (17) (2+)-P
843.35107	577.5
844.10181	25.6
845.06885	187.2
846.04456	163.2
846.93042	255.1
847.75232	186.5
848.57385	21.7
852.16895	162.6
856.02734	200.2
856.71619	8.9
858.32654	1819.8	b (9) (1+)
859.46692	563.5
860.48193	58.5
861.30493	22.6
862.51404	18.8
864.03503	158.1
865.67383	34.4
867.14221	384.6
867.90417	21.2
868.67688	136.6
870.22339	114.1
871.01990	40.2
873.37048	594.9
874.19238	204.0
874.81494	313.4
876.07593	252.8
877.00525	101.5
878.04858	79.4
879.24817	211.8
880.10547	120.4
882.52832	152.2
883.49634	263.7
884.55518	96.6
885.16760	35.1
886.17969	63.6
887.30176	139.6
888.38782	294.0
889.24731	100.2
890.08630	176.4
891.52795	1966.1	y (17) (2+)
892.54016	687.3
893.71851	442.7
894.61719	490.8
895.40332	319.6
896.33411	108.8
897.18628	126.0
898.42664	170.9
899.24780	30.4
900.65723	213.3
901.69458	62.4
903.10889	133.6
904.35608	68.0
906.11084	426.9
907.65845	16.6
909.33167	3783.2
910.30688	1941.0
911.24377	525.9
912.40833	2153.2	y (8) (1+)
913.52148	879.2
914.59167	210.6
915.26086	141.3
916.05969	124.4
917.59644	65.3
918.34094	129.9
919.82959	264.4
920.52832	54.3
921.22217	114.1
923.92957	107.4
924.55994	198.9
927.28162	4659.6	b (10) (1+)-H2O
928.31921	1948.4	y (19) (2+)-P
929.32275	352.9
930.23181	169.1
930.98450	208.1
931.82520	224.9
932.83154	404.1
933.67834	383.8
934.83276	193.7
935.70520	15.3
936.47339	142.1
939.05762	63.8
939.66797	227.2
940.34485	23.8
941.74402	708.0
942.56238	598.8
943.46594	249.9
944.60742	347.5
945.38025	1782.9	b (10) (1+), b (19) (2+)-H2O
946.32373	947.5
947.69153	791.5
948.68726	551.1
949.89636	304.7
951.23499	105.2
952.65210	754.5
954.44373	266.5
955.48413	59.2
957.53589	60.7
958.32349	236.8
959.33936	28.1
961.17102	2117.8	[M+2H] (2+)-NH3-H2O-P
962.12317	1643.0
963.25830	249.3
964.12061	49.5
966.01318	257.8
967.10645	134.2
967.75122	30.0
968.37109	341.0
970.18787	5648.4	[M+2H] (2+)-NH3-P, [M+2H] (2+)-H2O-P
971.15405	2254.0
972.12439	705.4
972.89502	141.9
974.55261	86.9
976.32104	202.0
977.08423	12.6
978.88562	10229.0
979.72046	18522.5	[M+2H] (2+)-P
980.87256	3269.8
981.52002	459.9
982.53613	295.3
983.92480	68.2
984.99072	220.6
986.47046	106.5
987.84717	138.8
988.47131	541.3
989.66602	263.4
990.74097	136.8
991.70630	312.1
992.41650	150.4
993.38306	14.6
994.32581	334.7
995.73938	207.0
996.81311	197.1
997.75891	183.3
999.03223	128.9
1001.20117	1939.7
1001.89258	577.7
1002.83472	535.0
1004.13843	588.4
1005.10059	338.2
1006.14111	988.4
1007.37878	217.1
1009.85193	4522.5
1010.49609	4965.5	[M+2H] (2+)-NH3-H2O
1011.15210	4549.0
1012.30981	2630.5	y (10) (1+)-P
1013.39832	2522.7	y (9) (1+)
1014.52417	892.7
1015.36719	206.2
1016.30676	131.9
1017.37671	237.0
1018.81787	143.6
1041.39160	11.5
1042.52869	78.9
1043.37683	202.1
1045.42749	15.7
1046.04712	59.6
1048.48303	163.9
1051.12231	65.0
1053.03345	18.5
1054.56738	62.6
1055.36694	62.7
1056.41821	68.1
1057.67041	17.7
1058.52393	57.7
1059.62732	143.1
1062.66003	35.8
1070.72498	116.7
1071.58423	68.1
1072.65393	164.7
1074.82275	162.5
1075.60217	170.6
1076.34448	65.3
1077.21326	17.6
1080.84985	90.6
1082.01733	321.8
1083.64490	99.5
1084.81714	149.9
1089.31714	35.3
1092.40955	1106.3	y (10) (1+)-H2O
1093.36548	1025.9	y (10) (1+)-NH3
1094.70703	479.5
1096.04883	33.2
1096.69458	120.6
1097.51208	77.5
1099.67944	1060.2	y (11) (1+)-P
1100.76587	698.1
1101.49854	234.3
1102.36292	138.3
1103.52148	198.0
1104.13708	20.5
1107.02771	199.9
1107.88379	95.8
1108.59692	166.3
1109.86328	947.0
1110.49695	12461.3	y (10) (1+)
1111.41577	7545.3
1112.42419	2182.5
1113.41760	1065.3
1114.03296	18.5
1114.70288	134.0
1117.58899	113.6
1118.62964	43.2
1120.13574	66.6
1121.43726	20.8
1122.61267	21.6
1124.64868	37.5
1125.47693	651.4
1126.62256	363.8
1127.59851	128.9
1131.83240	32.2
1134.81909	29.1
1138.62732	287.7
1139.33984	191.8
1139.98657	153.9
1141.40613	46.3
1143.36963	766.8
1144.40869	146.0
1145.50452	193.7
1150.37891	118.0
1152.10156	126.3
1153.36877	132.1
1157.30994	250.9
1158.64746	233.5
1159.59204	295.6
1160.55713	32.1
1161.33301	238.7
1162.38110	8.4
1163.82861	46.1
1164.87573	142.1
1165.48047	23.7
1167.39697	44.4
1168.04871	159.1
1168.66431	192.2
1169.53186	256.8
1171.59570	116.3
1174.49097	91.6
1176.40601	539.2
1177.61133	460.2
1178.52734	41.9
1179.37207	925.6
1180.51819	636.5
1181.45422	231.3
1182.19019	156.1
1182.94385	16.1
1183.74841	221.5
1184.45532	51.7
1185.58154	91.8
1186.41541	80.2
1188.36572	49.5
1189.52710	267.7
1190.64966	126.5
1194.32300	954.5
1195.26013	757.9
1196.79773	879.9
1197.46094	4393.8	y (11) (1+)
1198.38269	3531.0
1199.48364	1390.6
1200.52148	610.4
1201.39478	378.4
1202.50354	199.0
1203.95801	55.6
1204.81934	12.6
1206.43433	83.6
1211.65320	142.1
1212.42395	2543.0	b (13) (1+)-H2O
1213.54785	1152.9
1214.50671	372.8
1215.62683	67.2
1216.26294	67.9
1217.55164	110.8
1219.97681	32.2
1221.35718	55.7
1222.42981	37.3
1224.77832	62.9
1226.14661	155.7
1227.15735	57.9
1228.94238	145.0
1230.45630	2251.4	b (13) (1+)
1231.47925	1489.8
1232.40979	485.6
1233.12500	153.8
1233.75195	114.9
1234.45459	55.6
1236.42981	70.8
1241.95386	44.3
1244.52515	45.3
1246.10461	101.7
1247.20630	245.3
1248.09985	153.2
1248.80933	98.7
1249.61340	171.2
1252.41919	93.1
1254.75928	114.3
1256.09668	273.5
1258.06274	118.5
1262.41687	196.9
1263.65356	198.7
1264.53333	129.8
1265.40454	9.7
1266.20068	120.0
1271.46191	232.6
1272.21118	40.1
1273.54712	183.3
1274.82703	102.3
1275.60303	205.1
1279.83435	62.7
1280.63574	56.1
1281.33472	100.8
1282.62585	108.9
1283.50659	216.8
1284.54517	14.8
1286.08484	33.5
1290.82153	141.7
1291.66553	41.7
1292.30103	59.4
1293.31396	14.8
1294.25635	56.2
1298.42566	4532.6	y (12) (1+)
1299.48413	2920.7
1300.49548	1193.2
1301.34192	215.9
1302.44751	14.6
1308.26086	32.2
1309.92786	173.9
1311.97327	170.7
1312.92114	262.0
1315.26379	94.9
1317.39612	46.9
1320.42273	45.9
1321.22595	31.9
1325.57996	156.3
1326.23425	120.9
1327.46484	114.8
1328.42969	46.1
1329.37183	60.1
1330.40063	55.6
1331.21521	54.5
1333.32068	276.0
1334.10522	30.5
1337.41663	179.0
1338.46423	82.4
1343.73438	19.7
1347.14246	200.3
1348.37732	194.0
1349.39514	113.9
1350.10730	152.4
1350.72522	112.6
1352.10938	16.4
1353.48877	15.6
1354.20679	48.3
1355.70679	224.2
1356.55090	53.8
1359.54346	168.3
1363.60559	21.6
1365.75623	205.1
1367.35437	25.7
1368.01929	46.4
1370.29407	31.0
1371.37830	56.6
1372.31287	50.3
1373.24646	33.6
1374.28162	19.5
1375.61096	33.0
1376.78748	74.9
1378.94629	57.4
1379.85352	53.6
1380.54602	45.8
1388.72595	96.9
1389.47742	22.9
1392.64465	237.9
1393.55872	101.3
1394.46472	45.2
1395.68713	48.5
1396.47839	28.8
1397.54626	143.3
1398.43396	14.6
1399.40784	53.8
1400.69604	14.6
1402.50818	49.9
1404.60413	69.1
1406.31946	13.8
1410.70520	1190.3	y (14) (1+)-P
1411.72058	1167.4	y (13) (1+)
1412.71057	370.8
1413.71448	222.6
1414.38611	582.6
1415.46753	429.2
1416.71973	147.5
1422.12976	90.4
1427.48730	133.0
1428.18433	118.5
1431.07739	206.0
1433.57092	46.3
1438.49963	39.9
1441.50439	27.0
1442.25208	62.6
1443.08435	183.7
1443.99475	45.0
1445.37378	51.5
1447.02026	86.5
1448.51807	46.4
1450.89636	84.1
1455.59924	67.0
1459.96570	56.6
1461.39832	55.2
1462.51111	132.9
1465.31421	39.5
1466.59045	11.5
1472.58801	191.4
1473.63342	218.9
1474.59814	52.6
1475.58679	39.4
1477.48230	17.1
1478.73828	123.7
1479.98572	277.8
1480.60144	79.1
1482.43762	110.3
1487.51001	131.8
1488.72644	45.7
1490.77661	592.8
1491.54480	363.1
1492.51672	575.5
1493.88940	27.9
1494.81458	27.1
1495.43933	69.1
1497.52014	335.3
1498.42017	417.6
1499.02356	136.4
1499.69922	376.0
1501.94446	38.2
1504.51331	133.8
1506.10498	123.3
1507.59314	300.5
1508.63745	8422.8	y (14) (1+)
1509.61182	5800.7
1510.49976	3647.7
1511.66882	792.9
1512.68347	352.0
1513.46082	94.4
1514.19568	177.2
1515.66321	501.3
1516.63623	218.0
1517.53821	20.1
1518.41589	41.3
1519.39124	56.6
1522.94836	19.5
1530.78125	42.3
1531.95007	34.0
1532.65710	30.2
1533.94653	46.4
1534.71521	60.7
1537.97534	81.8
1542.49475	22.2
1543.19104	76.2
1544.77869	14.4
1547.99146	107.2
1549.88818	64.9
1554.07312	165.0
1557.68713	52.6
1559.88000	45.3
1562.16748	53.0
1564.40833	166.2
1566.45032	220.7
1567.70581	48.9
1568.86243	26.8
1570.26904	97.8
1574.64441	202.2
1575.26343	72.4
1575.87805	30.8
1576.95715	61.9
1577.74609	255.8
1578.55811	184.3
1579.32446	124.0
1580.26965	76.6
1581.29187	27.0
1582.64111	22.9
1584.78113	209.0
1585.74707	320.5
1586.75842	162.7
1589.39160	81.0
1590.53418	57.8
1592.48376	307.1
1593.58289	321.1
1594.68030	730.0
1595.61218	2029.9	y (15) (1+)
1596.73291	2060.1
1597.76831	614.3
1598.62329	413.4
1599.55444	36.8
1600.47510	20.7
1601.71765	111.3
1602.85327	27.8
1603.85205	9.5
1605.43018	150.6
1606.41772	361.3
1607.59253	263.3
1608.54639	68.9
1610.56750	808.8
1611.74377	886.8
1612.98523	166.1
1613.78223	267.3
1614.82068	58.1
1618.63489	42.1
1621.89087	31.3
1622.67578	36.1
1628.66394	1514.2
1629.47400	1677.0	b (17) (1+)
1630.71387	879.3
1631.55481	300.0
1632.79333	179.4
1633.68420	16.7
1635.29700	31.1
1640.72180	28.1
1645.41052	70.1
1646.54504	79.5
1648.16907	82.3
1649.05542	115.8
1649.90906	89.2
1658.28979	105.2
1663.16687	39.4
1664.20923	142.4
1664.92615	210.9
1665.65356	131.1
1666.77283	90.6
1670.62903	20.8
1671.71082	31.8
1672.60315	33.0
1673.64087	52.6
1674.79187	37.0
1676.51257	21.9
1680.33020	80.2
1682.64807	1702.9	y (16) (1+)
1683.59839	1231.8	y (17) (1+)-P
1684.56116	529.8
1685.63440	108.9
1686.56128	226.5
1687.74670	71.1
1688.78601	39.2
1690.21277	40.2
1690.92322	74.5
1691.89612	45.3
1693.24548	103.5
1694.84558	72.4
1697.56812	429.6
1698.83337	316.5
1699.64514	36.7
1700.78796	217.7
1708.06848	118.7
1709.62292	31.0
1711.59399	54.7
1713.62683	47.5
1717.19739	105.0
1718.73083	11.6
1728.29895	79.3
1729.75464	16.7
1735.47034	49.6
1736.22876	54.6
1737.82288	48.6
1738.65002	87.8
1744.31458	64.2
1746.34119	40.5
1751.46790	24.9
1759.64722	12.8
1763.11707	72.3
1775.20923	29.5
1776.99963	82.9
1778.60681	19.5
1781.76917	161.4
1782.91565	106.5
1791.82837	61.1
1792.99524	71.0
1795.45984	81.4
1797.15686	25.5
1797.98010	80.7
1806.91223	18.8
1810.72485	260.9
1811.57483	371.2
1812.76929	282.5
1813.65198	135.4
1815.02966	128.8
1832.39624	53.7
1844.72131	23.9
1873.42419	152.5
1874.72144	128.5
1883.89392	101.1
1884.73352	101.0
1888.71594	56.6
1890.69067	183.7
1892.17664	162.7
1893.06653	15.9
1909.47290	320.7
1910.33801	50.4
1911.41052	63.5
1927.49597	65.1
1934.13745	39.7
