# Supplementary material for: Phosphoproteomic Analysis of Platelets Activated by Pro-Thrombotic Oxidized Phospholipids and Thrombin
Source: PLoS One. 2014 Jan 6;9(1):e84488. doi: 10.1371/journal.pone.0084488 (PMC3882224; doi:10.1371/journal.pone.0084488)
Supplement: Annotated Spectra S5 — (ZIP) [file pone.0084488.s008.zip › TATVSSPLTSPTSPSTLSLK_-21_2_116102.txt]

m/z	i	matches
290.14307	35.1
293.99042	11.7
294.59995	15.9
295.80124	10.7
298.09354	14.9
306.16101	30.6
307.51923	67.7
311.05316	201.3
314.46429	43.9
324.62332	77.5
326.16888	59.0
327.12445	37.7
329.30090	262.5
330.23325	46.4
333.33829	45.0
337.28229	26.4
338.36902	28.2
339.49600	67.8
343.37146	69.7
348.42584	30.9
351.19019	73.0
355.02115	222.7
356.06491	155.6
357.04236	46.1
360.04993	24.0
362.41345	11.7
366.99380	125.4
372.70941	41.9
373.38489	151.2
374.15143	55.6
375.29767	69.2
376.06589	58.4
376.98721	79.9
378.58130	111.4
381.20175	22.2
382.34607	42.5
385.07141	55.4
389.19958	23.6
393.90643	36.9
395.34393	180.6
396.47168	81.6
397.29233	29.2
398.40204	28.3
399.31488	20.1
402.36627	48.3
404.45398	14.6
406.13416	116.6
408.08826	33.9
410.30023	21.3
412.06674	180.9
413.36505	46.9
415.44119	44.0
416.52304	17.0
417.34583	47.8
419.84143	11.7
421.88919	70.2
424.18857	186.1
425.22906	78.9
427.27655	960.2	y (3) (1+)
428.24060	90.5
429.41083	93.8
430.14349	10.6
430.78833	51.3
432.59021	19.1
433.19675	60.8
440.21652	21.3
441.58191	175.9
442.31860	552.8
443.54810	11.7
445.38553	46.1
448.27927	25.4
450.28580	281.8
451.29535	90.1
455.24527	154.4
456.22937	135.4
458.38876	28.2
460.06992	430.8
461.29904	76.8
465.37204	21.9
466.04626	18.7
468.10205	108.5
469.21832	28.2
475.07813	55.5
476.46942	452.4
477.56134	85.2
478.54114	91.1
482.40149	91.3
483.46313	68.4
484.37973	245.5
485.33087	21.2
486.04819	55.2
487.27234	59.9
490.90240	84.7
492.25797	66.8
493.15082	584.9
494.06757	217.9
495.21567	8.7
496.50244	12.9
498.37207	34.5
499.54645	103.2
500.52814	50.1
501.30060	21.8
502.03558	23.1
503.01151	90.8
503.72528	28.5
506.01242	66.1
508.02795	91.3
511.12744	1484.3
512.10620	530.2
513.14429	156.0
516.47009	30.3
519.25226	50.4
520.83032	43.0
522.24365	194.4
523.12183	232.3
524.07471	24.5
525.12952	13.8
529.13513	932.2	b (6) (1+)-H2O
530.28015	251.2
531.45105	149.2
532.22107	21.1
533.53027	58.1
534.25250	84.7
535.47552	33.9
537.33850	13.6
538.22644	103.4
539.72766	156.2
540.39307	286.1
541.28174	131.1
542.34424	31.7
543.27124	169.9
545.18335	44.3
547.14355	524.1
548.21082	114.4
549.26379	117.0
551.03552	21.9
553.25684	23.2
555.67883	20.1
557.15637	62.4
559.11462	44.0
560.78601	111.2
563.02454	166.3
567.29016	255.8
567.99756	33.9
572.41681	25.5
575.10376	149.6
577.39307	42.1
579.40894	101.8
580.03381	71.2
581.17651	85.7
582.92480	21.2
585.73853	68.5
586.56177	78.3
591.50732	720.0	y (12) (2+)-H2O-P, y (11) (2+)-NH3
592.28198	296.2
593.73889	154.2
594.38885	40.5
595.05017	32.4
598.02136	162.6
599.32367	80.4
602.63147	75.4
604.48578	293.9
605.28296	212.0
606.18274	113.3
607.86523	184.9
609.14087	46.4
612.00775	51.4
614.95923	37.7
616.11938	11.7
617.04321	27.2
619.77014	7.5
621.17981	153.8
622.27368	407.2
623.20789	41.9
624.44104	82.8
626.05066	40.1
630.26160	63.6
632.12671	124.5
634.24231	26.4
635.29846	26.5
636.06396	132.0
638.18591	52.8
639.78479	91.6
640.53650	55.6
641.32080	249.1
642.17139	78.4
644.51257	19.1
645.32306	22.1
648.46436	31.3
650.57135	35.6
651.81622	37.7
654.17560	198.7
655.44287	19.1
656.21442	93.6
657.09668	143.1
658.93030	30.7
659.84607	84.7
662.19281	96.9
663.26910	44.1
665.79962	33.4
666.81836	138.3
668.26416	31.6
669.06067	19.0
673.39240	105.1
675.53699	116.3
677.35449	39.0
679.52942	35.6
682.52008	36.9
684.21216	104.8
685.47559	137.9
686.41510	79.4
687.51501	33.8
691.26947	49.7
692.36499	103.0
693.22125	54.1
694.57953	95.6
696.75403	73.7
698.76813	42.2
699.41772	44.7
701.39209	193.6
703.23572	223.3
704.45081	508.6
705.32288	209.0
706.18500	209.0
707.10449	16.9
707.73901	34.8
709.26361	338.0
710.47852	154.4
711.34045	100.0
714.61938	102.1
716.58582	99.8
717.49976	81.6
719.54956	78.9
721.33057	775.6
722.04572	181.4
723.20624	315.0
724.11273	237.8
725.24023	64.8
727.38074	1461.7	y (7) (1+)-P
728.45386	705.7	y (6) (1+)
729.34729	194.6
730.40723	72.2
736.93604	112.8
739.37292	854.4	b (8) (1+)-H2O
740.37079	430.5
741.36377	221.6
742.09326	66.4
743.21094	66.9
745.51227	156.8
746.38550	276.0
747.61993	27.2
749.79309	33.4
750.47290	27.5
752.11627	45.1
753.66473	162.9
754.95056	558.2
755.76117	213.5
757.27539	863.8	b (8) (1+)
758.28955	218.2
759.21924	134.5
759.94202	70.0
761.25793	91.1
762.42194	66.8
763.56738	21.2
764.33466	29.7
766.04700	27.1
766.75641	107.8
767.46399	23.2
769.24097	67.3
770.82263	140.4
771.79761	87.5
772.43726	159.1
773.52124	124.5
775.15820	90.3
776.42120	92.1
777.03162	57.7
777.95178	120.8
779.35931	164.8
780.99469	77.3
781.95178	55.3
783.29187	100.9
785.08020	211.4
786.42786	151.9
787.29712	176.9
789.30969	283.9
789.91956	166.5
791.60974	209.2
792.71082	226.7
793.54395	148.0
794.43494	41.1
795.33582	33.1
796.06250	179.6
797.18286	119.7
798.50000	940.2	y (15) (2+)
799.44836	378.5
800.73523	227.9
801.80151	167.0
803.84375	378.4
804.90662	315.3
805.52783	201.4
806.31213	133.9
807.49854	662.0	y (7) (1+)-H2O
808.26550	307.3
808.97180	117.4
810.06372	184.4
811.12427	93.2
813.02881	35.6
814.00830	140.2
814.85522	106.1
815.65063	176.0
816.40845	149.6
818.26587	395.2
819.32312	206.9
820.57703	60.0
822.31750	1798.1
823.32825	495.9
824.31873	427.5
825.39087	5653.2	y (7) (1+)
826.37537	2627.8
827.43750	523.8
828.42993	161.7
829.41772	232.0
830.32593	119.7
831.45654	86.8
832.75354	153.1
833.67468	321.4
834.66968	28.9
835.82642	78.3
836.48181	19.0
837.66064	63.2
838.31421	200.1
840.32825	2547.6	b (9) (1+)-H2O, b (18) (2+)-H2O-P, b (18) (2+)-NH3-P
841.65979	1372.7	y (16) (2+)
842.59094	722.8	y (17) (2+)-P
843.89880	311.8
844.71265	427.1
845.59656	10.5
846.46851	141.7
847.27332	48.2
847.91736	13.8
849.09448	54.9
849.83740	61.1
852.49878	85.6
856.46704	75.1
858.28809	1732.0	b (9) (1+)
859.43774	627.2
860.19922	343.1
861.33472	259.7
862.28992	218.6
862.97693	159.1
864.10315	87.8
865.28503	231.4
866.51099	239.7
867.54565	85.6
868.19531	22.8
869.02893	163.4
869.93628	91.3
871.15112	32.8
872.17859	162.8
873.44592	321.1
874.34351	76.8
875.46252	100.4
876.18945	62.5
877.50049	20.0
880.35754	129.2
881.87988	338.8
883.05896	262.1
884.50854	225.5
885.40088	158.0
887.18762	233.3
888.12036	140.0
888.92139	114.7
891.33118	1619.0	y (17) (2+)
891.93555	719.9
892.67908	801.4	y (18) (2+)-P
893.49292	481.9
894.38562	348.8
895.26648	138.6
896.27161	98.2
897.41199	284.1
899.56689	136.5
900.56750	431.8
901.65149	177.4
902.29895	23.1
903.17834	22.2
904.38293	33.7
905.74548	280.6
906.72913	243.1
909.20789	3152.7
910.39282	1897.3
911.38403	468.3
912.32117	2021.4	y (8) (1+)
913.34668	704.4
914.30151	367.2
914.95618	43.0
915.76648	39.6
919.58496	55.6
920.47546	55.5
921.78235	43.0
923.73840	48.9
924.80115	255.8
925.44653	56.5
926.33875	109.4
927.35669	2825.3	b (10) (1+)-H2O
928.33667	1842.2	y (19) (2+)-P
929.41614	453.9
930.19470	19.8
931.30005	379.5
931.99036	90.6
932.91309	391.6
934.19727	29.3
935.54102	180.1
936.39368	82.6
937.10388	155.4
938.97046	90.9
940.65527	93.8
941.87561	929.0	y (18) (2+)
942.56995	733.8
943.37354	322.9
944.18738	249.4
945.37366	2210.4	b (10) (1+), b (19) (2+)-H2O
946.41797	629.6
947.48401	429.7
948.49194	422.6
950.53662	52.5
951.74792	273.2
952.62720	330.6
953.51001	160.7
954.62720	29.3
956.18298	205.0
957.44006	419.2
958.69995	263.5
960.29004	291.2
961.15283	1857.4	[M+2H] (2+)-NH3-H2O-P
962.05042	590.7
963.02441	320.8
964.15625	151.3
965.34741	110.8
966.58057	329.4
969.45630	1016.7	y (19) (2+)-NH3
970.23865	4860.8	[M+2H] (2+)-H2O-P, [M+2H] (2+)-NH3-P
971.12158	2052.8
971.95715	900.6
972.92480	171.8
973.53198	49.8
974.34766	164.2
975.38086	208.3
978.81165	12639.2	[M+2H] (2+)-P
979.48401	9012.7
980.20044	5624.4
981.12769	1485.4
982.53491	182.3
983.39941	150.5
984.11279	417.4
985.28687	118.8
987.54272	161.4
988.67871	365.3
989.45874	296.6
990.52539	489.7
991.73694	366.6
992.81982	234.9
993.54858	51.1
994.75500	561.3
995.51086	387.7
996.56567	605.4
997.61316	1035.2
998.79248	138.5
999.80005	479.4
1000.82861	536.0
1001.63818	1201.8
1002.61340	406.3
1005.01294	758.5
1005.95483	415.3
1007.55872	159.6
1008.77441	389.5
1010.11096	8089.5	[M+2H] (2+)-NH3-H2O
1011.09229	4890.5
1012.52148	2239.3	y (10) (1+)-P
1013.54785	2146.9	y (9) (1+)
1014.59448	890.0
1015.40283	197.6
1016.35449	224.8
1017.45471	35.6
1018.08374	58.6
1019.02258	103.5
1039.67529	71.3
1040.47656	27.7
1042.40601	14.7
1043.43481	28.5
1044.22180	64.7
1046.91760	70.2
1049.46313	26.4
1052.43091	89.1
1054.61353	106.6
1058.76709	74.1
1059.56458	26.3
1060.35352	41.9
1063.61536	37.7
1065.37158	37.7
1067.09082	41.4
1072.46985	118.2
1073.67114	126.3
1074.61670	136.1
1075.36060	382.3
1076.57031	118.9
1080.54907	28.4
1081.46021	949.5	y (11) (1+)-H2O-P
1083.88159	74.9
1086.91370	132.2
1087.97498	22.2
1089.09351	184.0
1089.78540	104.7
1090.39746	142.4
1092.52124	1050.8	y (10) (1+)-H2O
1093.48303	546.5
1094.50732	175.6
1097.56445	133.0
1099.19348	787.6	y (11) (1+)-P
1100.39441	565.7
1101.29419	361.0
1102.25220	80.2
1103.54626	121.3
1104.15698	67.5
1107.07349	210.1
1108.31860	168.0
1110.41541	10244.6	y (10) (1+)
1111.41992	6061.6
1112.48218	1579.8
1113.40112	128.8
1117.36841	188.4
1118.58972	146.7
1119.83081	119.8
1121.02979	177.4
1122.64233	180.8
1123.46924	30.7
1125.52124	470.4
1126.29297	170.5
1127.33887	80.1
1130.12878	46.0
1131.70996	47.2
1134.39929	62.2
1138.57788	375.9
1139.70288	49.2
1143.54028	819.7	b (12) (1+)
1144.39294	557.9
1145.42566	187.3
1148.64063	94.4
1149.41968	74.5
1150.82739	92.2
1151.84399	396.0
1152.80322	166.3
1153.96997	57.3
1155.03247	135.7
1157.63123	70.2
1158.29248	228.7
1158.91943	244.7
1161.41211	50.1
1162.45483	70.8
1165.63562	8.5
1167.46997	433.8
1168.54602	419.0
1169.43176	248.0
1171.87598	65.0
1174.74792	34.9
1176.40198	212.0
1177.38879	549.0
1179.30688	1459.2	y (11) (1+)-H2O
1180.41565	633.5	y (11) (1+)-NH3
1181.41357	323.2
1182.23083	132.2
1184.46436	97.2
1186.54175	164.4
1187.23694	48.0
1190.81152	113.9
1192.38013	87.0
1193.72742	282.6
1194.59473	785.7
1195.48267	564.2
1197.41772	5502.3	y (11) (1+)
1198.47705	2373.2
1199.46033	1038.7
1200.51538	482.8
1201.22412	176.3
1202.17969	62.0
1202.95581	34.5
1203.78479	37.7
1205.38892	90.2
1211.99890	146.7
1212.63525	1099.5	b (13) (1+)-H2O
1213.42676	822.9
1214.57324	200.9
1215.44128	30.4
1217.61572	199.7
1219.28369	56.5
1226.74744	231.2
1230.44653	1891.1	b (13) (1+)
1231.36523	1319.1
1232.36938	241.8
1233.57275	257.2
1235.27490	135.4
1236.02844	72.1
1236.68811	9.4
1241.97095	95.1
1244.59839	38.0
1245.39539	62.2
1246.52271	153.7
1247.38513	26.4
1248.92041	230.0
1253.41626	67.5
1254.48376	54.3
1258.48193	82.0
1260.92896	82.1
1262.42456	180.9
1263.45361	96.5
1264.51685	55.6
1265.82886	64.0
1267.03125	19.8
1273.05884	29.6
1274.35596	181.5
1280.53687	102.2
1281.38147	70.9
1282.07617	71.5
1282.84619	260.5
1283.74731	44.1
1284.55701	104.0
1285.67114	60.0
1287.41321	159.6
1290.15247	96.1
1291.28406	150.8
1293.53076	40.9
1295.24280	166.4
1296.06226	55.0
1298.44580	3870.1	y (12) (1+)
1299.55505	2067.5
1300.54358	800.1
1301.58435	344.1
1303.05200	83.1
1307.94568	16.6
1309.47314	15.9
1311.47473	74.6
1312.23645	263.8
1313.86121	329.7
1314.67590	41.9
1315.35278	54.1
1321.69739	17.0
1325.58655	96.1
1327.77393	105.9
1328.52319	78.4
1329.27588	40.9
1330.24451	164.0
1332.20398	94.9
1333.59619	216.1
1335.56189	14.9
1336.40515	145.8
1338.45532	14.8
1343.09668	36.7
1343.83435	32.8
1346.16870	25.4
1347.46082	232.0
1348.20044	121.4
1348.80212	67.0
1349.86902	96.1
1351.14929	118.2
1351.98938	118.7
1354.29236	57.6
1355.66321	119.6
1360.00623	17.0
1360.60645	91.9
1363.82117	148.0
1366.15247	150.4
1370.20667	39.8
1371.27051	39.9
1375.26221	11.7
1376.35754	84.4
1377.56360	54.4
1378.82300	57.3
1380.68506	38.8
1385.63098	94.1
1393.47363	157.3
1395.28455	20.9
1396.03040	107.1
1396.91760	116.5
1397.59375	110.6
1398.24390	56.6
1399.26807	69.7
1399.89929	37.1
1400.80627	68.1
1401.44727	15.9
1404.86499	34.6
1405.50916	61.6
1407.03748	91.7
1407.93384	24.3
1410.61816	734.6	y (14) (1+)-P
1411.61877	1088.5	y (13) (1+)
1412.60791	556.6
1413.87683	218.3
1414.55115	154.2
1415.47095	121.9
1416.59753	39.1
1424.46692	39.0
1426.13550	11.6
1429.62219	422.0
1430.94727	21.9
1432.44958	56.1
1434.18494	27.2
1436.98059	34.7
1440.53601	37.7
1445.78625	81.9
1447.16162	258.7
1450.72168	83.6
1462.18762	221.4
1463.41260	127.0
1464.40857	111.6
1465.45532	18.0
1466.64661	69.1
1471.76331	75.0
1472.45386	175.5
1473.40247	171.1
1475.47888	36.0
1479.42786	36.7
1480.69727	54.5
1481.85242	68.2
1483.15540	99.1
1490.61731	785.7	y (14) (1+)-H2O
1491.60876	492.4
1492.74097	127.7
1493.98096	38.8
1497.38269	526.7
1498.68286	654.0
1499.63965	156.5
1501.28577	10.6
1504.89917	106.2
1507.94983	707.4
1508.55457	6292.4	y (14) (1+)
1509.51941	5238.1
1510.66870	1830.8
1511.68762	425.2
1512.54309	153.8
1513.47485	50.6
1515.59009	753.4	b (16) (1+)
1516.49475	275.9
1517.39294	75.7
1522.40637	86.9
1523.25464	55.5
1527.18958	46.1
1527.96118	34.5
1531.65979	65.4
1536.48633	46.0
1537.52917	192.2
1538.49646	18.0
1542.71082	59.0
1548.63342	114.7
1549.24939	36.8
1549.96863	73.8
1552.60876	28.3
1554.82458	42.9
1559.37622	95.8
1560.33118	133.8
1561.51416	70.6
1562.90759	74.9
1563.68384	91.5
1564.79932	82.8
1566.87927	189.8
1568.32434	41.6
1570.41565	70.5
1574.86938	52.5
1575.88464	70.2
1576.59460	34.0
1577.55725	97.5
1578.77710	264.0
1579.65295	160.1
1580.83508	112.0
1581.73145	40.8
1584.79822	279.9
1585.80835	191.7
1586.97864	260.1
1587.82568	78.3
1590.73572	89.8
1592.38098	56.5
1593.07507	39.8
1593.84436	55.3
1595.49341	1418.5	y (15) (1+)
1596.64978	1133.2
1597.65002	335.6
1598.52698	257.1
1599.46753	292.2
1600.50305	62.5
1601.46130	53.0
1605.44458	92.0
1606.79285	201.5
1607.50671	37.7
1609.22339	140.6
1610.13904	153.6
1610.81641	405.5
1611.60913	722.5	b (17) (1+)-H2O
1612.66858	401.6
1613.65295	12.7
1617.27563	120.5
1619.16077	67.8
1620.79321	54.6
1628.70569	916.0	b (17) (1+)
1629.78894	632.9
1630.67126	584.4
1631.84705	51.4
1632.53601	35.6
1634.74939	32.0
1636.70740	28.2
1644.36597	106.7
1646.69861	26.1
1647.65027	116.8
1650.50122	124.4
1655.46130	40.0
1662.27173	51.7
1664.65344	378.3
1665.86780	205.2
1666.59778	201.3
1668.39880	79.3
1676.53296	14.5
1680.27710	46.2
1681.48413	17.9
1682.61646	1338.9	y (16) (1+)
1683.71069	1226.7	y (17) (1+)-P
1684.67993	387.0
1685.95874	163.0
1686.76038	126.7
1687.75806	184.4
1688.49255	18.0
1689.62866	36.6
1690.73132	19.2
1693.41956	142.6
1694.52258	72.5
1697.66614	129.1
1698.76990	336.2
1699.64001	124.8
1713.54077	27.2
1719.26160	25.4
1720.98792	31.0
1725.74890	42.7
1742.80847	68.1
1747.19226	123.4
1749.88794	60.0
1759.84351	109.2
1761.14526	36.4
1765.58191	22.2
1775.52087	64.1
1781.45862	32.7
1783.10706	52.5
1786.65369	21.1
1791.63733	115.8
1793.10376	140.3
1794.14148	130.2
1799.58801	98.1
1810.88269	343.3
1811.61536	152.2
1813.94312	184.5
1829.72571	24.4
1861.24207	71.1
1865.14294	95.6
1873.77759	77.4
1874.68481	108.1
1875.96252	27.4
1878.64612	12.8
1884.14734	22.3
1891.21655	210.1
1891.93042	15.1
1892.65442	79.1
1908.64136	188.4
1909.46179	125.4
1910.40100	80.8
1945.81226	36.6
