# Supplementary material for: Phosphoproteomic Analysis of Platelets Activated by Pro-Thrombotic Oxidized Phospholipids and Thrombin
Source: PLoS One. 2014 Jan 6;9(1):e84488. doi: 10.1371/journal.pone.0084488 (PMC3882224; doi:10.1371/journal.pone.0084488)
Supplement: Annotated Spectra S5 — (ZIP) [file pone.0084488.s008.zip › TDDYLDQPCLETVNR_-6_2_91365.txt]

m/z	i	matches
262.06201	52.0
272.29471	246.5
273.29770	88.6
274.10168	31.4
275.09262	24.6
277.18646	58.1
278.24313	83.6
279.03491	379.8
280.27039	53.8
289.29822	1361.4
290.35248	199.9
295.00497	31.1
295.99963	148.5
301.27692	87.1
302.25339	175.5
303.98502	25.1
306.22012	33.9
312.43146	109.7
313.39063	105.7
314.30090	45.2
315.32932	37.3
316.98779	21.9
320.26749	31.4
326.65036	114.1
327.78326	138.6
332.08633	485.4
333.27924	139.1
341.90454	195.0
343.25433	17.1
346.84760	36.2
349.43585	193.4
359.28345	89.7
361.21124	80.0
364.08020	126.4
368.32312	62.6
369.13287	160.8
369.83917	108.5
371.19598	204.2
373.06165	50.2
378.37659	41.8
379.37488	17.1
382.35172	50.2
383.84796	63.1
385.27911	79.9
388.33026	1180.0
389.00055	83.3
390.13892	127.3
391.97687	528.9
393.16205	50.4
394.41486	243.2
395.21228	62.4
398.12549	233.9
400.40887	50.6
401.17035	54.6
402.34912	32.8
403.30930	49.9
405.11194	29.8
406.33801	62.8
409.17633	31.4
410.36688	222.3
420.39679	44.1
425.09650	112.0
426.25287	103.7
427.14172	61.1
428.02710	43.6
429.28949	106.6
430.41254	51.8
431.21661	72.0
432.30176	147.1
433.08423	70.0
441.03967	70.5
443.22479	331.3
444.28748	218.9
445.29242	118.7
446.22064	190.6
449.10071	105.2
450.07690	566.7
452.33606	89.5
459.20215	150.5
460.12036	150.5
461.28235	34.6
462.24438	128.3
467.29413	520.4
468.09412	39.1
469.10669	211.0
470.07874	52.2
471.07190	176.4
472.46625	100.5
473.50781	25.1
475.02435	104.6
476.23114	181.9
477.16577	201.4
477.77478	18.7
483.23309	77.6
485.28918	83.2
488.79871	595.3
489.42023	5921.7	y (4) (1+)
490.45251	1069.1
491.49097	250.8
492.27234	17.1
493.26904	104.3
495.24438	921.6
495.96222	220.4
497.01379	42.3
499.02728	117.5
500.30505	147.6
501.54718	18.6
502.40973	49.0
506.08905	181.5
507.15045	621.2
507.82562	110.7
512.67273	29.6
514.24365	179.4
517.28589	121.4
518.05469	125.1
520.08246	147.1
520.84564	99.8
522.44183	54.6
523.28485	134.1
524.12274	151.8
525.21631	129.9
526.05695	29.8
529.35706	168.2
531.50629	90.9
532.46558	49.7
536.18030	114.1
539.97479	75.2
540.99762	126.4
542.05988	317.7
542.92072	69.7
544.28674	66.4
545.23151	79.6
546.09833	69.5
550.09839	166.4
550.99341	61.4
552.32550	107.8
554.18573	102.7
554.94318	76.9
556.25476	31.4
557.55591	105.9
558.75092	171.4
560.80133	22.8
562.26971	387.9
563.27460	170.7
564.40515	89.8
569.02551	62.5
572.19135	237.6
573.18567	161.7
574.05713	271.0
575.27716	345.6
576.21594	94.2
577.33118	103.2
578.30969	72.0
579.22662	298.2
580.30396	1141.4
581.57806	624.1
582.64410	287.8
583.47040	58.8
584.21918	35.5
586.35229	196.1
587.17230	103.0
588.97870	66.7
589.66992	77.8
590.27551	1432.1
591.15356	673.2
592.29462	99.8
593.33923	42.8
594.33789	71.7
595.48041	55.2
597.95752	128.3
600.33820	90.6
601.42035	181.9
604.43939	120.6
605.94208	718.8
607.20844	433.2
608.19073	2706.7	y (10) (2+)-NH3, b (5) (1+)
609.31573	1599.9
610.32349	280.3
610.99298	15.5
614.62427	67.2
615.31287	116.5
616.84235	28.3
618.39636	4774.2	y (5) (1+)
619.43756	1253.6
620.41394	903.7
621.09583	60.2
622.20319	241.0
623.25977	77.5
624.04047	111.7
625.11670	45.1
626.38971	244.8
631.21179	51.4
632.30048	144.5
633.05499	145.9
635.12817	811.9
636.22113	26.6
640.26801	17.1
642.12054	156.2
642.92059	175.7
645.08942	44.2
649.32477	434.3
650.16290	309.5
651.53876	105.5
652.19208	80.0
653.18616	308.9
654.27844	57.8
655.16901	185.2
656.32831	17.6
658.31122	33.0
659.55475	331.1
660.46332	141.4
662.07874	92.1
664.47461	59.9
668.98700	85.6
670.30566	164.9
671.26337	79.1
672.42517	227.5
673.72125	289.4
674.43542	53.5
675.40826	60.2
677.11230	412.1
678.18921	119.8
679.22467	89.6
682.05646	28.2
684.42157	55.5
685.25769	85.7
687.25476	394.8
688.22784	255.8
689.09320	47.8
695.02148	44.1
695.62286	69.3
698.16986	23.5
701.21216	228.9
702.53906	120.5
703.41095	20.0
705.16626	2323.9	b (6) (1+)-H2O
706.02759	195.2
706.94849	456.7
709.49573	26.5
712.40771	445.0
713.47198	316.7
714.42377	164.8
715.17633	36.3
716.43475	35.8
718.19537	210.8
719.21002	135.5
720.09979	140.3
721.36151	147.4
723.14233	4713.7	b (6) (1+)
724.28510	1807.4
725.24695	346.7
726.14545	72.4
729.19427	62.6
731.36218	1174.8
732.22101	763.3
733.54718	241.0
734.23334	73.7
736.09558	53.2
738.14996	418.7
740.00775	514.9
741.75916	79.0
742.40411	157.7
743.15125	166.8
744.71979	230.3
745.75287	242.1
746.69171	108.6
747.56293	108.5
748.98975	458.9
750.17877	143.5
752.37054	15.5
753.31171	133.0
754.42963	1545.7
755.47711	909.8
756.44574	113.6
757.47864	52.2
765.88141	26.7
767.04510	38.7
769.47803	591.4
770.44037	441.0
771.47797	348.2
773.26276	344.2
776.18823	110.0
778.57141	120.4
779.43616	222.8
783.44019	60.9
785.57147	60.1
786.90753	102.9
788.20441	167.3
789.79095	247.4
790.84320	286.3
791.61542	65.8
793.23712	254.4
796.38208	49.6
798.24225	436.0
798.91901	193.7
799.52185	289.9
800.22668	97.2
802.57758	281.7
803.50330	231.8
804.13440	39.0
805.39728	385.1
806.26953	348.3
807.31989	271.6
810.28888	93.6
811.79242	2011.8	y (13) (2+)
812.54236	1261.3
813.34576	337.6
814.45514	242.0
815.18585	653.4
816.21106	1848.1
817.21381	1025.6
818.73688	229.5
820.01752	266.7
823.16132	232.8
824.27606	184.0
826.79828	310.0
828.25104	47.8
829.13971	72.2
831.29816	218.2
833.16376	6562.9	b (14) (2+), b (7) (1+)-H2O
834.14508	6533.6	b (7) (1+)-NH3
835.23645	2513.4
836.21796	623.1
838.62445	146.9
840.87750	19.9
844.96075	72.0
846.12268	386.9
847.13501	81.7
848.76776	596.1
851.17279	15660.9	b (7) (1+)
852.17999	5032.2
853.12262	1697.9
854.33405	235.7
855.27509	840.5
856.69226	239.2
857.54926	143.4
858.45148	302.6
860.24847	89.8
861.46790	1264.6
862.18549	197.3
863.30109	1698.3
864.26678	187.3
866.49939	245.7
867.76245	213.5
869.35040	223.1
870.63190	920.3
871.75031	2292.6
872.40753	2336.8
873.02142	1298.8
874.32849	135.4
875.23944	303.3
876.60181	313.1
877.32404	45.2
877.97192	150.6
881.72632	101.7
882.39813	267.5
883.32623	128.5
884.41534	527.5
885.66492	242.0
887.01270	981.7
887.85980	762.0
889.20166	614.6
890.19489	302.4
891.34991	967.2
892.31976	665.8
893.60437	1114.9
894.47913	227.1
895.82208	121.8
897.23096	308.2
898.56244	401.4
899.53717	123.1
900.34662	379.0
901.72589	1052.4
902.37421	2037.8
903.12439	2293.9	[M+2H] (2+)-NH3-H2O
904.86273	328.7
905.85767	278.9
906.60016	167.4
907.70795	1237.1
908.43939	566.7
910.25085	4451.2	[M+2H] (2+)-H2O
911.03723	1635.2
911.93384	23.9
925.30804	88.8
930.30695	67.9
931.36310	143.0
932.40887	261.8
934.19897	230.3
935.51373	370.4
937.57196	156.2
943.28076	27.6
944.10187	25.1
945.04523	298.9
946.08521	17.1
947.44043	51.4
948.40070	273.3
949.92377	42.5
950.81567	218.6
951.99805	119.7
953.24536	60.6
961.87549	124.4
963.86566	119.6
965.17188	611.3
966.30469	163.2
966.94232	74.9
967.66583	250.4
970.66144	711.7
971.43451	817.8
972.35785	185.4
973.38654	173.0
974.64618	423.6
975.97174	82.1
976.58905	234.2
978.49408	131.2
983.53711	65.7
985.77545	136.0
986.48456	248.2
988.43695	37129.2	y (8) (1+)
989.49829	17103.9
990.47382	7030.3
991.48358	1643.5
992.59650	66.8
994.32172	637.9
995.35345	394.6
996.57623	136.0
997.82568	21.8
999.22284	29.8
1000.36279	155.2
1002.23431	52.2
1003.17212	77.6
1005.19971	395.3
1008.42163	178.2
1011.04950	75.4
1013.77179	382.7
1014.62079	411.5
1015.73676	192.1
1017.41779	450.9
1020.40747	39.8
1021.86676	220.1
1023.39209	316.8
1024.74695	388.3
1027.41333	307.8
1032.31104	96.7
1033.43604	75.3
1035.26208	88.6
1039.38135	155.0
1040.13965	66.6
1041.04297	45.0
1042.57788	70.2
1043.86230	32.4
1047.28931	38.7
1053.03345	41.8
1056.01355	137.4
1057.12061	54.6
1058.32739	52.5
1059.10974	190.4
1063.73621	141.5
1067.41516	50.1
1070.56958	491.0
1071.27222	64.1
1073.42395	64.5
1074.87402	362.2
1076.43262	278.5
1077.14990	113.3
1079.86292	43.8
1080.57324	176.8
1082.26978	162.6
1083.45776	146.3
1086.16382	54.3
1089.03833	166.6
1090.06287	354.1
1091.29187	158.8
1092.29810	146.8
1093.14697	220.7
1094.90601	18.4
1097.15137	126.5
1098.70801	549.2
1099.49573	1887.3	y (9) (1+)-NH3
1100.45361	876.1
1101.47852	82.7
1102.63794	29.8
1108.12000	1389.1
1109.23706	325.6
1110.37158	112.8
1111.61353	224.9
1112.34375	8.3
1116.44678	7679.3	y (9) (1+)
1117.47278	3221.6
1118.51550	2245.1
1119.55750	673.3
1120.38647	199.7
1125.26563	142.0
1128.71484	119.9
1130.32715	168.2
1131.69983	91.1
1133.36914	168.5
1136.16748	62.4
1137.31519	223.6
1139.66272	117.3
1140.36304	76.8
1141.08472	21.9
1141.86804	91.2
1142.64282	192.0
1143.55298	105.2
1151.85327	43.5
1153.79297	155.8
1156.40698	63.6
1158.13379	102.9
1158.88684	101.4
1159.51563	78.5
1160.61841	75.3
1165.27759	57.8
1167.19995	844.7
1167.93787	434.8
1168.62744	54.4
1170.52087	126.6
1172.27319	65.7
1175.71313	230.7
1176.60303	26.7
1177.56494	100.8
1178.27747	18.7
1181.38452	23.4
1183.27625	161.4
1185.08032	144.0
1186.02417	101.7
1186.66174	367.6
1187.61316	91.2
1188.32056	262.3
1192.56726	20.2
1193.18030	56.2
1196.46716	171.2
1197.07117	97.8
1198.74902	37.8
1201.85913	116.3
1203.62598	1213.0
1204.51086	279.3
1205.32849	31.4
1206.31152	233.4
1209.33777	147.8
1210.30835	97.5
1211.41907	96.8
1213.48340	553.9
1214.42053	722.3
1215.50610	310.2
1216.49243	342.0
1217.61340	167.6
1219.33936	20.3
1221.22070	1945.4	b (10) (1+)
1222.35229	1743.6
1223.18982	600.3
1223.96118	284.5
1225.53015	38.8
1231.57922	8157.3	y (10) (1+)
1232.51465	4095.9
1233.44617	2314.1
1234.31812	28.4
1235.21594	100.3
1237.34766	153.9
1238.33752	98.6
1239.50586	114.8
1240.58972	134.9
1241.41602	70.0
1242.60999	142.0
1243.59509	68.0
1246.30420	110.1
1249.79431	289.2
1250.63306	18.7
1255.95435	57.8
1256.61914	81.7
1258.37061	50.0
1259.30298	21.9
1261.43860	89.5
1263.38477	210.9
1270.46350	80.0
1271.23157	49.3
1276.97681	67.6
1277.70752	76.0
1279.20764	30.8
1282.14941	150.4
1288.82263	49.4
1291.33533	95.4
1298.75208	50.1
1299.47363	42.6
1301.25500	129.1
1302.83350	132.8
1305.17871	487.8
1307.26221	15.5
1309.39172	123.7
1310.78662	15.5
1311.62903	62.4
1312.74927	60.0
1315.34949	270.8
1316.32104	168.9
1316.94446	85.6
1318.17603	109.6
1323.38440	26.5
1325.88257	160.8
1326.59424	122.0
1328.23267	16.8
1329.60535	59.3
1332.23157	967.6
1333.30981	775.0
1334.23389	434.1
1335.19861	314.5
1336.53381	18.1
1338.65344	70.4
1342.19080	65.8
1344.57092	1907.3	y (11) (1+)
1345.43542	908.0
1346.64526	509.4
1347.53943	186.4
1350.21033	3363.4	b (11) (1+)
1351.22925	2791.2
1352.33948	714.3
1353.35425	441.3
1354.20679	84.7
1356.15869	157.1
1359.56116	48.2
1360.60950	78.6
1370.50037	29.8
1371.46838	98.9
1373.14026	50.2
1374.32983	32.8
1376.07214	124.5
1382.65527	144.3
1386.08850	64.2
1393.24280	130.6
1398.02539	109.1
1401.73071	17.5
1402.46912	102.1
1404.14014	147.2
1405.42249	75.9
1408.25464	143.5
1413.52441	42.0
1415.26367	56.2
1416.13977	102.5
1417.31226	104.0
1428.33899	122.9
1430.72864	93.6
1431.53833	68.7
1433.32800	111.6
1434.38220	195.2
1437.58765	39.4
1439.33179	45.5
1440.36719	67.4
1442.11755	18.7
1448.04895	29.7
1449.70618	191.3
1451.17786	897.9
1452.26526	683.1
1453.26965	125.8
1454.62402	62.6
1455.55896	138.5
1459.25793	29.8
1460.01367	108.7
1461.25720	133.4
1462.77063	131.0
1464.46143	69.4
1465.63892	62.5
1469.53015	65.8
1472.16614	10.8
1473.53943	36.1
1478.62561	42.3
1483.37549	29.8
1489.12488	65.3
1496.43201	67.4
1497.61389	195.0
1498.69617	49.9
1500.15234	347.0
1507.61304	212.6
1508.66162	120.8
1509.52405	134.0
1514.34595	92.9
1515.65674	60.6
1520.52625	163.5
1522.65955	42.9
1530.85217	72.2
1532.11755	887.1
1533.37158	884.1
1534.30103	534.4
1535.46558	269.5
1536.21667	98.9
1550.28650	1458.7
1551.17542	1288.3
1552.31360	552.9
1553.31628	74.2
1554.43701	67.4
1577.43811	57.8
1584.03320	146.3
1586.53918	44.1
1604.54382	75.2
1614.54614	46.2
1622.35803	29.2
1623.85193	21.9
1629.62585	61.5
1630.62292	40.3
1644.55994	143.9
1646.26404	286.0
1646.91760	76.5
1647.94116	126.9
1648.56921	37.1
1649.55591	165.3
1658.69067	46.8
1664.09900	584.5
1665.05139	766.0
1665.72534	152.2
1666.56470	75.9
1667.57605	12.4
1672.69470	88.6
1676.54626	238.2
1690.61975	37.8
1760.53943	49.8
1761.78455	37.8
1793.34045	111.9
