# Supplementary material for: Phosphoproteomic Analysis of Platelets Activated by Pro-Thrombotic Oxidized Phospholipids and Thrombin
Source: PLoS One. 2014 Jan 6;9(1):e84488. doi: 10.1371/journal.pone.0084488 (PMC3882224; doi:10.1371/journal.pone.0084488)
Supplement: Annotated Spectra S5 — (ZIP) [file pone.0084488.s008.zip › TDDYLDQPCLETVNR_-7_2_72247.txt]

m/z	i	matches
262.18747	45.2
271.21826	135.5
272.35168	68.4
273.80365	91.8
277.56888	43.3
278.44754	89.2
279.13528	101.0
283.09714	30.5
285.76410	13.4
289.13470	1852.9
290.11136	299.4
292.35138	19.8
293.20807	39.5
297.39185	69.7
313.28809	60.4
314.29596	109.0
318.34619	25.2
320.46570	20.2
327.25995	42.6
330.26129	271.8
332.03891	1184.8
333.12064	276.7
335.17160	51.5
336.36200	59.2
337.26440	23.7
338.41302	27.7
343.11282	55.2
346.11523	13.2
347.17380	15.8
348.14081	38.3
349.32516	52.7
350.88269	27.7
351.94821	40.8
359.14771	22.4
360.30508	17.6
361.11084	30.3
363.24292	52.9
364.18646	43.9
365.36520	122.3
368.54382	21.2
369.32886	204.5
370.41571	35.5
374.18640	47.9
375.64233	75.8
376.25116	43.3
377.20105	88.1
380.08963	66.7
385.41650	38.6
386.22272	44.8
388.43924	1171.0
389.50894	151.9
391.96646	720.8
392.58081	71.3
393.53772	161.0
394.89886	36.9
399.22589	93.8
400.34045	97.3
402.35449	29.0
404.47937	25.6
405.24353	39.5
406.53058	55.2
408.28516	31.6
409.32788	71.4
410.13794	64.5
411.13312	74.9
414.06360	111.6
414.98669	30.3
416.15735	65.8
424.34174	90.6
426.27631	14.5
427.25189	56.7
428.01019	21.6
429.01648	42.4
430.06763	93.5
431.39001	19.8
432.03064	151.0
438.25458	55.2
442.17798	106.6
443.13965	186.0
445.42462	434.0
446.18958	24.2
447.26514	250.5
449.11096	210.5
450.19073	115.3
450.92554	63.9
453.83582	65.3
454.57709	43.6
458.76752	32.9
459.38110	17.1
460.21661	25.4
461.16266	69.6
462.29364	11.8
467.09747	1005.5
468.22552	288.5
469.00891	106.6
471.53290	127.4
472.42719	319.1
473.11017	29.2
473.83447	17.4
474.88599	46.0
477.40332	247.8
478.74823	111.4
479.35651	38.5
482.50006	110.5
483.26294	13.2
487.17810	41.3
489.34784	7092.9	y (4) (1+)
490.33075	1217.9
491.30096	174.5
492.21802	18.4
493.35034	110.2
494.46777	180.7
495.18396	1213.2
496.29370	456.3
497.03345	73.6
498.50385	155.9
500.35168	160.7
501.13373	76.5
506.27246	153.5
507.19934	367.6
507.94427	91.5
510.38513	38.1
512.18854	45.1
516.33984	25.2
518.17804	77.4
519.23291	31.6
520.20563	140.1
521.20953	161.7
522.04315	17.1
524.35388	90.7
525.26324	88.0
527.33801	52.0
529.43994	119.6
530.32690	128.3
532.37482	51.4
533.23773	131.6
534.12646	23.8
535.39917	21.1
536.19189	117.7
538.11359	76.2
540.38593	208.3
542.16534	463.4
543.16333	99.7
544.21973	191.7
545.00098	63.3
546.15350	121.0
548.36853	166.7
550.24329	140.2
554.01605	30.4
555.13306	10.5
556.31201	31.6
557.30450	341.5
558.14600	153.3
559.16321	103.0
560.88794	79.4
561.99243	229.7
563.15479	402.9
564.18884	191.2
565.44464	85.2
566.24969	25.4
567.62152	77.7
568.37244	9.1
569.52875	64.5
570.58533	76.1
571.95056	207.4
573.25299	444.4
574.86041	184.2
575.75092	139.1
577.66296	256.8
579.01746	206.4
580.19635	596.0
580.92841	183.3
582.84845	52.5
586.20209	97.6
586.90021	25.2
587.99518	253.0
590.11493	1519.5
591.06226	410.6
592.15790	166.6
593.18292	55.7
595.08954	66.8
597.35614	45.1
598.26263	122.4
599.32635	76.3
600.28320	551.6
601.25134	225.0
602.48444	93.7
603.98175	64.7
605.23267	80.2
606.26215	594.1
607.28961	136.6
608.16962	3347.0	b (5) (1+), y (10) (2+)-NH3
609.28076	628.6
610.28577	401.0
611.37616	146.7
612.36237	66.1
613.95892	155.0
615.34277	31.9
616.81622	102.4
618.37726	5159.5	y (5) (1+)
619.42926	1615.3
620.43402	521.3
621.17780	150.7
622.06146	102.5
623.70300	234.9
624.35748	224.0
625.04663	137.4
626.02643	84.1
628.25049	22.8
630.36823	231.3
633.26044	18.9
635.15179	720.1
636.15338	373.6
637.16772	85.5
639.21246	15.0
641.15808	58.3
642.51642	141.6
643.39740	13.2
644.44031	61.7
645.47577	22.4
646.45819	115.6
648.08673	52.0
648.89886	510.6
650.14557	703.6
651.77368	151.5
652.56158	324.8
653.20636	107.5
654.22101	40.8
655.26593	34.2
657.64893	119.4
658.50299	122.7
659.27789	473.8
660.11273	31.3
663.27594	126.0
663.90759	14.7
665.35016	55.2
666.61871	30.4
670.07239	975.4
670.79431	53.6
672.17725	157.6
672.96759	78.6
673.62085	235.1
674.58746	40.2
676.20056	60.7
677.29401	377.6
678.11707	205.3
679.22357	336.6
683.52716	155.2
685.04797	42.1
687.09589	1330.6
688.29730	252.1
691.36053	48.7
692.78351	64.5
695.06812	90.5
695.71869	223.5
698.48962	43.6
699.51727	89.5
700.25372	65.4
700.96515	324.0
702.10242	177.3
703.08295	93.6
703.91272	104.5
705.14325	2849.1	b (6) (1+)-H2O
706.23792	1012.7
707.49219	37.2
708.33038	65.2
709.58386	39.9
710.85938	93.5
711.76709	35.1
712.45367	1303.4
713.51178	271.3
714.32123	90.9
715.39490	67.3
716.49420	182.0
717.34467	47.1
718.66339	198.5
719.36261	69.4
720.41577	564.5
721.23090	165.3
723.11102	6338.5	b (6) (1+)
724.25519	1995.6
725.26917	314.1
725.96716	85.3
728.37811	15.8
729.58307	202.5
731.47198	1514.3
732.45581	698.1
733.38525	392.7
734.12616	21.2
736.42322	316.2
737.27960	228.4
738.19476	344.8
739.52875	100.9
740.12964	388.4
741.63702	142.1
742.26239	145.0
743.97522	34.4
745.01544	248.9
745.95508	275.5
746.65265	444.2
747.34375	7.0
748.55438	66.4
750.36163	206.1
752.16754	144.4
753.49127	138.3
754.41913	1678.2
755.41803	965.1
756.27484	97.8
757.80475	51.3
761.76538	59.8
762.53815	9.2
764.38922	97.3
765.59399	252.7
766.34229	6.7
767.81769	51.3
769.55048	849.6
770.51917	512.6
771.41907	91.5
774.54767	385.6
775.37775	21.0
778.10590	403.6
779.04163	275.4
780.10962	92.4
781.49005	81.5
782.32355	87.6
783.06439	22.4
783.92230	50.9
786.48865	24.0
787.41364	57.8
788.19305	241.5
789.56250	263.8
790.30975	141.3
791.25348	252.6
792.41400	52.7
793.44635	65.9
794.39569	177.0
795.21375	174.0
797.00531	27.1
797.88318	145.4
798.50098	156.6
799.88385	203.6
802.09723	112.3
803.25183	376.1
804.13763	105.4
805.37756	332.4
806.39355	809.9
807.38318	176.8
808.35504	61.8
810.09564	110.2
811.72864	1130.6
812.36255	1204.3
812.99408	227.5
813.89581	201.1
815.32867	1077.8
816.26630	1440.1
817.06183	1027.3
818.02716	373.1
819.38702	14.5
820.36285	210.2
821.43115	232.4
822.20581	80.1
823.44379	275.6
824.31390	97.2
825.93463	115.8
827.22589	143.2
828.35626	147.6
829.58813	79.4
830.34857	402.0
831.16998	53.3
833.20648	7649.5	b (14) (2+), b (7) (1+)-H2O
834.23224	4871.0	b (7) (1+)-NH3
835.20685	1809.7
836.19049	622.9
836.83844	45.3
837.81201	167.0
840.24921	73.0
841.50592	31.9
842.41962	240.2
843.39130	132.7
844.91492	37.3
846.47131	344.7
847.70612	323.8
848.70074	159.0
850.50751	678.5
851.21063	17685.2	b (7) (1+)
852.22070	6399.1
853.14069	1190.8
854.23022	105.8
854.92371	260.6
856.12134	56.8
856.76959	231.0
857.92462	166.9
858.56555	34.9
860.12268	628.6
861.66779	1733.8
862.91779	876.6
863.68652	491.3
864.60651	240.2
865.50006	184.2
866.25458	99.7
867.02191	83.3
868.05505	79.4
868.85260	193.8
869.51483	131.1
870.76910	1145.4
872.07947	5374.5
872.94720	1062.1
874.39093	142.0
875.59894	547.2
876.27405	62.3
877.29156	135.0
878.55341	115.4
879.31354	76.1
880.65460	473.4
882.03888	284.0
882.90314	118.8
885.25378	474.8
886.94464	663.0
888.19623	281.4
888.89813	418.9
889.59698	10.6
891.29871	944.3
892.40875	826.6
893.27777	385.3
893.88763	465.1
894.51001	25.0
896.05219	179.3
898.00256	707.2
898.84796	867.0
899.60266	160.0
900.47882	272.2
901.60291	1555.6
902.57135	2947.4	[M+2H] (2+)-NH3-H2O
903.30194	1511.2
904.01935	936.5
905.21796	483.0
906.10345	77.3
906.74005	244.7
907.90149	490.6
910.44513	4522.6	[M+2H] (2+)-H2O
911.53156	431.4
912.44598	125.7
928.39868	140.9
930.18573	54.3
931.23688	163.9
933.52252	253.1
934.41241	127.8
935.34747	121.4
936.27032	261.4
937.38287	59.8
939.62140	297.9
941.35590	11.9
943.26422	110.2
943.92059	85.9
945.20020	376.0
946.92365	134.6
947.66937	76.3
948.33649	295.8
949.29462	55.3
950.64185	249.1
952.59198	42.5
953.42609	150.4
954.76245	88.0
955.87164	80.3
959.82977	101.3
961.07916	42.8
961.92847	104.9
962.83905	128.6
963.43915	44.7
965.06110	611.7
965.77472	376.3
970.57159	609.5
971.50677	742.9
972.63055	89.7
974.02924	722.6
975.12299	171.9
976.35797	211.2
977.37555	39.3
978.33282	30.6
981.01617	96.8
982.78607	109.3
983.60272	73.6
984.37811	23.7
985.74457	561.0
986.65399	249.2
988.48901	42177.8	y (8) (1+)
989.44067	18472.6
990.41284	7750.8
991.42584	1385.7
992.53925	307.9
993.46771	15.8
994.89777	693.3
996.20404	53.1
997.40161	131.5
998.62811	115.3
999.30817	39.5
1000.21680	26.3
1000.99512	57.6
1003.38745	29.5
1004.38629	257.9
1005.33521	241.9
1006.54742	211.4
1007.31274	94.8
1008.55280	89.3
1009.36444	80.7
1010.25708	145.6
1011.71094	55.2
1013.87769	554.6
1014.63232	412.6
1017.17572	63.9
1019.18207	38.2
1020.47430	114.9
1022.93463	284.5
1024.94690	121.3
1030.46802	46.3
1031.07898	92.3
1032.19409	92.1
1033.08838	332.2
1034.85620	119.4
1035.80762	43.5
1037.33411	77.0
1038.72095	108.8
1040.40271	14.5
1042.12634	47.3
1047.17798	149.5
1048.09253	57.1
1052.42078	200.0
1055.46802	102.7
1057.64429	34.2
1059.75879	26.5
1061.78174	126.3
1062.83667	130.2
1064.30518	100.4
1070.51904	734.8
1071.33838	215.3
1072.26697	56.6
1073.31860	102.5
1074.42981	70.3
1075.31030	203.2
1076.21729	250.6
1077.39880	145.7
1078.43848	63.1
1079.20667	84.2
1080.01001	27.7
1081.31738	93.4
1082.40979	147.1
1083.27930	46.1
1088.68457	103.6
1090.18896	178.3
1091.56885	40.9
1092.57776	179.6
1093.71143	153.8
1094.43726	17.5
1095.60352	70.3
1096.34277	49.3
1097.25366	59.9
1098.29053	660.6
1099.43604	1275.7
1100.39307	1259.3
1101.44482	316.3
1102.48584	89.2
1103.77429	69.8
1108.01294	694.0
1109.17322	845.8
1110.31360	401.5
1110.93481	42.6
1113.60889	81.6
1116.43982	9154.0	y (9) (1+)
1117.46875	4416.4
1118.59338	1437.4
1119.67737	487.3
1122.27893	189.9
1123.79285	43.4
1126.30042	44.7
1130.10815	54.1
1132.97607	114.4
1133.72888	93.1
1134.37207	27.7
1135.27515	300.3
1136.57446	57.8
1139.92163	112.6
1141.35925	135.1
1142.15723	81.9
1143.87244	27.7
1144.64990	181.4
1149.07324	46.8
1150.59082	214.4
1153.39136	175.6
1154.35815	71.1
1156.70483	39.5
1158.65430	197.6
1159.62634	231.0
1161.48474	84.9
1164.97510	89.4
1167.11853	1334.9
1168.01404	336.4
1168.78076	20.8
1169.55664	66.6
1175.33887	201.9
1176.27271	291.9
1177.27808	29.0
1178.01746	71.1
1179.07312	248.7
1181.15381	13.4
1185.82410	160.4
1186.43787	231.2
1187.28320	60.5
1188.16260	195.2
1189.58606	118.6
1192.83765	141.0
1194.47339	47.3
1195.86255	106.8
1196.53088	392.1
1197.46533	338.6
1198.11023	44.7
1199.08276	31.8
1200.24805	75.0
1201.29761	106.4
1203.04639	540.5
1204.28833	914.7
1205.58435	425.4
1206.59119	57.3
1208.30457	101.0
1209.03625	102.1
1209.63647	21.0
1211.32788	152.9
1212.47595	78.8
1213.36865	227.7
1214.58691	413.6
1215.41455	393.0
1216.42139	140.4
1217.51392	209.5
1218.90186	46.4
1220.24426	41.4
1221.29944	2434.0	b (10) (1+)
1222.29285	846.1
1223.27197	730.2
1224.65613	49.3
1230.23206	97.6
1231.50342	8262.7	y (10) (1+)
1232.52051	4652.1
1233.51660	1883.9
1234.50635	959.7
1235.19800	156.8
1236.99463	30.5
1237.96973	61.8
1239.41577	64.4
1242.27466	172.0
1243.41357	25.2
1244.36084	112.7
1247.76782	11.9
1255.87817	61.8
1258.10352	148.7
1258.96899	48.6
1260.10315	152.4
1260.91882	349.6
1261.76038	38.2
1263.22803	95.2
1265.22534	81.5
1266.30115	72.4
1268.41357	34.6
1270.02649	118.5
1271.31592	14.5
1273.13135	69.6
1273.77429	34.3
1275.32983	19.8
1277.16577	26.9
1281.95276	94.8
1283.66711	121.9
1285.34106	10.6
1287.46240	47.3
1291.29773	137.6
1292.91956	328.4
1297.55408	36.8
1298.44495	77.8
1301.50317	85.5
1303.24780	40.1
1305.00488	268.6
1305.69055	98.7
1308.05359	126.0
1314.64990	152.0
1315.34644	159.1
1315.96899	38.1
1317.18176	135.2
1318.26575	165.3
1323.83228	56.8
1326.51123	171.1
1327.45203	272.7
1328.57593	37.7
1329.35278	144.7
1332.35291	1051.5
1333.38843	1290.2
1334.34045	116.0
1335.29822	102.9
1336.11951	119.4
1337.91077	44.3
1340.08020	33.3
1340.85925	131.5
1342.70093	47.5
1344.37659	2293.5	y (11) (1+)
1345.44287	2145.8
1346.47546	800.1
1347.72278	283.6
1350.35010	3606.3	b (11) (1+)
1351.26794	1552.3
1352.03479	1355.6
1353.17871	534.5
1353.94238	43.0
1356.54529	29.0
1358.29663	27.7
1359.53992	229.9
1372.00183	48.2
1373.58435	36.2
1374.64954	78.9
1375.50671	49.1
1387.71936	85.4
1390.86780	36.8
1393.22839	48.7
1399.96204	46.4
1403.13037	52.6
1404.06677	180.7
1405.21204	142.3
1406.32800	130.8
1407.07556	115.3
1408.54346	25.1
1410.54114	25.0
1413.20642	47.4
1414.66028	15.8
1415.38000	89.3
1416.64172	42.3
1423.06689	45.6
1425.42053	80.6
1428.53638	61.9
1433.38342	320.8
1434.39478	375.7
1435.50208	16.7
1437.36731	21.1
1438.33411	22.4
1441.52368	38.3
1446.30920	30.7
1447.01746	56.7
1448.40515	97.1
1451.24915	638.1
1452.26184	747.7
1453.33496	270.5
1461.31555	206.6
1463.17529	84.0
1463.91931	41.0
1470.16150	129.2
1471.16016	19.8
1472.56177	59.0
1474.62207	13.2
1476.55212	57.0
1482.77075	186.4
1490.47815	18.6
1491.14502	120.9
1492.37390	51.3
1498.26306	98.9
1506.03369	52.7
1507.57874	300.2
1508.21997	70.9
1510.39148	38.2
1514.25525	101.5
1514.93384	140.4
1515.54089	219.9
1516.34973	98.1
1517.05298	52.5
1519.54968	55.2
1523.66577	52.2
1526.32019	50.9
1529.03528	25.0
1532.19104	654.9
1533.19836	500.2
1534.27307	253.1
1535.46729	112.9
1536.43433	209.0
1540.51367	141.8
1546.57458	75.0
1547.28662	15.8
1550.31970	1604.4
1551.31360	1771.2
1552.00464	264.5
1552.67310	358.3
1553.51050	46.2
1556.73450	34.7
1561.84045	32.9
1562.45386	72.3
1563.96521	26.9
1566.23621	25.5
1569.31165	38.5
1570.16272	56.2
1575.48816	101.1
1578.61292	15.9
1584.43384	56.6
1590.19983	19.8
1594.88220	11.8
1619.32056	48.5
1620.59155	7.9
1622.53931	22.3
1627.61169	51.4
1629.87378	29.4
1630.57581	93.1
1631.84155	83.6
1644.43420	46.1
1646.46472	170.9
1647.22644	287.0
1647.87866	163.5
1648.64612	41.7
1649.60486	53.9
1656.80603	134.2
1659.20886	53.9
1664.32935	787.4
1665.64221	1018.9
1666.95288	164.0
1674.79749	85.4
1675.58582	40.2
1676.76160	44.8
1707.95776	13.2
1709.10535	56.7
1745.53601	43.5
