# Supplementary material for: Phosphoproteomic Analysis of Platelets Activated by Pro-Thrombotic Oxidized Phospholipids and Thrombin
Source: PLoS One. 2014 Jan 6;9(1):e84488. doi: 10.1371/journal.pone.0084488 (PMC3882224; doi:10.1371/journal.pone.0084488)
Supplement: Annotated Spectra S5 — (ZIP) [file pone.0084488.s008.zip › TDDYLDQPCLETVNR_-10_2_74659.txt]

m/z	i	matches
260.90823	36.4
267.09973	58.4
268.19003	66.3
271.36334	45.9
272.44772	97.0
274.66354	22.0
279.12000	145.2
289.08191	1062.4
289.74908	112.7
290.51459	63.4
296.11618	17.2
298.24695	18.6
306.48932	66.1
316.23810	57.7
320.21298	19.3
324.27188	50.7
328.01141	25.6
330.33063	126.5
332.16940	483.0
333.15674	60.1
334.34091	13.6
335.22964	120.5
337.07495	49.7
345.25934	17.2
349.15524	63.7
351.13745	18.4
352.75037	16.0
353.62213	37.3
356.10974	48.3
357.39081	36.4
359.30151	83.5
360.36053	181.0
362.36240	42.1
363.00342	56.2
364.32541	93.6
367.45038	40.9
369.31091	241.6
373.90411	95.9
375.90326	61.3
378.07428	56.7
385.20227	134.0
386.13617	17.2
388.35565	729.8
389.52295	55.6
390.13110	21.6
391.24664	66.5
392.67407	67.7
394.09033	64.4
395.17474	32.8
395.83612	19.6
397.50024	54.3
400.36951	151.7
401.28168	44.9
401.93561	12.4
403.08844	13.7
404.18622	48.3
406.39880	42.3
407.37067	88.6
408.41010	30.5
409.34235	115.1
410.30817	66.6
411.26331	111.3
412.42950	170.7
413.31219	36.1
424.19708	24.3
425.28540	56.5
427.02631	36.3
429.33942	92.1
431.18896	12.4
433.33289	13.9
434.12830	34.9
440.00616	12.4
442.20166	144.6
443.17474	246.1
444.37537	66.5
445.32727	77.0
448.95734	321.0
449.70062	46.1
450.39490	43.4
453.97632	56.7
455.07263	19.7
456.28845	153.0
458.13379	23.3
460.17889	244.1
462.19537	148.6
463.00018	16.0
467.16547	342.2
467.97351	113.0
469.06915	34.0
471.39111	86.2
474.45953	14.8
475.24103	247.1
477.07227	198.0
480.04236	78.8
481.52673	40.2
482.30493	22.9
483.16614	11.2
487.31982	43.6
489.32654	3639.0	y (4) (1+)
490.35382	519.9
492.43726	214.7
493.28870	215.0
494.94482	1018.6
496.09222	156.5
497.33813	18.3
499.11957	19.5
500.13989	94.2
501.26233	41.5
502.70740	132.3
503.45746	34.9
505.24786	52.2
507.08875	147.8
509.02393	50.7
510.05377	33.3
513.04987	26.4
514.29541	20.7
515.32971	128.9
517.34241	36.1
520.12103	55.4
521.39691	47.1
524.59052	78.4
526.23621	64.3
529.43781	36.3
530.41797	12.5
535.52734	14.8
537.40491	24.5
538.99731	41.5
539.89612	57.1
541.49231	120.4
542.27618	144.3
543.95996	16.0
545.08191	99.8
546.17737	10.0
547.14508	65.3
548.24500	23.4
549.79657	95.2
551.30920	35.4
552.93750	30.4
555.31921	57.8
557.29626	54.9
558.44409	73.5
560.97723	38.6
562.15387	67.5
563.12524	190.9
564.35724	72.5
565.17737	118.0
566.18524	55.8
572.27765	130.7
573.17859	84.2
574.41730	165.1
575.20392	229.5
577.93988	30.3
579.07098	36.4
580.21887	485.6
581.12970	15.1
582.20618	65.1
583.16583	95.2
587.21576	82.9
588.32928	149.7
589.90594	975.9
591.25311	264.4
592.15509	92.3
595.35968	76.8
596.09314	89.7
597.16406	41.5
598.27435	40.0
600.27716	405.5
601.41400	103.6
602.29639	13.6
603.36517	31.3
604.25031	41.4
606.05951	587.3
606.69641	50.9
608.13391	1989.6	y (10) (2+)-NH3, b (5) (1+)
609.09003	615.9
610.15796	386.6
611.14227	68.1
612.25238	29.4
614.99725	32.8
616.19470	66.3
616.87579	90.0
618.38330	3282.3	y (5) (1+)
619.35748	281.9
622.06067	125.4
622.84076	37.8
624.02368	34.0
625.58398	18.4
626.33868	50.0
627.26959	64.0
628.05432	23.0
629.45892	33.7
632.37982	21.9
635.27417	103.1
636.26270	118.9
637.23645	64.9
640.14984	89.7
641.02063	76.2
642.11359	74.5
643.11652	78.4
648.84076	1909.9
649.72107	1291.1
650.59991	365.3
652.27185	263.1
654.29498	60.0
656.06042	27.9
656.93262	61.9
658.24268	79.5
659.06036	24.4
661.39703	77.5
662.84094	253.3
664.25354	109.5
665.76849	62.4
666.51135	63.6
667.83282	62.3
669.37103	125.2
670.27753	181.7
671.40265	100.0
672.82489	416.7
673.83276	384.7
674.46844	155.2
677.02191	414.1
678.19159	197.3
679.25409	73.4
680.49469	19.9
681.99506	93.2
683.60510	142.6
684.48853	85.9
685.47711	166.9
687.22662	569.0
688.13715	110.0
689.37866	69.9
690.05463	18.3
693.46454	135.4
694.34119	59.7
695.59869	271.6
696.48773	45.1
698.06592	32.7
700.03778	151.9
702.09857	280.0
703.45654	468.1
705.17560	1628.2	b (6) (1+)-H2O
706.15985	368.8
707.90063	135.1
708.88141	18.3
710.15118	117.9
711.61469	127.8
712.52423	807.2
713.67212	241.7
714.58801	143.3
715.62335	146.3
716.57147	66.7
717.22418	14.6
718.31366	150.0
719.02698	105.1
720.34174	105.8
720.95630	122.6
722.58807	961.2
723.30536	3335.9	b (6) (1+)
724.29059	859.8
725.35626	86.1
726.22894	61.2
727.18756	46.3
729.32404	49.8
731.44598	840.3
732.57574	2461.2
733.37476	46.3
735.30737	36.7
736.02661	149.2
738.16547	53.4
738.93341	72.5
740.20856	535.8
741.26593	55.5
743.52838	26.6
744.38318	189.0
745.47644	159.8
746.56256	197.7
747.54559	117.5
748.59338	260.7
749.36121	150.0
750.49628	217.2
751.09955	22.7
752.12335	115.6
754.51459	1203.2
755.30939	175.6
756.07758	138.0
757.33887	229.3
759.76208	83.8
760.74207	197.4
761.61798	74.8
763.46716	98.6
765.20026	42.1
765.88629	152.1
766.58649	17.1
767.25854	32.8
768.39484	46.9
769.50598	914.7
770.61884	249.9
771.63892	85.6
772.46198	116.2
773.56354	329.6
775.38849	227.7
776.73846	21.0
778.64679	155.6
779.24762	66.2
780.02911	24.4
781.88373	37.5
783.34888	131.9
788.06927	167.4
789.30945	347.1
790.46716	356.0
792.35223	167.3
793.38971	42.0
794.34558	269.1
795.58820	36.5
796.50256	11.4
797.52313	388.3
798.25830	6.2
799.33282	58.5
801.76923	52.9
803.30255	200.5
804.94037	163.4
806.04376	530.2
806.86969	196.6
809.50555	113.7
810.37830	156.1
811.92609	976.8
813.28967	535.4
815.00092	619.2
816.05841	1487.2
817.12659	149.5
818.70190	72.2
819.67480	121.1
820.55872	316.3
821.42853	225.7
822.58014	249.3
823.75922	149.6
824.99963	263.8
826.28131	51.7
828.02130	82.2
829.54303	42.1
830.16937	159.3
831.55219	88.8
833.17999	4529.3	b (14) (2+), b (7) (1+)-H2O
834.10388	2623.1	b (7) (1+)-NH3
835.27673	814.5
836.20294	109.7
837.65698	133.8
838.48877	19.7
839.89661	216.1
842.57245	501.0
843.40942	366.3
844.15948	89.4
845.41632	151.3
846.16577	52.6
846.90631	151.0
847.85895	101.7
848.51520	183.6
849.53949	439.5
851.17133	9145.7	b (7) (1+)
852.30145	2196.8
853.31537	428.1
854.30206	54.0
855.80212	231.4
856.75342	288.0
857.53320	49.1
858.26862	249.8
859.29425	215.3
860.72601	9095.7	y (14) (2+)-H2O, y (14) (2+)-NH3
862.09241	1844.5
862.95917	1188.2
863.72461	449.2
865.57709	200.9
866.44476	170.0
868.33185	243.1
869.59131	4079.1	y (14) (2+)
870.86731	1311.1
871.92242	5090.1
873.59467	361.1
874.41162	384.0
875.59552	82.3
876.75055	308.6
877.47467	50.7
878.24280	187.2
879.49493	443.9
880.15729	40.1
881.32343	452.9
882.45471	502.3
883.09802	299.5
884.15405	63.6
885.58350	903.2
886.49457	766.6
887.43579	721.4
888.80902	873.3
889.98395	288.1
891.42694	922.9
892.25763	252.3
892.87030	93.4
894.06000	740.1
895.00836	133.6
896.43506	208.3
897.70557	367.4
898.62457	437.2
899.22821	163.3
900.44073	1382.5
901.58624	2684.8
902.43610	1672.1	[M+2H] (2+)-NH3-H2O
903.09344	775.4
903.89600	278.7
904.51642	145.8
906.51160	273.3
907.13794	285.3
908.00104	267.2
909.46857	19356.4
910.56787	1156.1
911.78131	96.1
925.30487	161.5
927.96771	129.9
930.21338	105.8
931.30035	35.1
932.02173	61.3
933.45465	97.2
934.54681	11.2
935.48456	78.9
936.48383	304.1
937.52618	85.3
941.18115	25.6
942.91620	38.2
944.03931	149.7
945.17157	20.8
946.05646	383.2
946.76068	11.5
947.44196	87.8
948.35596	193.0
949.97681	276.1
950.67969	8.9
952.39795	86.8
953.71613	86.9
954.48853	121.9
957.78033	105.5
958.44922	90.5
961.92822	85.0
962.99091	235.5
964.10571	51.3
964.87885	505.0
965.93732	80.5
967.26337	70.1
969.43683	137.4
970.54443	516.5
971.48779	582.7
972.46783	295.6
973.53912	61.3
974.56079	203.0
975.50836	481.3
976.27295	269.7
977.35443	80.5
979.68329	34.3
980.67218	189.2
981.30902	150.6
982.34125	31.7
985.07837	43.5
986.10370	434.5
986.82916	47.4
988.46405	25541.4	y (8) (1+)
989.46234	11375.4
990.33551	2137.5
991.09564	12.0
994.33569	571.0
995.03766	302.0
996.22601	379.8
997.02789	28.0
997.77032	145.3
999.11285	257.3
1000.21088	25.3
1001.78143	187.0
1004.24469	34.4
1005.13885	262.3
1006.67700	36.7
1007.49249	39.1
1010.41522	41.8
1012.39667	50.5
1014.11078	642.7
1015.15558	36.5
1018.46637	129.4
1019.39886	18.4
1021.33301	78.1
1022.01459	198.8
1023.23462	316.8
1024.17847	173.1
1025.04102	98.5
1028.19482	23.0
1029.25696	27.1
1030.66943	23.3
1033.82263	102.6
1035.75378	171.9
1042.51550	106.1
1044.64087	82.5
1046.01526	61.6
1047.17310	147.0
1048.38940	62.7
1050.55713	46.8
1051.22681	49.7
1053.51001	32.9
1055.10889	224.8
1057.51892	297.6
1058.72095	178.0
1059.47888	9.0
1060.20605	50.6
1061.24158	360.8
1062.87048	30.1
1065.22412	136.2
1067.16663	19.6
1069.83337	594.7
1071.18140	88.2
1072.30615	367.7
1073.06812	41.1
1074.95203	194.0
1076.16809	132.6
1076.89221	59.8
1077.80969	103.8
1081.35791	112.0
1082.57727	160.9
1084.34570	29.2
1086.62573	17.5
1088.18384	41.2
1089.23499	207.4
1090.18835	81.5
1091.50073	157.3
1092.99353	163.6
1093.93665	50.5
1094.70752	82.9
1098.60254	671.8
1099.47278	1254.3
1100.33826	456.3
1101.46838	124.8
1102.87585	81.0
1105.92700	57.0
1108.21655	477.0
1109.23096	205.4
1110.09680	104.9
1112.40381	33.1
1114.19556	8.8
1115.14233	140.6
1116.40881	4552.9	y (9) (1+)
1117.41199	2588.6
1118.38184	397.0
1123.87183	130.3
1126.01550	132.6
1130.19812	32.6
1131.32581	78.1
1133.26599	124.7
1134.50562	242.1
1136.22937	161.6
1136.98901	172.6
1138.51978	95.4
1139.84595	97.7
1141.71619	362.7
1142.47827	50.5
1145.18677	162.1
1146.71179	79.3
1147.77417	111.2
1148.72119	57.9
1149.67236	17.2
1150.52649	96.2
1151.49939	146.8
1153.09473	12.4
1154.00195	180.1
1155.93274	153.7
1157.00464	34.3
1158.61438	58.8
1159.35461	69.7
1160.27930	54.1
1161.21594	56.4
1161.90869	59.8
1163.40430	30.7
1165.07324	40.5
1166.92273	587.7
1168.50244	163.2
1173.49023	342.1
1174.54248	15.9
1175.88513	227.0
1176.85901	90.3
1178.55493	128.1
1179.68872	82.4
1181.13037	83.9
1182.47534	205.6
1183.28674	100.1
1188.07410	118.2
1192.10425	29.2
1193.73950	181.1
1194.50134	153.4
1195.51453	121.0
1196.61768	159.0
1197.32788	28.5
1198.38257	148.1
1199.30640	45.9
1202.19006	68.5
1203.51965	470.0
1204.40735	295.2
1205.18701	260.9
1206.70093	86.6
1207.47046	102.9
1209.62207	58.0
1211.46851	30.3
1212.37598	217.1
1213.36255	250.4
1214.30566	372.4
1216.10938	229.9
1216.79736	41.9
1217.92041	22.0
1218.98926	97.1
1219.94250	93.8
1221.24463	962.7
1222.31396	454.7
1223.35938	257.3
1224.37451	65.9
1226.10376	19.6
1228.34802	99.7
1230.80481	443.0
1231.47241	5630.9	y (10) (1+)
1232.51160	3445.3
1233.55127	599.3
1235.29102	34.9
1239.19922	16.9
1243.03406	21.7
1249.39343	40.3
1254.54565	38.9
1257.40771	89.4
1260.55493	112.7
1261.67834	44.5
1262.53491	83.5
1263.43042	97.3
1264.47229	44.7
1265.28674	36.1
1270.23254	187.5
1271.52942	115.3
1275.20300	124.5
1276.61108	34.9
1280.07947	40.7
1284.24194	24.7
1285.48254	91.2
1288.12317	58.2
1294.85413	73.4
1295.50281	162.5
1296.58142	186.8
1297.78235	17.2
1298.41687	115.2
1299.34326	88.4
1303.90979	143.3
1305.40662	144.0
1306.08289	20.8
1307.66199	68.9
1310.57556	38.9
1314.21228	286.8
1314.99036	34.5
1316.42932	131.3
1319.65710	58.9
1323.52576	64.7
1324.18323	108.1
1326.35876	96.1
1327.23108	251.1
1328.39124	208.7
1329.63306	75.5
1331.56396	174.8
1332.35254	625.5
1333.28613	476.1
1334.16882	291.0
1335.53479	24.1
1342.93518	33.7
1344.45789	1843.2	y (11) (1+)
1345.45410	1360.4
1346.45618	252.3
1347.08325	23.3
1350.28003	1625.6	b (11) (1+)
1351.30249	1047.2
1352.24060	278.1
1353.46985	11.2
1357.39832	21.0
1360.46497	41.1
1361.27710	53.0
1362.43835	14.8
1363.87024	28.9
1371.69885	124.0
1373.03503	45.7
1374.37610	111.7
1375.50037	25.6
1376.25476	38.8
1377.58643	40.0
1379.57886	127.9
1389.00525	37.6
1395.78381	30.1
1403.58105	52.6
1405.25281	78.0
1406.38025	53.1
1407.67542	82.9
1413.36633	48.1
1414.36279	10.0
1416.11670	145.3
1418.09583	54.1
1419.34497	23.2
1422.52747	12.4
1428.65161	11.2
1433.34973	218.4
1434.34436	61.5
1435.71045	125.2
1438.35095	54.0
1442.24207	41.8
1443.89099	101.4
1451.11633	816.1
1452.05212	224.1
1453.14917	217.6
1454.35901	129.7
1458.22668	180.3
1459.41675	397.4
1460.37927	194.2
1461.51868	106.4
1463.45447	176.0
1472.24915	62.0
1473.05884	18.4
1474.79041	42.1
1475.68665	74.6
1480.27820	45.8
1486.97632	9.0
1487.60217	34.9
1489.78174	12.4
1496.69934	59.8
1505.11365	99.4
1507.70630	43.2
1512.54944	19.5
1514.31335	21.2
1515.39832	181.0
1516.20923	66.9
1516.84558	60.1
1522.70081	20.5
1529.63098	178.9
1530.57739	52.8
1532.41003	492.5
1533.39893	631.4
1534.54626	58.5
1540.52942	43.3
1547.46265	62.9
1550.30725	1251.9
1551.33008	707.7
1552.31543	231.3
1559.56995	24.6
1562.18201	63.8
1578.70862	45.9
1582.10950	18.1
1590.18689	69.3
1603.03149	48.2
1625.02905	32.6
1627.82800	10.0
1630.15637	33.2
1631.01733	19.6
1641.70642	24.3
1643.33167	431.9
1644.34412	156.3
1646.00427	293.8
1646.87537	140.1
1647.54077	91.8
1657.20911	50.4
1661.49963	106.2
1664.17065	420.0
1665.00269	198.0
1665.83264	290.2
1674.55737	23.4
1676.61755	50.6
1690.70776	64.8
1707.43103	25.4
1741.14417	16.4
1745.47827	13.5
1748.56091	66.0
1774.66919	52.2
