# Supplementary material for: Phosphoproteomic Analysis of Platelets Activated by Pro-Thrombotic Oxidized Phospholipids and Thrombin
Source: PLoS One. 2014 Jan 6;9(1):e84488. doi: 10.1371/journal.pone.0084488 (PMC3882224; doi:10.1371/journal.pone.0084488)
Supplement: Annotated Spectra S5 — (ZIP) [file pone.0084488.s008.zip › TDDYLDQPCLETVNR_-11_2_73295.txt]

m/z	i	matches
268.10950	24.5
272.17853	111.8
273.34528	122.2
275.28937	69.5
277.00296	20.7
279.08829	53.6
285.25693	42.6
287.37823	30.7
289.21475	869.8
290.48816	33.6
292.19061	11.9
297.41165	13.4
300.88022	25.5
304.27301	70.6
305.74103	65.6
314.17319	267.2
315.90558	33.8
328.13306	33.2
329.96252	81.9
332.22766	469.2
333.12112	58.5
335.35660	63.8
336.42422	47.1
342.33591	25.9
345.13254	18.5
348.46814	48.2
354.37234	33.1
356.18524	78.8
357.27713	186.4
359.39810	283.1
360.53299	107.1
361.47647	37.0
363.00592	107.6
364.98300	52.9
369.00195	148.8
371.21350	105.2
373.35461	42.1
374.35742	106.3
378.31964	32.6
379.32104	21.1
382.22180	27.0
386.36176	24.5
388.32767	270.7
389.30280	118.8
390.62427	31.8
392.09064	260.6
392.83362	29.4
394.40173	136.1
396.88342	21.9
400.27594	91.2
401.04803	16.9
407.26913	181.1
410.04950	30.7
412.99670	82.5
414.23193	19.5
417.15320	93.6
424.09637	131.2
425.04468	25.5
426.80194	119.5
427.81079	33.3
431.09949	60.1
432.26288	42.1
437.46753	88.2
441.92413	41.6
443.54102	52.4
444.53149	49.2
446.02710	101.4
447.24359	92.8
448.34790	97.7
449.09363	234.7
450.16193	253.1
452.41388	17.0
453.26935	30.8
456.37762	30.5
460.20630	196.7
461.13635	38.4
467.17957	466.1
472.46033	21.9
473.86914	59.5
474.59991	11.9
475.40625	205.3
477.23773	169.7
478.35278	59.7
481.36652	101.0
482.01013	25.8
483.13397	50.6
485.43109	103.1
489.31494	2849.3	y (4) (1+)
490.39111	660.2
491.26874	36.9
492.20776	30.3
493.17438	203.4
494.62372	201.5
495.24042	301.7
496.01886	275.7
497.69806	205.7
498.63123	99.0
499.31738	31.1
500.55286	77.4
502.36920	18.2
503.22607	25.7
505.45746	31.8
506.94769	496.1
508.03046	211.4
513.79840	13.1
515.24591	33.9
518.22626	82.6
520.10602	91.4
521.18109	18.2
523.70935	105.5
526.47540	41.9
534.97601	53.2
538.43329	19.5
539.22064	83.5
540.88147	153.8
542.23480	309.6
544.13165	57.6
545.02197	94.8
546.39948	99.7
547.29639	40.5
556.82867	89.1
558.86682	161.0
561.27264	210.6
562.13361	43.4
563.25244	397.3
564.49152	136.1
565.32849	83.7
566.78076	25.6
568.32855	49.4
569.41785	27.0
570.41846	23.2
572.34399	105.9
573.30133	444.9
575.40021	267.4
577.00397	23.2
577.91064	30.3
579.40601	195.3
580.37415	98.1
581.09125	64.8
582.08429	205.3
583.84027	113.7
588.30933	77.4
590.03491	679.8
591.19464	201.4
592.02887	62.4
596.29108	97.1
597.82568	112.2
598.52728	38.9
600.57123	115.3
601.22284	94.2
602.21704	66.9
603.42853	34.6
604.49268	42.7
605.32458	189.6
606.11554	270.0
607.09442	147.7
608.25250	1849.8	b (5) (1+), y (10) (2+)-NH3
609.26105	413.4
610.20221	119.3
610.95282	93.9
612.31561	59.0
613.33258	27.4
614.48602	36.2
615.43732	89.7
616.50354	81.9
618.35999	2823.6	y (5) (1+)
619.44745	631.7
620.37775	219.0
621.24994	30.8
622.18329	184.6
623.13330	34.5
624.27838	57.1
625.27802	25.1
626.30365	47.9
627.10083	80.8
630.06122	201.8
631.37128	40.6
632.98895	12.4
635.31622	144.5
636.84222	41.3
639.92871	96.7
642.19177	102.3
643.40637	46.4
644.02271	44.3
648.63544	1764.5
649.51556	2862.5
650.75800	162.1
652.17706	138.7
653.30292	64.4
654.44379	193.3
655.10071	22.6
656.28265	47.8
657.35614	41.9
658.47864	61.7
659.53729	229.9
660.28528	85.0
662.16669	41.3
663.36896	250.9
664.16614	154.3
667.53955	181.8
668.24518	37.3
669.85278	246.9
672.08209	81.6
673.18896	59.5
674.41357	294.0
675.42938	147.6
676.49774	264.7
677.42719	159.3
678.38470	55.4
679.18158	121.0
680.49200	23.7
681.72760	105.0
682.45953	24.1
683.70691	68.3
684.52252	33.0
686.85229	246.6
687.98718	388.6
689.19867	42.4
690.28894	69.6
692.34692	53.2
695.63129	148.6
696.58539	172.9
700.08844	101.4
701.23907	129.8
702.42322	163.7
703.32648	189.3
704.65167	201.8
705.40259	761.3
706.31207	391.7
709.35699	105.9
710.46143	49.5
712.37811	953.0
713.43964	173.5
715.30518	19.5
718.23676	124.7
719.32709	176.8
720.46954	244.3
721.20428	68.2
722.40405	382.5
723.13202	2814.2	b (6) (1+)
723.95795	850.8
724.69708	91.1
727.34894	128.6
728.89386	42.8
729.63654	11.9
731.49261	1012.7
732.50165	2862.2
733.49640	560.2
734.23517	159.3
734.91156	44.4
736.28778	22.0
737.42627	187.4
738.44452	18.0
739.50793	169.4
740.33575	334.6
741.32861	133.4
744.46051	87.5
746.10150	230.7
747.86676	106.5
749.74554	121.5
750.43256	153.1
751.13861	27.0
754.43793	779.4
755.18402	512.2
755.91461	167.1
757.12933	43.1
760.39630	24.7
763.01965	161.2
764.82990	108.4
766.19183	114.5
767.22797	125.0
768.67114	278.2
769.41669	1054.2
770.27954	215.0
771.10846	91.8
772.51923	198.0
774.36035	75.9
775.30878	79.1
776.86035	220.1
777.73883	95.1
778.72150	296.3
780.02838	111.8
782.95941	158.7
784.31476	100.1
785.39252	143.8
786.40729	64.9
788.05756	353.2
789.16718	124.8
790.29730	593.4
791.57440	191.2
794.17920	122.9
794.88727	113.2
795.52246	114.9
798.27979	462.1
799.10657	25.6
800.01489	87.8
801.18890	92.3
802.96564	419.2
804.05267	145.7
804.73236	15.6
805.40143	69.1
806.35553	194.5
807.28729	363.9
810.23486	255.2
811.07880	251.7
812.08636	627.8
812.99908	423.5
813.80511	94.3
815.10535	624.0
816.36188	1445.9
817.41034	175.9
818.44696	294.9
821.12738	121.3
822.49756	141.0
823.46906	658.8
824.76807	342.8
825.51459	45.0
827.12781	327.7
828.24127	91.8
829.06610	40.3
829.67621	70.8
830.56006	219.5
831.66779	145.5
833.15533	3844.8	b (14) (2+), b (7) (1+)-H2O
834.17456	2918.7	b (7) (1+)-NH3
835.30109	664.0
836.08893	27.3
836.73639	131.8
837.55255	295.3
838.81244	149.8
840.27228	206.7
841.43359	232.1
842.53992	682.5
843.55658	812.4
844.43958	376.9
845.04779	37.9
846.28485	253.7
847.33282	238.4
848.12921	253.1
848.97003	156.6
851.14410	6680.6	b (7) (1+)
852.15991	2834.6
853.09503	550.4
853.85406	91.0
854.73267	297.8
855.45087	460.3
856.61310	435.7
857.74298	167.4
858.85461	726.0
860.05902	339.1
860.74237	7890.7	y (14) (2+)-NH3, y (14) (2+)-H2O
861.61243	3110.2
862.68439	1297.7
863.40100	392.0
864.91498	107.7
865.62909	202.3
866.45172	67.1
867.41760	502.7
869.36292	2604.5	y (14) (2+)
870.05273	1381.3
871.32135	2925.0
871.98938	3623.7
873.06836	287.0
874.69037	148.0
876.12122	432.3
877.45129	281.1
878.37476	506.1
879.87994	703.7
880.88165	655.4
882.01361	411.6
883.38141	282.4
884.28162	186.6
885.13617	220.8
886.04974	489.0
886.97369	868.0
888.16785	993.0
888.85406	29.4
889.68408	111.4
891.39410	1051.3
892.22345	617.9
893.75409	127.1
894.47791	418.6
895.55157	284.5
896.26868	19.0
897.30780	468.1
898.07709	91.3
899.03064	402.8
900.62469	1580.0
901.46539	1455.6
902.38501	1195.7
903.39825	1033.9
904.63092	154.7
905.53583	133.7
906.51910	301.8
907.49750	732.4
908.39264	21.8
909.54718	28037.9
910.72650	1242.1
911.42682	32.9
912.39691	44.6
925.73773	18.5
927.37457	37.6
930.30109	47.0
931.44366	71.5
933.18317	366.4
933.89410	42.8
935.29706	67.7
936.54230	275.1
937.55878	93.7
942.54932	182.7
944.22186	188.2
945.34149	338.8
945.98773	416.5
946.68536	84.7
948.27319	140.2
949.48395	100.3
950.59351	224.9
951.60907	81.2
953.38947	73.3
955.55719	157.2
956.26392	30.7
958.26886	43.3
960.31030	26.3
961.17804	24.5
962.22162	54.6
963.12897	81.5
965.41333	480.8
966.19116	183.2
968.51825	38.2
969.29340	104.1
970.32892	339.1
971.46417	582.9
972.69775	195.0
973.81885	305.8
974.70795	370.8
976.23407	205.7
977.09448	292.3
979.38324	115.5
980.92853	43.4
982.33496	57.5
983.50885	49.7
984.45728	92.1
985.98419	486.5
986.92487	174.3
988.40546	20932.6	y (8) (1+)
989.42572	8795.4
990.55975	1803.1
991.35449	55.4
992.07520	78.7
993.69928	222.0
995.29791	209.9
996.02655	280.1
997.66290	303.8
999.06549	265.0
1000.20306	33.3
1000.88226	47.0
1004.31464	27.5
1005.30219	77.0
1006.45660	41.9
1007.44946	34.4
1008.52631	90.1
1013.50763	94.0
1014.23004	413.5
1015.00824	212.5
1017.29272	68.2
1021.91571	68.8
1023.34369	138.7
1024.05664	82.0
1027.38477	25.7
1028.42639	108.6
1030.23389	58.4
1031.22021	354.2
1033.52271	42.0
1034.46936	69.7
1036.99365	59.4
1038.17639	35.8
1040.32422	73.3
1044.86938	150.7
1046.26318	22.0
1047.15466	117.7
1049.52222	53.3
1053.33484	99.5
1054.67261	155.8
1055.88599	33.3
1057.50452	53.4
1058.67407	57.6
1059.29346	40.8
1063.56250	53.1
1064.67383	226.3
1066.74634	29.5
1067.45801	48.4
1068.69702	40.7
1069.39648	68.9
1070.10376	226.7
1071.11768	65.9
1072.05872	25.0
1074.35010	19.5
1075.33911	279.6
1077.39868	81.5
1078.58118	59.0
1079.78125	174.6
1081.48926	278.3
1087.14319	117.0
1087.85950	11.3
1090.17273	181.4
1091.27441	108.4
1098.44946	312.9
1099.47693	859.7
1100.36780	115.6
1101.37329	104.0
1102.43872	49.9
1104.92578	40.7
1105.57983	33.3
1108.44263	425.2
1109.33081	185.6
1110.26685	97.4
1111.13477	54.4
1114.09009	298.7
1116.49463	3855.4	y (9) (1+)
1117.45276	2041.5
1118.64941	567.2
1120.12109	98.6
1121.30933	122.4
1121.97949	107.1
1122.84668	87.2
1124.01111	24.5
1126.42310	90.9
1128.16113	58.0
1129.38428	40.6
1130.39258	29.3
1131.62817	124.7
1133.45203	75.5
1134.26721	90.4
1135.06860	281.7
1136.30469	165.6
1138.98743	41.6
1140.45605	74.2
1141.43030	107.6
1142.14551	54.6
1143.88147	117.0
1144.80896	207.6
1145.45471	19.4
1146.16272	186.3
1148.19946	181.3
1151.40637	79.3
1153.88684	88.1
1157.15149	18.2
1158.04150	57.1
1159.48853	86.3
1162.27673	70.9
1162.92212	18.1
1165.34949	35.6
1167.03589	101.1
1167.81641	117.9
1170.69055	41.9
1172.52222	98.4
1174.18384	33.1
1175.21655	228.0
1176.48511	250.1
1177.45825	195.2
1179.13623	79.8
1182.30908	77.0
1183.65393	106.9
1184.61206	106.5
1186.00110	153.3
1187.11450	90.9
1188.46521	120.1
1189.39063	15.0
1193.11914	58.1
1195.69116	176.0
1197.58435	218.7
1198.58569	48.2
1200.95190	153.9
1202.00830	99.3
1203.28442	197.9
1204.09033	361.4
1205.46729	184.6
1206.55347	37.8
1207.74829	86.9
1208.60815	21.8
1212.69885	14.4
1214.33447	827.5
1215.26001	315.6
1219.47839	88.8
1221.25684	1546.7	b (10) (1+)
1222.34497	197.1
1223.48560	140.8
1224.17432	132.5
1225.09766	86.1
1227.64575	42.5
1228.43066	35.7
1229.48657	32.5
1231.37354	4647.0	y (10) (1+)
1232.52441	3157.2
1233.52917	811.7
1235.56750	50.8
1236.78931	17.0
1238.40845	51.4
1240.56201	116.8
1242.83521	86.2
1246.41406	85.8
1247.37952	104.3
1252.01245	101.2
1253.01343	44.6
1260.26245	73.3
1262.14673	41.7
1263.87756	249.4
1270.37256	57.0
1273.47083	116.8
1274.76587	89.8
1277.41028	134.7
1278.63831	91.7
1280.46033	99.8
1281.08936	20.5
1290.21570	19.4
1292.49500	19.4
1294.55054	113.1
1296.59534	485.0
1297.61743	188.8
1298.29773	79.9
1303.98267	242.3
1305.17053	27.0
1308.97864	85.5
1314.31897	40.0
1315.38928	37.5
1317.53101	25.8
1320.85583	65.8
1322.31213	52.9
1324.34583	96.0
1326.64124	67.7
1327.76819	24.4
1328.54431	42.0
1332.10266	398.7
1333.30359	449.4
1334.31042	106.8
1335.22119	96.4
1337.46594	34.4
1340.60718	33.2
1344.54004	1649.6	y (11) (1+)
1345.44897	1278.5
1346.52576	246.3
1347.20129	54.3
1350.21521	1666.6	b (11) (1+)
1351.27307	807.4
1352.51514	215.7
1353.53772	39.5
1357.42285	78.4
1358.59241	29.2
1361.08606	77.1
1362.22229	48.7
1366.93445	101.3
1372.10291	29.5
1374.63672	52.1
1376.30701	79.5
1377.22449	103.0
1380.26428	13.2
1381.43738	159.4
1385.93542	70.9
1396.53625	40.7
1398.27136	19.5
1401.23352	67.0
1402.53833	34.4
1404.33472	145.4
1406.54749	248.8
1409.41553	138.6
1412.75037	27.0
1414.57214	28.3
1416.42566	66.4
1417.20374	87.1
1419.56775	131.8
1421.60645	28.2
1425.42590	144.0
1427.55481	51.3
1431.63733	128.1
1433.49719	174.6
1434.27649	154.1
1439.64111	79.7
1449.62390	59.4
1451.02917	297.0
1452.26782	215.4
1453.30615	139.9
1455.57947	147.3
1457.39807	252.4
1458.23743	147.9
1459.32922	775.7
1460.36267	299.4
1461.45508	73.4
1462.49023	125.0
1465.54749	28.2
1466.55981	65.9
1472.47852	358.4
1475.37683	78.2
1487.23096	67.7
1496.29041	111.9
1501.15405	28.3
1503.64050	73.2
1504.33826	50.7
1507.63562	156.6
1508.73132	257.1
1509.53357	33.2
1512.82483	48.8
1514.57019	262.0
1515.45459	91.3
1516.54700	97.7
1525.07568	69.1
1528.14294	28.1
1530.29871	18.1
1531.18225	127.9
1532.22473	520.9
1532.97498	68.1
1533.60242	278.3
1534.36633	90.1
1543.36963	89.7
1546.43811	68.6
1548.86133	26.9
1550.36365	1205.2
1551.34143	481.9
1552.50842	339.0
1564.43860	97.5
1565.49768	28.3
1574.55310	25.9
1579.40979	22.0
1597.46594	60.6
1622.74548	18.2
1625.42737	25.6
1635.47620	49.1
1637.38708	64.5
1643.46252	267.8
1644.17883	275.4
1644.81726	18.8
1646.43286	163.1
1647.16284	13.1
1647.93042	69.7
1653.38879	30.3
1661.57605	22.0
1663.78528	151.8
1664.45728	430.3
1665.64673	207.3
1666.69116	12.0
1672.45544	68.3
1677.11365	16.9
1700.33826	45.8
1747.43079	15.6
1779.40747	43.8
1834.56030	65.4
