# Supplementary material for: Phosphoproteomic Analysis of Platelets Activated by Pro-Thrombotic Oxidized Phospholipids and Thrombin
Source: PLoS One. 2014 Jan 6;9(1):e84488. doi: 10.1371/journal.pone.0084488 (PMC3882224; doi:10.1371/journal.pone.0084488)
Supplement: Annotated Spectra S5 — (ZIP) [file pone.0084488.s008.zip › TDDYLDQPCLETVNR_-14_2_107720.txt]

m/z	i	matches
272.23431	360.4
273.23257	96.8
274.44745	68.2
278.18204	159.4
279.23932	380.5
285.26794	74.0
287.27390	149.3
289.34109	2570.4
290.30344	187.8
292.34460	164.5
295.26740	91.7
298.25388	151.7
304.36108	139.6
305.21021	142.4
306.16534	51.1
308.23743	152.2
314.09558	113.3
324.24884	120.3
327.23776	102.5
328.08911	377.2
330.06317	340.1
332.16766	1486.9
333.31009	285.9
339.08359	178.4
342.17340	132.4
345.46219	79.5
346.78027	253.1
350.26480	207.8
352.28461	51.0
356.39111	234.6
357.35657	68.6
358.27991	96.3
359.56232	51.1
360.66623	462.8
362.67270	112.2
363.35254	42.5
366.13312	432.2
368.26349	57.5
369.34521	1216.8
370.31500	69.4
373.60327	204.7
375.13235	168.4
376.25571	534.6
378.28931	250.3
379.54846	76.5
380.15173	138.6
382.09509	54.8
386.16718	142.8
388.32166	1827.7
389.37964	322.9
391.19635	192.7
391.97888	1094.6
393.67636	60.3
394.84302	164.2
397.23758	308.2
400.19891	613.6
401.74176	306.7
402.67139	408.1
405.19727	167.7
407.39703	258.2
409.20776	51.1
410.06012	253.6
427.08807	153.6
428.61414	236.8
429.61993	87.4
433.23993	186.3
436.18457	82.6
437.40601	319.1
439.57947	28.5
442.16357	122.1
443.09686	396.4
445.44391	333.4
447.37323	326.9
448.10651	125.6
449.10248	411.2
450.23932	456.5
451.29840	62.3
452.55151	36.8
457.23334	108.2
458.59521	153.1
460.21320	550.7
461.34308	332.0
462.25647	165.1
464.15747	300.8
467.36566	1702.1
468.26971	303.1
469.82349	180.8
472.15173	361.3
473.12567	105.6
473.86981	67.8
474.68695	315.4
475.77417	517.3
477.02600	532.9
478.78326	134.1
481.54272	170.0
482.52759	93.6
483.31689	479.2
485.14117	109.5
486.27533	137.7
487.35266	111.7
489.28394	12159.0	y (4) (1+)
490.32800	3255.0
491.29901	608.4
493.31305	299.3
495.15125	3002.4
496.33905	441.4
497.61456	241.5
498.81311	95.7
500.43036	213.4
501.40265	195.7
502.57361	36.8
503.33777	190.2
505.50970	86.4
506.18634	167.4
507.31970	446.8
508.19391	750.3
509.27216	154.6
512.15057	173.4
517.24146	239.0
518.08087	160.0
518.69257	64.8
520.50031	413.8
521.37274	191.6
523.74738	460.1
524.53839	134.0
526.96924	128.1
529.42554	130.3
530.32910	187.6
531.21381	187.5
535.31641	701.3
540.29321	102.4
541.79041	127.0
542.44806	462.4
543.27551	466.8
543.88605	109.0
545.12335	383.5
546.42365	48.4
547.61072	242.0
550.38391	450.9
553.94843	82.4
555.01953	292.2
556.22357	420.2
557.25946	498.3
558.04907	136.0
558.94989	309.3
561.35602	68.2
562.39069	775.9
563.27057	263.2
564.10211	489.4
564.88501	50.7
570.34052	34.0
572.61176	298.9
573.37830	485.9
574.17328	276.5
575.23694	175.6
576.33862	545.9
577.54156	343.4
580.24554	1700.2
581.18915	652.7
582.37256	283.5
583.34326	292.9
584.30261	99.5
586.15381	25.4
588.43317	69.3
589.21735	560.3
590.24231	2843.5
591.20569	778.5
592.20764	144.0
593.29047	79.6
595.06244	267.8
597.41406	529.6
598.48840	173.1
600.46222	851.4
601.40875	822.6
602.25446	59.1
603.13861	355.8
604.27734	197.2
606.03668	1138.7
607.25824	351.0
608.18524	6801.7	b (5) (1+), y (10) (2+)-NH3
609.12915	2332.5
610.02606	509.4
611.14240	387.5
612.59314	31.7
615.43451	436.4
616.73285	148.5
618.28156	8272.9	y (5) (1+)
619.46790	4182.9
620.34845	305.4
621.41583	393.9
622.28223	193.4
623.15137	42.5
624.43805	859.2
625.29614	206.2
625.90479	102.3
629.55804	51.1
630.24323	515.9
633.62183	111.1
635.23535	817.2
636.17993	248.8
637.23456	114.1
638.60199	630.0
639.49829	284.8
640.89825	65.3
642.02423	409.3
642.68353	114.8
643.30927	42.5
644.23151	308.5
645.23859	388.5
647.38245	311.9
649.89819	1315.9
650.79364	1361.8
652.27521	910.3
653.27435	757.8
654.12543	82.1
655.54218	145.8
656.28387	104.9
657.46625	402.6
659.16302	314.1
660.33832	213.2
661.22223	42.6
663.46490	151.4
665.47839	42.5
668.35773	73.9
668.96002	33.9
670.32153	1267.4
671.34930	208.4
672.25165	1394.8
673.29926	580.3
675.31073	340.8
675.92786	32.8
677.27698	194.2
678.46313	245.0
679.42072	133.4
681.03918	139.3
682.32275	359.9
683.32745	250.7
684.78925	219.2
685.70959	319.8
686.47638	654.7
687.26385	2794.4
688.31311	365.2
689.34357	183.1
690.18481	48.6
694.05170	125.1
695.30499	871.2
696.12207	42.4
701.06250	251.7
701.90521	76.8
703.33966	840.2
704.58868	756.6
705.24286	6177.1	b (6) (1+)-H2O
706.26581	1399.4
707.46423	247.4
712.14319	865.1
712.81024	161.0
713.50616	278.2
714.37122	148.3
715.16864	170.9
716.26312	118.3
717.17401	162.1
718.89752	674.6
719.98450	728.2
721.15546	441.1
723.22620	11137.7	b (6) (1+)
724.23926	3976.9
725.23871	782.9
726.38190	79.5
727.31097	176.5
729.50488	134.7
731.47461	2228.6
732.58582	1342.5
733.69476	770.1
734.64374	356.4
735.54462	62.4
736.96594	269.4
738.22125	1006.4
739.40875	475.7
740.17816	1437.6
741.07965	496.9
742.68469	161.2
743.53705	162.8
744.63202	1122.9
745.97833	540.2
747.52948	136.7
750.00812	634.2
751.25494	145.3
752.37665	190.9
753.34039	257.1
754.51385	3289.0
755.61511	1009.9
757.09393	126.6
760.78619	88.1
761.42242	176.5
764.55182	76.6
766.90753	842.4
768.24988	167.9
769.66376	2165.2
771.02264	539.2
771.84882	137.3
772.73944	513.6
776.42700	54.0
778.62903	1820.0
780.35858	157.5
781.30121	1169.8
782.81921	465.1
783.42352	345.0
785.18646	1011.9
786.51306	284.5
787.21979	113.6
787.83466	347.1
789.49017	326.3
790.79840	1073.7
793.17523	337.2
794.11102	470.0
796.93384	110.5
798.08685	747.9
799.39716	570.2
800.21039	36.8
801.31793	148.5
802.55994	48.2
803.28912	679.5
804.01599	225.0
805.57013	846.7
806.42657	394.5
807.26007	560.4
811.83069	1357.9
812.65216	2353.3
813.61987	658.3
814.66132	276.8
815.31091	1174.0
816.15411	4328.1
817.28741	1653.4
818.28290	105.2
819.34808	115.2
820.23993	652.0
821.02856	611.2
821.80353	68.0
822.83612	229.2
824.07849	490.9
825.19971	249.9
826.18579	152.3
826.88031	173.7
828.33344	119.8
829.27667	140.3
830.27191	307.1
831.38995	130.8
833.27344	10507.2	b (14) (2+), b (7) (1+)-H2O
834.25500	12584.6	b (7) (1+)-NH3
835.34650	2039.4
836.24237	595.1
837.54199	584.7
838.30981	545.7
839.01971	393.4
840.55328	286.2
842.83014	294.6
844.39557	771.5
845.75079	538.2
846.55371	237.8
848.56415	247.8
849.80322	42.5
851.22192	24587.5	b (7) (1+)
852.24359	13053.1
853.28894	2173.1
854.10614	2069.6
855.18585	733.7
856.56403	350.4
858.39703	641.4
861.65448	3512.1
862.75403	2298.3
863.51477	6218.5
864.63190	133.6
865.38855	76.8
866.20795	688.2
867.44464	155.6
868.53040	347.1
870.17865	1623.1
871.83502	21091.7
872.49915	17968.4
873.46130	237.6
874.55011	311.1
875.24030	119.7
876.13885	448.1
877.69025	275.5
878.45319	519.6
879.06512	315.3
879.98541	498.1
881.31268	1147.8
882.18402	120.6
882.91083	92.4
884.68384	129.0
885.74213	422.3
887.10291	1647.1
888.12689	1684.4
889.04388	182.3
890.01910	412.1
891.41968	2477.6
892.35748	825.4
893.67511	2462.4
894.59387	684.0
896.56915	1381.3
898.30060	336.8
898.94733	514.4
899.83136	239.0
900.56433	463.4
902.06940	6120.1	[M+2H] (2+)-NH3-H2O
902.90253	1681.0
903.66949	2154.1
904.70221	314.9
905.59106	156.3
906.45795	151.0
908.01581	885.2
908.88843	819.8
909.66248	824.5
910.49487	10553.9	[M+2H] (2+)-H2O
911.25421	158.8
925.46320	139.2
927.24481	34.0
928.18378	230.4
929.30029	74.0
930.34796	178.3
931.89874	184.8
935.32251	103.8
942.26862	229.4
943.06030	56.8
945.50031	561.8
947.36273	102.6
948.26147	556.3
949.17828	389.6
950.58569	218.0
951.27020	423.9
952.45953	102.5
953.32684	414.9
957.37091	93.9
958.75958	185.3
959.59595	118.2
960.44043	131.0
962.09448	216.4
963.61688	31.1
965.55975	972.3
966.46100	59.6
969.36896	747.6
970.52985	1079.2
971.60492	2248.6
972.36639	369.8
973.61279	255.9
974.21460	543.8
976.14410	555.3
977.04956	102.5
978.16504	210.8
980.53131	322.9
982.43066	110.5
984.37921	62.4
985.64313	797.0
987.04486	207.2
988.42725	75986.5	y (8) (1+)
989.41675	42316.2
990.48267	14402.1
991.52850	2455.2
994.52704	175.9
995.40430	339.8
998.32648	115.3
999.25726	223.3
1000.40387	202.2
1001.49493	72.5
1004.73608	71.1
1005.41400	40.4
1007.41333	507.9
1008.37848	373.6
1010.46588	199.6
1011.42413	185.4
1014.01703	605.0
1017.14526	202.1
1018.40582	164.4
1019.34845	133.3
1021.34454	36.8
1023.39532	180.0
1024.49146	75.0
1025.43420	39.7
1026.76245	271.5
1027.93726	111.1
1032.46533	78.1
1034.39917	139.6
1036.10339	96.9
1038.57971	889.9
1040.55054	616.0
1041.23328	132.3
1041.87683	34.3
1044.45483	39.6
1054.76709	139.7
1055.84912	1099.5
1056.53223	2022.8
1057.51550	931.5
1058.46753	125.1
1059.40088	79.7
1060.83203	152.9
1062.13818	33.9
1063.38879	104.6
1064.45300	242.5
1067.82288	248.6
1068.60242	210.7
1071.23706	214.3
1071.89050	829.8
1072.75928	333.1
1073.49011	54.6
1075.23022	466.0
1077.47485	45.4
1079.51001	233.7
1080.22693	387.0
1081.47327	474.6
1082.50171	344.8
1084.49146	150.0
1088.96448	236.1
1089.61865	329.7
1090.55347	678.4
1091.29419	500.0
1092.03711	28.3
1096.65332	585.6
1097.59351	193.3
1099.43579	3655.5
1100.34131	1375.3
1101.57129	1062.3
1102.75732	121.8
1103.59546	564.2
1108.58533	1016.5
1109.50244	485.1
1110.36267	258.1
1111.55103	39.5
1112.40381	173.4
1114.48682	236.1
1116.45435	15328.0	y (9) (1+)
1117.43811	10003.4
1118.48132	3922.6
1119.78552	572.9
1120.50598	180.3
1123.33691	43.6
1129.04419	433.5
1130.21960	258.9
1131.52393	119.7
1133.77161	138.9
1134.44055	356.2
1135.43066	967.9
1136.40967	408.6
1137.46790	756.6
1138.59497	114.0
1139.56531	230.8
1140.79248	337.7
1141.50269	45.4
1142.50842	129.0
1143.17224	147.3
1146.43726	133.2
1147.58374	54.0
1148.47144	119.9
1151.36365	183.4
1153.43848	1273.9
1154.71362	416.3
1155.45923	105.3
1157.58215	194.9
1159.18335	355.0
1159.83521	173.8
1161.20105	264.9
1162.13208	179.2
1167.25757	756.1
1168.71997	1127.3
1169.38843	2588.8
1170.34363	346.4
1176.09839	88.9
1177.39978	292.1
1178.32910	204.2
1179.68091	131.1
1183.64502	403.3
1184.63757	369.1
1185.54761	270.4
1186.51050	269.0
1190.10510	106.3
1191.10706	53.9
1191.85718	122.6
1193.49658	281.0
1195.57031	554.7
1196.64905	251.8
1197.75659	71.1
1198.48206	429.6
1199.81372	193.8
1201.66699	142.0
1203.16687	1492.6
1204.10828	2190.4
1205.11694	555.5
1205.91809	21.8
1207.24255	89.3
1211.44971	459.0
1213.75000	2107.4
1214.61523	802.0
1215.40356	572.5
1216.43774	882.2
1217.41553	465.1
1219.01538	314.9
1220.79553	1268.1
1221.47217	3130.8
1222.38696	1213.0
1223.17676	263.1
1223.83521	62.5
1224.56470	48.6
1231.46350	15902.9	y (10) (1+)
1232.54675	12549.3
1233.58728	4130.3
1234.43689	558.6
1235.36255	101.6
1236.41589	104.1
1238.00159	124.9
1242.42468	340.2
1243.49646	264.8
1246.50293	68.6
1248.70386	236.8
1250.54443	85.2
1251.90991	305.4
1254.36841	96.8
1258.39746	175.0
1260.55542	82.5
1263.64050	155.6
1268.48035	1745.1
1269.67517	562.6
1270.63599	45.3
1271.85632	119.7
1275.48376	117.9
1276.46545	155.9
1277.80920	191.9
1280.26831	76.8
1295.50061	83.3
1296.20654	116.7
1297.40198	347.9
1298.38818	93.9
1306.46594	446.9
1314.10376	231.9
1314.83704	326.8
1315.49292	277.1
1316.49341	438.7
1317.53394	28.2
1320.61401	116.9
1322.39514	136.3
1323.15283	155.9
1326.71130	245.0
1327.73438	281.9
1328.53003	281.2
1331.08435	178.1
1332.29504	1523.4
1333.55334	1307.7
1334.28711	1158.6
1335.24866	395.6
1340.30969	88.1
1342.65076	371.9
1344.49390	5692.2	y (11) (1+)
1345.48352	3246.3
1346.56970	2075.5
1347.73206	569.7
1350.30945	6921.4	b (11) (1+)
1351.38074	3599.1
1352.18298	2011.8
1353.32727	1097.1
1357.62854	158.6
1358.55212	150.0
1359.25110	219.5
1363.38440	431.8
1364.59753	259.3
1374.64270	763.7
1375.56726	423.5
1377.99280	37.7
1380.35168	130.9
1381.55957	371.1
1382.92444	292.3
1384.79626	113.7
1386.74548	231.2
1393.25012	58.0
1395.57312	98.5
1399.29419	53.8
1405.47742	169.4
1406.61304	48.3
1407.51550	131.2
1412.65588	36.8
1415.48047	333.6
1416.83008	153.1
1418.46143	147.7
1419.50977	137.7
1431.30457	194.7
1432.23877	122.7
1433.45056	371.5
1434.18933	291.3
1434.99463	65.4
1436.04236	336.4
1443.19568	159.6
1447.64880	382.2
1449.29028	43.1
1451.26135	2012.9
1452.27588	966.6
1453.20337	740.0
1454.55920	71.1
1455.29761	466.6
1455.96777	103.3
1460.83057	192.4
1461.72876	155.1
1463.56433	300.1
1469.61853	256.0
1472.27917	1777.9
1473.29541	1242.5
1489.76306	152.6
1492.04651	80.1
1494.53247	197.0
1495.43201	102.6
1498.12610	243.3
1507.50427	39.7
1508.55945	165.0
1510.63733	51.0
1514.45935	690.6
1515.48865	519.5
1516.48279	31.9
1518.30676	45.3
1523.44934	99.7
1526.19714	230.5
1526.89905	45.8
1530.64880	306.5
1532.31055	2490.4
1533.50159	2549.7
1534.23962	472.8
1535.29407	174.1
1538.52197	88.2
1541.49023	370.4
1542.44922	31.1
1547.39795	57.2
1550.25061	4498.4	b (13) (1+)
1551.43542	2645.8
1552.34045	795.2
1553.40503	257.9
1560.64319	39.7
1562.59277	171.2
1564.52039	142.6
1565.27869	334.4
1581.64026	194.2
1582.60779	54.0
1594.73596	110.5
1606.85083	280.6
1622.75769	230.7
1625.09497	461.9
1628.37183	144.6
1629.80920	385.1
1631.00769	114.0
1633.37329	233.5
1638.54431	207.0
1645.16028	148.2
1646.77808	1128.6
1647.60364	1048.0
1648.57251	304.8
1649.68628	134.0
1664.75208	978.0
1665.42700	615.9
1666.94165	524.3
1667.74207	45.4
1675.29529	25.3
1693.43774	326.5
1694.22742	111.9
1695.23950	36.8
