# Supplementary material for: Phosphoproteomic Analysis of Platelets Activated by Pro-Thrombotic Oxidized Phospholipids and Thrombin
Source: PLoS One. 2014 Jan 6;9(1):e84488. doi: 10.1371/journal.pone.0084488 (PMC3882224; doi:10.1371/journal.pone.0084488)
Supplement: Annotated Spectra S5 — (ZIP) [file pone.0084488.s008.zip › TDDYLDQPCLETVNR_-15_2_108188.txt]

m/z	i	matches
268.26175	22.0
272.09354	751.8
273.22684	177.9
277.05408	185.8
279.07425	235.0
285.12750	45.0
286.40942	87.5
289.19507	2800.9
289.95514	92.4
291.31058	164.8
301.29947	28.4
310.12762	94.5
315.39771	149.4
319.06665	26.3
327.29102	274.4
328.49399	134.2
329.21356	36.5
330.28888	137.9
332.15430	1505.7
333.14783	491.0
334.77493	165.1
335.74454	76.1
337.40906	29.0
341.29788	55.4
342.34106	64.6
343.14960	26.3
346.03473	116.8
348.56677	93.5
350.51935	101.1
353.17993	115.7
355.20291	188.1
357.05939	160.7
357.87079	19.7
359.52701	215.1
360.49841	28.5
364.25659	78.6
365.27026	28.5
367.24564	133.9
369.45935	589.7
371.21396	290.9
372.15115	29.8
373.95721	209.2
375.00391	63.0
376.18866	43.7
377.63214	50.8
381.24161	166.8
382.99255	109.7
385.49554	87.9
388.39709	1108.8
389.28564	427.6
392.17682	647.0
393.18356	142.6
394.30051	24.0
395.28613	19.8
399.18692	39.4
400.48029	664.3
404.90216	49.7
410.41669	67.4
411.09052	96.1
413.31317	135.0
414.20093	33.7
422.98645	124.9
425.12958	111.8
427.32684	586.4
428.20258	51.2
432.73572	157.5
435.20453	79.4
437.24249	25.5
443.18402	522.7
445.27545	136.8
446.37042	169.1
447.23193	22.2
448.91803	78.1
450.14001	236.4
451.31134	580.2
452.50586	84.6
454.09058	194.3
457.34113	56.8
460.11444	588.2
461.20178	66.2
462.79016	19.8
466.35126	48.1
467.36761	926.9
468.36169	209.0
471.42688	373.3
472.32465	173.8
474.56921	122.3
475.25214	213.1
477.31897	345.6
478.15161	182.6
478.91064	19.8
481.12305	32.8
484.21094	96.8
486.49561	94.2
489.38159	9587.2	y (4) (1+)
490.35248	2018.2
491.48224	103.3
492.99176	83.0
493.81519	28.7
495.05951	2046.5
496.15588	330.9
497.36664	152.3
499.38477	50.2
500.26874	391.2
503.06091	171.8
504.27661	19.9
505.36566	105.5
506.62933	262.6
507.43555	288.9
508.25092	185.8
512.25037	76.5
515.53265	68.5
518.28955	125.0
520.43506	362.6
521.51056	89.4
522.32074	112.0
524.30853	457.1
525.37817	122.6
526.43732	119.3
530.36938	239.7
531.25208	52.0
535.26367	78.5
539.24957	274.5
539.89398	101.0
542.23352	146.7
543.22864	112.1
544.24811	397.9
545.44904	77.3
546.41364	94.6
547.22260	134.3
550.21936	330.5
551.55188	17.6
553.96814	19.7
555.80298	161.6
556.84839	459.8
558.24933	384.8
559.01477	129.7
560.43384	508.9
562.32648	699.3
563.31726	373.1
564.16779	206.5
572.08929	152.3
573.26398	700.5
574.60901	516.2
575.34180	288.1
576.32141	24.7
577.69073	46.8
580.42249	853.6
581.21667	233.1
584.98956	94.6
587.23358	28.7
588.13342	128.4
589.21918	238.1
590.19098	2409.4
591.17987	1295.6
592.25580	658.5
593.23657	43.3
595.38336	52.4
596.32196	47.6
597.27795	165.2
598.44366	277.5
599.06030	155.2
600.25085	779.8
601.33496	169.2
602.24353	107.6
605.95563	767.0
607.00397	241.6
608.28748	5106.2	b (5) (1+), y (10) (2+)-NH3
609.33514	1225.6
610.21204	494.5
611.09393	219.7
614.11884	194.0
617.04327	122.7
618.45746	7281.8	y (5) (1+)
619.45630	1953.6
620.53827	515.5
621.38580	378.8
623.25531	106.7
624.41296	26.3
625.42438	171.2
626.21564	191.8
627.67664	540.9
628.29541	61.0
629.07599	38.9
632.27820	103.3
633.15814	67.9
634.88416	820.7
636.19348	313.7
637.69946	168.5
642.08380	43.3
643.02448	242.1
643.88940	158.8
645.59070	56.3
647.45935	171.9
649.21875	580.3
649.92218	1122.7
650.95221	563.4
652.47699	247.9
653.35077	302.8
654.26630	235.1
655.03302	22.8
656.06964	210.4
657.06244	184.5
658.73254	825.8
662.15741	121.2
665.10016	190.3
666.61481	90.4
669.15387	129.3
670.18939	886.6
671.48615	340.3
672.27032	388.8
673.29608	447.7
674.12836	329.2
676.05072	230.8
677.17645	177.9
678.34979	314.6
679.42206	155.3
682.53351	175.2
684.03522	166.5
685.59827	262.2
687.12152	1026.8
688.27972	245.7
689.09674	105.1
690.06384	190.1
691.22443	120.5
692.15045	54.5
694.36407	53.3
695.27881	211.9
697.33026	104.9
698.18073	87.0
698.98834	111.6
700.13580	251.2
701.30634	365.4
702.60968	342.4
703.26477	109.9
704.16467	291.7
705.15851	3374.5
706.10504	1798.4
707.23413	394.8
710.10144	64.1
713.62238	105.3
714.29419	77.0
715.75787	238.4
716.80579	182.0
718.28778	471.0
719.20386	983.8
719.99213	392.5
721.25702	575.8
723.15045	8371.4	b (6) (1+)
724.13409	1831.5
724.79370	38.5
725.40356	333.0
729.89948	453.8
731.47913	2611.6
732.38782	1185.8
733.42523	388.8
734.17432	444.1
735.22327	58.5
736.48505	543.8
737.20874	93.3
738.09161	135.3
739.38025	353.4
740.25909	366.7
741.29730	534.0
741.91071	41.1
743.42065	194.9
744.07562	28.5
745.47491	262.1
746.67004	56.8
747.39063	35.0
748.29913	83.6
749.94641	97.7
750.59875	50.2
751.93524	534.6
754.70099	2551.2
755.44672	615.6
756.64935	161.6
759.36328	74.8
761.80151	109.6
763.27911	170.4
766.78448	40.2
769.08167	347.1
770.39142	75.9
771.25079	45.5
772.38586	299.8
774.20807	48.0
776.36548	147.2
777.11206	55.5
779.29871	17.6
780.45972	211.7
783.04413	110.6
784.49200	453.2
785.62549	140.2
786.87695	54.5
787.83881	203.6
788.76752	53.3
789.75702	218.2
790.52417	306.2
791.41541	549.5
793.08435	140.4
794.21136	414.6
797.16803	132.2
798.30115	444.2
799.14667	836.3
802.24261	120.6
803.12115	413.0
803.80463	361.7
804.51135	240.7
805.46930	318.4
806.22943	428.4
806.89063	79.3
807.53760	103.3
808.34003	214.4
809.48480	69.8
811.05463	364.4
812.06085	1713.7
812.97888	1009.7
813.81250	183.0
815.24701	2490.8
816.21539	2609.2
817.25458	1098.3
818.20099	80.1
819.73407	297.6
820.40814	40.0
821.18616	144.7
823.31042	245.9
824.41791	393.9
825.35736	634.4
826.48438	24.2
830.19714	112.2
830.91119	286.6
833.34296	10137.8	b (14) (2+), b (7) (1+)-H2O
834.45282	10160.9	b (7) (1+)-NH3
835.37640	1847.2
836.32697	948.4
837.56659	417.6
838.22601	310.5
839.07733	292.2
840.14423	256.1
840.85089	235.1
841.72217	37.0
843.06696	154.0
844.60968	291.8
847.58954	609.6
848.26862	14.6
851.16534	26032.7	b (7) (1+)
852.24951	9605.9
853.29669	1885.6
854.16016	782.4
854.87335	452.3
856.03027	245.7
857.02887	333.5
858.43024	334.1
860.49084	34.3
861.72968	4767.4
862.90240	3277.9
863.67334	2443.5
865.08960	127.5
866.42090	258.6
867.37201	114.2
868.38837	181.4
870.82672	2645.5
872.17853	19769.0
872.98871	289.3
874.24640	215.9
875.16772	146.0
876.42749	129.4
879.40509	30.7
880.34192	141.7
881.51971	707.1
882.62390	424.9
883.23676	54.2
886.30414	407.9
888.08746	407.6
888.96454	1264.7
889.91003	290.2
891.34015	2145.0
892.53778	1391.7
893.40106	419.1
894.27338	789.7
896.31732	207.6
897.85492	343.0
898.58026	362.8
901.33423	1443.5
902.38586	5828.1	[M+2H] (2+)-NH3-H2O
903.50897	2460.2
904.15326	491.8
904.82904	151.2
906.13177	217.1
906.79047	503.0
910.28674	8323.3	[M+2H] (2+)-H2O
911.00604	4626.1	[M+2H] (2+)-NH3
911.65479	1401.1
915.47113	77.3
923.28412	53.3
925.30804	145.1
927.63788	30.9
932.46722	146.1
934.25677	114.2
943.30225	28.4
945.43402	449.7
946.61279	215.8
948.58282	206.0
949.97821	181.8
951.32446	72.5
952.38525	77.1
959.60297	154.6
960.58099	96.8
962.08795	118.4
964.33771	82.6
965.33984	109.9
970.32880	1218.5
971.44189	1276.4
972.45917	499.6
973.43774	543.6
975.85602	59.9
977.14722	263.6
978.29559	210.5
980.20819	55.5
981.43488	50.3
988.47778	67710.8	y (8) (1+)
989.43085	33854.0
990.48260	12463.8
991.60577	1981.4
998.09155	190.3
1005.82446	219.9
1007.00665	268.9
1008.33502	101.0
1009.78253	135.9
1017.51678	42.5
1019.64069	127.1
1024.71069	84.9
1026.34192	19.8
1029.12305	65.4
1035.71558	43.6
1037.05640	20.0
1040.70544	90.2
1042.13916	250.8
1044.27930	42.5
1045.66919	175.0
1048.39612	45.2
1050.68408	26.4
1054.59570	131.7
1058.32422	234.4
1059.21021	83.6
1060.24976	135.5
1061.69250	31.5
1070.12183	111.9
1071.34131	284.9
1072.99585	319.1
1074.35461	286.4
1075.46277	749.6
1076.23474	103.4
1079.57849	45.2
1080.91150	43.7
1082.74438	133.9
1086.04858	424.7
1089.39392	247.1
1090.17444	358.0
1091.45605	72.0
1092.74780	35.1
1097.11096	151.5
1098.34033	355.5
1099.46912	2951.7
1100.48779	1164.3
1101.45581	697.1
1102.47729	153.7
1104.80640	49.5
1107.02222	79.5
1108.24634	950.6
1109.30029	1193.0
1110.37219	93.0
1111.30798	235.2
1115.02051	30.7
1116.49817	14716.1	y (9) (1+)
1117.46362	7527.1
1118.50415	2444.9
1119.71143	757.9
1125.99805	158.3
1126.78589	51.1
1128.06921	154.4
1131.38672	38.8
1132.44482	77.3
1134.20068	271.3
1137.02759	42.4
1138.76794	116.6
1140.11255	133.9
1141.54736	179.9
1142.44141	59.9
1145.69360	116.4
1149.03015	90.4
1149.67981	140.5
1150.80969	143.8
1151.73706	119.0
1153.75537	183.9
1158.53918	409.7
1159.30188	223.1
1163.40479	216.3
1164.23975	51.7
1169.64185	476.4
1175.53601	322.2
1176.27246	537.7
1177.38965	309.9
1180.23608	360.6
1182.33276	164.4
1185.48059	254.9
1186.48682	214.8
1187.28577	460.1
1189.60217	99.2
1193.44360	171.1
1195.74731	282.2
1197.39856	130.6
1200.14526	158.7
1201.31641	47.7
1203.12378	1757.8
1204.16357	637.4
1205.03906	482.2
1205.77344	332.7
1206.52539	116.4
1208.83105	63.5
1213.64026	578.9
1214.47986	1355.8
1215.49963	1006.4
1216.83618	519.3
1220.53381	156.6
1221.29639	3401.0	b (10) (1+)
1222.38879	2013.1
1223.46289	721.5
1224.42188	99.6
1226.34082	41.6
1231.47644	11506.1	y (10) (1+)
1232.47754	9647.5
1233.51563	3583.1
1234.60669	503.1
1236.42407	107.7
1239.39124	165.6
1240.86157	94.9
1241.97083	58.4
1256.19812	49.1
1263.61719	53.3
1264.69177	36.0
1272.54749	164.0
1275.81775	135.2
1279.26550	17.7
1279.96948	34.1
1289.62585	65.4
1291.22278	281.5
1295.90942	167.1
1297.65967	581.7
1299.01282	861.4
1299.90295	163.0
1301.10889	112.4
1305.51917	221.0
1306.31104	87.8
1307.16089	259.2
1310.50439	39.4
1314.13159	144.4
1315.53040	437.4
1322.38525	127.0
1323.69446	73.1
1326.71545	117.8
1327.51782	178.2
1328.48450	100.9
1329.85657	86.2
1332.19739	1690.9
1333.21094	1248.3
1334.26111	692.4
1335.78870	193.3
1336.53735	62.6
1342.68896	132.1
1344.49329	4246.4	y (11) (1+)
1345.59509	3188.7
1346.45874	1607.0
1347.55994	136.6
1350.29480	4388.3	b (11) (1+)
1351.31506	2600.5
1352.24377	1161.5
1353.50940	141.0
1354.30652	24.1
1357.54675	67.5
1358.22705	76.4
1358.93176	88.4
1359.84424	52.5
1370.90344	109.6
1374.57031	329.6
1375.58337	335.5
1376.72278	66.2
1377.46680	237.8
1382.35303	26.4
1387.95227	79.5
1391.42810	103.6
1396.39075	59.8
1400.43494	62.2
1404.49072	55.9
1407.23950	290.1
1410.02356	77.5
1413.32971	102.5
1414.32935	184.9
1415.47766	36.6
1416.43640	210.8
1418.37866	43.6
1419.81042	286.3
1421.45935	121.3
1432.38245	150.0
1433.36279	659.7
1434.39539	310.3
1435.35388	223.4
1439.19360	208.6
1441.58655	187.6
1449.53357	171.3
1451.52283	1128.3
1452.49963	947.5
1453.50378	251.5
1454.64221	136.7
1455.55237	44.5
1456.75549	109.9
1457.35815	71.1
1458.78503	48.1
1459.57092	49.8
1461.32520	104.4
1462.83484	45.9
1465.69934	43.7
1466.31531	48.0
1467.52588	119.1
1472.47913	473.0
1473.54846	177.9
1478.61328	41.6
1479.74902	117.4
1487.55750	73.7
1497.71643	77.2
1505.69141	53.6
1507.89709	186.6
1508.78650	163.8
1509.61304	264.6
1514.37122	326.8
1515.45251	276.8
1516.40833	236.7
1517.70142	291.7
1518.46741	61.9
1522.18640	268.5
1523.18384	47.0
1524.20020	127.5
1532.07300	1602.9
1532.82312	245.8
1533.46423	1923.4
1534.55115	485.9
1535.68091	66.7
1541.52698	41.6
1546.56116	26.3
1548.83081	190.0
1550.32886	3513.7	b (13) (1+)
1551.27930	1982.7
1552.26257	1274.8
1553.75574	119.7
1560.60791	189.9
1564.02258	24.2
1566.74463	154.5
1578.71082	122.7
1579.58069	155.5
1587.57410	65.0
1595.56543	140.8
1596.32886	19.8
1597.63904	93.2
1603.52417	267.6
1612.66931	102.2
1623.09204	164.6
1629.47620	25.8
1631.12048	153.7
1637.90112	97.1
1644.51672	152.0
1645.99451	209.8
1647.03870	711.1
1647.86340	387.5
1648.50366	174.3
1649.18347	92.9
1649.80750	146.7
1664.48792	1677.1
1665.45032	1067.1
1666.73657	362.1
1667.60913	79.0
1675.81409	147.6
1677.32434	81.5
1694.18188	29.6
1774.35522	36.0
1851.97095	120.7
