# Supplementary material for: Phosphoproteomic Analysis of Platelets Activated by Pro-Thrombotic Oxidized Phospholipids and Thrombin
Source: PLoS One. 2014 Jan 6;9(1):e84488. doi: 10.1371/journal.pone.0084488 (PMC3882224; doi:10.1371/journal.pone.0084488)
Supplement: Annotated Spectra S5 — (ZIP) [file pone.0084488.s008.zip › TDDYLDQPCLETVNR_-16_2_98982.txt]

m/z	i	matches
265.27582	60.7
271.33029	101.3
272.37625	199.1
273.16708	313.2
275.28879	145.9
276.80405	89.4
278.58182	79.2
279.24704	202.8
285.17130	291.3
289.27777	2964.2
290.56555	336.4
294.40414	143.0
296.06372	77.9
297.06586	48.5
300.90231	55.5
307.09918	114.5
309.23123	113.1
310.38132	24.3
314.13702	220.8
321.28616	152.9
328.39902	102.3
329.75375	69.2
330.54526	53.2
332.04584	1065.7
333.10095	112.0
334.69489	92.3
335.48669	180.0
336.56760	31.2
338.33398	33.3
338.95032	74.9
342.09406	89.0
344.35638	108.9
345.31863	106.5
348.03729	399.8
349.62885	137.2
351.27954	51.8
357.05112	169.4
359.35608	789.5
360.27014	357.1
361.52393	112.3
362.23059	231.1
363.57352	183.7
366.26678	33.3
369.32855	688.9
371.45776	214.9
373.44275	53.3
374.68304	199.0
375.29095	94.1
376.32849	37.7
377.06711	131.9
380.17505	66.7
388.37750	1435.7
389.23267	112.0
392.16888	131.0
393.32001	120.8
394.02173	160.0
403.94379	105.5
405.15912	41.6
406.33020	94.8
407.78693	124.5
410.51373	236.3
411.24957	57.2
422.32190	53.7
424.50446	48.9
426.94696	389.4
428.42383	180.9
430.30798	174.2
431.29919	74.8
433.34985	53.4
435.11078	41.5
436.45667	121.7
442.08972	146.7
443.43451	608.8
444.19177	39.4
445.15424	525.0
446.32068	55.9
449.79437	438.6
450.66138	131.5
453.24976	87.1
456.37115	124.0
457.03992	66.0
457.68427	37.8
459.41913	196.6
460.20477	348.2
461.47333	204.3
462.09644	17.6
467.24371	516.1
468.29889	363.0
472.46515	312.5
473.76709	245.2
475.67230	97.4
477.38824	875.7
478.11584	128.3
479.26062	91.3
487.44446	35.5
489.34576	7623.7	y (4) (1+)
490.43427	1842.9
491.35846	35.5
493.19702	509.0
494.30768	247.2
495.17694	2184.3
496.22223	542.2
497.26410	215.2
499.22211	97.8
500.26996	369.2
501.24426	126.0
503.44904	30.4
504.24414	24.8
506.73083	1093.7
507.36664	42.7
508.07147	105.3
512.17102	57.8
514.19946	45.9
517.37744	53.2
518.26355	85.8
519.34521	55.6
520.14453	254.0
521.55603	182.0
523.29156	112.7
524.19470	331.6
525.10571	154.1
527.23938	87.5
528.16113	134.4
529.25067	42.2
530.41913	40.0
532.90088	31.2
534.98071	43.8
536.35400	352.7
538.15137	144.4
539.94806	148.2
541.28656	280.4
542.26093	321.7
543.17310	73.4
544.48090	179.6
545.24426	46.2
546.24457	111.0
550.05273	39.9
551.29437	192.8
554.98993	287.8
556.95642	344.2
559.71130	181.2
560.64642	96.0
562.05255	39.9
563.34869	911.9
564.17761	342.0
567.36139	45.9
568.37744	46.5
569.29437	187.4
572.08136	176.4
573.10510	651.4
574.04730	269.5
575.17334	231.0
576.35181	24.4
577.68335	349.4
578.37091	45.2
580.04199	1153.2
580.78656	149.5
581.77832	399.1
582.59540	170.0
583.38263	57.1
585.15228	48.6
587.72479	217.8
588.44025	55.1
589.38416	207.2
590.37079	2417.2
591.43854	160.4
592.46167	474.6
595.32056	24.5
599.23083	113.2
600.38812	864.7
601.35040	277.9
603.61646	205.6
604.29095	136.4
606.20880	842.2
608.13190	4323.0	y (10) (2+)-NH3, b (5) (1+)
609.27356	1475.1
610.18665	397.1
612.11469	45.9
614.19159	48.2
615.36517	99.3
617.40497	20.4
618.42743	7070.5	y (5) (1+)
619.42267	2096.8
620.56250	210.3
621.19153	197.4
622.18079	135.7
624.45215	41.4
625.91467	174.8
627.17401	64.5
629.05438	100.1
632.11597	68.3
635.08154	771.1
635.99066	94.4
638.41699	390.0
640.11200	596.7
641.14160	144.7
642.71436	98.6
644.27936	159.7
645.26514	35.5
647.14661	107.2
648.57892	780.4
649.56989	6532.1
650.54291	1422.6
652.35052	160.7
653.25751	40.0
654.22192	502.1
655.83124	444.5
656.87811	166.0
658.31354	31.1
660.53900	91.6
661.41595	17.7
662.24146	132.7
663.66467	67.2
666.62262	148.5
667.69952	66.1
669.76624	1063.8
671.16046	388.1
672.29773	564.2
673.28333	413.7
674.80792	145.8
675.73022	166.9
676.70990	249.7
677.36804	252.1
678.21698	163.3
679.02643	83.8
682.32977	49.0
684.15436	422.1
685.30139	297.0
686.50891	498.8
687.37402	2637.6
688.29626	240.4
689.79999	352.6
692.38605	121.9
693.98486	310.1
695.21594	739.3
697.42401	414.8
699.10028	52.6
701.15112	420.9
701.93793	478.3
704.54797	469.8
705.22473	3976.7	b (6) (1+)-H2O
706.32355	1008.1
707.26410	173.6
708.45721	285.1
712.26221	884.2
713.49847	111.0
715.43359	254.4
718.35553	354.8
719.19965	460.9
719.87756	373.1
720.63489	121.4
721.38922	231.7
723.19342	7626.5	b (6) (1+)
724.14276	1565.2
725.19537	251.6
725.99884	89.5
728.58765	126.9
729.40314	288.9
731.43829	3712.2	y (6) (1+)
732.65723	3784.3
733.40875	1647.6
734.19537	179.1
735.28644	194.7
737.51031	350.5
738.34406	333.3
739.25140	489.8
740.22528	1683.4
741.14276	276.5
742.42975	196.0
743.98218	448.5
745.28827	561.1
745.93292	237.5
746.95294	138.7
749.42889	135.5
750.39130	294.9
751.08612	37.8
753.40240	347.8
754.34149	1541.7
755.02063	1640.7
755.82306	24.5
757.36578	48.2
758.08655	152.3
760.47467	31.2
761.44696	117.3
763.99683	78.4
766.14886	85.0
767.31085	103.3
769.40521	1106.7
770.48315	271.0
771.51276	186.1
772.35400	182.2
773.36652	168.8
776.14862	123.2
778.69385	28.8
780.36414	70.5
783.12756	211.5
784.97888	340.6
785.76147	163.8
786.92810	171.3
788.89392	57.9
789.67029	180.0
790.71796	1164.5
792.03168	334.0
793.29413	291.2
794.62323	168.1
795.36224	59.4
796.66901	261.0
798.19037	507.3
799.20361	83.9
802.22821	82.4
802.84552	540.3
804.50018	530.4
805.62372	287.3
806.51923	738.9
807.67743	146.3
809.81378	349.3
811.61664	893.5
812.67096	1020.3
815.11823	2643.3
816.31134	2007.5
817.40979	952.8
818.22992	135.2
819.33856	86.9
821.16534	125.7
822.55243	87.0
823.24292	490.8
824.66486	239.3
826.36359	74.6
827.72955	56.1
828.42120	227.2
829.39203	64.5
831.52820	258.1
833.23505	8167.8	b (14) (2+), b (7) (1+)-H2O
834.26569	8772.6	b (7) (1+)-NH3
835.24408	2103.5
836.20612	364.2
837.22266	150.5
839.18823	248.6
842.61322	814.5
843.49371	844.4
844.55408	998.5
845.69891	609.0
846.88849	824.3
848.31305	628.4
849.30670	310.7
851.19391	21366.5	b (7) (1+)
852.17438	8870.2
853.24799	1375.2
854.21332	1073.8
855.54083	631.4
856.30139	128.1
856.97113	110.2
857.88312	298.8
859.25452	374.4
861.18121	15367.6	y (14) (2+)-NH3, y (14) (2+)-H2O
862.06250	3583.4
863.05298	1704.7
863.99115	78.4
864.95050	147.0
866.18970	377.3
867.28839	341.1
868.05322	255.3
869.84442	1919.0
870.78265	3948.6
871.91498	8893.7
872.93817	124.3
874.41455	64.5
875.37665	44.3
876.37830	112.6
877.34265	124.9
878.83063	831.9
879.94257	678.1
881.11627	542.2
882.31171	305.7
883.54401	239.5
885.69928	350.8
886.38043	31.0
887.23663	687.7
888.34088	533.6
889.43622	377.1
890.09766	178.8
891.42957	1125.1
892.43549	614.2
893.51978	883.5
894.64294	171.6
895.84784	219.8
897.98798	616.3
898.74353	137.1
900.88031	2563.0
901.68488	3796.6
902.52826	4369.1	[M+2H] (2+)-NH3-H2O
903.30298	888.2
904.19025	221.7
907.11420	616.8
908.49792	732.0
909.86945	26120.7
910.53595	7527.5	[M+2H] (2+)-H2O
911.22784	710.3
912.77698	41.5
925.42755	128.4
931.02081	77.3
931.64716	26.7
934.25470	269.7
935.42572	26.6
937.02631	330.4
940.44574	37.0
941.99976	166.2
945.41217	132.8
947.36847	72.7
948.49634	235.6
949.47235	31.0
953.50018	84.2
954.47552	79.2
956.03809	77.1
961.24341	242.2
961.92377	234.5
964.80157	466.7
966.14862	83.3
969.51105	665.7
970.51642	776.3
971.50873	1542.0
972.49097	638.7
973.21320	145.4
974.01434	164.2
975.26270	115.5
976.02338	528.4
976.66724	64.5
977.47028	394.2
978.20605	99.8
979.41095	141.7
980.35034	159.9
981.54352	75.5
986.73248	532.5
988.51154	64501.8	y (8) (1+)
989.49146	24898.0
990.50641	3762.8
991.46899	308.5
993.36798	72.7
995.19678	409.8
996.01154	220.5
1001.59418	186.5
1005.30615	218.8
1006.32977	58.0
1007.35962	855.5
1009.41205	108.7
1010.53424	63.8
1014.06500	282.1
1015.01709	401.3
1015.80389	264.1
1018.63654	187.5
1019.44775	32.6
1020.27197	43.7
1021.56622	180.3
1022.92291	389.7
1024.67944	219.8
1026.11023	147.2
1028.30383	64.6
1036.33350	225.5
1037.00513	86.9
1039.33008	204.6
1040.82971	73.6
1048.72900	81.1
1052.66211	22.2
1054.24963	505.6
1055.39063	249.1
1056.38062	1788.0
1057.07129	164.4
1058.48877	298.6
1060.04675	209.0
1061.53760	39.2
1062.85059	269.1
1063.91345	166.4
1067.19946	46.0
1068.44666	328.0
1070.00488	71.2
1071.23560	152.6
1072.87549	249.4
1075.14502	166.1
1078.66455	280.1
1079.52466	500.2
1080.26465	33.3
1084.53491	75.0
1085.30054	198.7
1085.98010	106.1
1088.45935	102.4
1089.48108	29.4
1090.31714	640.2
1091.64185	310.9
1092.53186	43.7
1098.41492	1227.3
1099.47913	1677.9
1100.28223	991.0
1101.32324	114.3
1102.05408	250.9
1102.65637	136.9
1104.41235	51.1
1108.06982	2098.6
1109.09229	457.1
1110.27966	24.4
1114.74292	290.1
1116.49561	14101.2	y (9) (1+)
1117.52014	7421.1
1118.57959	1578.3
1120.52966	32.6
1122.05701	49.0
1123.23145	87.4
1128.65552	57.5
1130.84302	265.1
1131.50256	270.3
1134.41504	259.8
1135.58118	1275.2
1136.73425	248.1
1138.51746	156.0
1142.63403	83.7
1144.03491	148.6
1147.21338	84.4
1151.35498	564.9
1153.27917	1686.4
1154.32178	399.7
1158.51990	70.5
1161.54626	158.8
1163.81580	134.5
1167.10156	895.5
1167.90576	204.3
1169.50854	1182.9
1170.76196	117.5
1174.54761	82.1
1175.84045	541.6
1176.69495	561.1
1177.51074	628.5
1181.66162	105.3
1182.69421	250.0
1183.71729	75.3
1185.12793	103.8
1186.37817	141.2
1191.85583	104.0
1193.41907	104.0
1194.30176	64.4
1196.24878	588.3
1198.56543	192.2
1200.36218	274.2
1203.39465	1077.2
1204.45605	541.9
1205.52808	175.9
1206.63281	242.2
1211.49243	137.8
1212.53931	374.7
1213.52039	24.4
1214.43274	999.3
1215.74500	308.7
1216.44629	294.6
1218.42151	476.9
1219.20422	88.0
1221.28845	2004.1
1222.36902	1663.6
1223.48596	243.5
1227.36694	63.8
1231.51477	11210.9	y (10) (1+)
1232.48938	8318.6
1233.45618	2435.1
1234.11584	102.8
1234.91675	142.1
1236.18494	152.4
1239.11633	28.9
1243.60889	400.5
1245.97998	116.4
1247.37866	119.2
1248.23376	208.5
1250.53638	83.9
1257.66052	150.6
1262.25952	119.5
1263.67993	183.7
1265.35950	28.9
1266.69226	22.2
1268.36731	789.8
1269.37219	43.8
1271.01599	50.4
1274.88513	150.5
1280.39050	140.9
1282.89880	115.2
1290.49133	29.5
1295.51575	43.8
1296.72791	111.8
1297.54333	265.8
1298.53162	285.4
1302.33337	93.5
1303.70667	155.0
1304.77832	43.8
1309.78186	262.4
1311.40955	53.4
1312.29504	170.4
1314.25012	388.0
1315.07043	221.4
1317.34387	97.1
1322.54761	387.2
1323.90356	44.1
1326.81873	165.3
1327.49036	339.9
1328.62476	214.8
1331.09790	46.1
1332.37073	1530.4
1333.55005	989.8
1334.41101	820.5
1341.99707	33.2
1342.83435	127.1
1344.61206	4517.7	y (11) (1+)
1345.56873	2612.2
1346.67175	727.9
1347.34595	150.7
1350.28186	5527.7	b (11) (1+)
1351.37610	2356.8
1352.37549	858.9
1353.60205	24.5
1361.07422	116.2
1361.67517	230.4
1363.60193	198.1
1366.84900	33.4
1370.33777	35.5
1372.70203	119.6
1381.66235	53.3
1382.69995	203.2
1386.35034	37.1
1390.71875	22.1
1397.76563	137.2
1398.79736	141.6
1402.56091	40.8
1405.43823	61.7
1407.39587	236.8
1408.02380	68.0
1408.78894	74.8
1413.52209	86.4
1422.06323	78.9
1433.37341	313.8
1434.41589	490.2
1435.58997	53.4
1436.52869	90.8
1438.22070	82.3
1448.51941	77.2
1450.72498	271.4
1451.57361	1362.7
1452.45056	842.7
1453.43518	254.9
1456.87598	256.4
1457.67908	77.4
1459.56799	216.7
1460.53430	1012.9
1461.52356	773.8
1462.43640	737.3
1464.82385	114.7
1472.72180	33.4
1488.48328	60.9
1489.67566	218.5
1497.03748	61.5
1498.53271	227.3
1499.77905	28.9
1505.77429	122.3
1506.63684	35.4
1508.40674	425.7
1509.02686	103.2
1514.50647	590.5
1515.21033	295.6
1515.83997	169.4
1517.50793	42.2
1530.44763	48.3
1531.76990	162.3
1532.42102	1495.5
1533.40259	1024.1
1534.39795	410.6
1539.78430	53.3
1540.45349	97.9
1547.60730	183.2
1550.38977	2240.7
1551.55005	2026.0
1552.31226	80.9
1565.69580	228.3
1566.43372	90.3
1578.77124	73.1
1593.22583	181.9
1595.54993	137.1
1624.78040	97.8
1628.54724	215.1
1629.41333	73.0
1637.35864	43.9
1640.59705	61.7
1644.58997	733.1
1645.29187	43.1
1645.90845	134.0
1646.51392	374.4
1647.66138	162.6
1648.80725	70.8
1650.84497	64.0
1662.99878	133.9
1664.25171	1555.3
1665.19617	872.9
1666.42407	262.3
1675.66931	81.8
1685.84290	48.2
1690.76355	229.7
1693.14099	51.6
1695.19556	138.0
1696.67944	106.9
1748.72083	54.9
