# Supplementary material for: Phosphoproteomic Analysis of Platelets Activated by Pro-Thrombotic Oxidized Phospholipids and Thrombin
Source: PLoS One. 2014 Jan 6;9(1):e84488. doi: 10.1371/journal.pone.0084488 (PMC3882224; doi:10.1371/journal.pone.0084488)
Supplement: Annotated Spectra S5 — (ZIP) [file pone.0084488.s008.zip › TDDYLDQPCLETVNR_-17_2_107162.txt]

m/z	i	matches
270.12689	47.1
272.33411	109.4
277.11304	346.9
278.78000	88.0
279.82928	103.3
282.06351	149.1
289.36926	2770.3
290.33783	654.8
296.23242	68.9
303.20972	61.9
304.90469	100.7
307.08798	83.8
314.12289	93.6
321.11816	74.1
330.02298	196.7
332.28421	1237.6
333.27457	314.4
336.26465	25.8
341.44073	156.5
345.03253	148.5
346.04993	172.0
346.99481	32.0
356.85779	62.4
359.23352	68.6
361.31427	123.3
362.52301	237.8
364.19092	50.2
368.18707	138.2
369.44775	528.2
370.09473	14.9
372.28101	59.0
373.07648	48.5
374.03345	154.0
376.51404	77.7
378.42566	74.7
380.28601	130.6
382.19952	275.6
383.45667	270.7
386.38303	135.2
388.35938	2052.5
389.30530	102.0
390.87354	97.0
391.78815	206.3
393.31079	92.9
394.08975	817.5
396.38190	41.0
397.20868	59.2
399.04489	156.3
399.87555	64.9
401.17456	118.3
403.27872	122.9
406.78888	74.2
408.92923	340.2
411.21631	95.8
414.15076	179.9
417.01428	276.1
421.34283	129.6
422.07391	172.6
428.14441	444.9
429.25720	239.9
430.97174	345.1
434.26611	86.8
441.09839	132.6
442.27142	237.0
443.19470	435.4
444.22711	668.4
445.35602	292.9
446.44312	65.1
447.19299	250.1
449.38562	192.1
450.21588	304.6
451.23981	66.8
454.63916	167.9
457.07208	103.0
459.09985	285.0
460.16437	365.2
461.28735	338.7
464.21155	64.8
467.26978	1025.5
468.30676	198.7
472.41455	349.1
474.45880	203.2
475.11993	176.3
475.89648	20.3
476.68524	194.0
477.32361	417.4
478.09406	206.3
480.06805	285.5
482.45660	242.9
485.64038	182.3
489.31738	11217.1	y (4) (1+)
490.38092	3220.7
491.36176	465.7
493.21704	106.1
495.12909	1866.1
496.11462	1184.3
498.34143	254.8
503.13550	166.4
505.00116	69.0
506.19482	62.0
507.22455	985.0
508.47125	198.9
512.20190	38.0
513.36517	101.7
513.97919	205.2
518.48279	469.9
519.64990	288.3
520.51215	148.3
522.11768	172.2
524.12939	458.2
525.36938	83.4
527.20795	101.5
530.01257	356.3
531.18140	156.5
533.15216	60.8
535.28748	41.0
536.56250	53.3
538.08508	198.0
540.20911	260.9
541.25360	47.2
542.42261	737.4
543.05432	60.2
544.01416	340.7
545.34387	123.5
547.05286	129.4
548.34857	89.3
550.00061	516.8
552.29083	89.4
554.65802	446.5
555.49017	94.9
557.24524	253.6
558.46832	185.3
559.28442	391.1
559.95038	229.8
562.31006	522.1
563.16656	686.0
564.20264	292.8
565.26453	38.0
566.31836	129.9
572.24805	1054.1
573.02142	870.4
573.69751	109.2
574.60736	206.7
576.44116	56.3
577.04852	98.9
578.37317	254.1
580.17383	1748.4
581.47382	80.7
587.44550	550.4
588.16425	312.8
589.13367	148.5
590.22211	3023.5
591.26862	587.9
592.12714	356.3
593.41571	103.8
596.47504	135.1
600.28998	1089.4
601.29254	499.9
604.27954	245.4
605.77252	919.0
607.53241	679.3
608.22986	5900.9	y (10) (2+)-NH3, b (5) (1+)
609.24377	2213.6
610.27820	478.1
611.28424	296.9
615.71167	59.2
617.09351	218.7
618.32819	9212.2	y (5) (1+)
619.35492	2729.8
620.49268	934.7
621.46997	228.7
622.35577	232.0
623.13513	152.7
624.10260	334.9
624.94885	74.2
626.13519	375.5
626.93274	25.6
628.25775	99.1
631.17926	50.2
635.12799	1126.1
635.85229	97.6
636.50189	135.2
638.15961	44.7
641.39899	87.3
642.85333	222.2
644.30945	104.6
646.94562	129.4
648.92157	872.7
649.70081	443.4
650.54120	389.5
651.30530	317.1
653.26831	802.7
654.20831	947.6
657.32294	44.6
659.30365	437.4
660.35834	83.5
660.98199	69.1
662.38898	56.3
665.24426	129.0
666.12671	75.0
667.20514	55.8
668.18402	99.1
670.03094	1226.2
671.00653	440.4
672.24640	919.8
673.31531	845.1
675.32281	44.1
676.36371	220.9
677.18622	546.2
678.09857	639.4
678.93921	199.0
685.34015	228.0
686.26263	221.9
687.22382	2525.3
688.19598	682.9
689.29437	144.4
691.59479	155.7
692.20563	185.5
695.21368	172.3
696.25787	634.1
697.36444	150.5
698.42920	354.0
700.58618	628.9
701.93768	103.4
703.15887	293.7
704.74237	1344.8
705.37189	2646.0
706.28546	772.8
708.32391	222.8
710.04529	92.3
711.99310	483.3
712.66266	55.7
713.44611	41.2
714.60663	233.0
715.27228	38.1
718.49225	592.0
719.41266	562.6
720.13861	403.2
721.38605	308.0
722.00189	282.5
723.23248	10741.5	b (6) (1+)
724.25952	2653.6
725.10956	740.8
726.41583	271.2
729.55865	50.8
731.46063	4411.7	y (6) (1+)
732.58453	818.5
733.44342	1952.0
736.11407	364.9
737.07977	406.2
738.07147	533.3
739.39246	78.2
740.15741	631.7
741.24548	674.8
742.45172	146.8
743.21564	153.5
746.14490	775.5
746.75543	167.0
748.25177	332.6
749.75104	257.1
751.34430	491.6
752.36664	572.9
754.48755	3696.2
755.44330	1067.9
757.02380	104.7
759.58826	260.6
762.42493	1002.8
763.15796	138.8
765.37042	35.0
766.35626	110.8
768.01447	363.8
769.56287	558.7
770.48541	116.9
771.41779	235.4
772.21899	165.3
773.81708	152.0
778.18689	101.6
780.81177	124.5
782.71765	369.5
783.33154	25.8
784.88324	190.5
785.74219	557.3
786.54712	49.7
787.49561	294.6
788.33197	463.4
789.55096	989.1
790.28564	193.0
791.16180	1089.6
793.51898	719.6
796.29584	44.0
797.11823	135.3
798.17645	1180.0
799.32568	75.3
802.04327	490.2
803.46539	757.9
804.23157	130.1
805.26855	555.6
806.43060	1081.9
807.12408	566.5
808.55865	144.7
810.39520	382.4
812.02649	2745.6
813.06635	368.3
813.78241	117.0
815.22797	1782.4
816.15369	2591.4
817.33771	1409.9
818.15192	122.7
820.81757	85.4
821.58258	308.7
823.21637	992.7
824.50702	983.6
825.21552	265.6
826.53485	211.6
828.27197	325.7
828.91846	165.4
829.53784	47.2
830.15100	384.6
833.20972	15325.6	b (14) (2+), b (7) (1+)-H2O
834.20758	9883.9	b (7) (1+)-NH3
835.29987	4458.1
836.22327	595.3
837.24225	1025.6
838.16620	802.0
841.02045	255.5
843.32306	453.8
843.96039	693.3
844.58203	146.4
845.32898	194.0
846.18903	275.1
847.20807	156.4
849.06622	157.1
851.23041	29382.1	b (7) (1+)
852.24750	10502.0
853.26367	2507.8
854.44818	607.1
855.42999	618.2
856.56665	881.0
857.57465	621.1
859.24133	33.1
861.61823	3325.6
862.45251	2481.0
863.42267	4738.4
864.54999	50.1
865.30688	102.1
866.24017	269.9
868.02704	249.9
869.01294	116.9
870.50897	2416.7
871.79584	9211.5
872.60864	7641.3
874.58191	536.2
876.45624	129.0
877.34186	225.5
878.44946	453.8
879.49036	601.2
880.41577	139.2
881.73114	267.6
883.12164	789.7
884.57819	434.4
885.33270	82.5
887.11993	1955.0
887.95074	902.4
889.06439	1895.8
890.04944	292.1
891.32440	1263.2
891.96686	777.7
892.67004	1090.2
893.27704	221.9
894.04602	573.9
895.01947	28.9
895.79608	810.7
897.15662	207.0
898.10004	1082.6
898.83752	561.3
900.04193	474.6
900.85565	596.5
902.17047	4234.2	[M+2H] (2+)-NH3-H2O
903.14008	3680.9
904.43256	802.3
905.35211	691.2
907.01263	349.1
907.82489	518.2
908.53845	64.8
909.33246	660.9
910.61902	9624.6	[M+2H] (2+)-H2O, [M+2H] (2+)-NH3
912.26923	536.8
917.82538	131.8
927.64728	293.4
930.39008	128.4
932.20013	150.6
935.20660	188.7
936.10663	50.3
936.90332	338.2
941.83221	256.6
944.02264	294.8
945.72046	627.2
948.08148	681.7
949.65942	172.1
952.07544	153.8
954.87213	31.9
957.44464	71.1
959.29877	222.6
960.72650	267.4
962.48773	257.7
963.66986	340.7
964.88007	113.5
965.76630	936.6
966.53375	141.4
967.50879	105.2
969.38892	809.7
970.55658	1868.4
971.64264	1684.1
972.78802	629.5
973.60498	128.6
974.56647	289.3
975.57599	82.0
976.61084	245.8
977.25342	210.3
979.47528	50.2
980.28241	543.2
984.61334	126.2
985.62305	801.6
986.91724	117.4
988.42938	83267.5	y (8) (1+)
989.46490	39362.7
990.50665	14070.7
991.55640	1437.4
993.53864	34.9
994.69696	196.0
995.57355	460.3
996.57611	53.3
998.59857	59.0
1000.03632	367.7
1000.65790	184.0
1005.44562	369.6
1007.36450	215.1
1009.97150	177.7
1013.10406	52.8
1014.14081	344.1
1016.39557	156.8
1019.32819	85.6
1020.00439	65.5
1021.26105	38.1
1023.36163	738.6
1024.32654	484.1
1029.39624	135.5
1034.26147	424.0
1035.44519	98.7
1036.92932	293.8
1038.89209	368.2
1041.37585	89.8
1042.96082	168.5
1046.87207	213.2
1047.54688	214.4
1048.55701	69.1
1051.68970	211.6
1052.61865	35.8
1056.29480	1672.6
1057.38916	779.4
1058.59692	993.8
1060.23682	552.9
1061.52917	364.9
1068.10657	125.8
1071.05042	377.0
1071.65820	138.4
1073.78174	56.4
1074.97327	845.2
1076.06384	318.1
1076.68652	22.6
1077.45300	122.1
1078.55518	66.1
1080.18457	147.5
1082.25989	499.9
1083.40344	402.6
1084.15137	90.5
1087.44336	92.6
1089.29956	217.4
1090.46631	612.6
1091.42297	252.5
1092.52124	56.0
1094.72607	279.0
1098.53589	782.7
1099.44482	3851.8
1100.49243	2119.3
1101.64941	1679.9
1102.76270	132.3
1105.22266	215.3
1106.06201	247.7
1106.66614	201.7
1107.92603	417.1
1109.00769	864.3
1109.70190	373.9
1111.32605	242.7
1111.95068	117.6
1113.44067	314.9
1116.48035	15759.3	y (9) (1+)
1117.51709	9786.0
1118.58374	4406.3
1119.63831	502.5
1123.04150	788.4
1123.92578	128.2
1126.68164	273.4
1130.83350	562.7
1132.39612	307.5
1134.61340	40.6
1135.63477	1070.5
1136.60376	470.3
1137.61450	215.7
1141.34680	257.4
1142.93335	153.7
1145.39526	184.3
1148.43506	95.6
1149.16687	333.4
1151.63794	78.8
1152.75317	175.7
1153.75781	635.6
1154.71143	679.1
1155.52026	463.7
1158.36743	576.6
1159.27441	368.4
1167.36255	3312.2
1169.40173	1127.8
1170.53699	49.8
1175.89893	376.3
1176.91699	301.5
1177.58862	516.7
1178.62366	80.7
1184.25439	105.2
1186.19592	1102.6
1188.78992	201.7
1192.00525	74.7
1193.21313	225.0
1194.24756	146.7
1195.44507	142.1
1196.13171	110.6
1198.05103	251.2
1199.89429	622.0
1201.44385	153.8
1202.85986	559.0
1204.27686	2538.6
1205.25928	616.2
1206.19507	329.0
1208.47473	232.5
1209.68201	204.8
1211.30286	29.4
1212.33789	202.3
1213.93152	1116.5
1214.81470	1301.5
1215.69312	939.7
1216.97815	302.6
1219.17529	229.5
1221.22314	3162.8
1222.20386	2144.0
1223.22534	569.4
1224.76062	41.1
1225.47607	141.3
1230.03455	182.9
1231.49426	15091.3	y (10) (1+)
1232.52295	7606.0
1233.51135	4614.7
1234.42249	1317.1
1235.41064	54.6
1236.05688	112.7
1237.39807	303.6
1238.59912	406.7
1241.07495	65.4
1242.08423	63.8
1242.94067	37.7
1250.40149	208.6
1251.57080	128.2
1268.39172	861.3
1269.47754	116.3
1275.50391	180.8
1276.83899	74.7
1285.85608	95.8
1288.39514	37.9
1291.59351	25.9
1299.61426	418.9
1301.36182	254.9
1302.72485	116.1
1303.33997	74.3
1305.20361	144.1
1306.40833	86.3
1308.67688	297.2
1313.92102	344.3
1314.83508	186.1
1315.93323	145.7
1320.21765	62.2
1321.98059	39.1
1322.67053	305.1
1323.57092	53.9
1324.54932	100.6
1327.28430	399.9
1328.63599	529.3
1332.36340	2016.1
1333.25049	811.1
1334.32483	1156.8
1335.15088	180.0
1336.97668	391.0
1340.45178	65.5
1341.05701	57.1
1344.60095	6733.8	y (11) (1+)
1345.61316	3892.9
1346.50745	1669.3
1347.57336	482.3
1350.25623	7547.9	b (11) (1+)
1351.30017	4523.3
1352.49084	2164.4
1353.40112	279.3
1356.41101	100.3
1357.46570	128.8
1359.81750	290.1
1364.84717	144.6
1374.48718	205.8
1375.41589	157.8
1378.31873	56.9
1385.29211	174.5
1387.18933	26.0
1388.50647	80.5
1392.75354	223.5
1394.18237	86.5
1395.38831	53.9
1403.50647	32.0
1404.29456	128.9
1414.34338	32.0
1415.08838	77.7
1416.45959	60.5
1418.95032	77.1
1420.10461	169.4
1433.31213	239.5
1434.31763	560.1
1435.37292	654.7
1436.39844	396.0
1446.57788	281.6
1448.86487	261.1
1451.20642	542.4
1451.93176	98.9
1452.57727	1023.9
1453.45129	109.5
1454.13220	40.7
1455.37451	247.2
1459.49890	175.9
1461.85535	325.5
1467.30310	131.9
1472.19897	230.4
1473.44690	274.4
1480.57922	262.9
1492.82776	37.9
1506.65137	142.8
1507.91785	483.9
1508.82068	502.4
1509.64819	311.5
1510.89001	118.4
1514.65088	303.5
1515.49329	376.5
1516.28784	189.4
1517.56653	127.5
1518.45349	105.0
1530.55310	196.5
1532.28040	3154.5
1533.27087	1748.2
1534.32629	996.5
1535.02295	177.9
1542.60693	249.3
1546.73962	75.1
1550.33728	3172.7
1551.34924	3170.0
1552.32837	481.2
1553.63733	99.5
1565.66296	290.4
1569.41272	53.3
1580.46118	113.2
1582.34460	95.7
1605.92078	44.2
1611.68225	311.8
1612.99878	177.9
1620.27173	50.1
1622.65210	124.6
1623.77368	194.2
1630.43787	65.3
1637.73108	230.9
1638.88782	163.3
1645.30493	443.8
1646.65417	764.3
1647.52124	371.4
1648.73206	283.6
1649.42615	89.7
1663.85901	482.2
1664.51648	1872.2
1665.35339	949.8
1666.17981	429.5
1667.12952	106.9
1667.78601	165.0
1674.46802	68.0
1678.26208	161.8
1690.57886	163.1
1694.03040	117.3
1695.15125	96.7
1748.49890	77.7
