# Supplementary material for: Phosphoproteomic Analysis of Platelets Activated by Pro-Thrombotic Oxidized Phospholipids and Thrombin
Source: PLoS One. 2014 Jan 6;9(1):e84488. doi: 10.1371/journal.pone.0084488 (PMC3882224; doi:10.1371/journal.pone.0084488)
Supplement: Annotated Spectra S5 — (ZIP) [file pone.0084488.s008.zip › TDDYLDQPCYETINR_-6_2_90137.txt]

m/z	i	matches
272.09628	156.0
273.22925	11.2
273.98825	16.7
276.25412	16.7
278.11041	56.1
279.18860	12.2
286.81577	48.1
288.70444	189.5
289.33881	531.8
291.07730	107.1
292.09985	84.8
294.48627	74.7
298.29251	8.5
306.13593	28.5
307.20029	16.7
313.93497	40.6
319.24310	34.1
323.98236	28.5
326.09924	13.0
327.30701	39.3
327.98367	57.8
329.20270	62.4
330.52386	15.8
332.14453	282.3
333.10416	96.8
337.44055	19.3
339.39307	73.1
340.16901	17.7
343.98779	20.4
345.28833	70.3
351.88892	14.1
352.94333	35.8
356.89655	31.6
358.27094	9.4
359.24127	12.2
360.50037	40.3
363.12640	76.2
364.00305	18.6
365.27808	89.5
376.51547	17.6
378.33984	22.2
380.24091	38.7
380.99872	88.8
382.36774	35.9
384.28772	47.6
386.52167	14.0
388.42340	73.2
390.06747	38.0
392.04736	166.6
393.14139	10.3
394.08826	76.0
395.35556	89.7
399.80847	10.3
400.41055	30.9
402.36346	633.6
403.23743	132.0
409.58777	9.4
410.41235	49.9
411.26398	10.3
415.13599	55.1
416.13770	77.8
425.38251	52.4
426.20758	34.0
427.04919	64.3
429.17969	24.1
430.25049	77.9
431.49847	55.0
432.20776	29.3
433.25580	56.2
441.60065	46.8
443.15515	151.5
444.56293	107.7
447.21527	95.9
449.15765	81.0
453.74158	69.0
454.40228	11.9
457.04907	107.0
457.94104	29.5
459.13245	160.6
460.01587	61.5
464.52112	35.0
467.09003	548.4
468.14197	188.0
474.98505	55.9
475.97827	56.0
477.07440	358.5
480.50452	20.3
481.40094	30.4
485.13696	30.3
486.37512	42.0
487.54901	87.5
490.43317	54.5
491.05969	86.4
492.41998	153.6
495.09875	684.4
496.04425	186.6
497.31927	37.0
499.05878	24.3
503.28503	2492.2	y (4) (1+)
504.25360	591.1
505.24329	116.0
507.04919	426.0
507.97827	87.3
511.28333	36.8
513.14636	21.2
513.94360	58.3
515.34528	54.1
516.36395	58.7
519.96564	122.2
521.26300	30.3
522.11597	44.9
522.87518	46.4
524.28247	98.3
525.15045	83.6
527.19672	148.2
528.31195	17.0
531.10779	20.4
533.01117	11.3
535.38959	81.3
537.53149	69.3
539.25122	77.7
540.28247	56.9
542.10730	85.3
543.21313	22.0
545.41669	99.8
546.68585	30.5
549.31470	11.2
550.29248	20.3
555.36237	49.5
557.46234	34.8
558.18689	21.3
559.16797	8.5
562.16809	152.5
562.89832	82.7
563.51770	209.0
564.22583	70.3
569.28467	14.0
571.64722	222.5
572.35626	205.7
573.12964	361.3
573.89545	10.7
575.02332	122.7
576.36115	54.2
577.13171	56.4
578.10974	146.7
579.42444	111.3
580.23187	501.1
581.12042	94.1
581.92181	47.8
583.11652	171.7
585.64423	7.6
587.87109	25.8
590.09033	1206.2
591.09857	421.7
592.33282	68.6
593.33472	44.8
595.29968	30.2
597.12939	30.2
598.76770	25.3
599.70599	28.4
604.05133	50.7
604.77441	57.1
605.77057	179.1
606.75311	214.4
608.13373	2169.6	b (5) (1+)
609.12335	351.2
610.44745	147.9
612.06573	53.9
614.31940	302.2
615.39307	130.4
616.47479	22.6
618.03241	58.5
619.32697	44.1
621.95648	208.6
623.09589	285.8
624.30963	164.8
624.92657	11.3
626.42633	64.0
627.44452	50.5
628.57147	48.6
629.36176	13.1
632.34808	2615.6	y (5) (1+)
633.40082	562.5
634.97028	415.9
636.34943	119.9
637.16803	101.8
640.43433	42.5
641.45526	52.6
644.53925	34.7
648.30804	41.4
650.22906	84.1
651.13477	44.7
652.24902	240.7
652.98395	104.4
654.04968	82.8
655.04901	21.1
657.46442	7.6
658.32574	30.3
660.42340	148.2
661.25507	42.1
664.21259	96.6
666.21387	121.3
669.07745	81.6
670.13538	508.7
671.43188	124.8
675.28442	64.2
676.25494	53.2
677.37750	193.9
678.24963	140.3
679.35431	164.7
682.84637	100.3
684.55365	54.8
687.18665	562.0
688.11835	81.0
689.36615	53.7
691.21027	10.3
692.40973	81.9
696.58508	11.3
697.36005	45.9
698.34491	9.4
699.97192	52.5
701.25104	285.4
702.11047	101.9
703.39642	89.5
704.01770	116.5
705.12885	1706.4	b (6) (1+)-H2O, y (11) (2+)
706.22437	445.2
707.46625	14.0
714.16302	35.9
715.38495	10.4
716.25720	212.2
717.10870	20.4
718.36115	223.8
719.06641	97.4
720.25226	282.3
721.30389	41.3
723.17462	2963.2	b (6) (1+)
724.24561	1016.7
725.26837	49.3
730.26056	63.5
732.90045	75.5
734.44446	107.1
735.58167	54.6
736.58850	22.3
737.38806	114.7
738.41632	251.7
739.20526	76.5
740.19574	276.9
741.32343	52.9
742.47076	108.8
744.29474	10.3
747.37354	35.7
748.87872	44.1
751.53607	99.6
754.09637	58.7
756.07355	158.0
759.55536	42.7
760.58466	31.6
761.22150	34.9
762.38849	9.6
763.69513	39.4
765.10712	498.8
766.40015	316.7
769.01514	38.2
772.41980	129.6
773.45734	10.3
774.59698	17.6
775.28949	22.0
777.56067	305.3
778.19989	182.1
779.33722	93.1
780.43951	83.0
781.74756	117.9
784.33948	18.7
786.56866	1298.9	y (12) (2+)
787.37885	521.5
788.29010	78.8
789.00531	69.6
789.84235	21.4
791.12897	100.1
793.02051	26.8
795.33160	1165.3
796.44257	444.0
797.35278	92.9
798.10211	356.0
799.17010	101.5
801.34698	158.9
801.99670	33.2
804.48688	101.0
805.61652	220.6
806.67523	204.8
807.54401	65.8
811.13226	66.8
812.36273	50.3
813.51172	45.4
815.18829	541.6
816.12164	1201.8
817.09064	368.7
817.77295	61.3
818.41956	20.4
820.57324	44.2
821.44611	100.1
822.70221	66.4
823.32941	244.7
826.31464	50.8
830.27826	36.6
833.27716	4348.6	b (7) (1+)-H2O
834.17413	3019.3	b (7) (1+)-NH3, y (13) (2+)-H2O
835.11993	987.9
835.89685	141.6
837.55396	22.3
838.49353	141.5
839.11151	237.2
840.39789	30.0
842.58795	127.1
843.97150	659.9
844.95251	129.8
846.22656	127.3
848.71234	15.6
851.14386	8903.5	b (7) (1+)
852.15411	2640.0
853.11877	804.5
854.42523	94.5
856.44489	122.7
857.22687	15.7
858.07758	25.8
861.37982	34.8
862.82953	76.7
863.55353	20.2
864.40179	43.2
865.94849	83.5
867.70087	132.3
868.39240	34.4
870.32806	54.9
872.47699	18.5
876.24792	160.9
877.14374	124.4
878.48322	681.1
879.29071	326.4
880.45538	135.0
881.83978	189.0
882.93530	18.6
885.29541	13.8
886.27802	109.9
888.19586	108.7
889.67712	154.2
890.48798	58.6
891.41760	44.5
892.41766	120.2
893.58478	554.0
894.50897	235.8
895.49786	450.6
896.64142	257.5
898.01318	258.0
898.91492	14.9
902.47791	799.8
903.44147	448.5
904.52155	1001.0
906.25946	64.2
907.18298	101.3
909.47906	44.3
911.00409	199.1
912.47986	178.2
915.41882	126.4
916.42139	37.3
917.73627	107.2
918.49194	39.7
919.64056	27.2
920.35071	80.2
921.12030	90.1
922.02716	135.9
922.64630	25.9
924.49768	34.2
925.65741	582.9
926.29675	42.7
927.09619	122.8
928.28961	54.9
930.01453	206.8
930.95319	302.4
932.72998	103.6
933.51666	803.2
934.45343	1506.6	[M+2H] (2+)-NH3-H2O
935.35327	471.6
936.44415	90.8
937.54303	47.3
938.29279	142.9
939.23602	157.8
940.23145	337.2
940.94611	210.8
941.55933	82.2
942.50397	35.3
944.05908	44.8
961.74969	105.2
974.21283	65.0
976.48608	35.0
977.30011	58.5
981.81305	36.9
983.17627	53.3
985.23151	47.8
989.16235	23.2
992.15997	27.8
995.60724	50.5
998.24017	13.1
999.84589	71.1
1003.57220	56.8
1006.59528	97.0
1007.34137	15.0
1008.11517	24.8
1009.47614	101.8
1011.36249	35.1
1014.67651	154.1
1015.73236	30.4
1020.46429	1059.5
1023.76050	39.6
1024.40723	19.4
1025.11328	20.4
1025.97241	33.8
1029.40479	50.3
1031.47583	23.1
1034.39832	691.3
1035.37671	443.2
1036.42725	175.2
1037.48242	50.1
1038.42822	50.8
1040.21387	9.4
1041.51099	121.2
1042.67810	59.9
1043.56458	46.2
1044.79077	87.5
1047.30298	57.6
1052.35107	25274.5	y (8) (1+)
1053.37573	14163.4
1054.43298	3629.2
1055.43042	76.3
1059.54297	76.9
1060.68359	154.9
1063.05334	50.3
1064.38574	36.6
1065.44238	117.0
1068.17737	65.7
1069.17896	36.7
1073.93640	60.3
1074.80029	431.2
1075.69397	126.3
1079.22009	24.9
1080.39795	47.9
1086.32727	26.8
1087.74438	61.9
1090.48560	258.4
1091.40942	169.1
1092.20386	78.4
1093.74658	283.5
1097.43140	99.7
1099.06616	51.0
1104.04932	18.3
1104.93665	148.2
1107.08643	10.3
1108.23047	386.0
1109.18103	317.6
1109.99548	153.2
1113.88110	36.6
1117.41785	559.8
1118.27698	110.6
1120.21802	22.0
1121.18481	49.7
1122.97437	20.2
1125.34363	132.6
1126.34180	124.2
1129.14380	39.5
1133.13098	55.7
1135.14124	27.0
1137.31494	83.2
1140.06860	83.7
1141.19019	109.8
1144.63599	8.5
1146.26746	41.6
1148.05884	42.2
1153.08313	22.4
1155.88135	134.8
1156.68213	51.7
1157.99353	76.0
1160.40894	18.7
1161.91565	64.0
1163.35156	1950.7	y (9) (1+)-NH3
1164.42090	753.3
1165.13586	242.3
1165.77271	150.5
1166.90942	43.1
1168.34497	8.5
1171.59595	319.5
1172.30432	57.9
1174.16553	93.2
1175.99304	154.6
1177.42090	16.6
1180.37463	4984.7	y (9) (1+)
1181.37085	2378.4
1182.45801	1188.0
1183.30786	112.9
1184.06982	45.8
1184.82214	123.2
1185.57153	27.6
1187.31372	20.4
1193.13550	62.1
1193.86719	52.2
1194.52844	25.7
1195.25671	49.2
1196.89673	65.6
1200.97766	69.6
1204.19287	57.6
1217.88550	84.7
1218.98975	64.9
1222.56763	78.2
1224.60303	7.6
1226.14697	101.2
1227.85120	21.3
1233.66467	10.5
1235.32788	211.1
1236.36914	82.4
1237.28662	59.3
1238.63220	152.4
1239.92908	19.5
1241.37048	42.9
1242.82983	17.7
1244.16089	52.9
1245.68079	33.2
1247.33862	29.9
1250.47522	43.9
1251.56934	8.5
1253.35693	335.7
1254.35510	197.4
1255.28955	89.4
1256.25879	96.3
1257.39600	40.5
1261.55139	142.3
1267.27136	120.4
1271.10156	1725.2	b (10) (1+)
1272.22681	885.4
1273.35767	115.4
1277.32764	77.0
1278.29333	617.3
1279.23401	187.9
1280.62598	40.4
1282.72131	7.6
1283.64099	93.4
1286.12708	12.8
1287.18738	36.8
1287.80933	39.5
1288.81726	39.5
1291.49597	65.1
1293.14941	75.9
1294.72510	395.1
1295.40601	4519.4	y (10) (1+)
1296.43665	3574.3
1297.58765	1219.5
1298.54749	53.9
1300.71936	70.3
1301.46973	37.9
1302.49866	29.8
1306.31262	103.1
1307.87244	22.9
1309.13477	33.8
1316.98108	33.2
1318.37195	63.0
1320.97375	29.5
1321.70996	33.8
1328.48523	16.7
1330.44580	40.3
1332.41406	57.3
1335.60352	71.4
1336.93079	19.5
1338.77502	67.7
1347.39392	49.6
1348.37012	91.9
1349.76550	62.5
1350.38391	9.4
1364.20642	75.6
1365.44446	70.6
1366.18347	35.0
1367.47791	17.6
1369.00439	40.9
1374.29578	33.0
1381.41785	10.6
1382.24524	356.8
1383.23499	164.8
1384.25647	124.1
1390.32092	137.0
1391.64587	29.5
1392.51379	30.5
1393.43030	67.4
1394.62317	30.1
1398.43567	163.5
1400.19617	1496.9	b (11) (1+)
1401.22253	858.0
1402.19153	116.3
1408.35876	1493.3	y (11) (1+)
1409.52502	720.1
1410.42676	196.9
1411.58997	25.0
1412.27393	15.8
1416.13672	26.8
1426.63049	84.7
1427.94861	19.3
1428.54895	36.5
1437.48291	14.0
1442.06238	122.3
1444.92944	36.1
1451.93811	43.1
1453.20593	45.8
1458.14648	14.0
1465.08960	23.1
1466.51929	79.9
1469.43433	41.7
1480.18250	17.6
1482.09912	30.4
1483.58545	300.9
1484.41858	187.1
1485.19373	69.3
1492.24573	98.4
1493.38098	8.5
1495.61084	15.8
1500.13928	30.3
1501.28296	466.7
1502.35962	116.0
1503.11975	135.3
1506.71155	59.4
1513.22083	28.6
1524.57983	15.9
1529.56384	31.4
1531.64807	21.1
1547.32263	51.9
1556.97937	16.7
1564.17175	15.8
1565.79248	26.6
1568.36218	31.2
1570.54456	108.6
1571.43225	126.0
1572.74146	20.6
1578.88220	233.0
1579.73535	38.2
1580.34290	72.0
1581.97925	11.2
1596.13806	523.6
1597.40369	362.4
1598.45862	136.1
1599.30139	8.4
1614.28113	1066.6
1615.27368	574.6
1616.32727	197.3
1617.38855	35.0
1620.29211	20.4
1625.21155	7.6
1629.60193	14.9
1640.08521	15.8
1640.87659	48.5
1660.31958	23.2
1662.01685	12.2
1670.40466	20.5
1686.48206	16.9
1688.93689	33.0
1694.20435	20.2
1710.33313	111.7
1711.34265	163.3
1728.39429	247.0
1729.68005	180.1
1730.50452	129.7
1737.35278	38.5
1739.67407	53.0
1741.92468	26.8
1755.07458	12.9
1756.28381	7.6
1771.86694	33.9
