# Supplementary material for: Phosphoproteomic Analysis of Platelets Activated by Pro-Thrombotic Oxidized Phospholipids and Thrombin
Source: PLoS One. 2014 Jan 6;9(1):e84488. doi: 10.1371/journal.pone.0084488 (PMC3882224; doi:10.1371/journal.pone.0084488)
Supplement: Annotated Spectra S5 — (ZIP) [file pone.0084488.s008.zip › TDDYLDQPCYETINR_-14_2_106690.txt]

m/z	i	matches
272.20313	161.7
273.20413	123.0
277.41458	40.4
279.12686	108.0
287.23120	100.3
289.23486	1216.5
290.38351	122.3
292.15558	29.9
309.33191	33.7
310.30298	27.2
311.41492	28.5
312.14227	92.0
314.20343	39.8
319.28989	20.3
325.65152	28.7
326.25345	53.2
327.21747	84.8
329.28802	55.9
330.29660	114.3
332.06314	798.0
333.01373	150.4
335.51660	24.9
342.37766	11.1
343.31296	58.2
344.97260	34.1
346.05594	110.9
348.15945	29.9
351.29614	111.1
353.43356	148.2
355.50348	122.4
356.31546	32.6
357.32361	15.8
364.38895	16.9
366.99222	24.4
374.14017	89.6
377.18137	121.3
378.33447	103.1
384.89041	55.5
386.13306	35.2
389.19122	30.7
390.10809	21.5
392.20572	552.3
393.19501	138.7
393.86200	43.4
395.01117	58.4
399.28357	78.7
400.29486	37.4
401.26581	105.1
402.41528	881.0
403.26117	211.1
404.65808	55.6
407.12689	271.3
408.98752	28.8
410.05048	99.2
412.25757	52.2
423.12585	20.3
425.11487	142.5
427.21881	278.3
429.10223	120.5
430.09747	68.0
431.32220	30.5
441.35858	84.7
442.56799	184.4
443.33789	247.5
444.05060	50.3
445.19183	150.9
446.42834	70.1
447.47198	100.6
449.20941	211.4
450.24524	85.0
451.34644	41.4
454.40155	47.3
455.13092	36.2
458.37915	102.4
459.56934	278.1
460.26379	26.5
461.09235	50.9
462.19824	35.2
467.21582	771.9
468.17426	281.3
469.13721	13.5
470.67810	156.9
473.15503	24.4
475.10144	140.1
476.62158	113.6
477.40204	199.5
478.53992	26.0
479.43433	44.4
480.29291	34.4
482.22906	55.0
483.28796	55.8
485.34570	150.3
486.42499	104.7
489.07251	63.1
492.45166	11.4
493.21198	179.6
495.07233	1533.1
496.06036	219.7
497.08142	20.4
498.26514	29.5
499.08569	56.4
500.57361	32.3
503.30573	3772.8	y (4) (1+)
504.37671	963.6
505.39478	81.9
507.17749	247.0
508.19073	190.9
509.65790	44.6
514.28284	13.5
515.09033	29.5
516.87299	141.4
517.71997	53.4
518.41327	83.9
519.28894	148.9
520.26752	252.9
521.29230	86.4
522.24127	62.0
524.18738	270.3
525.33093	123.8
526.13397	40.9
528.14331	10.2
529.56177	35.4
530.23126	41.2
533.44037	67.3
534.24194	103.1
535.68097	75.3
537.25342	29.5
538.08344	85.1
539.50256	125.9
540.61359	10.0
541.98358	239.0
545.09778	159.6
546.16455	31.1
547.13257	28.3
550.32599	45.4
551.81592	91.4
554.13123	115.7
557.16724	218.5
559.81732	128.8
561.74664	32.3
562.64221	140.4
563.54578	136.4
564.26300	233.2
565.14441	106.6
568.06787	46.0
571.12573	22.6
572.16632	527.4
573.17212	264.9
574.26068	169.3
575.19513	131.8
576.58112	217.3
578.23328	199.4
579.02979	10.0
580.10443	174.5
581.35120	115.9
582.46661	258.3
584.55505	80.8
585.31683	11.4
587.39954	61.4
588.14880	120.9
590.13989	1561.2
591.12372	503.7
592.00360	129.6
593.49432	39.3
594.11749	28.3
595.24567	46.2
596.43317	39.8
597.18073	89.4
599.72882	72.7
600.36804	123.1
602.98517	51.9
604.35907	152.3
605.42010	106.2
606.06836	529.8
607.42487	775.5
608.17828	2238.4	b (5) (1+)
609.17792	716.6
610.28363	267.3
611.04840	15.7
614.44568	199.7
615.33350	25.5
616.55829	99.2
617.56036	120.0
618.30469	90.4
619.40863	39.5
621.02014	38.9
623.20593	257.3
624.36249	154.3
627.07605	24.3
630.57300	82.8
631.64752	246.7
632.37018	3498.7	y (5) (1+)
633.38177	724.0
634.29272	269.5
635.18134	794.3
636.17841	84.5
637.09821	73.9
639.92328	70.7
642.07574	63.6
642.92896	52.2
644.02924	73.4
645.46661	38.6
649.58960	172.0
652.32239	124.4
653.11035	185.7
653.95599	50.1
657.11615	15.8
659.47949	26.3
660.18188	97.4
661.17548	140.9
662.02301	113.5
665.45270	81.6
666.36639	43.1
667.20099	175.3
669.76630	132.9
670.40424	83.2
671.36896	47.9
672.25726	44.4
673.75385	123.3
674.53589	57.2
675.35016	39.8
677.26654	462.5
678.28082	348.9
679.27222	95.1
680.19202	14.7
682.11707	24.8
684.23956	45.1
686.06622	37.5
687.27167	829.1
688.38641	187.8
689.73523	46.4
690.70038	65.8
691.38776	179.7
692.31702	182.8
693.08990	37.6
695.28058	49.0
696.29779	37.4
696.94141	18.1
697.62061	148.7
699.76495	96.0
700.70575	135.2
702.16882	128.3
704.41187	343.3
705.20789	2574.7	b (6) (1+)-H2O, y (11) (2+)
706.28015	541.9
707.38519	51.9
708.84222	20.4
712.36298	82.2
714.50879	75.3
717.12421	20.3
718.30927	420.8
719.17456	559.6
720.32526	318.8
721.41913	147.3
722.52087	521.6
723.22894	4761.7	b (6) (1+)
724.14520	1047.6
725.33368	92.0
732.88721	162.1
733.90546	112.1
736.12769	319.7
737.47504	114.1
738.46637	90.6
739.11414	19.2
740.17267	902.5
741.31683	192.8
742.42029	159.6
743.17914	35.3
744.05719	44.3
744.79877	50.8
746.28766	31.7
747.29974	50.0
748.78784	46.6
749.98785	144.2
752.65802	16.9
753.30865	96.8
754.44598	45.6
760.28290	100.5
761.61151	19.2
763.03918	55.7
764.49225	12.7
765.14203	33.1
766.04590	122.6
767.96527	75.6
770.10107	220.7
772.22290	20.3
773.43414	44.4
774.39569	41.5
776.20203	16.9
777.77277	337.5
779.17627	174.7
780.20618	176.6
781.77930	69.1
783.75336	152.5
785.37909	87.7
786.61053	1165.0
787.43451	418.5
788.20282	158.3
789.33447	46.5
790.33636	86.1
791.21265	18.0
793.46204	132.0
795.33759	2191.1	y (6) (1+)
796.36810	827.7
797.46924	331.3
798.35345	512.8
799.15387	28.1
800.26544	18.1
801.22968	50.1
802.37927	20.3
804.41449	114.1
805.34222	630.3
806.38971	388.8
807.58484	132.2
808.41095	151.3
810.04309	50.0
811.36230	150.7
812.19800	26.1
815.09052	980.2
816.19781	2004.6
817.31757	733.1
818.21930	78.8
819.75226	49.5
821.29651	278.3
822.12659	36.2
823.48871	179.0
824.58386	88.1
828.06512	23.9
829.11566	109.2
830.13879	97.4
830.91156	230.4
832.59344	363.8
833.29376	6575.4	b (7) (1+)-H2O
834.21082	4264.3	y (13) (2+)-H2O, b (7) (1+)-NH3
835.26721	1624.6
836.19550	112.1
837.97504	180.6
838.77258	184.9
839.89227	92.1
842.40967	152.3
843.92230	1055.1
844.85602	115.5
845.58649	104.3
846.36993	177.1
848.12738	35.1
851.20306	13654.0	b (7) (1+)
852.22144	4534.7
853.31909	441.0
854.38593	18.0
856.34320	29.5
858.16895	81.8
861.41803	132.9
863.89655	101.9
865.56506	56.6
866.80560	93.7
867.99554	83.4
869.93256	323.0
870.93475	271.5
871.79517	161.8
874.00244	179.6
875.06525	101.4
876.16962	196.3
876.95648	24.9
877.70026	13.5
878.69867	194.1
879.49207	611.9
880.82147	477.4
882.71832	385.6
883.36786	12.9
884.25830	394.2
885.21277	143.7
886.27264	88.3
887.03058	313.4
888.23987	25.7
891.02789	229.6
892.20026	52.4
893.32922	670.6
894.14624	585.6
895.14960	410.6
895.82721	53.2
896.71686	77.4
897.34308	137.1
898.13318	241.7
899.12805	157.1
902.29102	3195.7
903.47681	839.3
904.42175	647.0
905.03571	52.2
906.46149	38.6
908.03467	115.4
909.01581	42.0
910.05029	240.2
911.11224	214.8
911.86304	250.1
912.54803	156.6
914.28693	218.2
914.94220	24.3
915.94232	140.1
916.67633	330.4
917.55511	89.7
919.18329	374.8
920.71027	277.7
921.38910	269.7
923.29395	219.3
923.96094	81.7
925.60510	183.4
926.46875	181.5
927.11163	46.6
929.58368	400.4
930.52631	458.0
931.79974	322.5
932.71637	64.1
934.08173	2822.0	[M+2H] (2+)-NH3-H2O
935.04889	1877.0
936.34137	271.1
937.41302	324.8
938.42133	148.1
940.14923	406.7
941.22021	372.5
942.12128	167.2
943.28638	185.4
943.95514	34.1
956.36548	37.5
961.82074	81.0
962.93170	71.9
970.58960	45.2
972.16315	63.2
975.20197	67.3
979.56940	20.0
981.23834	20.4
982.42938	54.7
983.15259	186.8
983.78729	30.9
984.55463	10.0
986.85309	84.1
988.32733	144.0
989.11359	100.3
990.32202	54.8
991.40546	186.2
992.42365	351.7
993.50067	23.8
994.73578	39.7
996.32098	16.9
997.63818	115.0
998.37018	44.4
999.39478	18.0
1000.99323	23.9
1001.96844	39.8
1006.57642	111.6
1007.83856	72.5
1011.51056	167.0
1012.19946	84.4
1013.12836	182.7
1016.72552	38.3
1018.24847	165.9
1020.07025	63.2
1022.69745	175.6
1023.38837	17.9
1025.98755	128.8
1027.41321	121.9
1028.34619	107.4
1034.43115	912.3
1035.38989	958.1
1036.44641	174.8
1037.07678	37.4
1037.77112	13.5
1041.37195	39.8
1042.33923	76.3
1047.05627	138.3
1049.17126	109.4
1052.45007	40711.6	y (8) (1+)
1053.46533	21802.1
1054.47180	5178.4
1055.21008	110.2
1056.30359	21.1
1057.60559	54.8
1059.88232	91.2
1065.45508	110.7
1066.05713	47.3
1067.74829	18.1
1070.41296	132.1
1071.36865	366.3
1072.15710	104.1
1073.60364	140.9
1074.36426	85.0
1076.59595	73.1
1080.23999	46.4
1088.22949	68.1
1090.26807	511.9
1091.48889	119.7
1092.36218	65.3
1093.47107	48.4
1094.63867	62.1
1096.58643	22.7
1097.40564	23.8
1098.14978	52.3
1099.10999	263.7
1101.00305	132.3
1104.18457	58.2
1106.74622	28.4
1108.28906	839.7
1109.26514	810.3
1110.36938	85.2
1111.99158	23.0
1113.62231	51.2
1119.70801	201.3
1122.07581	45.5
1124.94897	219.3
1125.76514	20.2
1126.66077	141.7
1133.23096	72.4
1139.40857	86.2
1140.70032	76.0
1142.49622	119.8
1145.42773	32.9
1146.47913	51.1
1147.29480	126.0
1148.96118	44.3
1150.72095	49.4
1154.99854	82.4
1157.30750	35.1
1158.48193	15.1
1162.28552	444.1
1163.50745	2127.6	y (9) (1+)-NH3
1164.46106	738.9
1165.69385	334.4
1166.37903	134.0
1167.46301	144.7
1170.42065	23.8
1174.15942	42.7
1176.65381	23.2
1180.47021	8729.4	y (9) (1+)
1181.46484	5042.6
1182.46484	1474.5
1184.33215	93.8
1185.32935	34.7
1187.79736	40.9
1189.42969	61.2
1190.67114	75.7
1191.30151	64.8
1196.86206	104.2
1197.48352	15.7
1201.30066	88.9
1204.98792	46.1
1205.73669	40.8
1209.08130	45.8
1217.44214	79.9
1218.32532	41.6
1222.41248	79.3
1223.28027	120.6
1225.15051	137.2
1226.36011	129.5
1227.30420	60.1
1228.82678	47.7
1234.39697	117.0
1235.86914	50.1
1237.45325	88.5
1239.19177	23.8
1241.77490	15.7
1242.81445	145.0
1245.38501	211.1
1248.27625	31.8
1250.27759	53.7
1253.34802	557.5
1254.30115	433.0
1255.05176	68.3
1256.38391	98.5
1259.49902	64.8
1260.55664	277.8
1264.06165	43.1
1265.42126	124.8
1267.45337	8.9
1268.44153	49.1
1269.22388	52.0
1270.02393	116.9
1271.19116	1448.0
1272.31592	903.9
1273.44910	200.1
1274.40930	24.9
1277.02844	16.9
1277.73450	596.8
1278.45862	502.8
1279.43030	595.0
1280.48572	101.8
1283.26172	37.5
1284.46960	45.8
1287.41858	31.8
1289.23816	129.9
1290.72156	96.5
1294.10217	22.6
1295.49622	8538.3	y (10) (1+)
1296.56848	5824.8
1297.50598	1660.5
1300.59949	91.3
1307.52698	121.6
1310.35229	27.2
1311.81555	69.6
1315.72205	105.5
1316.74780	49.6
1335.38391	52.5
1338.21619	32.9
1339.37659	88.6
1344.40283	70.0
1345.31995	115.7
1347.26965	49.1
1361.20105	22.6
1362.78882	61.1
1364.27698	45.6
1365.42346	188.3
1368.21558	214.5
1369.22473	78.0
1372.32385	41.9
1373.44812	64.0
1376.73596	22.0
1380.45593	156.7
1381.25720	104.0
1382.24255	685.0
1383.15784	572.4
1384.16638	130.5
1385.57813	128.3
1387.07117	32.8
1387.80212	56.0
1390.57629	98.3
1391.50940	88.9
1392.70544	385.0
1394.40820	120.3
1396.77771	50.2
1397.81873	32.7
1400.20496	2575.6	b (11) (1+)
1401.26941	1209.5
1402.05212	888.1
1402.79675	78.6
1404.02332	28.4
1404.63708	72.8
1407.32349	59.0
1408.45850	2300.9	y (11) (1+)
1409.50183	2221.9
1410.58582	514.4
1412.16907	36.4
1414.03296	55.9
1415.38660	62.4
1429.35901	23.7
1445.53711	47.9
1447.06799	41.6
1448.45032	67.1
1449.72986	11.1
1456.71655	29.4
1458.60388	10.1
1462.21484	147.2
1465.17175	144.7
1465.84839	94.0
1468.53577	66.6
1469.19397	45.7
1470.59839	83.9
1476.68542	45.7
1480.35596	66.8
1482.41296	49.8
1483.27893	242.2
1484.75732	198.2
1487.16760	48.1
1491.51331	31.9
1494.42639	26.1
1495.30139	30.7
1499.38257	43.1
1501.24243	832.2
1502.44861	388.6
1503.43359	276.1
1522.80872	41.3
1525.86609	8.9
1528.62329	121.3
1534.55359	29.3
1536.76465	41.2
1550.49744	38.7
1557.65247	46.9
1560.97156	136.9
1561.65149	160.1
1568.65955	90.1
1571.66785	19.2
1572.75610	36.4
1573.51917	143.8
1574.54517	206.0
1578.39758	253.0
1579.54602	128.2
1580.30457	118.4
1583.72888	43.0
1596.41687	1026.6
1597.32690	976.3
1598.47180	113.3
1599.42737	108.4
1606.59875	22.7
1609.66589	60.4
1612.52844	66.4
1614.35315	1939.2
1615.48120	1090.1
1616.47034	717.0
1623.77747	128.1
1629.70691	44.2
1642.01184	67.2
1649.55640	39.1
1672.84631	90.8
1677.56433	19.7
1692.47058	26.5
1693.16345	28.4
1693.81458	61.8
1694.82397	81.0
1710.45142	280.6
1711.27527	263.6
1712.02063	57.9
1712.72388	51.4
1727.81995	54.6
1728.58569	404.3
1729.46252	312.3
1730.44983	199.2
1737.01685	27.3
1739.77136	103.9
1740.71375	54.6
1754.23511	35.6
1811.88989	18.2
