# Supplementary material for: Phosphoproteomic Analysis of Platelets Activated by Pro-Thrombotic Oxidized Phospholipids and Thrombin
Source: PLoS One. 2014 Jan 6;9(1):e84488. doi: 10.1371/journal.pone.0084488 (PMC3882224; doi:10.1371/journal.pone.0084488)
Supplement: Annotated Spectra S5 — (ZIP) [file pone.0084488.s008.zip › TDDYLDQPCYETINR_-15_2_106468.txt]

m/z	i	matches
271.40353	53.1
272.22516	167.7
273.31973	42.1
275.95441	35.2
279.33926	53.0
289.28162	965.1
290.36713	49.1
291.32764	31.0
307.29962	40.2
309.19370	35.7
310.20184	68.4
312.07465	99.0
314.44406	72.6
324.18173	43.8
327.08740	25.6
330.25708	87.1
332.23019	486.0
333.16364	139.3
335.39511	68.8
336.37909	11.4
341.98062	63.0
345.25043	68.1
346.60278	77.9
347.25464	42.8
348.42404	22.1
349.31982	22.5
356.01480	29.4
357.27234	96.4
359.22070	13.8
360.07080	174.6
361.43982	21.2
363.59711	72.8
377.39307	91.0
378.16248	83.0
379.31976	87.2
385.04865	35.2
387.32147	44.5
389.34607	19.6
392.09375	334.4
393.31403	150.3
394.08685	192.4
396.49286	84.3
397.53955	32.8
398.94379	16.3
400.18262	27.1
402.29089	1122.9
403.15042	180.8
403.92114	81.4
407.96613	14.7
409.00726	89.7
412.35233	34.2
413.18573	60.2
414.31732	51.5
415.32227	28.6
424.42224	65.5
425.21393	132.5
427.31335	290.1
429.28131	64.7
430.01569	22.5
431.47235	27.9
432.10730	39.3
435.13495	51.3
436.72241	24.2
440.06390	136.2
442.16675	96.0
443.32318	229.8
444.08020	25.0
445.20990	116.7
446.50665	49.8
447.37537	84.3
448.33575	246.2
449.21790	163.0
450.21973	141.9
451.81769	173.2
455.54694	75.6
457.34113	129.0
459.77057	223.6
460.53613	149.3
461.24200	165.1
462.12506	26.7
467.22223	683.5
468.28986	102.7
469.60504	11.4
473.18463	24.9
475.57904	177.9
476.49469	80.6
477.31000	237.0
478.29150	91.9
481.40424	59.9
485.64319	28.9
486.34839	83.6
488.82062	192.1
491.16943	15.3
492.62396	49.9
494.29669	320.0
495.13885	841.3
496.08698	314.9
498.10651	40.8
500.28082	38.3
503.33734	3614.3	y (4) (1+)
504.35168	646.7
505.33069	87.9
506.16962	19.6
507.15723	249.8
507.93872	141.3
510.16516	75.1
512.22449	54.8
513.99780	65.1
515.11023	34.7
517.25580	36.9
518.62714	82.1
519.89325	429.6
522.40906	93.7
524.24463	189.1
525.02917	87.5
526.20172	105.0
527.85059	124.6
534.29150	64.6
535.20929	85.1
536.40167	185.2
538.72961	134.0
539.59845	109.9
540.40674	39.6
541.50140	227.0
543.27692	139.0
546.29205	188.8
550.26520	28.1
550.92432	86.6
552.39648	32.0
554.34369	13.9
555.53326	23.7
556.76471	143.5
557.40302	117.5
558.23010	154.2
559.41547	93.6
560.32239	59.8
561.34662	140.4
562.61121	424.4
563.58295	104.0
565.30554	37.7
566.24628	76.2
570.89459	29.1
572.16986	326.2
573.26361	164.8
574.21112	39.0
575.23218	242.0
576.33856	23.3
577.07037	99.6
578.12067	346.0
579.44702	183.1
580.26154	394.3
581.37732	690.4
582.15222	114.7
586.10040	13.9
587.17358	96.2
588.15216	170.3
589.17322	49.2
590.25922	1163.5
591.20081	400.1
592.11761	218.2
593.22369	34.7
596.44623	104.8
599.53253	84.2
600.83191	133.1
604.17365	197.1
605.37195	393.9
606.17334	460.0
607.03528	211.2
608.22540	2785.0	b (5) (1+)
609.33160	321.2
610.28522	180.2
611.14777	132.2
614.36298	147.7
615.54248	168.8
616.62341	162.2
617.27899	27.4
618.13824	176.5
621.57245	389.4
622.36407	78.8
623.66156	95.4
624.46399	130.2
625.43475	168.8
628.92120	23.3
631.32330	72.1
632.40875	3895.9	y (5) (1+)
633.43842	1252.9
634.66779	392.3
635.32654	289.9
636.39227	89.1
638.08759	92.7
640.62476	47.8
642.15399	133.5
643.98407	210.2
646.49976	18.3
647.95770	98.0
651.28351	30.4
652.43726	145.7
653.47998	242.0
655.63324	24.2
659.29211	232.3
660.18109	82.5
661.24677	133.1
666.58478	14.1
668.94623	63.4
670.19049	396.2
671.14679	336.0
673.42291	86.3
674.13202	67.1
677.56549	219.9
678.33887	152.2
679.05365	44.8
680.36548	16.3
683.40692	23.6
687.21539	566.3
688.09735	355.1
689.01093	115.4
691.20477	74.0
691.88019	73.5
695.19489	152.2
700.64142	206.2
701.49072	274.4
702.66925	77.2
703.32245	47.0
705.11517	2423.7	b (6) (1+)-H2O, y (11) (2+)
706.13263	763.9
707.05560	250.8
708.46405	152.2
712.39716	150.1
713.20819	141.9
717.20099	19.1
718.32306	219.5
719.28485	324.4
720.06244	518.2
721.18634	193.1
722.63574	790.8
723.31262	4675.1	b (6) (1+)
724.31073	1625.0
725.33472	264.1
727.81311	85.9
729.31769	53.1
734.36725	46.2
736.27454	258.5
738.19830	444.1
739.42688	274.1
740.33002	599.8
741.01056	113.5
742.00464	145.6
743.56488	40.8
747.57495	89.7
749.12231	26.7
752.11713	100.6
753.08698	13.9
757.28204	137.1
758.51282	61.6
759.91412	118.5
761.32660	145.3
762.35846	78.4
763.55243	73.3
765.44415	198.0
766.20087	60.7
767.08838	62.8
768.41370	33.1
774.40399	143.6
777.39264	772.3
778.56122	303.5
779.74054	187.3
781.09741	92.6
783.58997	10.2
784.43353	29.3
786.42914	2314.4
787.31671	764.6
788.42047	71.0
789.22723	189.4
790.41266	76.4
792.12988	41.3
793.20117	22.4
794.58258	71.2
795.37238	1522.1
796.23248	338.9
797.31952	275.2
798.15289	229.3
799.60327	213.2
801.94574	63.4
802.55707	27.3
804.12152	47.5
805.06317	60.0
805.81818	326.8
807.52570	401.1
810.94720	68.3
811.86462	38.9
812.60077	56.3
813.47919	34.7
815.28381	804.2
816.15356	2490.2
817.12488	496.0
818.27496	130.2
819.64325	82.1
820.74457	76.4
821.52661	192.1
823.18372	394.4
824.15906	167.1
825.35870	61.3
827.04449	63.0
828.66541	51.9
831.76105	44.2
833.26245	5903.6	b (7) (1+)-H2O
834.26263	4203.7	b (7) (1+)-NH3, y (13) (2+)-H2O
835.25189	2688.5	y (13) (2+)-NH3
836.40228	143.8
837.67206	109.1
838.66266	27.0
840.02362	111.2
841.80371	58.7
844.01050	936.4
845.07947	307.7
846.14484	91.5
847.28717	69.8
851.19342	11856.6	b (7) (1+)
852.25055	4459.1
853.25427	640.9
854.05072	48.3
855.89795	74.4
860.43280	168.6
861.75153	27.3
863.18518	42.0
863.80450	85.4
865.22388	404.8
867.30072	131.8
867.93848	28.6
869.52063	66.9
870.83392	519.9
871.51642	22.6
872.38580	38.9
875.14691	138.1
876.18561	162.9
878.00629	217.7
880.41394	295.8
881.44672	99.3
882.34979	15.1
883.78253	265.0
884.63544	115.6
885.68329	111.9
886.75397	57.2
887.63513	35.3
888.45734	198.6
889.42017	77.8
891.28735	204.8
892.75897	618.6
893.69666	718.7
894.44647	308.8
895.16467	115.1
896.09961	150.4
897.44318	283.9
898.80261	101.7
900.87213	154.8
901.98615	2304.8
902.79413	1751.2
903.70325	1412.0
904.76190	20.0
906.08124	56.4
907.43695	58.3
908.76703	79.0
911.33258	724.0
912.66962	639.4
913.80847	169.6
914.44702	70.0
915.32806	27.1
916.61523	162.9
917.43768	92.9
918.58124	755.1
919.45850	145.9
920.08905	177.1
921.89935	39.6
923.73676	42.7
924.37982	63.4
925.41925	273.6
926.12329	679.8
927.81653	177.1
929.23810	173.2
930.56897	155.7
931.30157	192.9
932.39850	232.0
933.87506	1784.1
934.76239	1930.1
935.40967	718.0
936.25983	51.6
937.48682	196.3
938.33032	47.9
941.97729	667.3
942.68335	36.7
955.61969	39.3
956.22211	133.5
961.35822	32.2
962.50446	297.7
969.33350	47.0
976.74225	17.8
978.69147	56.5
979.33179	39.3
982.44489	15.1
987.75641	13.6
988.52393	27.4
990.13605	57.2
993.29761	82.0
994.21307	73.1
999.47125	30.7
1000.10175	67.6
1003.28711	40.2
1011.19757	43.9
1012.60126	75.1
1013.33221	44.4
1014.50800	92.4
1017.78558	23.0
1022.08624	232.2
1023.80182	129.2
1028.59229	67.7
1030.62109	39.2
1034.47449	637.4
1035.45020	1044.5
1036.36621	261.6
1037.31409	163.0
1039.17969	22.5
1044.62634	25.4
1046.99170	46.8
1052.41418	46327.5	y (8) (1+)
1053.47485	21213.6
1054.48328	5206.2
1055.21033	56.5
1057.48926	49.4
1060.51123	99.8
1061.90247	102.1
1065.22070	121.4
1069.50635	69.5
1071.11951	40.2
1071.83691	16.1
1072.48340	48.8
1074.54907	149.2
1077.23730	63.8
1079.77515	25.5
1080.47144	13.9
1081.84814	66.4
1085.30371	57.3
1090.21826	271.7
1091.14551	113.1
1092.33435	101.7
1096.58276	33.2
1097.41382	108.9
1098.33643	66.8
1099.48315	24.9
1101.64136	90.7
1105.87976	30.3
1107.60083	176.6
1108.46228	438.1
1109.36768	272.6
1110.33569	69.7
1115.43359	58.9
1121.02258	54.8
1125.20483	101.8
1126.25232	330.9
1127.10400	91.4
1132.62769	49.9
1137.67163	27.4
1139.27698	108.5
1144.54053	47.5
1146.57922	117.9
1148.67163	128.9
1155.30933	24.9
1156.18750	196.7
1157.64990	26.2
1159.49512	12.9
1160.42432	135.8
1161.31641	46.5
1162.90161	893.9
1163.65210	1495.4
1164.49194	954.9
1165.47876	261.1
1168.39209	112.8
1170.16492	38.1
1172.35120	34.4
1173.21057	34.3
1180.46045	11084.4	y (9) (1+)
1181.45935	4231.5
1182.42322	1444.0
1184.66638	55.0
1185.34875	12.7
1187.23547	38.1
1189.42554	119.2
1194.49243	80.6
1197.58105	166.4
1202.23071	61.6
1205.14978	27.6
1212.44897	54.8
1223.78772	19.3
1228.53125	24.2
1233.61206	148.3
1234.35083	35.9
1236.51721	317.2
1237.30127	32.1
1241.50928	38.4
1242.58032	34.7
1251.38232	59.7
1253.23828	710.8
1254.22449	544.0
1255.14063	173.0
1256.37842	82.7
1259.53577	35.3
1260.36914	37.5
1262.52246	36.5
1266.21265	22.4
1267.31311	128.7
1268.00903	29.8
1271.28931	1564.8
1272.25574	853.3
1273.33765	274.8
1277.68738	501.2
1278.39929	460.0
1279.30725	216.2
1280.51111	283.8
1282.87439	52.4
1285.15173	21.2
1286.55750	31.9
1288.02295	75.3
1295.47595	8880.3	y (10) (1+)
1296.51831	6196.3
1297.57507	1599.7
1302.66907	40.8
1310.40784	145.1
1311.43799	81.8
1327.17126	17.6
1337.60938	54.9
1343.70996	31.6
1344.52441	80.6
1348.59839	50.6
1351.79456	230.9
1354.78564	29.2
1355.66357	111.8
1357.16992	21.2
1364.33923	15.1
1365.88586	172.8
1367.43982	48.8
1368.44250	26.7
1370.41370	34.9
1372.47986	155.5
1380.20959	23.6
1382.02820	683.6
1383.24890	602.4
1384.17151	143.5
1385.33167	127.6
1390.50635	176.8
1391.44397	134.8
1392.58093	222.6
1400.23328	2268.1
1401.21301	1173.2
1402.22644	181.4
1404.53235	60.8
1408.49780	2434.4	y (11) (1+)
1409.49500	1897.6
1410.51880	717.5
1414.51501	80.6
1430.14282	79.8
1433.67310	129.9
1437.54749	37.1
1450.43030	62.3
1466.10449	45.1
1467.53735	118.4
1469.37122	72.0
1471.65002	19.1
1474.76050	105.9
1477.79053	84.8
1482.99817	189.5
1484.09729	492.0
1485.01929	109.6
1485.92346	43.1
1489.50159	46.8
1496.67053	22.5
1501.45520	555.9
1502.36035	556.3
1503.40479	300.4
1513.49121	31.3
1520.54199	67.1
1524.61804	61.1
1538.32629	13.0
1545.27319	91.6
1549.58362	123.9
1551.70996	27.3
1553.82629	48.6
1554.57166	39.8
1559.92480	62.9
1561.28577	51.3
1562.56335	61.8
1571.51819	64.8
1572.28394	279.7
1573.25159	163.4
1573.94067	48.4
1578.37939	224.6
1579.36353	438.7
1580.63953	171.6
1587.67346	39.6
1590.53564	20.0
1596.40173	689.7
1597.45862	929.8
1598.56921	256.0
1614.35193	1350.9
1615.40076	1683.7
1616.58972	614.3
1626.44495	34.1
1627.85864	50.0
1643.42358	66.4
1652.67371	81.5
1672.21021	41.6
1678.23035	10.3
1686.55786	38.2
1687.94812	23.1
1693.10242	113.7
1695.35022	18.8
1709.97046	58.5
1710.81140	209.5
1711.67908	140.9
1712.61145	82.6
1728.50183	799.5
1729.59106	561.0
1730.41528	180.0
1731.03992	146.7
1739.69666	52.0
1788.08667	59.7
