# Supplementary material for: Phosphoproteomic Analysis of Platelets Activated by Pro-Thrombotic Oxidized Phospholipids and Thrombin
Source: PLoS One. 2014 Jan 6;9(1):e84488. doi: 10.1371/journal.pone.0084488 (PMC3882224; doi:10.1371/journal.pone.0084488)
Supplement: Annotated Spectra S5 — (ZIP) [file pone.0084488.s008.zip › TDGIQMPYGDILLHTGDFTELGLPSEVK_-15_2_87337.txt]

m/z	i	matches
329.24341	45.2
330.57690	89.0
333.43600	13.1
355.05658	53.5
397.23117	29.3
404.34167	39.1
405.25726	58.7
414.14664	59.0
421.30814	161.3
423.25461	27.1
437.84158	65.5
455.12198	37.4
468.04651	28.6
482.14352	51.6
484.19989	31.4
501.02380	58.8
502.30560	64.6
513.70068	30.3
524.62061	39.8
530.14514	56.6
534.54053	162.9
538.29138	44.4
547.32294	13.1
553.36475	54.1
600.31653	73.8
601.39026	11.9
620.93646	27.9
628.55237	11.9
641.21375	102.8
643.38049	150.5
645.44861	38.5
647.41827	143.4
648.28931	19.1
650.30701	40.4
651.94226	47.0
664.47119	69.7
685.07263	15.2
689.08411	317.0
690.28528	65.7
699.93115	146.4
701.23096	18.0
711.95026	18.3
726.31580	92.5
729.20917	74.2
741.24744	40.6
746.06702	27.3
747.32324	142.9
748.18842	70.7
749.53784	15.5
752.41016	75.7
755.11407	48.1
757.18945	54.1
759.73083	64.6
766.35535	54.8
769.87244	58.8
772.55426	69.4
774.42029	103.7
776.45862	353.7
777.64948	117.9
778.39453	63.2
780.44849	57.6
782.13330	106.3
799.18103	33.4
802.14233	46.8
809.10938	63.0
810.14966	269.6
814.50208	38.9
818.12268	522.4
819.50964	209.1
822.67322	86.0
823.31055	46.9
826.55042	16137.0	b (14) (2+), y (14) (2+), b (21) (3+)-NH3, b (21) (3+)-H2O
827.54175	3327.8	b (15) (2+)-P
828.61438	610.7
829.32581	46.3
830.05127	103.9
831.58569	141.8
833.35413	61.2
835.22095	76.5
838.42871	122.1
839.28943	22.2
840.36121	21.9
841.84839	195.8
842.51807	15.0
849.13953	140.2
851.36438	43.2
852.98193	47.0
855.21667	46.4
856.04456	62.5
858.21692	280.8
858.96313	25.0
859.60938	37.4
860.48425	27.6
864.47119	42.4
866.04944	89.9
867.29907	54.6
870.79077	89.6
876.02991	126.4
878.59924	51.7
882.92261	83.3
891.22888	110.2
893.58191	78.0
895.06238	23.8
898.35034	74.3
902.07068	91.9
905.54285	229.8
906.35864	29.1
916.45166	61.2
917.64417	72.3
920.20459	36.2
924.00171	276.0
928.54871	49.9
934.21570	29.7
937.39099	74.1
938.74890	89.9
939.41870	57.4
940.42969	89.6
948.77283	75.6
952.76062	124.2
959.62598	10.7
969.55530	42.4
970.43457	32.6
972.03394	104.0
974.45581	104.8
979.03003	180.8
983.48792	59.2
985.45166	26.7
989.03345	102.8
989.64148	47.6
990.38965	33.1
991.20703	96.1
993.41431	107.1
994.77527	52.9
1000.97778	105.0
1002.33777	32.0
1003.56274	291.6
1004.51672	520.6
1005.84399	141.4
1006.60596	281.3
1007.45996	346.3
1008.41345	108.9
1010.32495	148.4
1011.31128	78.5
1012.70361	137.3
1020.54810	291.2
1021.38013	66.9
1024.49854	17.9
1025.27441	27.9
1028.96558	106.6
1031.14417	303.0
1036.72644	85.1
1037.70593	220.7
1041.47412	18.9
1043.36768	23.1
1045.21179	188.5
1051.86621	35.0
1052.59155	266.1
1054.15576	157.0
1055.18115	20.3
1055.96948	62.2
1058.66333	224.9
1060.86145	52.9
1063.31812	60.9
1065.45667	35.7
1071.33887	122.9
1077.01514	163.6
1080.36682	23.1
1083.50342	536.7
1084.57898	21.3
1085.62061	577.4
1086.70984	140.0
1087.75415	51.5
1088.48926	92.3
1093.23584	39.3
1105.38403	48.1
1106.43579	45.8
1118.36523	88.6
1119.51563	79.1
1121.06689	16.5
1123.59302	88.6
1132.51892	31.4
1141.04041	23.8
1169.75037	39.3
1176.19458	50.4
1178.38037	113.6
1179.19946	68.2
1181.42188	19.1
1186.07251	20.3
1188.47156	46.2
1195.25488	52.6
1195.99243	41.8
1198.71582	36.5
1203.06470	40.8
1213.53223	8.4
1214.60303	64.0
1215.55933	33.8
1216.77808	9.6
1221.16528	67.0
1222.68860	80.3
1231.83142	141.7
1232.63940	143.0
1260.91455	62.9
1276.24536	45.3
1277.56763	305.2
1278.32031	129.8
1279.25635	209.3
1280.27661	59.0
1289.05798	59.5
1293.35388	50.6
1295.88623	148.7
1315.21143	98.3
1332.11133	26.8
1333.31885	123.1
1340.29553	36.8
1356.80237	9.8
1357.52039	45.8
1374.59412	17.9
1376.43469	197.8
1377.56409	144.4
1392.41101	182.2
1430.61438	30.3
1431.58032	22.6
1432.31628	110.9
1448.25964	17.9
1456.35388	281.4
1487.42651	41.0
1489.93750	55.5
1493.70300	16.7
1501.37659	23.8
1532.56604	21.1
1533.70178	27.4
1557.95508	76.6
1563.05591	29.5
1574.29053	59.4
1577.49622	53.3
1601.32227	52.2
1608.77869	73.3
1624.32458	21.5
1627.74158	22.7
1632.18030	29.2
1647.32800	53.6
1648.42542	52.4
1651.64734	3802.6
1652.57458	4228.7	y (14) (1+)
1653.56543	2336.7	b (15) (1+)-P
1654.57385	1196.7
1655.52307	101.2
1656.28198	61.3
1673.40076	13.1
1681.51672	56.8
1682.69263	18.5
1689.39136	74.6
1696.26062	37.5
1699.67078	28.6
1711.46667	13.8
1738.85669	71.4
1752.59534	51.9
1762.67358	8.4
1788.54138	49.1
1814.77454	40.0
1882.48169	74.1
1912.03210	67.4
1930.66736	19.1
