# Supplementary material for: Phosphoproteomic Analysis of Platelets Activated by Pro-Thrombotic Oxidized Phospholipids and Thrombin
Source: PLoS One. 2014 Jan 6;9(1):e84488. doi: 10.1371/journal.pone.0084488 (PMC3882224; doi:10.1371/journal.pone.0084488)
Supplement: Annotated Spectra S5 — (ZIP) [file pone.0084488.s008.zip › TDSREDEISPPPPNPVVK_-6_2_73147.txt]

m/z	i	matches
202.92773	44.1
204.19832	33.5
206.11845	24.9
209.50824	36.6
211.23047	24.9
212.17012	12.4
212.89191	12.5
214.11281	23.2
217.04752	24.0
224.89973	26.6
227.16095	18.1
229.24356	21.2
229.87659	39.0
232.43353	7.1
233.30449	6.2
234.98538	13.2
243.20691	4.5
244.38907	28.6
245.10069	14.6
246.25746	8.9
247.52768	5.4
249.14481	4.0
250.27115	39.9
251.21683	15.7
252.03641	5.7
254.39795	21.5
256.24774	19.5
258.30051	119.6
259.11169	31.0
261.21851	9.4
262.26965	35.4
263.20139	12.7
264.21124	111.0
265.41049	35.5
266.23041	18.1
268.13406	15.8
271.18399	8.0
272.17731	103.0
273.10638	40.8
275.76624	36.2
276.42926	36.0
277.25861	12.0
282.39035	9.7
283.01434	34.9
284.26007	64.1
285.33893	32.4
286.19702	8.0
287.86462	14.1
289.48837	59.2
290.36926	199.7
291.18945	20.7
292.28903	5.8
294.36633	18.4
295.13220	15.9
297.37167	47.8
298.25830	7.1
299.01724	28.5
301.11261	28.9
302.12097	23.2
303.28400	39.2
304.20197	7.5
306.16376	33.5
307.50531	8.4
309.03131	17.4
310.09808	6.2
311.09912	9.7
314.49329	20.8
315.63715	29.6
317.44055	26.0
319.35248	8.9
323.10211	131.9
325.07416	17.1
327.20532	12.3
328.35089	32.0
329.38812	21.4
330.04358	48.2
331.41132	14.6
332.22458	8.5
334.17490	25.2
337.46362	11.8
338.78461	702.9
339.84439	79.5
341.33905	62.3
342.31299	12.8
343.36200	32.0
344.20148	23.7
345.27115	70.0
346.22559	66.7
348.33368	8.0
350.19275	32.0
351.02539	19.4
352.64685	18.1
354.26794	11.1
356.15942	7.9
357.26880	21.8
364.21429	18.5
366.22076	4.0
368.21869	37.6
369.30499	42.0
370.10614	37.3
371.37872	7.4
372.10065	16.7
373.31720	62.4
374.01874	20.7
375.74255	346.9
377.14807	62.0
378.25000	78.3
379.05579	13.7
380.14709	22.7
380.99261	5.4
381.95941	13.6
383.47559	28.6
385.15692	17.1
386.27454	36.0
387.34131	41.0
390.12756	16.3
392.45428	18.4
394.15857	17.2
398.01514	15.2
400.12799	37.3
401.48975	10.7
403.36487	14.5
404.52167	41.2
406.20258	8.9
407.55322	15.6
410.28448	41.6
411.41541	74.7
412.09406	24.8
412.94958	13.6
414.24426	20.6
414.91803	8.4
416.86688	22.7
418.35364	13.3
419.38483	16.5
421.17102	8.9
424.58691	603.5
425.35095	9.9
426.27765	29.4
427.08032	93.5
428.54358	16.6
429.73047	35.9
430.51086	145.3
431.47876	14.0
432.33734	31.2
435.31982	17.5
438.76398	109.7
440.18451	20.7
442.20868	119.5
443.16687	121.7
444.30463	48.7
446.14197	8.9
449.42670	9.8
453.38513	26.8
455.51276	12.9
456.15790	37.0
458.17780	72.0
459.00763	4.1
460.22137	102.7
461.38629	11.5
462.74707	6.7
464.77081	382.7
465.49438	250.1
467.58899	26.7
468.22290	21.1
469.33307	45.9
470.86719	56.2
472.94958	2952.8	y (9) (2+), b (8) (2+)
473.86237	514.3
475.05688	43.6
476.19696	88.3
479.65405	44.4
480.42578	14.0
481.20062	32.2
482.29669	183.9
483.10895	6.2
484.11096	46.0
485.26306	45.0
486.02948	4.0
487.44305	44.6
488.70844	57.9
490.28961	29.4
491.03613	37.3
492.23914	73.1
493.13568	39.0
494.91608	45.1
496.32928	83.7
497.38141	23.4
498.18982	34.6
499.55963	69.8
500.35223	45.1
501.49414	101.6
502.37891	66.1
503.29578	70.7
505.62549	22.3
506.32440	83.2
507.28674	559.0
508.06781	272.8
508.91583	80.9
509.82831	54.7
511.27179	25.8
512.13599	11.9
513.54785	23.5
514.74768	124.1
515.97888	71.8
519.16034	25.5
520.72198	59.9
522.16931	97.1
523.25470	95.9
524.35919	46.4
525.59949	19.0
526.37823	15.8
528.22821	4.5
530.32776	8.1
532.16956	35.6
534.51202	87.9
535.33380	9.4
536.31250	26.7
537.47797	77.1
539.60913	191.2
540.51605	242.7
542.17810	145.5
543.18280	96.9
543.80463	14.1
544.41693	4.6
545.10834	34.6
547.62506	125.1
548.48212	63.4
549.17841	68.9
550.37311	127.4
551.34222	143.6
552.24677	57.9
552.96301	44.5
554.00696	54.1
555.21204	42.0
556.54541	1348.9
557.42804	413.6
558.78217	25.7
561.45593	87.0
562.54828	10.6
563.93719	235.8
564.99127	45.5
566.33258	75.3
567.38983	33.9
568.86969	88.6
570.30292	55.5
571.53046	135.5
572.51129	21.7
573.44513	60.9
574.47766	65.1
575.60345	28.4
576.58038	48.9
577.37976	74.3
578.57379	27.1
579.33844	345.0
580.48175	137.5
581.58527	416.5
582.48090	405.5
583.32208	25.2
584.26105	60.4
585.50897	16.4
586.35706	401.1
586.96985	141.8
588.08118	113.1
589.33441	72.0
590.45319	42.0
591.56976	76.3
592.83203	132.8
593.74182	79.9
594.68378	49.1
595.74878	59.2
596.74048	155.7
598.13354	48.8
599.20978	169.6
600.34460	225.0
601.53827	216.1
602.51740	100.7
603.38959	67.0
604.06744	43.5
605.38562	446.0
606.55652	148.2
607.45343	8.2
608.20355	62.0
609.20764	148.5
609.87891	8.3
610.58478	30.6
611.21594	119.4
612.07483	139.7
613.20142	330.5
614.05402	26.1
615.67151	111.4
616.43188	93.9
617.99420	196.3
618.73181	109.8
619.68707	275.5
620.94696	166.8
622.32880	209.7
622.94495	43.9
623.74310	504.4
624.68939	42.3
625.42877	85.9
627.44824	263.5
628.54877	666.7
629.39777	336.6
630.31635	222.4
631.10632	49.1
632.23102	138.3
633.64166	77.7
634.34698	110.5
635.10791	228.0
635.70813	126.0
636.44025	1194.7
637.50226	1028.2
638.39252	868.2
639.28619	116.5
640.12177	202.8
641.00421	249.4
642.15057	326.3
643.42145	154.2
644.23749	79.8
645.40021	1320.4
646.63654	559.9
647.43793	1203.9
648.22601	403.8
648.92737	438.9
650.30646	370.7
651.27655	261.1
652.70807	1340.7
654.06378	38281.3	b (11) (2+), [M+3H] (3+)-P, b (12) (2+)-P, y (6) (1+)
655.99896	520.4
656.93604	130.8
657.56287	319.2
658.37634	262.3
659.58417	170.0
660.36566	194.7
661.39093	75.7
662.26074	134.9
663.10693	247.8
663.94843	532.9
664.81787	125.9
665.72662	264.3
667.25604	382.7
668.36719	711.5
669.36774	965.5
670.61084	338.8
671.57690	245.5
672.77264	119.1
673.39471	276.8
674.16113	1032.8
674.95538	551.8
675.76239	640.8
676.63873	1660.5
677.43884	490.3
678.17828	427.0
678.91937	75.1
680.61304	5.7
686.87933	14.6
688.08881	8.4
688.73364	11.9
694.12183	4.8
695.77020	19.4
697.90375	26.0
700.45044	87.5
701.23602	55.1
702.36932	49.7
703.36835	7.9
704.23529	158.2
705.26801	164.6
707.24792	74.2
708.48712	70.4
709.25360	41.1
711.33002	6.3
714.16901	36.1
715.11084	32.0
716.39984	188.4
717.05145	187.8
718.21985	13.7
719.24396	82.8
720.19293	31.9
721.20349	84.8
722.40118	32.9
723.74500	83.9
725.02643	51.5
726.24274	30.0
728.15686	323.7
729.11963	232.0
730.22485	51.7
731.53491	94.6
732.51276	73.6
733.92114	36.0
735.38129	36.4
736.62634	59.0
737.35242	17.1
740.30170	163.3
741.04688	154.2
742.40265	32.0
744.48651	30.7
745.16571	24.5
746.38593	42.9
747.61053	83.1
748.42322	74.7
749.35223	38.2
750.45697	499.2
751.34552	378.7
752.40271	82.6
754.49805	57.7
755.87775	80.4
756.92596	141.6
759.55927	436.4
760.43011	364.8
761.85992	40.4
763.04028	43.3
763.69476	49.8
764.35962	191.7
765.29388	544.5
766.13995	283.0
767.13495	175.9
768.15656	44.2
769.42792	32.8
770.60022	78.1
771.49500	169.9
772.39539	86.5
773.47333	33.5
774.36353	42.0
775.37091	36.4
776.43683	8.9
778.59802	27.6
781.22449	63.5
782.73785	17.3
783.75299	27.7
785.74182	13.4
787.06525	41.5
788.12305	6.6
788.83112	78.7
789.69189	50.6
790.60022	52.2
791.38776	39.3
792.59747	111.7
794.06427	132.5
795.25922	227.4
795.95667	47.4
796.69519	60.8
797.85394	49.7
798.62463	51.3
799.36285	39.7
800.38715	236.3
801.10126	48.8
802.64825	135.7
803.58258	68.5
804.31427	26.1
804.94055	37.1
805.59772	33.3
806.42401	24.3
807.60144	74.1
808.44861	47.7
809.44476	11.4
810.22174	18.3
811.51654	91.7
813.11432	188.1
814.49152	134.8
816.49884	231.7
819.39111	76.2
820.03186	31.7
821.54504	33.2
822.62415	142.0
823.46698	26.2
825.15918	47.0
827.09479	38.1
828.22223	46.3
829.50385	44.2
830.37866	4.9
831.33148	97.9
831.93744	3.4
833.28168	225.1
834.43207	145.1
835.65277	69.7
837.59613	70.2
838.47888	29.2
839.35687	68.1
840.10651	11.0
840.72821	62.5
841.56183	98.7
842.44531	86.0
843.30188	71.8
845.05469	23.6
845.73053	10.2
847.39569	667.5
848.27893	640.7
849.46417	214.4
850.64117	107.8
851.37585	37.7
853.26758	14.1
854.21686	11.5
855.61884	90.1
856.38354	73.8
857.14276	60.6
857.95050	157.7
859.03998	91.6
861.32074	25.1
863.48798	81.5
864.28998	76.2
865.81842	99.1
867.10229	123.9
868.19623	112.6
868.87299	500.4
870.25482	299.0
871.33331	141.4
872.47290	20.7
873.71234	32.3
876.49615	102.4
879.67267	2839.2
880.56665	478.3
882.51056	44.5
883.18903	56.0
884.26880	17.2
885.32886	14.4
886.33771	115.6
887.33942	105.0
888.76196	75.3
889.63965	75.9
891.54498	119.7
893.98145	125.9
894.74750	37.0
896.55103	60.5
897.52686	137.2
898.18549	57.0
898.82892	16.7
899.44653	41.2
900.73340	99.2
902.40851	57.1
903.50751	82.2
904.45856	64.3
905.80127	15.9
906.74872	245.3
907.68481	240.2
908.31744	179.2
909.28864	126.4
911.35938	115.0
912.68207	170.1
913.40277	37.9
914.20660	64.6
916.27155	353.0
917.86182	80.1
920.66962	59.7
921.81396	212.7
923.34058	23.0
924.33807	9.3
926.14496	53.9
928.21271	72.5
929.45929	49.6
930.17352	13.8
931.13531	40.2
931.86395	50.1
932.79785	51.6
933.61639	104.7
934.63910	53.4
935.46942	155.2
940.20581	195.3
941.08032	135.4
942.44940	9.2
943.52466	214.8
944.40082	116.3
945.38202	213.5
946.20850	677.8
947.19598	403.7
947.84625	25.9
948.46289	144.5
949.71332	37.9
952.39703	26.7
954.05145	26.3
956.19037	228.3
956.96783	76.8
958.02228	90.3
958.95294	18.0
959.79370	12.3
961.11432	16.2
964.59033	28.9
966.32843	58.9
967.45197	18.0
971.20459	17.0
972.45673	71.3
973.09821	36.5
974.41937	29.0
975.34937	25.6
976.53961	109.6
977.43530	21.5
979.23785	25.9
982.38428	90.4
983.62714	16.0
985.97119	7.5
986.66870	25.9
987.39130	5.4
988.50000	46.2
990.00262	6.7
991.53369	57.2
992.31097	36.5
993.10107	39.1
994.09326	56.3
995.60004	141.8
996.43097	25.9
997.47290	44.9
998.37445	19.3
999.39819	56.6
1000.55145	50.1
1001.47552	20.2
1003.45575	20.6
1006.27393	9.2
1007.17285	24.8
1008.32135	29.6
1009.40216	25.4
1010.68402	14.9
1011.53131	6.6
1015.38239	1644.5
1016.39594	532.5
1017.43195	228.3
1018.56000	5.8
1019.49854	6.3
1021.24640	20.4
1022.48187	30.2
1023.87402	35.9
1025.88062	72.6
1026.99536	25.5
1028.18457	6.7
1029.26318	35.4
1030.99890	86.1
1033.39966	99.2
1035.82349	43.5
1038.26501	29.3
1039.52271	50.4
1041.33899	56.2
1042.07910	33.6
1045.30786	17.2
1046.21033	7.5
1048.37598	11.0
1052.41553	13.9
1053.54126	15.3
1056.61499	10.5
1059.87695	50.8
1060.85156	26.7
1063.74829	44.8
1065.18079	59.4
1066.08447	10.2
1067.44995	31.4
1068.23657	6.7
1069.67480	40.2
1076.29565	20.9
1079.23279	25.0
1082.71533	71.2
1083.46838	27.9
1084.58679	8.9
1085.30469	31.4
1086.23926	37.1
1087.15210	9.3
1093.59131	15.1
1094.22607	22.6
1095.26270	44.7
1097.20825	13.6
1098.35120	56.3
1099.14294	144.8
1099.94946	63.0
1104.59106	29.1
1110.26709	9.3
1111.44702	87.3
1112.38403	172.7
1113.36011	121.0
1114.42065	112.6
1115.35217	31.6
1118.06396	8.0
1120.44507	12.3
1124.42151	24.0
1129.28418	21.2
1130.49780	9.9
1136.46558	25.8
1138.39319	37.3
1141.86133	51.6
1142.55090	164.3
1146.76294	8.4
1151.66113	8.5
1155.41589	29.2
1156.89343	11.6
1158.43530	11.1
1159.19373	23.7
1160.97302	43.4
1170.37671	42.8
1171.15698	13.7
1174.56348	15.6
1175.28809	4.0
1177.28040	5.4
1178.44824	5.4
1179.41199	27.6
1180.55322	30.2
1186.49768	9.3
1192.64038	16.3
1193.34155	21.1
1193.99646	4.1
1195.30298	51.7
1197.93250	19.5
1199.33801	25.7
1200.04822	15.3
1201.25037	22.9
1206.53455	3.2
1207.29895	8.4
1209.21704	25.1
1210.34241	133.5
1211.24146	30.5
1216.57556	9.4
1217.44556	42.1
1218.54065	37.9
1220.10559	12.3
1223.54150	57.8
1224.21057	25.4
1234.97717	14.9
1242.68274	27.1
1248.89648	37.0
1249.53735	14.8
1250.28577	45.7
1253.30298	62.8
1255.75769	53.5
1256.48083	14.7
1269.39221	14.5
1272.29456	23.8
1274.29431	24.1
1292.36108	14.0
1325.41101	11.6
1330.21558	25.4
1334.19958	41.1
1347.03174	18.9
1351.77026	20.2
1364.35938	134.8
1365.39319	34.9
1382.43896	317.1
1383.50244	254.7
1384.44177	81.6
1397.88123	28.0
1398.48938	6.7
1429.70447	20.6
1453.52295	7.6
1476.13574	13.7
1484.72156	33.0
1517.45837	20.6
1568.60718	19.7
1572.50903	12.8
1604.68921	17.1
