# Supplementary material for: Phosphoproteomic Analysis of Platelets Activated by Pro-Thrombotic Oxidized Phospholipids and Thrombin
Source: PLoS One. 2014 Jan 6;9(1):e84488. doi: 10.1371/journal.pone.0084488 (PMC3882224; doi:10.1371/journal.pone.0084488)
Supplement: Annotated Spectra S5 — (ZIP) [file pone.0084488.s008.zip › TDSREDEISPPPPNPVVK_-15_2_100909.txt]

m/z	i	matches
195.05170	35.6
200.10612	14.4
210.23970	18.6
213.39705	24.1
214.86606	82.2
223.45322	18.4
226.14966	694.3
227.13890	47.4
227.75940	16.8
228.39919	65.4
229.28973	30.6
231.20981	15.5
238.20749	65.1
239.04657	89.4
240.27652	18.0
243.90970	218.7
244.81206	157.2
245.42867	7.7
246.41008	53.3
247.12704	47.0
249.22321	14.4
250.23248	45.4
254.07196	70.8
258.25269	52.9
264.04852	82.2
268.02185	92.0
269.26682	100.2
272.49417	31.3
276.29828	85.4
279.16534	80.6
280.18726	34.0
282.75543	16.8
284.04510	89.7
285.18265	96.9
286.98505	120.5
288.08246	39.7
290.34763	149.3
296.38281	31.9
297.63818	74.7
298.71637	47.1
301.81866	39.8
306.14801	18.0
307.51544	43.8
310.25647	49.7
316.02820	93.8
322.34183	50.9
326.13626	90.3
327.29279	116.3
331.31287	43.0
333.29529	26.5
335.37134	24.5
336.85324	44.7
338.06909	134.5
338.88245	260.6
340.13855	8.1
342.46252	67.4
343.17493	18.1
346.49695	20.9
349.41113	35.1
353.72717	10.6
356.02643	46.6
358.05573	44.1
359.13617	119.2
361.31329	75.8
364.38245	149.2
365.36908	47.8
366.28455	38.0
368.35577	148.0
370.40656	44.8
371.32526	78.9
372.22980	45.5
373.31268	30.6
375.94489	1347.3
376.84320	214.2
379.39661	78.1
382.04120	28.1
384.08569	56.6
385.00916	37.3
385.80316	37.7
386.59814	88.3
387.43048	96.0
388.24432	10.7
389.57141	28.6
390.25452	40.9
391.81531	447.1
392.47144	79.0
393.13525	33.5
397.15710	86.7
398.38312	47.7
399.13831	109.3
400.10419	13.1
401.49243	38.3
403.11505	31.9
404.50482	145.3
406.23541	89.5
408.50659	77.1
409.32880	56.4
410.48511	55.4
411.43469	196.8
412.53217	94.3
416.11707	112.5
419.28821	199.7
420.15173	80.8
422.10553	49.8
423.08862	152.0
424.52679	2781.1	y (12) (3+), y (8) (2+), b (4) (1+)-H2O-P, b (4) (1+)-NH3-P, y (4) (1+)-NH3
425.59143	202.0
427.26044	50.5
432.47986	50.6
437.03046	13.5
440.77979	25.7
442.22656	195.4
443.30676	38.9
445.22113	222.0
445.86353	62.5
450.12067	25.7
451.68256	208.7
455.01117	86.7
456.05963	279.5
456.92682	146.7
457.68152	32.4
460.02771	56.5
461.20868	134.7
462.30298	101.1
463.33319	105.0
464.82867	269.6
465.43079	89.3
466.24390	209.8
467.16016	40.9
467.88153	127.3
468.98718	104.2
470.27264	122.0
472.78217	28453.4	y (9) (2+)
473.42224	8363.0
474.38605	122.5
475.54041	228.2
476.43079	103.6
477.68420	82.2
478.51251	101.4
480.10028	73.3
481.41321	216.9
482.70087	213.6
483.43823	211.1
486.13586	133.5
487.45581	63.8
488.33856	153.0
489.18384	191.4
490.22504	60.6
491.03137	278.3
493.06342	98.3
494.27844	210.2
495.01117	162.8
496.22430	262.1
497.36151	84.7
499.09753	746.2
500.06427	942.1
501.08276	134.9
501.94226	219.0
503.29645	69.1
504.43689	202.0
505.15649	146.3
506.37921	316.7
507.41730	254.7
508.26001	406.5
508.88519	290.9
509.78387	326.5
510.85345	24.3
511.87274	237.6
512.47980	27.1
513.21069	59.6
514.20239	762.1
515.35919	21.7
516.53430	3671.3	y (10) (2+)
517.37457	106.9
518.44379	201.3
519.22345	39.1
520.24835	28.5
522.26654	126.9
523.39636	24.3
524.18768	42.8
525.66968	71.1
526.45953	28.9
527.30634	48.7
528.39764	30.9
529.48651	146.5
530.21057	140.3
531.40112	142.6
532.28271	14.4
533.37628	148.4
534.72095	391.5
535.51117	112.2
536.25800	35.9
538.13824	26.6
539.39001	1120.6
540.49469	105.8
542.47150	97.5
543.21069	253.5
544.06537	323.0
545.18457	420.1
546.62347	2104.0
547.58014	501.9
548.37567	1864.9	b (9) (2+)-NH3, b (9) (2+)-H2O, b (10) (2+)-NH3-P, b (10) (2+)-H2O-P
549.33801	387.9
550.28363	26.7
551.97491	227.1
553.38708	310.0
555.55450	6445.2	y (5) (1+)
556.41541	1792.6
557.38629	2750.4	b (9) (2+), b (10) (2+)-P
558.27057	174.3
560.57269	27.6
562.11920	98.2
563.25470	117.2
565.11249	1777.8	b (15) (3+)-NH3, b (15) (3+)-H2O, y (11) (2+)-NH3
566.01233	244.6
566.68140	65.8
567.49103	140.1
568.20966	27.8
569.08142	150.9
571.18268	149.7
572.02142	187.4
572.92963	264.0
573.99799	101.8
575.57910	102.4
576.78998	278.4
577.60785	82.6
578.70648	250.3
579.48022	156.5
580.28729	266.9
582.53326	317.4
583.55542	232.3
584.72723	92.0
586.29663	493.0
587.39410	293.7
588.27258	793.0
589.99347	190.5
591.23828	357.7
592.28534	132.3
593.66876	452.9
594.35297	30.5
595.04614	39.1
596.07928	145.9
596.71820	1473.8	b (10) (2+)-NH3, b (11) (2+)-NH3-P, b (11) (2+)-H2O-P, b (10) (2+)-H2O
597.68451	402.6
598.35779	113.5
599.43573	197.8
600.09253	35.3
600.93634	952.5
601.72870	253.5
602.62732	387.3
603.46014	451.0
604.31830	353.2
605.70819	2051.6	b (11) (2+)-P, b (10) (2+), b (17) (3+)-P
606.46246	644.2
607.19727	267.6
608.36493	290.7
610.08582	8570.6
610.96539	731.0
612.11188	307.5
613.15259	393.3
614.67908	26.0
615.54004	131.5
616.14252	185.1
617.52179	436.3
618.96521	2853.9
619.79810	1243.2
620.59973	165.8
622.23602	432.0
623.21912	428.5
623.96967	193.7
624.85712	132.8
625.68677	29.4
626.41937	172.4
627.43201	1015.7
628.57697	1152.9
629.29242	28.0
630.82422	141.8
631.59680	169.4
632.34894	411.3
633.17365	236.1
635.72644	1163.6
636.49469	2445.7	y (6) (1+)-NH3
637.30865	4377.8	y (12) (2+), b (17) (3+)
638.11060	2958.3
639.14380	66.1
640.77692	1047.6
641.69330	709.7
642.65289	234.4
643.58893	236.1
644.50488	533.1
645.17194	204.5
646.46967	4385.3	b (11) (2+)-NH3
647.37183	1997.3	[M+3H] (3+)-NH3-P, [M+3H] (3+)-H2O-P
648.17798	1044.7
648.89679	291.7
650.27148	425.7
651.02362	465.5
652.42731	7655.6	b (5) (1+)-NH3
653.79456	7202.9	y (6) (1+), [M+3H] (3+)-P, b (11) (2+), b (12) (2+)-P
655.01276	911.0
656.27863	523.1
658.75665	6651.4
659.61847	1995.9
660.35107	230.3
661.02130	405.5
662.07294	430.2
662.86395	63.8
663.77948	759.9
664.70563	495.9
666.30927	838.4
667.75635	12330.8	b (6) (1+)-H2O-P
668.37848	7486.2
669.13080	1622.8	b (6) (1+)-NH3-P, b (5) (1+)
670.22784	810.9
671.12701	556.8
672.10211	517.6
673.07208	867.1
673.74066	977.1
674.54877	1907.5	[M+3H] (3+)-NH3-H2O
676.13788	1623.6
677.00049	3135.8
677.97607	815.6
678.76398	25.7
679.55524	45.6
683.14624	47.5
689.13043	52.6
693.81128	120.4
695.24493	91.7
698.25494	11.9
699.50159	62.1
700.49762	87.4
702.75354	253.6
705.07330	152.4
706.35925	24.2
708.57751	139.2
709.77356	202.5
712.19501	46.6
713.70551	162.8
715.04205	51.1
717.88751	142.4
719.69128	139.1
720.51361	52.3
721.34045	131.1
722.10114	44.2
722.73724	67.4
723.76520	137.4
725.52734	40.5
726.57745	16.2
727.31549	43.8
728.66376	24.8
729.27356	33.1
730.65411	17.7
731.34869	35.6
732.29352	124.2
734.37616	80.2
736.42072	63.5
737.46844	116.7
738.30096	356.0
740.68610	110.4
744.05914	86.7
745.63971	204.9
749.90900	581.3
750.57983	1467.5	y (14) (2+)-H2O, b (14) (2+)-NH3-P, y (14) (2+)-NH3, b (13) (2+), b (14) (2+)-H2O-P, y (7) (1+)
751.46759	1197.4
752.42377	174.8
753.23071	176.2
754.90729	188.0
756.14484	111.7
758.89288	49.8
760.03387	179.6
761.87927	165.1
764.14581	45.2
765.44629	415.4
766.24127	144.7
767.06213	87.8
769.29468	36.0
770.24426	175.5
771.32416	284.9
772.64520	198.3
774.05511	314.9
775.31403	330.9
779.93542	37.9
782.30762	96.5
784.08093	639.9
784.76959	35.5
788.44708	10.7
789.17444	15.6
790.34558	162.3
791.58673	179.0
792.51544	145.3
793.43036	261.3
794.67194	138.5
795.49512	133.2
798.53943	295.2
799.60114	198.5
800.53204	60.2
801.23199	14.5
802.48059	26.1
808.33850	291.7
810.55511	530.7
811.90021	264.8
813.43915	196.3
815.22137	64.0
817.11786	143.4
818.73438	215.4
819.55817	84.1
820.47443	121.3
821.10907	157.5
823.25073	47.4
824.14111	70.6
825.39752	39.8
828.12341	209.4
829.62628	72.3
830.30353	14.5
831.18829	498.5
832.72906	472.8
833.42328	17.5
834.47925	91.0
835.35474	216.6
836.45526	68.6
837.20813	53.9
838.85992	148.7
840.20752	544.9
841.13922	167.1
842.31940	83.2
843.58270	121.7
844.70911	41.9
845.73260	225.4
847.37469	4503.7	y (8) (1+), b (15) (2+)-H2O
848.47418	1538.7	b (16) (2+)-H2O-P, b (16) (2+)-NH3-P, b (15) (2+)-NH3
849.53589	57.4
850.19580	99.1
852.23663	15.5
853.25739	115.3
856.38763	75.5
857.31989	126.5
858.27325	182.8
859.44092	109.2
860.48291	70.9
861.52563	173.2
863.35590	485.0
864.78369	116.4
865.43158	63.0
866.42316	135.7
867.36377	123.0
868.51471	553.4
869.34772	22.7
870.14032	29.0
870.88330	24.2
872.32495	1040.7
873.55072	240.1
875.35394	102.0
876.74689	28.8
877.39923	17.2
879.46191	1067.9
880.52118	8.9
882.84979	44.2
883.45483	139.3
884.59442	134.9
885.55682	83.9
887.41559	293.4
888.12396	44.9
889.40942	258.3
891.41821	205.0
893.93604	42.8
895.36353	50.3
896.20587	93.2
898.03375	159.4
899.62653	25.4
903.68066	165.2
904.77057	58.9
905.48907	128.5
906.13721	118.5
907.29663	99.1
908.60101	13.1
909.53802	34.3
912.23114	150.8
913.31219	295.9
914.45465	742.0
915.68256	62.8
916.53418	62.6
918.24066	39.2
920.17407	79.7
921.22284	231.4
922.41669	124.8
923.20233	49.1
925.32660	20.5
926.31256	53.0
928.34497	278.2
929.42865	32.8
930.18018	30.7
931.53107	41.7
934.57300	74.1
938.07172	117.9
939.03369	17.1
940.52936	105.4
942.26459	179.3
944.50604	3742.7	y (9) (1+)
945.48053	990.4
946.60815	346.0
947.35858	215.7
950.33038	39.8
951.00592	115.7
952.45795	89.6
953.97003	52.1
955.22162	33.4
956.42584	569.0
957.43854	133.1
960.38959	101.6
961.38995	39.8
962.39215	25.1
963.21997	77.8
964.72070	221.3
965.36041	60.4
966.42114	130.5
967.32501	106.9
968.36737	300.0
970.63647	38.8
972.39679	129.8
974.07275	85.4
975.25000	46.0
978.52411	313.0
979.20673	92.2
980.48407	98.8
981.58344	88.3
982.32477	315.8
983.34619	117.8
984.37067	99.5
986.58710	173.5
988.58545	38.9
990.37933	40.6
991.76172	88.5
992.55609	30.7
994.25153	45.7
997.38623	375.5
998.36139	138.8
1000.25604	757.8
1001.32513	210.2
1002.28564	63.8
1003.08478	45.8
1008.17944	176.1
1009.65912	112.8
1011.35614	83.6
1012.45020	54.0
1013.53326	94.5
1015.43109	603.3
1016.60107	420.3
1017.46313	95.7
1018.17474	41.4
1020.06244	33.7
1021.37054	22.2
1022.33942	150.0
1023.61310	17.1
1026.35144	2949.5	b (8) (1+)
1027.42847	1552.5
1028.42798	136.5
1029.64697	40.5
1031.65161	289.2
1032.48584	177.6
1036.55115	154.6
1038.53833	230.3
1039.81946	44.7
1041.53931	16.8
1044.56812	30.2
1047.45093	259.6
1048.48804	38.1
1049.57520	25.4
1051.53784	36.8
1056.55029	135.5
1062.00867	87.5
1063.23364	92.3
1064.34790	58.9
1065.22522	31.4
1066.57825	73.6
1069.52808	71.3
1072.61853	33.1
1074.20117	56.1
1077.27979	288.8
1078.36572	25.7
1079.36768	304.0
1080.43677	61.8
1081.51355	33.1
1083.37671	147.4
1084.49585	29.0
1085.44739	65.0
1087.01416	293.8
1088.32129	146.2
1089.05762	34.9
1092.03479	369.4
1092.69531	28.3
1095.27148	11107.9	b (10) (1+)-H2O-P, b (10) (1+)-NH3-P, b (9) (1+)-H2O
1096.36877	2906.7	b (9) (1+)-NH3
1097.48120	115.6
1099.48779	124.3
1100.43152	108.6
1101.22778	137.9
1106.30115	36.9
1109.47119	2419.2
1110.55420	1157.6
1111.63721	421.7
1113.27441	7456.8	b (9) (1+), b (10) (1+)-P
1114.43262	2144.9
1119.54858	50.2
1125.40137	35.2
1126.53149	93.1
1127.63269	73.4
1132.56274	95.0
1134.11926	99.8
1137.65698	75.9
1143.10974	44.2
1144.16284	98.3
1151.80286	24.3
1152.63013	59.0
1155.97632	207.8
1170.19739	11.9
1173.31140	41.3
1188.45459	31.1
1192.19592	14.4
1193.43225	70.1
1194.48621	13.1
1197.17102	19.3
1198.60754	44.2
1199.27136	18.1
1203.46326	58.7
1206.65759	153.6
1207.34253	220.6
1208.64539	90.1
1210.27148	97.2
1212.43689	89.8
1213.60425	17.2
1215.99939	132.4
1217.05835	77.6
1222.72717	22.6
1225.30225	210.5
1234.47131	23.5
1235.65222	32.9
1242.42834	27.0
1247.55420	31.1
1261.72424	66.0
1266.70959	55.4
1277.68237	52.9
1300.22595	13.1
1311.67786	18.1
1332.60132	73.8
1355.13879	56.0
1364.56897	23.0
1382.48804	40.5
1383.87598	101.5
1396.25513	141.2
1416.42908	19.7
1435.91943	61.3
1461.75830	24.2
1468.81165	57.3
1531.28687	200.1
1532.14771	74.8
1552.26184	71.2
1663.16235	72.1
1681.60266	54.2
