# Supplementary material for: Phosphoproteomic Analysis of Platelets Activated by Pro-Thrombotic Oxidized Phospholipids and Thrombin
Source: PLoS One. 2014 Jan 6;9(1):e84488. doi: 10.1371/journal.pone.0084488 (PMC3882224; doi:10.1371/journal.pone.0084488)
Supplement: Annotated Spectra S5 — (ZIP) [file pone.0084488.s008.zip › TDTCMSSNGLLCSGR_-6_2_73327.txt]

m/z	i	matches
241.24823	41.2
241.99068	11.5
247.23502	18.8
248.11244	23.6
248.90570	21.9
258.27869	6.0
259.91827	13.5
261.19257	32.8
262.04996	100.7
264.46170	7.3
265.91580	17.3
269.83395	7.6
272.16788	49.6
274.00977	4.7
275.38266	22.9
279.18015	17.2
280.07846	62.4
281.52124	20.3
284.26550	41.4
287.22720	13.2
289.11536	4.7
290.29794	65.7
292.01608	41.8
300.03244	131.5
301.34991	90.1
302.05139	40.6
304.33710	10.0
305.08170	10.0
312.07690	26.6
316.18042	31.0
317.76474	187.9
319.22556	1461.9	y (3) (1+)
320.13171	218.0
320.84586	3.9
323.15674	32.7
324.41193	10.0
326.03989	68.0
331.18951	9.3
332.27853	58.7
333.81796	85.0
334.99799	29.9
336.18506	20.2
337.39542	20.4
338.44077	21.0
339.51181	268.3
341.47144	45.0
343.23209	30.7
343.98810	20.0
345.14813	4.2
348.17377	19.2
349.05408	22.4
351.70496	78.1
354.76053	34.0
356.26447	66.4
357.41049	40.0
359.13007	40.5
360.30801	123.0
361.50250	30.6
365.01825	28.6
367.26859	15.1
369.66885	82.8
370.35529	88.8
371.45648	74.8
372.58936	27.7
373.31287	79.7
375.22565	108.1
377.26804	63.3
379.23804	78.4
381.31366	74.4
384.20447	29.3
386.29346	69.9
388.12695	74.1
389.18036	15.9
390.36304	22.8
392.38293	21.6
393.14935	64.1
394.17194	28.6
395.16675	23.5
397.30328	4.1
399.09467	50.4
400.05432	38.4
401.09100	31.4
403.09088	27.1
403.84491	27.8
404.91699	24.2
406.22113	46.4
407.01556	52.9
408.37354	29.2
414.09088	79.5
417.10834	97.9
420.16479	16.8
421.20483	20.7
423.44427	17.7
424.36536	21.6
427.52563	14.4
428.22980	25.7
430.23279	38.6
432.44110	15.9
433.14581	6.1
434.01257	18.5
435.33191	46.5
438.26184	38.8
440.23822	49.2
442.32129	13.5
443.22656	37.0
444.19592	33.4
445.33655	20.5
446.36090	10.6
448.35803	24.8
450.27948	57.1
451.13574	26.9
454.38843	56.1
455.19659	15.1
456.15588	40.9
457.82764	10.6
460.04767	381.5	b (4) (1+)-H2O
461.16406	269.7
462.30347	463.5	y (4) (1+)-NH3
464.24066	8.0
465.39996	43.0
466.28003	44.3
468.24786	40.0
469.87421	13.7
470.54230	12.6
471.18842	78.4
473.28851	11.8
473.97375	32.7
475.50787	27.9
476.31689	58.5
478.06537	216.6
479.23401	6797.8	y (4) (1+)
480.23907	1180.6
481.24042	245.6
482.42181	220.1
483.39832	45.2
484.90533	43.5
486.52081	38.6
490.13275	15.2
492.23999	27.3
492.87292	30.8
493.49457	8.0
495.63763	169.0
496.57477	20.6
497.48602	40.8
498.19342	107.1
498.84064	27.1
500.33496	201.4
501.29706	71.0
501.99792	8.3
505.38861	11.3
508.14178	188.3
510.08594	32.1
511.03906	45.8
512.22754	64.1
513.07477	6.8
515.13947	63.9
516.30682	19.8
517.70282	161.6
518.40356	176.5
519.61792	67.6
522.12219	8.0
522.80884	45.8
523.48547	18.6
524.76544	74.3
526.08679	74.2
527.09442	10.6
528.25549	39.7
529.00336	39.8
530.12769	157.7
532.05157	117.2
533.20050	345.3
534.27667	28.1
534.95801	22.9
536.49939	112.9
537.26788	28.0
538.20673	31.9
541.37042	56.8
542.34204	31.7
544.65259	50.8
545.50482	45.1
546.14142	56.1
546.99988	50.1
547.83521	82.6
549.54260	115.0
550.29248	12.8
551.17999	85.4
553.26874	45.7
554.30463	100.6
558.85394	45.8
560.50391	15.9
562.39984	83.3
563.24713	49.4
564.16119	72.7
565.16608	36.3
567.18842	74.1
568.08362	10.6
569.15326	73.0
571.04449	104.9
572.34875	62.1
573.10663	108.9
574.23541	129.4
575.37543	28.5
576.40942	10.7
577.45673	25.9
579.13501	21.7
579.93140	21.6
580.82813	31.6
581.48914	44.7
582.30145	134.2
585.06903	17.3
587.40295	76.4
588.31525	58.5
589.46423	22.5
591.06433	756.3	y (11) (2+), b (11) (2+), b (5) (1+)-H2O
592.28082	4618.7	y (5) (1+)
593.27582	1350.2
594.40778	320.2
595.49054	207.5
596.37347	10.6
597.40558	63.8
598.00726	26.0
599.19806	112.5
600.10742	123.6
601.54694	173.7
603.03790	20.4
605.10352	26.8
607.24371	6.7
609.12933	929.5	b (5) (1+)
610.14313	504.5
611.10699	133.3
614.26654	43.9
615.00354	12.5
615.98383	7.4
616.78436	8.5
618.37762	28.2
619.07123	10.8
620.33398	82.0
621.39899	61.5
623.49829	25.0
626.01227	156.0
628.26208	82.9
629.56781	112.3
630.28723	14.4
631.31415	52.5
632.48260	87.4
633.58148	24.5
634.23669	115.7
635.96356	29.5
637.26984	156.2
638.30426	66.7
639.62805	20.9
643.13794	87.6
644.32202	50.6
645.09930	58.0
646.28046	277.6
647.45758	84.6
648.52954	47.2
650.09937	77.2
651.25470	74.9
652.84460	58.3
653.76508	21.2
655.03357	166.8
655.80481	21.4
656.54669	18.9
658.16022	55.1
659.18939	29.5
660.18939	387.9
661.34204	32.1
662.75836	142.3
663.88123	86.5
665.01385	86.9
665.69769	33.2
667.11469	6.0
668.84589	74.9
670.07068	40.7
671.48712	740.8	b (12) (2+), y (12) (2+)
672.37268	377.2
674.19153	110.7
675.19403	96.4
676.47278	248.7
677.70319	572.0	b (6) (1+)-H2O
678.37567	450.0
679.45819	260.7
680.46991	50.4
681.76288	199.1
683.33197	145.2
685.21118	39.4
686.39795	69.4
687.22736	48.7
688.39471	72.4
689.43939	71.3
690.60345	104.7
691.83325	101.8
692.45062	163.9
693.34119	267.8
694.26825	91.1
695.60492	148.4
696.21332	446.8	b (6) (1+)
697.10443	230.0
698.17456	34.1
698.97943	95.6
700.16864	45.7
701.07587	93.3
702.32050	63.2
703.41449	239.2
704.63922	408.8
705.46356	988.6	y (6) (1+), b (13) (2+)-NH3, b (13) (2+)-H2O
706.74591	382.8
707.48456	59.6
708.32526	82.8
709.76624	282.9
710.62042	66.1
711.69934	41.2
713.35242	1436.0	y (13) (2+)-H2O, y (13) (2+)-NH3
714.20453	276.6
714.89142	245.0
716.51044	33.4
717.20807	24.0
717.86969	81.1
720.32672	36.1
721.70923	951.0
722.45142	1618.0	y (13) (2+)
723.63928	220.8
724.68536	61.7
726.14502	158.8
727.22723	32.9
728.26221	67.8
729.16724	203.1
730.38605	140.6
731.62286	183.2
732.85449	152.2
733.90778	121.3
734.63232	22.5
735.72797	23.4
737.05951	94.8
738.95563	190.0
739.90839	18.7
740.72394	40.6
741.59271	152.7
742.35382	38.1
743.30890	120.5
745.14056	199.2
745.84540	5.3
747.14764	608.1
747.93707	97.7
749.05011	183.3
750.23688	16.7
750.86884	116.8
751.65350	71.0
753.25775	6.7
754.10266	94.3
755.30267	195.3
756.00824	4.1
757.81311	111.5
758.42944	8.9
759.42017	6.7
762.31439	2292.1	y (7) (1+)
763.41882	1303.8
764.37640	572.7
765.35425	726.4	b (7) (1+)-H2O
766.93402	623.0
768.04224	88.0
769.55511	100.7
770.80109	98.2
771.99274	1018.6
772.93402	935.0
773.67249	6.0
775.44257	384.2
776.77393	204.1
777.52960	123.0
779.56012	104.8
780.53131	620.4
781.54346	573.7
782.43048	521.6
783.20844	661.8	b (7) (1+)
784.35541	284.6
785.14337	222.0
786.01563	162.0
786.83246	151.5
787.65112	14.1
789.44293	154.9
791.04065	206.3
791.78540	122.6
793.60730	120.6
794.41772	229.6
795.42010	275.0
796.64862	305.9
797.60352	265.8
798.74805	548.9
799.53973	290.6
800.35321	178.6
801.07428	109.3
801.89374	26.9
803.15259	875.4
804.16809	360.3
804.84454	143.1
806.15222	121.3
806.99420	90.3
808.46204	372.1
809.38556	271.5
810.11597	286.3
811.74506	1844.6
812.55078	4463.1	[M+2H] (2+)-NH3-H2O
813.39532	2209.3
814.40912	234.0
815.16718	102.8
816.33820	101.4
817.60864	116.2
818.81525	390.9
820.12909	1100.2
820.75519	1756.0
821.41150	2741.3	[M+2H] (2+)-NH3, [M+2H] (2+)-H2O
822.40125	69.5
823.15717	48.0
830.47894	16.7
834.25128	32.3
835.01764	96.5
835.79169	9.3
841.48346	45.5
843.34454	27.8
844.12811	75.3
845.95258	77.7
847.42291	15.2
848.47699	17.9
850.56268	24.2
851.69867	55.0
852.78693	102.7
854.21185	99.3
856.00812	169.5
857.43927	15.7
858.61322	75.7
859.54059	296.5
860.47083	38.2
861.45947	63.7
862.17596	190.7
863.31659	55.5
864.29590	31.0
865.66205	85.8
867.89209	11.5
870.38593	50.1
872.25873	19.1
873.49854	22.5
874.61224	28.2
875.66455	132.5
876.35089	1034.5	y (8) (1+)
877.37543	1484.6
878.45575	494.5
879.32623	267.6
880.22089	585.4	b (8) (1+)-NH3
881.21313	323.0
882.29816	140.4
883.24518	89.3
884.91492	69.8
886.58142	79.4
887.81122	22.6
888.65698	84.9
891.33521	123.7
892.32251	78.8
893.58307	19.2
894.42358	37.6
896.42303	284.9
897.27612	506.8	b (8) (1+)
898.29950	649.1
899.04810	178.6
899.99957	115.9
901.21198	29.4
902.15771	13.2
904.46198	103.6
905.40430	122.1
906.03687	99.0
906.85052	122.7
907.77588	133.2
908.93353	93.4
910.18988	79.5
911.69562	15.7
912.50543	4.7
913.27594	119.4
914.30634	34.5
915.30524	72.5
918.48553	64.0
919.29541	186.5
920.44897	13.8
921.34180	70.2
922.50513	10.6
925.32031	135.5
926.51489	21.6
927.67291	28.4
928.44208	32.1
929.24652	15.4
930.54980	29.0
931.76959	49.4
932.83282	19.8
934.53369	17.7
935.58008	97.9
936.60370	210.8
937.40192	355.8	b (9) (1+)-NH3
938.27148	74.1
940.79034	77.6
943.05249	42.0
944.40558	81.1
945.34088	112.3
946.33350	208.4
947.40527	261.6
948.46027	144.5
949.59589	40.6
950.51593	23.6
951.18848	12.5
953.61237	8.5
954.27045	213.8
954.96631	47.4
956.28656	80.9
957.13354	85.4
958.58832	45.2
959.65924	14.0
961.32892	63.8
963.41986	1805.8	y (9) (1+)
964.46783	1671.2
965.47369	880.3
966.40594	196.7
967.88019	46.4
969.10638	124.1
969.93115	51.1
970.99042	30.2
973.56183	14.8
976.13330	27.4
977.04004	131.9
979.61163	14.4
981.10767	10.5
982.06354	11.5
987.39166	6.1
988.28809	19.6
989.59918	20.3
990.28876	18.6
991.49005	16.9
993.28790	26.2
994.46210	59.0
995.87811	39.6
996.62128	28.0
997.31940	9.4
998.11237	122.3
1000.24921	41.9
1000.92609	10.0
1004.08685	72.6
1004.89697	66.3
1005.57025	39.5
1006.28131	34.7
1007.76270	36.1
1009.11060	36.3
1010.17523	67.3
1011.09839	30.8
1012.60883	85.3
1014.33807	163.3
1015.28534	48.3
1016.55768	133.4
1017.61768	8.0
1018.44269	34.0
1019.23090	31.5
1020.99274	17.4
1022.04980	99.8
1022.89209	80.6
1023.92188	38.7
1025.37964	45.7
1026.50183	40.4
1027.32861	38.3
1028.39697	40.0
1029.51245	88.9
1031.54871	281.3
1032.26880	421.6	y (10) (1+)-H2O
1033.35083	850.4	y (10) (1+)-NH3
1034.41418	141.5
1035.42981	114.4
1036.15967	69.9
1036.80200	43.7
1038.09509	16.5
1039.29785	72.2
1040.18555	84.5
1042.88354	27.0
1044.26929	235.5
1045.06433	44.4
1045.95947	36.0
1047.56006	50.5
1049.36450	868.1	b (10) (1+)-H2O
1050.33948	3253.5	b (10) (1+)-NH3, y (10) (1+)
1051.36011	3088.1
1052.41089	1261.6
1053.45996	228.5
1054.34375	90.9
1055.59155	33.5
1057.88965	50.9
1058.89954	183.8
1059.80261	176.4
1062.33606	177.5
1063.26123	24.3
1065.08044	65.9
1067.20959	1049.7	b (10) (1+)
1068.15112	704.1
1069.15991	464.8
1070.24023	114.5
1071.34656	57.7
1072.31982	20.3
1073.49927	21.6
1076.46948	35.3
1077.87927	86.9
1079.18188	30.8
1080.07544	28.9
1081.60327	198.1
1085.34607	28.1
1086.49121	41.1
1088.36169	75.2
1088.99695	34.0
1089.94189	125.4
1090.60071	42.7
1095.84021	19.1
1096.52979	9.3
1097.93469	50.4
1098.67017	121.9
1099.63855	162.3
1101.96069	183.7
1103.33325	10.6
1104.06274	6.2
1106.19348	6.7
1108.09058	255.6
1110.06238	32.9
1113.78638	81.6
1115.33496	51.0
1116.40894	56.1
1120.10413	60.2
1123.42993	17.2
1124.26660	73.7
1125.89282	90.8
1126.74927	30.1
1127.71338	74.2
1128.85791	66.1
1129.72607	71.3
1131.16528	15.9
1133.39624	29.5
1134.25928	41.1
1135.41724	74.7
1136.48584	77.1
1137.39026	48.3
1139.59546	13.3
1141.46545	68.6
1144.22046	401.4
1145.20178	521.7
1146.19385	295.7
1147.25269	89.3
1148.31812	124.4
1152.37085	9.3
1153.04688	28.8
1154.51282	28.2
1162.22339	1228.0	b (11) (1+)-H2O
1163.30884	1611.0	b (11) (1+)-NH3, y (11) (1+)-H2O
1164.36401	582.9	y (11) (1+)-NH3
1165.34937	402.8
1166.54517	108.1
1170.94019	56.4
1172.16675	116.2
1174.10718	10.5
1180.20544	1940.8	b (11) (1+)
1181.27393	1576.8	y (11) (1+)
1182.29663	1542.6
1183.43286	433.8
1184.33228	80.9
1184.94800	68.7
1185.63733	15.2
1190.11621	31.5
1192.10059	6.7
1192.99609	28.9
1194.14038	56.9
1197.49854	10.6
1198.33154	40.1
1201.30261	6.2
1202.15967	157.0
1204.43347	12.0
1208.14771	46.4
1209.19556	24.9
1211.31006	40.0
1212.41553	26.3
1214.78247	78.0
1223.30908	8.8
1224.45190	31.1
1228.45288	40.6
1231.36377	5.4
1232.28735	83.2
1232.97839	44.1
1236.36450	23.2
1238.22876	70.7
1239.25891	91.2
1246.18335	7.4
1250.47009	60.7
1251.71765	30.1
1253.07141	11.4
1256.47083	39.3
1257.57495	104.9
1258.68457	10.6
1259.51599	55.8
1262.36951	23.0
1263.18433	16.4
1266.30383	45.3
1269.37244	11.9
1271.44824	30.1
1272.64771	7.0
1279.37219	49.9
1280.62390	28.1
1286.16907	63.3
1287.34485	21.6
1288.77917	6.7
1290.31323	61.9
1291.25171	225.5
1292.42676	14.4
1294.13623	41.2
1296.18250	11.1
1298.13733	44.4
1299.76660	29.8
1300.99414	21.7
1301.69080	73.6
1304.18909	224.7
1305.01355	134.3
1306.39734	172.7
1307.36072	90.4
1308.35632	73.0
1311.42383	19.0
1312.15491	23.4
1314.34741	5.4
1315.27429	17.1
1317.72205	13.4
1319.16650	83.3
1322.40161	264.4
1323.16833	560.4	y (12) (1+)-H2O, b (12) (1+)-H2O, b (12) (1+)-NH3
1324.18921	357.1	y (12) (1+)-NH3
1325.06506	29.0
1326.51672	304.8
1329.10352	91.9
1334.56250	24.2
1337.15051	36.3
1340.26892	858.8	b (12) (1+)
1341.36426	836.5	y (12) (1+)
1342.26746	371.0
1343.35461	126.6
1344.34753	96.4
1345.73755	16.7
1364.68127	35.4
1365.32312	28.7
1374.14075	44.4
1375.09094	24.9
1380.12476	14.5
1382.37170	104.8
1388.57166	30.7
1391.40271	10.8
1392.20667	99.8
1393.15991	81.7
1394.12732	16.5
1397.56909	88.7
1398.54553	51.0
1399.26782	50.2
1402.54358	18.4
1405.47913	41.3
1406.09534	38.0
1409.25562	142.7
1410.40808	367.1	b (13) (1+)-NH3
1411.83887	237.9
1412.45996	75.0
1413.27051	12.5
1415.21558	13.2
1416.76038	11.8
1425.93542	21.0
1427.39160	478.4	b (13) (1+)
1428.26514	245.6
1429.37158	72.4
1430.19177	13.9
1439.98706	25.3
1441.72083	17.2
1442.36121	11.9
1445.28308	23.7
1448.99060	12.6
1450.87415	45.2
1451.68372	38.8
1455.23181	24.4
1456.61560	8.7
1458.54333	44.3
1466.65991	51.8
1467.60730	226.5
1468.53723	45.8
1469.29944	24.2
1470.10144	30.9
1481.60168	6.7
1483.25134	17.8
1484.40540	130.2
1485.36560	108.2
1486.54639	164.1
1494.67957	4.8
1514.43115	24.4
1516.81482	48.6
1517.56885	33.1
1550.54431	20.9
1566.84644	20.4
1567.93970	15.1
1577.64221	11.9
1643.58948	15.8
