# Supplementary material for: Phosphoproteomic Analysis of Platelets Activated by Pro-Thrombotic Oxidized Phospholipids and Thrombin
Source: PLoS One. 2014 Jan 6;9(1):e84488. doi: 10.1371/journal.pone.0084488 (PMC3882224; doi:10.1371/journal.pone.0084488)
Supplement: Annotated Spectra S5 — (ZIP) [file pone.0084488.s008.zip › TDTCMSSNGLLCSGR_-7_2_54489.txt]

m/z	i	matches
232.01584	8.7
233.34921	6.5
239.84442	3.9
241.33723	9.1
247.96457	9.9
249.67569	8.2
251.29318	24.9
255.16118	10.9
257.50867	32.0
260.68066	13.0
262.12137	33.4
262.96783	6.5
265.27084	22.1
266.45593	19.3
267.87906	17.1
269.41156	17.9
270.26047	11.3
272.31238	43.8
273.13998	10.8
274.01450	11.7
276.04001	6.8
277.14932	19.8
277.89417	37.7
282.10339	64.5
283.11066	27.6
284.19180	52.5
287.33008	6.0
287.99774	14.4
290.21185	58.6
291.91473	52.3
293.46704	33.1
294.32703	41.9
299.27182	55.3
300.23376	45.3
301.57385	25.0
302.41800	30.8
303.08655	7.4
304.04913	37.1
309.10321	23.8
310.13034	22.2
311.25696	10.0
314.45660	5.9
315.40015	20.2
316.11606	9.4
317.09216	64.6
318.15521	71.1
319.19574	946.7	y (3) (1+)
320.22498	90.5
322.37354	43.0
324.03204	34.0
325.15009	36.7
325.98691	10.0
329.54742	8.3
330.18521	12.1
331.37939	3.9
332.20099	26.2
333.47006	14.6
334.08994	35.0
335.00400	71.2
336.35947	47.9
337.05084	4.8
338.26559	40.3
339.29025	95.3
339.96313	88.5
341.33743	9.1
343.08264	28.6
344.38446	16.9
347.19070	15.1
347.97546	15.6
349.89423	6.5
351.18951	42.9
351.86902	6.5
352.48682	13.1
353.42261	20.6
354.27362	17.3
355.11707	62.7
356.02063	18.3
357.84711	24.2
359.19348	27.1
359.99994	3.9
360.96051	21.9
362.10291	3.0
366.17670	5.2
367.08466	6.9
369.47647	6.9
370.27762	58.7
371.18994	78.3
374.41882	53.3
375.22675	82.1
375.96332	9.4
377.02789	44.8
379.16351	31.2
382.22998	3.9
384.16669	12.6
385.25983	5.2
387.00409	13.6
387.99255	6.1
389.33911	4.8
390.07056	32.0
392.47400	6.5
393.15887	120.4
395.58630	22.3
397.26837	37.8
398.33075	36.4
399.36298	8.1
400.04816	12.4
401.16797	19.9
404.26544	73.6
405.31403	52.1
405.97601	19.8
408.52002	29.7
409.20239	10.2
410.46960	2.6
411.09418	66.2
414.15546	6.9
415.30103	13.1
416.17407	16.0
417.29291	15.0
418.37231	4.8
419.16211	16.5
421.07880	36.2
422.26105	29.3
423.41412	8.2
424.23126	10.4
425.22272	71.8
430.13007	14.6
432.12134	24.5
433.37927	46.3
434.22522	3.9
435.23456	27.4
435.95825	5.9
437.20746	19.3
439.29590	34.5
440.26923	19.1
442.10724	89.3
443.41040	57.1
444.31403	38.6
445.31299	59.0
446.41406	32.2
448.35242	14.6
449.81903	6.9
451.14984	30.6
452.23163	70.4
453.33203	73.9
454.36304	46.8
455.36554	86.5
456.05969	10.2
457.04498	24.8
459.12067	24.9
460.11829	139.8
461.13599	79.0
462.23773	314.3	y (4) (1+)-NH3
463.13171	48.6
463.77679	15.4
464.84998	7.8
466.24158	69.8
467.23883	40.4
468.08588	14.7
470.49927	5.6
471.46082	5.2
472.40997	19.9
473.06494	24.8
474.17010	21.0
476.22614	33.8
478.11298	188.9
479.29028	3997.1	y (4) (1+)
480.29517	794.7
481.38892	122.6
482.40533	62.9
483.32422	34.2
484.02399	17.2
485.59216	73.0
487.34027	11.3
489.75854	36.7
491.22900	37.5
494.35004	6.9
495.05963	18.7
496.22614	100.7
498.08252	108.1
499.06793	71.9
499.98962	164.3
500.98792	26.8
502.46747	54.8
504.11401	9.0
505.28821	69.6
506.99420	18.3
508.11658	99.6
509.28528	16.7
510.42395	9.1
511.18195	25.4
511.95917	51.3
512.63782	13.6
513.57068	69.1
514.59650	9.5
516.21790	75.0
516.98688	26.0
518.10333	69.7
519.04340	33.1
520.09448	7.4
522.41089	25.7
525.12402	21.9
526.02222	18.6
526.82629	29.6
528.34698	25.0
529.22516	57.3
531.14142	37.0
532.26642	13.5
533.15265	138.7
534.23895	90.7
535.42584	30.0
536.51361	58.8
537.18451	44.4
538.16742	18.8
539.38812	10.2
541.29449	7.3
542.15405	30.7
543.67285	44.5
544.60101	70.3
546.03497	62.7
547.17365	68.0
548.22931	89.0
549.55005	62.2
551.94086	9.8
554.33746	25.3
556.04468	56.3
557.07501	26.2
559.25031	145.2
561.60126	36.2
562.66364	75.0
563.39655	35.0
564.30713	59.1
565.15839	31.6
566.00092	16.5
567.63983	15.6
569.12140	76.0
570.07843	21.2
571.01746	46.6
571.97443	26.1
573.33453	62.7
574.14862	135.5
575.20703	57.9
577.21820	51.9
578.31696	18.2
579.60565	212.0
580.88800	93.1
581.51685	29.6
582.65063	67.9
583.46771	53.6
584.35504	31.0
585.11121	4.3
587.21149	69.1
588.43976	12.0
589.29095	32.7
591.04956	350.7	y (11) (2+), b (5) (1+)-H2O, b (11) (2+)
592.30267	3168.6	y (5) (1+)
593.36072	1018.2
594.24835	151.1
594.99109	23.9
596.97662	49.4
598.36646	54.9
599.18738	17.2
600.47382	12.5
602.06390	95.3
604.39716	31.6
605.38611	35.6
606.83344	17.4
607.76520	15.1
609.13104	553.4	b (5) (1+)
610.18872	251.7
611.06012	115.6
611.85236	24.9
614.19202	28.4
616.01959	52.6
617.23761	13.4
618.40320	34.0
619.11774	16.3
620.17371	10.7
621.45428	89.8
623.30487	92.4
624.35590	36.7
625.79724	82.5
627.14606	103.2
628.18890	69.3
628.84259	17.9
629.47473	23.6
630.65637	75.6
632.13043	63.5
633.06805	40.2
634.09259	39.3
634.90881	25.7
636.04572	19.9
637.27045	42.9
638.26654	62.8
638.95892	9.4
640.85016	39.2
642.89600	65.1
643.67389	52.9
644.50226	12.0
646.47150	18.2
647.31610	7.4
648.32599	49.5
650.30109	46.5
651.04407	13.4
652.02887	75.3
653.33612	85.4
654.42584	7.8
655.31458	90.7
656.28314	29.7
658.30243	80.9
659.18097	43.1
660.08783	266.8
661.19049	101.8
662.75635	190.5
664.09131	125.3
665.61896	67.6
666.47467	13.9
667.14655	14.4
667.96002	71.2
669.25977	63.6
671.33289	308.9	b (12) (2+), y (12) (2+)
672.21375	130.2
673.40057	86.6
674.34052	92.4
675.31207	10.3
676.50787	332.4
677.43945	207.7
678.19324	377.2	b (6) (1+)-H2O
679.14557	278.8
680.27759	56.6
683.15424	25.4
684.29175	86.5
685.19080	66.2
685.99573	57.5
686.87140	32.7
688.16681	25.7
689.16248	32.4
691.11407	86.3
692.08868	87.0
693.02039	119.1
693.99213	36.7
695.13983	69.9
696.15106	340.5	b (6) (1+)
697.17438	105.1
697.97046	42.6
698.69067	6.9
700.05530	52.3
701.26312	40.0
702.32928	39.8
704.28168	244.5
705.41101	558.9	b (13) (2+)-H2O, b (13) (2+)-NH3, y (6) (1+)
706.53497	264.3
707.27032	30.0
708.13269	66.0
709.03693	24.1
709.90698	21.3
710.93903	41.9
711.82208	13.2
713.13757	622.1	y (13) (2+)-H2O, y (13) (2+)-NH3
714.07526	548.8	b (13) (2+)
715.04016	182.3
716.30750	29.5
720.17712	54.0
722.09888	1515.1	y (13) (2+)
722.97583	434.3
724.35358	80.5
725.43073	111.1
726.25909	96.6
727.29901	54.2
728.68884	52.9
729.97626	54.6
730.92755	113.0
731.64673	64.7
732.34119	145.6
733.23712	129.9
734.55792	77.3
736.92419	41.7
737.92120	96.9
738.87805	65.8
739.92767	98.8
740.97443	143.8
741.92340	68.8
742.96289	151.9
744.79150	109.6
745.67682	13.4
747.02856	282.5
748.08844	185.8
748.99017	146.0
750.23480	86.6
751.18329	151.3
752.24823	55.2
753.70233	100.3
754.88428	279.5
756.83667	141.8
757.76996	101.0
758.89801	67.3
759.91284	95.2
760.78394	28.0
762.38770	1933.9	y (7) (1+)
763.58807	1468.8
764.67438	193.6
765.32782	279.3	b (7) (1+)-H2O
766.10162	277.3
766.98572	154.9
767.74579	80.5
768.60461	69.2
769.51501	154.6
770.68866	179.3
771.68805	942.8
772.62567	1445.5
773.65961	132.8
775.43005	454.5
776.49384	328.4
779.72144	466.6	y (14) (2+)
780.67896	1128.6
781.57550	465.9
783.01038	584.1	b (7) (1+)
784.08337	384.2
785.10443	230.1
786.03473	42.4
787.54034	86.2
788.94391	222.8
790.15656	147.2
791.14178	184.8
792.07050	50.8
793.00995	56.4
794.42242	423.0
795.33862	57.1
796.49152	718.0
797.39557	325.6
798.08606	258.9
798.91626	719.3
800.14160	293.3
801.25311	72.2
802.31720	126.4
803.50385	729.8
804.43164	176.6
805.40149	313.6
806.72821	155.2
808.21198	583.7
808.95868	187.4
810.25714	135.2
811.29956	1077.5
812.19727	2680.5	[M+2H] (2+)-NH3-H2O
813.06134	2372.7
814.25659	97.4
815.16919	213.7
816.07349	106.4
817.30957	355.2
817.98413	25.7
818.65784	82.6
820.37396	932.5
821.08661	1910.2	[M+2H] (2+)-NH3, [M+2H] (2+)-H2O
822.35986	113.6
824.98407	4.0
826.42035	18.6
833.37854	21.7
834.34357	4.8
835.36951	26.2
839.36737	7.8
840.57562	83.5
841.39294	134.4
843.18231	29.3
844.08026	35.7
844.90710	21.3
847.73224	133.5
850.19427	41.2
851.52313	61.5
856.26355	170.8
857.38153	99.8
858.59222	70.9
859.73456	59.6
860.45758	60.6
861.48486	138.3
862.25323	131.5
863.21887	150.1
864.14410	71.2
866.20844	17.0
867.35394	8.1
868.63538	11.2
870.09814	30.8
873.29266	18.0
874.21906	44.9
875.35126	14.4
876.44141	685.2	y (8) (1+)
877.51703	850.1
878.42841	332.4
879.11682	334.4	b (8) (1+)-H2O
880.12811	294.7	b (8) (1+)-NH3
881.05511	256.3
882.41388	23.4
883.09662	29.0
883.75018	49.8
885.33661	15.2
892.30267	11.1
893.63788	18.1
895.58508	19.5
896.24170	60.9
897.17487	376.3	b (8) (1+)
898.18512	333.1
899.29810	56.2
900.06592	34.0
902.07550	42.9
905.15680	326.4
905.83423	250.7
907.68799	38.8
908.56415	80.4
909.39117	34.1
910.53058	46.5
911.24005	58.7
912.42871	12.9
915.25952	10.4
917.72894	131.4
919.12872	90.4
920.48065	98.2
921.42975	71.8
922.46906	36.7
923.77734	105.9
924.54346	32.9
927.48340	38.4
928.48682	34.5
929.11786	25.3
930.29224	34.9
932.45306	9.4
934.20087	47.2
935.47540	18.7
936.29541	121.3
937.16168	151.0
938.18066	229.8
939.68964	14.7
940.47101	31.8
941.67554	30.2
942.31696	50.9
944.33331	22.7
945.41669	103.3
946.50293	268.8	y (9) (1+)-NH3
947.37720	191.5
948.32422	41.4
949.08368	14.0
950.65143	20.4
951.87152	30.7
953.67505	188.4
954.39032	221.2	b (9) (1+)
955.25610	72.8
956.19208	55.9
956.97681	24.9
958.07697	48.6
959.34204	4.3
960.25616	26.7
961.66284	45.5
962.69873	162.2
963.39740	887.6	y (9) (1+)
964.36786	842.4
965.35132	314.2
966.32416	33.6
967.33301	31.1
972.04340	7.8
973.01544	72.6
975.50433	18.6
977.06934	71.2
978.15210	45.3
978.78101	22.2
980.21094	93.5
982.08295	19.3
984.00433	38.8
989.73273	40.3
990.68878	8.6
992.08374	14.7
993.38428	77.1
995.22723	63.6
996.63947	118.8
998.47803	7.5
1000.24756	24.8
1001.56427	25.6
1003.66461	36.5
1004.26489	4.2
1005.33282	33.0
1007.58795	53.1
1009.65826	143.0
1010.34589	49.4
1011.59302	26.8
1013.20557	65.2
1014.31030	159.3
1015.31927	229.9
1016.30731	132.6
1017.53705	78.4
1018.18408	5.8
1019.20233	61.9
1021.08612	26.4
1022.60809	75.0
1023.91870	30.1
1026.16296	49.2
1027.27429	175.3
1028.26233	69.3
1029.39478	20.2
1030.49854	49.3
1031.38611	354.1
1032.17737	589.8	y (10) (1+)-H2O
1033.29956	630.3	y (10) (1+)-NH3
1034.40051	213.9
1035.45630	81.7
1036.81812	58.2
1039.21753	200.8
1040.03931	91.6
1040.95898	24.1
1041.63501	16.3
1042.89185	13.2
1044.48804	88.0
1046.31641	7.9
1047.56995	32.8
1049.16858	685.6	b (10) (1+)-H2O
1050.33289	2526.1	b (10) (1+)-NH3, y (10) (1+)
1051.36963	1932.3
1052.38330	700.1
1053.52917	147.0
1054.44727	66.9
1057.77234	28.0
1059.27832	104.3
1060.08362	28.9
1062.21399	91.1
1063.45850	43.9
1065.86230	23.3
1067.18384	628.8	b (10) (1+)
1068.04919	423.3
1069.28247	176.9
1070.12305	39.4
1071.17798	38.6
1072.21484	8.6
1075.28406	10.4
1076.25830	87.0
1077.16577	37.2
1078.42871	33.2
1079.48242	54.1
1081.90381	32.1
1083.93896	16.4
1085.37231	9.5
1086.37903	29.6
1087.28320	40.8
1088.34863	54.8
1090.09229	5.6
1091.19409	30.7
1092.38342	7.8
1093.70898	64.8
1095.57422	7.8
1097.43311	9.1
1098.16443	35.0
1099.17456	53.1
1101.34644	105.9
1102.64063	8.3
1105.42114	15.5
1106.54517	12.1
1107.35876	127.3
1108.15967	158.7
1109.04810	16.1
1110.29102	23.3
1112.73096	11.0
1114.83972	25.7
1117.69678	35.4
1120.51123	79.3
1122.51538	17.2
1127.00305	182.8
1128.18726	99.7
1129.57764	20.2
1130.47070	42.5
1133.30969	20.9
1134.48828	25.7
1135.10376	24.6
1137.98975	70.5
1140.39063	59.3
1141.25684	73.2
1142.69910	6.5
1144.36304	82.2
1145.29004	448.5
1146.37598	192.8
1147.46326	87.0
1148.35815	38.3
1151.09009	14.3
1154.27686	64.6
1160.37842	7.8
1161.10474	27.1
1162.16138	695.1
1163.15393	1036.2	b (11) (1+)-NH3, b (11) (1+)-H2O, y (11) (1+)-H2O
1164.27197	476.0	y (11) (1+)-NH3
1165.31958	392.6
1166.09045	17.7
1167.13879	3.9
1168.85547	4.4
1169.72217	8.2
1170.61487	45.2
1173.02148	17.7
1175.16675	13.0
1176.13342	29.7
1177.61975	15.0
1178.25085	26.9
1179.15112	10.5
1180.21301	842.4
1181.26868	1470.1	b (11) (1+), y (11) (1+)
1182.46008	863.1
1183.41858	396.6
1184.32849	55.4
1185.26355	9.4
1187.27295	12.0
1188.42725	12.5
1189.52087	14.2
1192.22717	8.3
1195.34180	32.4
1197.02417	14.3
1197.95313	19.3
1199.05298	47.3
1199.86572	19.9
1205.53857	19.8
1206.23413	14.5
1208.52722	27.8
1210.87866	30.4
1211.84460	14.6
1213.56323	5.2
1216.09326	45.6
1217.41003	9.5
1221.82910	18.9
1222.80591	13.4
1223.41797	18.9
1224.44922	129.8
1225.36841	62.1
1228.65649	21.3
1231.07593	35.8
1232.33545	54.6
1233.04736	15.1
1234.04468	68.7
1235.05835	72.0
1235.78516	10.6
1237.56213	13.6
1240.34363	30.5
1240.98828	25.0
1241.75330	15.0
1243.18445	69.2
1244.53333	23.7
1245.60571	7.7
1250.63733	8.7
1252.09021	8.2
1253.86511	7.4
1254.50647	21.5
1255.41919	7.8
1260.41687	10.4
1263.62732	12.5
1266.63318	32.2
1269.34644	19.8
1270.41248	39.5
1271.22949	13.2
1273.21582	12.9
1277.46680	18.9
1279.60388	13.3
1280.63318	20.1
1282.36584	27.3
1283.07312	56.7
1285.19312	9.0
1286.29407	79.1
1287.59729	72.1
1289.18469	17.4
1295.47705	15.8
1299.32935	15.6
1301.43408	7.0
1303.25037	31.4
1304.16101	61.6
1305.15076	233.3
1306.28552	124.2
1307.24585	32.2
1308.56592	6.5
1312.64001	51.8
1314.66321	40.7
1317.63318	52.9
1319.25879	19.7
1322.22961	190.7
1323.13879	621.4	b (12) (1+)-H2O, y (12) (1+)-H2O, b (12) (1+)-NH3
1324.19421	282.8	y (12) (1+)-NH3
1325.29285	98.0
1326.08850	73.9
1331.82007	28.3
1334.28809	7.8
1334.96838	21.0
1336.24524	68.3
1338.13318	30.1
1338.96521	9.1
1340.26404	520.4	b (12) (1+)
1341.42297	577.5	y (12) (1+)
1342.41125	198.3
1343.07129	108.4
1343.76697	19.2
1348.33203	2.6
1350.76086	12.5
1353.38867	14.5
1354.70349	36.9
1357.26453	22.5
1357.91968	39.1
1363.52832	19.4
1364.34009	13.0
1368.57983	19.0
1370.32251	23.2
1371.19226	10.7
1373.45227	40.4
1376.13232	7.3
1378.05957	20.5
1379.62781	6.9
1382.61072	25.9
1383.72375	24.3
1384.94983	7.3
1386.47815	17.5
1388.56335	16.0
1391.11292	39.1
1392.21741	73.4
1393.29590	31.5
1394.16296	8.2
1396.20435	30.8
1410.01648	202.9	b (13) (1+)-H2O, b (13) (1+)-NH3
1410.93469	155.3
1412.49902	14.3
1413.51013	22.0
1418.59631	12.0
1422.29651	13.8
1424.89172	6.4
1427.16174	155.1
1428.33557	144.7
1429.62903	95.8
1432.71826	5.2
1433.44836	12.6
1434.60571	28.1
1437.10107	20.5
1442.12378	34.7
1442.86792	8.6
1443.58252	21.9
1445.45471	71.4
1447.13770	19.7
1448.93103	57.1
1451.26135	6.8
1455.30762	40.5
1456.40527	15.7
1457.67139	11.7
1458.29236	13.0
1464.51953	16.8
1465.89038	7.4
1467.30945	124.6
1468.34583	52.9
1469.79431	12.8
1484.37317	48.8
1485.21948	69.3
1486.32642	32.6
1487.31006	13.4
1494.71643	12.4
1501.48218	18.0
1503.43567	24.5
1508.21033	14.2
1512.39734	7.5
1513.84253	30.7
1515.25330	27.6
1526.38013	7.3
1529.29993	8.2
1531.32922	7.8
1554.22131	14.2
1558.21289	8.5
1570.25793	30.1
1619.40759	8.7
1662.30347	12.9
