# Supplementary material for: Phosphoproteomic Analysis of Platelets Activated by Pro-Thrombotic Oxidized Phospholipids and Thrombin
Source: PLoS One. 2014 Jan 6;9(1):e84488. doi: 10.1371/journal.pone.0084488 (PMC3882224; doi:10.1371/journal.pone.0084488)
Supplement: Annotated Spectra S5 — (ZIP) [file pone.0084488.s008.zip › TDTCMSSNGLLCSGR_-10_2_57153.txt]

m/z	i	matches
239.16885	15.2
244.15224	50.4
248.29178	12.7
255.09122	64.2
257.33792	9.0
259.04520	13.5
261.14590	12.0
262.17450	73.6
263.31226	25.6
265.01178	37.8
266.63437	25.2
267.28873	24.3
269.06378	37.6
272.08014	101.2
273.34427	63.6
274.04620	8.9
281.34766	9.7
284.04559	66.9
284.97894	8.1
289.18323	38.6
290.50742	30.5
291.14563	16.9
292.32379	18.3
294.01993	19.0
297.52869	38.5
299.19391	58.8
300.19604	62.5
301.05481	53.7
302.31168	158.4
304.25296	41.7
307.33362	11.1
308.84515	9.7
310.38055	16.6
312.34564	27.7
314.25058	16.7
315.17676	11.2
316.24405	24.4
317.33582	96.5
318.18173	200.4
319.17072	1780.6	y (3) (1+)
320.35226	357.3
325.66217	91.0
326.26624	19.5
327.05829	13.4
329.22903	77.1
331.09650	14.4
333.30499	28.6
335.03229	31.2
336.09369	116.9
338.60004	60.4
339.40588	20.6
340.32031	50.8
342.09314	8.9
343.58087	60.2
350.09796	21.5
352.13431	61.6
353.23138	19.7
354.09274	23.1
358.76157	8.1
361.37323	17.4
365.23560	8.9
365.95917	11.9
367.11981	25.9
369.27045	106.6
370.11520	118.4
371.22424	27.0
372.76965	21.4
373.49817	40.2
375.18066	7.4
376.13593	30.6
377.22015	37.7
378.31921	58.7
379.71155	11.9
382.32874	57.3
383.46039	11.2
385.22485	37.1
386.30853	10.7
387.27362	96.3
388.13446	44.5
392.81366	260.1
393.52783	45.5
395.21021	49.2
397.32196	66.8
398.35193	33.1
399.05267	11.8
400.09753	36.3
401.07495	9.7
401.95190	7.3
402.85944	40.3
404.40076	36.9
405.37714	26.3
406.25519	10.5
409.31250	22.9
413.29187	11.9
415.15015	42.5
416.96899	110.4
419.36285	88.4
420.22229	7.7
421.26550	89.4
424.30286	77.2
427.21881	39.1
432.09418	44.0
434.10083	28.6
435.29413	77.5
437.18884	75.0
437.98169	122.5
442.31781	181.1
443.24243	57.8
444.22504	112.9
445.23035	77.1
447.30792	15.8
448.38733	32.9
450.37170	43.0
451.32520	41.5
452.04224	50.0
453.07495	147.6
454.27185	8.1
455.88763	58.2
457.16138	40.9
458.22894	25.3
460.09265	304.1
461.08087	473.7	y (4) (1+)-H2O
462.28912	670.8	y (4) (1+)-NH3
463.26587	215.4
464.37146	15.1
465.07452	18.3
466.36316	117.2
467.27362	41.0
468.25958	12.0
471.38684	108.4
474.29889	80.5
475.20087	30.5
476.27472	58.5
478.00433	486.4	b (4) (1+), b (9) (2+)
479.29980	9034.8	y (4) (1+)
480.27722	1838.4
481.20630	551.4
482.14240	62.4
483.00836	112.4
485.08557	16.7
485.91248	45.8
488.23688	127.9
489.25616	91.0
490.13287	14.2
491.30072	11.3
493.11292	20.3
494.28864	29.8
495.39606	23.7
496.50317	53.0
497.54242	76.6
498.28076	62.6
499.33655	42.8
500.13300	120.8
501.46198	103.5
503.72504	118.4
504.89966	45.8
507.96051	212.9
509.48334	37.7
511.56342	47.3
512.17914	21.3
513.14667	24.7
515.44470	78.5
516.51385	204.2
517.16028	18.2
518.11487	418.5
519.22150	125.2
520.52545	79.4
521.83234	32.4
524.27472	19.8
525.35681	62.1
526.04272	17.3
528.09332	9.7
529.61212	88.7
530.30048	7.2
531.30573	60.5
532.07806	83.7
533.18689	294.0
534.29132	129.1
535.63507	37.5
536.34155	58.4
541.21570	41.4
541.90741	67.0
542.72949	77.5
543.54883	65.5
544.22491	16.7
547.25452	116.0
548.12579	28.3
549.18854	145.2
550.04755	55.3
551.54572	9.7
552.71783	150.3
553.52533	82.6
554.21191	47.7
555.25586	32.5
556.53345	16.6
557.27972	54.6
558.00433	56.5
558.98102	49.5
560.30438	57.5
562.04077	36.8
563.23682	22.9
564.17310	98.2
565.03082	70.9
568.27344	71.4
569.22668	103.6
570.20813	37.7
572.38287	45.6
573.01855	80.1
574.32440	108.3
575.65778	32.1
576.54559	8.1
577.37732	44.8
578.53339	27.9
579.60095	80.2
580.28455	72.9
580.92487	139.4
581.66913	33.7
582.44330	39.8
584.48059	20.6
585.39105	49.2
586.33234	109.2
586.99860	193.8
588.34167	27.2
589.56293	12.8
591.19354	776.2	y (11) (2+), b (5) (1+)-H2O, b (11) (2+)
592.36859	8277.1	y (5) (1+)
593.35522	2254.2
594.40240	427.3
595.34845	134.6
596.10034	33.6
599.47443	216.5
600.43573	139.2
601.55664	44.7
602.44171	106.5
603.05121	21.7
605.22351	89.4
606.21881	34.7
609.07837	1252.8	b (5) (1+)
610.21173	590.4
611.47455	93.9
613.46454	13.6
616.10107	147.6
617.39404	53.7
618.23383	46.4
619.30090	34.4
620.32513	200.3
621.28979	5.8
622.46844	12.1
623.60059	32.8
624.64081	35.5
626.38812	44.5
627.71381	7.4
628.98486	9.7
631.42548	29.4
632.41730	94.5
633.57965	131.4
634.75165	90.5
635.92810	24.1
637.15234	81.6
638.23834	29.3
639.08221	35.7
640.13263	48.4
642.12134	90.5
643.22040	113.2
644.37769	9.7
645.08026	51.4
646.09766	133.6
646.70752	39.8
648.25641	16.7
650.25891	122.8
652.08319	122.2
653.54480	18.9
654.31549	56.1
655.46741	37.5
656.29279	119.5
656.91180	55.1
658.33307	33.3
660.20990	471.0
661.24347	270.3
662.52325	305.2
663.85101	197.1
664.69995	31.1
666.06403	70.8
666.76593	62.0
668.14893	70.1
669.33978	116.9
671.13055	665.6	b (12) (2+), y (12) (2+)
672.01855	585.7
673.08636	44.2
674.09796	276.3
675.26276	27.8
676.32819	300.5
677.21112	313.0
678.20233	478.6	b (6) (1+)-H2O
679.25299	385.1
680.33173	269.5
681.23309	29.1
682.34302	253.6
684.04266	266.7
685.36786	20.5
686.16632	22.2
686.97089	32.3
689.21674	18.1
689.99835	39.3
690.61932	20.4
691.35846	61.7
693.27026	16.7
694.44623	108.6
696.16235	985.2	b (6) (1+)
697.13843	479.6
698.07501	135.0
699.29248	90.9
700.73517	67.8
702.05353	101.0
703.16357	155.9
704.46704	487.1
705.33032	1438.7	b (13) (2+)-NH3, b (13) (2+)-H2O, y (6) (1+)
706.55194	484.3
707.78259	149.3
708.53455	122.5
710.51868	247.2
711.51813	37.2
713.13098	906.4	y (13) (2+)-H2O, y (13) (2+)-NH3
714.06696	868.5	b (13) (2+)
714.81982	279.2
715.70856	73.9
716.46454	124.4
717.30304	58.5
720.01129	97.0
722.04388	3845.1	y (13) (2+)
722.92426	1169.5
723.65747	156.7
725.67920	96.2
726.94324	45.4
728.36719	80.9
729.32202	253.2
730.03436	179.3
731.29315	158.5
732.63788	167.7
733.27167	122.2
735.32623	72.0
736.34662	73.2
737.69354	200.0
738.35663	207.2
739.16412	68.8
740.31311	43.2
741.49133	16.7
742.74817	94.6
743.47638	136.1
744.35291	57.4
746.33142	300.7
747.27808	541.4
748.61676	409.4
749.52972	165.1
750.33105	90.6
750.97968	50.8
751.78693	62.3
753.52216	218.0
754.93073	184.3
755.83405	238.4
757.12683	40.8
758.45148	64.1
759.16888	36.1
760.13214	198.8
761.17963	38.1
762.38776	3359.9	y (7) (1+)
763.39935	1443.1
764.20935	886.3
764.99512	1230.1	b (7) (1+)-H2O
766.48578	526.5
767.23578	237.0
768.25519	258.1
769.34711	51.4
770.79999	327.9
771.82764	630.4
772.81750	714.7
773.49164	450.4
775.23187	684.2
776.11017	635.4
776.83820	98.1
778.09222	214.5
779.30450	120.3
780.58429	1737.9
781.32684	820.0
782.16321	654.1
783.07642	673.0	b (7) (1+)
784.45428	593.9
785.27606	183.7
786.19647	245.6
786.83905	35.4
787.64655	176.6
788.27338	162.5
789.23468	113.2
790.60193	346.9
791.56921	184.6
793.54614	588.1
794.91895	301.9
796.00269	144.8
796.95953	742.0
798.13745	306.1
799.04095	605.3
800.09290	175.9
800.80988	11.7
801.74805	64.2
802.68616	276.1
803.55707	1097.3
804.62207	527.6
805.54181	59.4
806.49139	125.7
807.82300	98.1
808.80255	428.4
809.64099	193.3
810.42389	104.0
811.34943	770.3
812.14526	4919.2	[M+2H] (2+)-NH3-H2O
813.20734	5053.8
814.21942	488.9
815.32733	157.4
816.12457	195.8
817.10040	244.2
818.03180	106.4
818.71509	149.5
820.77374	4225.8	[M+2H] (2+)-H2O, [M+2H] (2+)-NH3
821.56238	2318.2
822.52905	485.1
826.54999	23.7
831.32312	11.3
833.51971	60.5
834.20001	103.0
835.23663	38.0
837.61969	55.5
838.37494	7.3
840.51111	22.3
842.00110	82.2
843.68109	75.9
844.71704	12.0
845.92291	51.8
847.23688	83.2
851.06494	61.4
852.44635	55.9
853.21124	92.2
854.66388	63.8
856.86511	76.9
859.35022	287.8
860.67255	97.9
861.42419	150.4
862.14587	370.2
863.24738	117.0
864.18188	140.8
864.80707	21.8
866.07782	14.3
867.17328	27.8
867.96881	21.2
869.05365	33.7
871.36371	28.2
872.51306	100.6
875.08228	52.8
876.38959	2058.8	y (8) (1+)
877.39990	1443.0
878.31732	547.2
879.23151	884.5	b (8) (1+)-H2O
880.16290	1018.6	b (8) (1+)-NH3
881.14001	229.9
882.24487	264.6
883.86987	64.4
885.08417	142.2
886.28302	55.8
891.04675	85.4
893.66644	131.7
895.24359	54.6
895.95056	205.5
897.13879	420.8
898.12451	505.7
899.13519	220.8
900.55707	168.7
902.64337	41.4
905.46069	395.1
906.27051	12.5
908.68988	153.8
909.62213	182.4
910.44037	156.4
911.23810	51.1
912.13165	77.5
914.22040	85.9
914.98383	19.0
916.75836	30.2
917.97021	96.0
919.23199	433.6
920.04120	51.1
921.80426	47.7
922.80768	64.0
924.55768	48.7
925.38837	31.9
927.00311	125.0
928.16229	128.8
929.53119	80.2
931.13550	80.4
932.80145	72.9
933.92340	29.2
936.16193	170.8
937.27179	176.4
938.11407	81.0
939.13092	15.0
942.05573	197.8
943.02661	41.4
945.29718	156.5
946.46161	541.5	y (9) (1+)-NH3
947.37469	406.3
948.62671	121.7
950.72101	54.6
951.43768	43.0
952.41724	16.9
954.15887	465.2	b (9) (1+)
955.90741	370.9
957.04779	133.9
957.75067	22.2
959.20532	79.0
960.65912	64.4
961.53339	60.4
963.36426	2013.6	y (9) (1+)
964.35236	2161.3
965.05884	418.1
965.71552	729.8
966.97015	36.8
968.17749	30.0
969.51801	14.4
971.84351	20.6
973.39545	202.5
974.40704	59.0
976.41211	118.8
978.14624	52.3
979.50220	20.1
980.76910	67.2
981.38898	43.0
985.20135	67.2
986.16022	23.1
987.86035	23.6
992.04956	43.0
992.95172	74.1
996.55298	174.8
997.55255	36.7
999.38519	67.6
1000.22321	26.0
1002.74097	113.4
1004.95648	62.6
1006.39923	128.4
1010.08569	79.6
1012.83197	203.0
1014.12524	455.1
1015.32355	491.9
1016.48529	246.0
1017.72504	174.4
1018.51154	4.3
1021.62604	118.7
1023.22040	26.0
1024.38086	80.7
1026.99329	191.0
1027.89526	161.6
1029.93359	120.6
1031.36902	224.6
1032.20862	949.2	y (10) (1+)-H2O
1033.35547	803.6	y (10) (1+)-NH3
1034.47095	516.7
1035.26501	265.5
1036.60620	194.7
1039.16882	160.6
1040.13599	108.9
1042.29980	12.0
1043.30603	95.8
1044.45203	289.4
1045.27173	8.7
1047.40491	54.2
1048.74036	417.4
1049.61389	1920.0	b (10) (1+)-H2O
1050.39099	5390.9	b (10) (1+)-NH3, y (10) (1+)
1051.34363	4238.7
1052.34204	1637.6
1053.39575	246.6
1056.36621	77.7
1057.02515	46.9
1058.93115	168.3
1060.26099	129.6
1061.12671	79.3
1062.45508	60.4
1063.31384	91.9
1064.36987	40.6
1066.06836	54.2
1067.19629	1870.6	b (10) (1+)
1068.19690	898.5
1069.20093	469.1
1070.20288	241.5
1071.23560	95.0
1072.35168	16.7
1073.32446	8.9
1075.35730	127.9
1076.25317	17.7
1079.17517	127.0
1080.12073	10.3
1081.23633	23.5
1082.54834	50.7
1083.67676	10.5
1085.17480	99.5
1088.19922	64.4
1089.37891	16.6
1090.39722	54.7
1092.91138	51.9
1094.46924	19.0
1095.13794	29.0
1098.37927	32.9
1099.20459	50.1
1101.13257	64.0
1102.39587	19.8
1104.13074	22.0
1104.98450	36.8
1107.75220	129.9
1108.89954	88.2
1110.36267	14.4
1113.95703	9.7
1116.38220	106.4
1117.25366	39.8
1119.29114	110.4
1119.99756	26.4
1122.15344	36.3
1124.19458	56.0
1125.82996	46.5
1126.71509	276.9
1127.72693	121.3
1128.39087	42.6
1129.13892	129.1
1130.56519	163.3
1131.98413	210.0
1132.97180	21.6
1134.31763	173.9
1135.78674	172.9
1137.12671	22.8
1140.45349	44.2
1141.35217	19.0
1143.42603	22.9
1144.81836	691.1
1145.48364	460.0
1146.30652	546.2
1147.38953	85.3
1150.06738	33.1
1150.70093	16.6
1152.05029	15.1
1154.20020	25.9
1155.65710	59.9
1157.21875	29.1
1158.71765	25.3
1160.74170	21.1
1162.20813	1594.0
1163.25452	2677.3	b (11) (1+)-H2O, b (11) (1+)-NH3, y (11) (1+)-H2O
1164.31812	1176.5	y (11) (1+)-NH3
1165.38062	212.0
1166.50549	173.3
1167.84045	42.5
1171.32617	62.0
1176.68542	98.1
1180.24744	2906.0	b (11) (1+)
1181.31018	2450.1	y (11) (1+)
1182.27527	2197.4
1183.47278	633.7
1184.45508	152.5
1185.56982	16.9
1189.26306	19.0
1190.52283	18.9
1192.80762	42.4
1194.49097	17.6
1195.59082	53.5
1197.11877	49.7
1198.49951	73.5
1201.52832	48.1
1202.32678	124.9
1206.94751	76.6
1210.70959	11.9
1212.16028	39.9
1213.06152	48.7
1215.33228	10.5
1216.32556	124.5
1222.53149	16.6
1224.36633	78.0
1226.70020	69.6
1227.78296	57.5
1228.84302	161.7
1232.82080	20.0
1234.26416	97.4
1241.56812	80.8
1247.36365	9.7
1248.97900	65.7
1249.98755	33.4
1251.36243	14.2
1253.17554	29.4
1259.10706	40.7
1261.38367	25.9
1263.56946	22.3
1264.49402	10.5
1266.56201	17.6
1267.70813	13.4
1269.25110	38.8
1270.14746	44.1
1273.07239	44.0
1278.12585	28.2
1283.31238	36.8
1286.89209	91.6
1288.19727	18.1
1289.69885	25.1
1291.30188	159.0
1295.48547	22.3
1296.52588	19.7
1301.42957	103.4
1302.03503	34.4
1304.38391	207.4
1305.25378	230.3
1306.27576	223.7
1307.17322	116.8
1312.04773	39.1
1314.01123	37.1
1317.47095	8.9
1318.36975	52.5
1319.23157	35.2
1320.39734	19.8
1322.19324	611.1
1323.13733	1562.1	b (12) (1+)-H2O, y (12) (1+)-H2O, b (12) (1+)-NH3
1324.28174	794.7	y (12) (1+)-NH3
1325.34436	198.1
1326.16162	65.9
1329.41589	51.3
1334.20740	9.7
1336.21094	50.7
1336.88806	8.9
1340.16785	1365.3	b (12) (1+)
1341.33081	1268.9	y (12) (1+)
1342.30322	470.4
1343.41248	278.7
1344.64661	108.2
1347.89697	30.9
1351.23303	27.7
1352.28467	61.7
1353.31555	30.7
1355.60852	14.2
1366.31995	15.3
1369.71021	8.1
1372.33594	12.3
1373.51392	16.7
1382.16650	17.7
1387.94604	19.7
1388.58044	35.8
1389.33081	65.3
1391.48706	75.7
1392.24524	209.6
1393.04590	93.0
1394.34509	50.3
1396.28650	35.6
1400.56018	47.7
1409.05579	63.5
1410.39526	227.7
1411.18201	100.7
1412.18591	160.4
1414.42041	83.7
1415.39514	16.1
1424.54529	23.6
1425.55713	14.4
1427.25598	577.2	b (13) (1+)
1428.22913	435.9
1429.39709	147.0
1430.31140	82.0
1431.61072	17.4
1434.51270	39.3
1440.50635	35.5
1442.51453	124.0
1443.43127	8.9
1445.25708	88.6
1448.29272	29.8
1450.11975	58.7
1453.61755	43.8
1455.49426	16.3
1456.32910	20.9
1466.34595	140.3
1467.44397	349.6
1468.10315	9.4
1469.22620	54.2
1484.24548	185.9
1485.17969	79.5
1486.04871	52.3
1491.79834	81.4
1505.54016	18.9
1513.41077	23.3
1515.14612	40.3
1529.98645	24.8
1601.17847	21.4
1657.21558	44.0
