# Supplementary material for: Phosphoproteomic Analysis of Platelets Activated by Pro-Thrombotic Oxidized Phospholipids and Thrombin
Source: PLoS One. 2014 Jan 6;9(1):e84488. doi: 10.1371/journal.pone.0084488 (PMC3882224; doi:10.1371/journal.pone.0084488)
Supplement: Annotated Spectra S5 — (ZIP) [file pone.0084488.s008.zip › TDTCMSSNGLLCSGR_-11_2_65767.txt]

m/z	i	matches
232.86575	26.5
240.13748	18.5
241.18407	122.3
242.88860	59.8
246.74139	144.6
256.24216	164.8
263.17633	29.2
264.10303	82.5
265.92844	80.5
267.17981	25.2
268.85846	36.7
269.92868	81.8
272.07715	19.8
274.12488	14.5
276.82526	84.7
278.19382	31.8
282.06494	35.3
282.89581	26.3
284.24896	211.2
285.17715	49.2
290.29553	22.0
291.72537	83.6
299.23816	90.2
300.20450	225.2
302.29559	75.3
305.22009	21.1
308.12280	40.7
317.20154	396.5
318.25836	256.1
319.19446	3823.6	y (3) (1+)
320.19226	796.0
322.22479	23.8
323.37012	23.4
324.15543	67.2
325.15305	45.1
327.40338	22.6
328.23083	31.9
329.09241	38.5
330.16147	45.1
332.18225	130.3
334.35760	150.1
335.07977	204.5
336.97812	51.1
338.08704	172.2
339.28668	27.3
339.98044	16.1
343.31226	34.0
347.10663	32.7
348.81421	44.7
351.22296	87.5
352.48956	10.8
354.32727	88.0
356.12961	93.8
357.07224	23.8
359.15430	138.9
361.01019	84.0
362.28464	28.6
364.33313	27.8
367.21710	81.1
369.28644	152.5
370.29694	106.9
371.12891	37.1
372.28021	64.7
373.18887	115.2
375.14471	79.2
377.12466	115.7
378.16711	64.3
379.31369	84.4
381.36743	15.8
382.33148	81.0
387.04755	94.4
388.17023	100.8
389.33356	56.7
390.82111	40.0
391.51318	35.8
393.25452	231.1
394.41162	100.2
395.10925	55.1
396.07776	124.0
397.30963	19.9
399.19299	56.3
401.49591	77.0
403.29181	62.0
404.07996	89.9
404.94885	144.2
410.37946	34.4
412.38245	127.1
414.31763	102.4
415.30109	35.8
416.28601	21.2
417.27930	180.8
418.28790	52.3
419.22418	55.3
423.67706	215.3
427.43390	91.9
429.83160	60.8
432.04938	70.8
433.12231	67.6
435.05487	133.1
436.75903	52.0
439.32080	30.9
441.28796	18.0
442.06757	37.1
443.33118	26.5
444.21515	188.5
445.29718	35.7
447.48010	55.6
448.18237	51.5
450.16296	51.2
452.64551	13.2
455.06854	34.5
456.11206	182.7
457.34082	11.8
458.03265	47.4
460.02649	488.5
461.19220	651.9
462.37238	790.1
464.09583	189.5
465.12408	13.1
468.12335	34.0
469.21484	23.7
470.22870	65.8
471.83588	118.9
472.75494	23.8
473.55505	53.6
478.09338	843.5
479.28235	17913.3	y (4) (1+)
480.30060	3692.1
481.34045	1256.9
482.42719	321.4
483.30579	401.1
486.18188	47.8
487.43225	111.8
488.29181	166.6
489.97333	73.1
492.04669	29.9
494.75769	114.7
495.86169	246.4
497.74963	168.3
498.36896	19.8
500.27039	125.5
501.21466	116.3
502.54938	66.3
503.29706	114.9
504.46271	38.1
507.28278	22.1
508.43494	481.1
510.05219	184.6
512.04321	110.3
514.03589	189.8
515.68683	192.3
516.44934	32.0
517.34656	365.5
518.06885	301.3
519.55005	215.4
520.30475	103.6
521.26715	27.8
522.00275	72.2
525.07599	28.0
526.86060	60.8
528.27362	13.2
529.12891	28.8
530.26129	319.1
533.02533	305.7
534.14032	122.4
535.53894	43.2
542.81244	26.6
543.70941	23.7
546.25415	332.0
547.20294	82.3
547.90759	68.7
549.05725	33.1
549.99213	104.2
551.17303	62.1
552.46356	50.7
553.35919	86.1
555.49127	166.6
556.26825	54.0
559.49084	70.3
560.73535	28.9
562.27765	115.4
563.08185	45.7
563.85272	56.5
564.46045	137.6
565.22394	241.3
566.24762	17.2
567.69592	188.4
569.10687	21.2
570.03229	132.0
570.89233	56.6
572.65778	138.9
573.41901	34.4
574.70795	194.0
576.16095	57.8
578.03925	37.9
579.37274	43.0
580.25610	52.8
581.33990	467.8
582.46417	154.8
583.59039	77.2
585.29681	25.1
586.71655	73.8
587.53491	130.0
590.56470	163.3
591.18628	1234.7	y (11) (2+), b (5) (1+)-H2O, b (11) (2+)
592.31342	12147.8	y (5) (1+)
593.24640	4218.7
594.27826	1279.8
595.08850	418.0
597.46277	98.9
600.09454	40.9
602.08820	92.8
605.07874	14.5
607.35382	10.5
609.18115	2132.1	b (5) (1+)
610.16449	916.7
611.20386	87.2
612.40289	64.7
613.06122	68.2
614.39410	10.6
615.24182	14.8
616.32782	25.0
617.04327	14.8
619.97974	165.5
621.19086	32.7
622.22137	182.1
624.30170	38.2
626.08997	75.6
626.94153	31.4
628.03345	368.7
631.22760	24.1
632.45209	39.4
633.73517	265.7
634.43335	38.8
635.34283	21.2
636.25208	33.4
637.47247	268.7
641.26666	87.5
642.15491	250.9
642.88214	96.0
644.16840	241.1
645.26678	148.8
646.37885	621.7
647.91791	45.7
649.20496	150.5
649.93207	9.2
650.84888	49.9
651.96088	99.1
653.58276	122.2
655.25946	50.0
656.22150	95.6
658.15839	127.9
660.18140	732.4
661.22565	278.1
662.05060	133.2
663.07910	399.3
663.93207	329.3
665.51001	69.2
666.20490	140.6
667.56421	32.7
668.19592	193.4
669.13593	49.1
670.08868	30.5
671.65985	1454.2	y (12) (2+)
672.39191	701.3
673.77130	327.4
674.56342	124.7
675.42560	29.2
676.22064	143.5
678.18243	1768.2	b (6) (1+)-H2O
679.21307	641.8
680.23761	313.7
681.27667	211.1
682.31488	218.8
682.95984	26.1
684.39490	128.4
685.22058	202.2
685.86340	16.8
688.03534	61.2
688.85162	188.5
692.22736	194.9
694.46863	545.7
696.06097	1692.9	b (6) (1+)
697.16498	1238.7
698.29474	398.0
699.37360	331.4
700.80023	66.1
702.05688	184.1
703.19611	123.0
704.21039	670.3
705.43451	2016.2	y (6) (1+), b (13) (2+)-NH3, b (13) (2+)-H2O
706.39459	954.8
707.45123	199.4
708.53387	181.9
709.48724	15.8
710.63043	148.1
711.44623	14.2
713.07001	1143.4	y (13) (2+)-NH3, y (13) (2+)-H2O
713.73785	1005.2
714.54620	1059.7	b (13) (2+)
715.78961	107.9
717.48309	287.7
719.76752	141.4
722.06415	5325.9	y (13) (2+)
723.07312	2864.6
723.97314	361.4
725.02191	91.9
726.85791	28.7
729.22797	472.0
730.01483	461.2
730.92279	253.6
732.30927	108.2
733.48712	353.9
734.23297	43.0
735.22784	13.2
736.91107	61.2
738.44659	128.3
739.60608	119.9
740.39886	310.1
741.90302	163.6
742.88098	89.8
744.17682	105.4
746.94635	1076.9
748.02203	553.1
748.91986	207.6
750.15875	687.0
752.10608	31.4
753.29657	185.1
755.52362	155.7
756.23969	146.0
758.04974	215.1
758.79163	46.0
759.39325	348.0
760.63324	58.9
762.40961	5083.2	y (7) (1+)
763.60217	3254.0
764.61957	1183.4
765.27142	1376.7	b (7) (1+)-H2O
766.08539	254.4
767.00299	1239.9
768.05341	78.5
769.48407	63.6
771.45227	185.4
772.53644	1612.5
773.68842	799.2
774.54510	315.3
775.78351	1464.3
777.14459	255.1
777.79102	19.5
778.73865	11.8
780.08698	217.8
781.17157	2080.1
782.74066	2717.6	b (7) (1+)
783.53705	1299.4
784.36035	1112.1
785.45978	404.2
786.37946	217.7
787.72156	403.9
788.87885	208.9
790.01971	72.7
791.70587	462.2
792.40057	45.7
793.48285	446.8
794.56573	121.6
795.23804	18.6
797.64789	759.5
799.25385	2681.4
800.46338	625.2
801.27301	79.6
802.71863	721.1
803.51440	1891.4
804.33929	473.5
805.22668	594.8
806.13348	175.4
806.80426	153.8
809.12311	610.7
810.01447	164.7
812.13287	7181.9
812.95471	8363.3	[M+2H] (2+)-NH3-H2O
814.06793	2013.5
814.85034	140.0
815.62006	431.0
816.61823	379.8
817.45111	156.3
818.31055	336.0
819.01044	460.3
820.77502	6410.0
821.53906	6735.0	[M+2H] (2+)-NH3, [M+2H] (2+)-H2O
822.42438	611.6
823.43085	423.2
828.83490	43.8
834.71216	212.6
837.54736	21.1
839.48236	74.6
841.10870	27.4
842.89337	84.0
844.13214	255.0
845.23285	138.8
847.51031	41.2
848.45142	14.1
851.21100	39.3
852.64667	283.1
853.59521	177.1
854.52692	203.6
855.37091	159.5
857.09930	58.0
858.20544	233.0
859.53827	167.4
860.43024	222.3
861.28479	522.2
862.27185	711.5
863.13824	396.4
864.28766	55.1
865.24805	30.3
866.24860	49.5
869.19733	13.2
870.81146	33.4
873.73810	52.5
874.64691	120.1
876.32196	2752.5	y (8) (1+)
877.44037	4149.4
878.52954	2276.7	b (8) (1+)-H2O
879.37823	1581.1
880.20129	1503.8	b (8) (1+)-NH3
881.32452	753.1
882.17682	228.4
883.37610	84.6
884.12555	160.0
885.36554	140.2
891.38678	41.2
892.58154	55.1
893.33636	98.2
895.15961	48.2
897.30402	1138.2	b (8) (1+)
898.29132	652.4
899.16315	584.0
900.42993	327.7
901.35382	525.9
902.39032	302.7
904.07764	53.8
905.01276	55.4
906.09174	195.2
907.26489	163.6
908.61566	119.2
909.93732	267.1
910.90308	669.2
911.68805	236.5
917.81342	169.9
919.23480	485.3
920.33984	250.5
921.40179	377.9
925.21149	485.7
925.81940	200.4
926.68097	27.4
929.60663	215.7
930.33502	190.8
931.46539	104.9
932.29620	172.7
934.51752	165.6
936.21051	235.4
937.21771	594.5
938.06836	272.1
938.90009	106.1
939.64722	66.0
940.32098	197.0
941.27539	45.9
942.13324	78.2
943.27460	168.8
944.34174	69.1
945.66095	118.4
946.32452	740.0
947.26367	787.4
948.56104	230.0
949.55621	148.3
950.93817	267.2
954.36566	605.4
955.04559	573.1
956.26074	495.2
957.09277	244.6
958.17529	79.4
959.44629	502.9
960.32446	224.0
961.04340	102.1
962.38666	141.7
963.38080	3852.1	y (9) (1+)
964.36621	3778.4
965.47723	2606.3
966.28149	645.0
967.40894	140.8
971.01251	66.1
973.33783	39.8
974.28632	125.5
975.80121	18.4
978.60352	79.4
980.40192	97.2
981.43073	47.4
984.63989	21.5
986.23193	26.8
988.27832	151.6
989.26263	83.5
990.27985	105.1
993.47705	29.2
995.12311	22.1
997.37921	171.8
1000.68164	95.5
1003.31451	222.0
1004.34711	148.3
1005.24658	224.3
1006.38727	30.5
1008.42438	53.6
1009.11737	67.4
1012.23431	67.8
1013.52374	66.1
1014.36151	458.1
1015.30884	534.4
1016.52783	294.7
1017.46759	66.3
1018.16669	133.3
1019.28766	139.4
1021.41577	57.5
1022.13788	280.0
1025.36353	132.5
1026.44031	119.6
1027.44104	249.8
1028.37720	63.3
1029.46619	48.1
1030.25366	123.2
1031.18604	715.8
1031.83582	476.2
1032.64014	1185.1	y (10) (1+)-H2O
1033.39734	1602.6	y (10) (1+)-NH3
1034.45532	1004.6
1035.50452	381.1
1036.48535	85.2
1038.97119	216.9
1040.00195	48.3
1041.42310	131.2
1044.16016	84.7
1045.62305	710.6
1046.63330	29.1
1049.13623	2426.1	b (10) (1+)-H2O
1050.30566	8410.2	y (10) (1+), b (10) (1+)-NH3
1051.37256	6524.8
1052.35815	3443.8
1053.35571	905.8
1054.56165	155.2
1056.40295	40.6
1057.13757	67.8
1059.13770	52.9
1061.42578	88.5
1062.06091	73.9
1062.96729	239.9
1064.23413	146.5
1065.32422	33.0
1067.16455	2797.4	b (10) (1+)
1068.14233	1513.2
1069.16687	793.6
1070.40430	222.9
1071.44287	51.4
1072.82813	185.8
1075.46729	47.6
1079.23328	119.6
1080.95776	183.9
1081.70142	33.9
1083.41736	51.9
1085.24194	40.2
1087.36597	117.0
1088.37549	179.4
1089.33276	95.6
1091.40637	139.3
1092.16931	17.2
1095.47302	18.8
1097.82129	69.0
1102.28699	134.5
1103.10242	55.4
1104.88110	269.1
1106.42261	68.7
1108.15503	27.9
1109.19580	34.0
1110.23303	109.3
1111.24353	42.9
1111.94995	77.4
1114.32324	60.4
1115.19507	206.5
1116.30212	263.7
1118.62976	53.4
1119.37109	43.6
1123.05957	93.4
1125.28198	28.7
1126.44678	171.6
1127.17188	319.0
1128.20898	357.1
1129.32788	110.2
1130.21631	36.5
1133.75488	183.2
1134.40088	62.9
1136.14807	144.6
1137.28833	62.0
1141.39075	111.2
1144.14880	378.4
1145.11279	1380.4
1146.21167	1240.7
1147.28149	269.7
1148.08545	33.1
1151.84204	109.1
1152.88611	80.2
1153.61987	261.9
1155.51367	27.9
1158.95679	38.5
1162.28589	2222.1
1163.28101	3911.7	b (11) (1+)-NH3, b (11) (1+)-H2O, y (11) (1+)-H2O
1164.26636	2152.8	y (11) (1+)-NH3
1165.33179	1392.1
1166.33130	514.3
1167.47644	158.2
1169.90430	15.8
1171.27429	79.5
1174.02759	162.5
1175.96326	50.5
1178.70276	59.4
1180.19653	3717.8	b (11) (1+)
1181.32751	5762.2	y (11) (1+)
1182.39075	3623.5
1183.43616	1940.1
1184.45837	310.5
1185.41187	145.0
1186.25830	50.1
1187.36108	67.5
1188.22083	20.0
1190.67139	51.3
1191.37915	43.4
1193.44897	89.3
1194.58459	41.2
1196.24414	135.4
1197.33643	59.8
1198.22168	49.5
1202.07495	404.6
1203.19946	126.4
1204.45715	30.5
1205.74731	14.5
1211.28967	42.5
1212.52246	39.4
1213.17847	124.2
1219.00146	89.3
1221.19519	28.8
1226.51062	63.4
1228.47729	39.8
1229.82239	72.6
1230.56958	37.4
1231.42175	50.5
1232.39331	179.6
1233.02979	61.7
1234.37231	101.3
1235.35010	66.2
1238.32239	65.4
1247.32373	73.7
1248.31189	32.1
1249.60339	188.2
1251.72839	34.7
1252.36584	31.4
1255.30420	87.7
1259.49500	76.7
1261.15527	74.4
1266.29492	45.1
1268.34338	46.1
1269.79370	22.5
1271.29138	31.6
1273.35461	168.5
1274.51074	38.1
1276.47058	122.5
1277.56018	20.3
1278.46033	42.1
1283.90344	30.3
1287.13855	122.9
1287.97778	18.2
1291.43408	848.2
1292.50452	44.8
1293.61621	62.1
1296.73645	55.9
1300.12695	90.7
1301.36792	156.1
1303.18347	62.2
1304.10107	174.7
1305.05310	326.0
1306.10852	569.0
1307.11401	213.6
1308.35364	14.1
1312.32532	49.4
1313.12976	75.4
1315.76404	22.5
1318.35327	109.6
1318.98193	127.8
1319.91760	39.8
1322.22180	1226.3
1323.25085	1433.8	b (12) (1+)-H2O
1324.22961	1527.0	y (12) (1+)-NH3, b (12) (1+)-NH3, y (12) (1+)-H2O
1325.26990	522.3
1326.39685	112.4
1327.10852	49.9
1333.76221	45.6
1337.24500	105.2
1340.24707	2067.1	b (12) (1+)
1341.22327	2062.3	y (12) (1+)
1342.37146	1651.0
1343.44702	226.8
1344.28748	301.4
1345.13831	131.3
1357.52539	23.4
1366.32068	37.4
1368.19446	38.1
1370.64026	41.5
1371.87927	82.7
1374.31396	62.0
1375.32458	233.3
1376.01343	9.9
1378.47180	15.9
1380.38245	29.1
1383.13928	86.6
1391.13098	260.7
1392.48499	131.6
1393.47046	55.3
1394.26770	54.8
1399.05273	42.1
1400.10144	147.8
1400.89929	14.5
1405.34680	283.3
1406.35339	67.7
1409.31787	434.5
1410.26257	604.9
1411.31433	494.8
1412.44519	486.1
1416.62329	57.1
1418.28699	72.0
1420.37317	34.1
1421.64331	116.8
1427.25769	252.2
1428.24792	486.4
1429.22546	250.3
1430.24915	169.5
1431.43787	64.9
1442.05371	25.0
1443.45825	18.5
1444.44446	67.3
1448.21899	41.9
1449.40796	124.0
1451.63147	47.2
1456.00403	23.9
1466.08740	195.0
1466.72095	151.6
1467.64001	211.2
1468.48621	45.4
1469.51160	210.0
1470.55701	61.0
1484.28967	497.2
1485.42542	336.2
1486.68945	273.0
1487.34570	11.3
1488.97913	77.3
1496.43970	42.2
1497.80994	45.2
1515.43481	35.5
1542.30615	36.9
1568.20703	83.3
1569.50256	99.9
1615.87817	43.3
1638.71313	76.1
1657.21130	76.5
