# Supplementary material for: Phosphoproteomic Analysis of Platelets Activated by Pro-Thrombotic Oxidized Phospholipids and Thrombin
Source: PLoS One. 2014 Jan 6;9(1):e84488. doi: 10.1371/journal.pone.0084488 (PMC3882224; doi:10.1371/journal.pone.0084488)
Supplement: Annotated Spectra S5 — (ZIP) [file pone.0084488.s008.zip › TDTCMSSNGLLCSGR_-14_2_99545.txt]

m/z	i	matches
234.21594	90.4
239.17796	66.7
240.43320	98.0
241.33008	35.1
246.24489	129.3
247.15897	75.0
254.11365	121.1
255.04697	31.4
256.02151	177.2
257.17554	72.7
258.49210	72.4
259.33453	81.4
260.37415	44.6
261.96906	384.7
263.08551	224.6
265.93567	140.4
269.26825	81.2
270.07959	56.9
271.35480	175.8
272.30457	161.4
273.13266	86.1
276.02368	194.0
279.19174	47.9
279.89221	80.7
282.21524	121.4
284.18225	388.3
284.93939	62.0
286.33850	75.3
287.17722	302.1
289.46777	65.4
292.15198	91.2
294.43134	69.0
296.07483	58.6
300.47086	89.3
301.15381	24.7
302.15204	160.2
303.28082	50.7
305.36987	78.5
310.10748	83.5
311.35895	17.4
313.33466	313.3
314.17401	166.3
317.21729	212.4
318.24554	140.5
319.38623	5358.5	y (3) (1+)
320.46027	342.3
324.31314	46.5
326.48187	50.9
328.99088	37.5
330.46155	29.4
333.36819	85.8
334.94614	288.4
336.02979	24.5
338.82327	275.6
339.50446	117.6
340.40186	80.0
341.95593	220.6
343.20410	95.0
344.47800	33.8
346.55090	88.4
349.15964	91.8
351.40070	49.2
352.39783	199.0
354.17322	178.0
361.27075	99.9
366.04260	62.9
369.21149	448.4
370.21082	583.9
371.29272	346.5
372.29987	56.2
373.49451	157.2
375.51929	121.0
377.10168	338.9
379.00134	425.8
381.40747	161.4
384.11096	125.8
385.33005	111.3
387.51221	184.0
388.43146	259.5
389.11340	107.1
391.29114	149.6
393.12299	591.4
394.10480	163.7
397.36267	293.6
399.25574	26.8
400.35095	156.3
401.18994	105.0
402.94360	116.5
405.30280	180.6
406.41443	34.8
407.20673	69.4
408.27100	172.8
411.24994	123.7
413.32874	178.0
414.23706	25.1
416.02966	615.1
417.32788	338.0
418.34290	150.5
419.12793	63.1
420.58563	72.4
422.62115	90.5
425.11115	316.2
426.34650	151.2
428.13171	80.9
432.40289	37.5
434.20184	149.4
435.24286	210.5
437.31165	107.5
438.27930	60.1
440.48901	70.0
441.78351	244.5
442.45532	272.8
443.20135	182.7
444.75287	72.8
445.48987	321.8
446.15924	113.7
447.61230	31.9
449.33051	332.8
450.21521	231.8
451.25330	244.1
452.21124	45.5
454.42877	45.6
455.31116	26.7
456.06744	145.1
459.04462	115.5
460.20227	403.8
462.06073	1724.1	y (4) (1+)-NH3
462.91888	525.1
463.57825	127.1
464.29065	213.9
465.41986	233.8
466.41284	95.8
469.44562	48.4
472.13977	293.4
473.15448	211.8
473.78247	81.1
475.21490	87.1
476.50427	91.6
478.31891	730.0
479.32202	20895.5	y (4) (1+)
480.34552	3152.0
481.39099	1582.5
482.29321	150.0
483.41748	239.6
486.08252	108.9
487.56213	107.9
490.14172	179.6
491.43268	43.2
494.45099	31.9
497.17664	164.2
498.53540	200.1
500.13226	431.9
501.25018	314.8
503.08466	158.9
505.15619	26.8
508.30365	277.0
508.96521	24.3
510.16168	197.7
510.80658	111.2
512.16376	28.2
512.87262	67.1
515.26794	108.4
516.25391	214.9
517.05255	104.1
518.30933	854.5
519.24646	145.0
521.70367	90.8
525.17004	134.2
526.79443	249.9
527.61481	88.3
528.95923	174.4
533.19421	1039.9
534.01135	111.2
535.27185	63.1
535.90295	68.0
537.47144	78.3
541.29938	110.4
542.18829	494.5
543.13538	276.1
544.80640	59.3
546.52100	324.4
547.21326	45.7
549.48743	45.0
552.14423	43.9
552.95013	325.6
553.85529	288.6
554.81659	77.8
556.76764	157.4
557.91278	30.2
559.12329	125.8
561.35858	154.9
562.47833	304.4
563.21008	50.5
564.32990	75.5
565.46588	67.8
566.37225	320.1
567.12067	222.0
569.13647	621.8
570.00116	111.9
570.63922	130.7
572.73889	125.1
573.62238	297.8
574.42487	130.7
575.41193	184.8
576.87427	204.5
579.28876	74.6
580.27191	124.3
581.13641	246.9
581.86688	306.3
582.82977	236.0
585.16132	179.9
586.75397	223.3
588.00604	91.9
589.20740	172.1
590.37860	182.9
591.25635	1646.4	y (11) (2+), b (11) (2+), b (5) (1+)-H2O
592.36237	14416.1	y (5) (1+)
593.34003	3754.0
594.40710	1163.2
595.10382	44.6
597.13043	114.3
598.96057	116.7
601.37030	259.8
602.27496	445.1
603.38538	115.8
604.28009	337.0
605.26685	55.0
605.98993	40.0
607.19647	29.2
609.19037	2780.8	b (5) (1+)
610.27350	306.9
611.18347	1084.6
612.05139	40.8
614.11859	67.2
616.15741	461.7
617.26202	294.1
618.30328	139.6
622.16632	44.3
623.19330	416.2
624.62146	114.0
627.55170	204.7
628.55585	66.9
629.49823	90.5
630.79596	867.1
631.43195	1480.9
632.52008	1411.0
633.31226	499.9
634.23804	198.9
635.05823	66.6
638.75500	316.2
639.71637	382.2
640.57635	213.1
642.23419	100.5
643.01587	198.0
645.48895	88.0
646.46088	670.7
647.24713	167.4
648.09674	81.2
649.36304	288.5
650.25421	185.1
651.44830	223.1
652.21735	137.9
653.16638	70.9
654.19049	256.2
656.54120	130.9
659.53265	813.3
660.36438	852.3
661.05981	421.7
661.76324	266.1
663.13745	1442.3	y (12) (2+)-NH3
664.15350	404.9
665.47125	45.5
667.40552	130.5
668.05701	465.9
669.30444	545.7
670.26190	369.9
671.63580	1574.2	y (12) (2+)
672.49908	1145.0
674.12848	226.5
675.25574	1033.6
676.37775	1268.1
677.32098	202.9
678.09534	2109.9	b (6) (1+)-H2O
679.33063	1036.9
680.32880	395.8
681.17535	87.9
682.51776	286.5
683.22180	170.6
684.19244	378.8
685.24139	497.6
686.36432	161.2
687.40576	119.0
689.32159	257.1
690.33612	50.3
691.55292	252.8
692.15582	495.3
693.54309	149.2
694.77429	577.3
695.46472	467.5
696.20685	2101.0	b (6) (1+)
697.18732	575.2
698.32550	180.5
699.47736	167.9
700.56042	516.8
701.18121	105.0
703.21448	336.2
704.20374	621.4
705.47571	3979.9	b (13) (2+)-H2O, y (6) (1+), b (13) (2+)-NH3
706.52454	1376.5
707.34601	340.9
708.18848	83.6
709.63330	142.1
710.45184	492.0
711.23553	32.6
712.14563	322.3
713.24182	2229.9	y (13) (2+)-NH3, y (13) (2+)-H2O
714.07452	1613.3	b (13) (2+)
714.96576	560.2
715.70465	82.0
719.18402	52.6
720.20306	67.1
722.07117	7060.4	y (13) (2+)
722.80731	1432.0
723.43024	998.6
725.18744	383.3
726.21033	560.5
728.54614	290.4
729.32642	258.2
730.33636	646.6
732.09900	131.6
733.17938	416.3
734.83264	226.8
736.29950	293.4
737.96100	584.6
738.84882	69.4
739.76917	116.5
740.54761	119.2
742.45551	405.9
743.20282	355.7
744.60297	190.8
746.10889	1194.6	y (7) (1+)-NH3
747.21442	1600.7
748.13275	1397.0
749.24225	872.1
750.02167	650.6
751.20654	311.8
752.71674	888.9
753.50964	307.2
754.91559	605.9
755.62164	69.1
756.40948	1045.7
757.04401	206.0
758.59491	341.4
759.91302	321.1
761.14056	799.1
762.46826	9099.0	y (7) (1+)
763.53461	5871.4
764.65460	2516.9
765.61676	2870.7	b (7) (1+)-H2O
766.64502	1078.5
767.53363	699.4
768.36945	119.8
769.87457	317.6
771.60675	8336.6	y (14) (2+)-NH3
772.57550	7743.3
773.44592	1930.8
774.12543	401.0
775.17059	435.0
775.80798	982.3
776.92389	620.8
778.03546	280.0
780.32288	12315.2
781.14221	12802.2
782.19177	9606.1
783.35559	1583.6	b (7) (1+)
784.12347	740.9
785.10388	744.1
786.80792	512.0
787.56049	320.0
788.45416	46.0
789.83630	1164.2
790.51556	412.4
791.21869	1677.7
792.35938	502.2
793.72565	825.8
794.66772	512.2
795.27783	169.3
796.96533	2607.7
797.61615	1417.5
798.35797	1900.3
799.35260	912.9
799.95374	129.1
800.99689	680.1
802.47601	849.7
803.58954	5230.9
804.78687	661.8
805.55487	122.7
806.26617	370.1
807.28778	688.5
808.75262	1711.0
809.40143	389.4
811.37885	5530.6
812.34741	21645.5	[M+2H] (2+)-NH3-H2O
813.36713	6312.3
814.34900	892.9
815.83020	1101.1
817.22504	1191.6
818.13092	275.9
818.86621	767.4
820.65332	10709.8	[M+2H] (2+)-NH3, [M+2H] (2+)-H2O
821.57379	6931.7
822.37122	80.5
824.01422	71.9
824.97290	39.6
833.68500	92.9
836.95013	48.4
842.68805	121.3
843.95569	169.2
846.00897	167.1
846.69562	161.1
851.35785	29.6
852.46912	59.5
853.38458	89.9
854.25867	76.1
855.47882	133.9
856.99298	274.5
858.23077	128.4
859.43176	611.7
860.62811	775.9
861.44598	219.6
862.59332	525.8
863.40564	606.0
866.13470	205.5
867.44586	154.1
869.33087	161.9
871.39911	72.9
873.07227	200.2
873.99847	66.7
876.49719	4357.8	y (8) (1+)
877.53625	7076.0
878.46735	2556.3
879.49896	1734.9	b (8) (1+)-H2O
880.40009	2076.7	b (8) (1+)-NH3
881.35175	631.2
882.27917	416.8
885.88873	137.7
886.59204	94.9
888.46558	92.4
890.49646	149.3
892.05066	147.0
893.09479	211.7
895.43073	187.9
896.72595	1794.8	b (8) (1+)
897.66229	927.5
898.30933	1148.8
899.26617	878.3
900.08447	482.3
901.04932	129.2
901.71991	100.4
903.42505	31.5
905.25238	208.2
905.87628	353.6
906.65558	116.1
907.76898	31.9
909.47516	418.8
910.50970	543.5
911.59521	256.4
912.82794	246.1
913.53229	24.6
914.51270	156.2
917.24463	235.9
918.67511	594.4
919.41724	481.6
920.40424	520.7
921.37543	158.5
922.63983	126.5
923.26349	303.5
924.04059	39.8
925.63666	110.3
928.32086	499.6
929.63519	436.1
930.46100	214.3
931.33673	107.7
932.23639	116.6
935.81812	116.1
936.47339	118.2
937.11652	713.7
937.87964	1086.3	b (9) (1+)-NH3
938.51825	90.1
939.22363	217.3
940.01154	165.7
941.39160	492.7
944.87897	22.1
945.75250	245.7
946.61688	1849.7	y (9) (1+)-NH3
947.56207	683.7
948.39740	256.3
949.45453	191.8
950.56104	29.5
951.97809	129.2
954.26007	317.0
955.43481	1142.3
956.70435	146.6
958.10272	62.5
959.23712	264.8
960.86053	93.0
963.44922	5090.8	y (9) (1+)
964.41797	7620.7
965.53278	3453.4
966.50507	1194.6
967.42487	42.3
973.18280	536.4
974.53467	397.7
975.41412	547.5
976.50018	24.5
977.65570	107.2
978.41266	48.0
980.10248	123.7
982.68188	174.9
983.39618	240.2
985.29486	235.7
987.98810	119.8
989.49554	144.7
990.77777	196.4
991.43121	205.3
992.85577	93.0
993.45892	195.9
994.64020	230.2
995.54559	26.7
996.86353	64.0
997.58331	322.4
998.42645	164.9
999.50543	166.8
1000.57617	281.9
1003.33594	283.1
1006.42780	26.8
1008.27582	408.6
1009.35425	399.8
1010.38446	568.8
1011.88983	145.3
1012.49506	470.8
1013.25543	373.6
1014.30615	1035.8
1015.40039	788.9
1016.33398	257.8
1017.57080	368.0
1019.44806	247.9
1023.37128	69.0
1024.47351	188.4
1026.16357	655.7
1027.32959	1022.5
1028.44922	692.6
1029.77771	146.3
1031.27344	783.0
1032.31360	1863.0	y (10) (1+)-H2O
1033.39221	1875.1	y (10) (1+)-NH3
1034.55969	1404.1
1035.79443	64.2
1036.48059	254.9
1037.28589	338.9
1037.98840	54.0
1039.44690	507.1
1040.30176	507.8
1041.51343	276.7
1042.69775	166.6
1043.66052	305.6
1044.75806	739.8
1045.63892	86.5
1046.31592	111.5
1047.87793	210.8
1049.28125	2209.9	b (10) (1+)-H2O
1050.48853	10383.0	y (10) (1+), b (10) (1+)-NH3
1051.50134	8505.7
1052.45654	5311.0
1053.46143	2751.7
1055.70337	190.5
1056.62585	215.8
1057.98401	121.7
1058.93164	622.0
1059.81458	47.2
1061.35107	62.4
1062.35376	328.5
1063.62720	212.8
1066.01746	33.9
1067.28125	1937.4	b (10) (1+)
1068.22754	3146.3
1069.39063	965.8
1070.41772	443.7
1071.54565	96.0
1073.33032	50.3
1075.94324	367.6
1076.72974	129.5
1077.37061	113.4
1078.38928	27.1
1079.54321	158.5
1080.45557	40.8
1083.24097	258.1
1084.01245	104.7
1087.27637	306.8
1088.12036	64.3
1089.13123	217.2
1090.01233	194.5
1091.17786	425.1
1092.70020	360.7
1093.39526	464.8
1094.58618	150.4
1098.60449	212.8
1100.29834	493.9
1101.28955	184.4
1105.60754	26.9
1106.47852	30.8
1108.64929	91.7
1109.60010	158.8
1114.29492	100.0
1116.41406	194.5
1117.47461	34.9
1119.51318	137.7
1120.51331	288.8
1121.65430	255.4
1124.40063	121.6
1125.35535	130.7
1127.12817	517.4
1127.83813	184.6
1129.35974	781.3
1130.83179	456.4
1132.41162	395.4
1133.77637	186.8
1136.28418	64.8
1138.35376	69.3
1141.29211	118.7
1142.31848	76.2
1144.20227	1294.3
1145.27307	2693.1
1146.27759	914.2
1147.19678	744.3
1148.55151	244.6
1154.92786	566.8
1158.49243	39.7
1159.15503	42.0
1162.40564	3136.3	b (11) (1+)-H2O
1163.33813	3901.8	b (11) (1+)-NH3, y (11) (1+)-H2O
1164.24817	3221.4	y (11) (1+)-NH3
1165.36523	567.8
1166.76440	425.7
1168.15723	316.7
1171.67590	62.1
1175.32068	65.9
1177.34546	149.5
1180.21240	4891.0	b (11) (1+)
1181.45679	7365.5	y (11) (1+)
1182.51563	5461.8
1183.49170	2359.2
1184.44604	1238.0
1198.37134	45.6
1202.11853	87.2
1212.53210	32.0
1213.35779	50.7
1214.48157	72.8
1215.55762	32.2
1217.18811	81.3
1222.88306	222.6
1223.82410	247.4
1224.77441	257.5
1225.50928	125.8
1227.73303	71.4
1228.48010	196.0
1231.03711	290.2
1232.15039	343.1
1233.28516	308.1
1234.36279	38.6
1238.00024	120.7
1243.04626	187.2
1246.75305	83.5
1248.15674	328.3
1248.88269	80.8
1250.32666	246.2
1253.25708	172.8
1259.46179	22.3
1262.52966	184.8
1263.43970	199.5
1264.45813	346.9
1266.57336	240.9
1270.08154	86.5
1271.84656	238.7
1273.50769	116.4
1277.48938	171.8
1279.65613	29.2
1281.67395	38.6
1282.42297	184.5
1283.34802	93.1
1284.36731	156.6
1286.50122	64.4
1287.76880	415.0
1288.41296	99.3
1290.04065	57.2
1291.64307	311.5
1296.42151	73.7
1298.73206	157.1
1299.63464	58.0
1300.87903	54.8
1304.55139	263.8
1305.35266	267.5
1305.98938	141.6
1307.45667	561.2
1311.84656	120.0
1313.48108	229.3
1314.75623	88.3
1317.38123	275.2
1318.53467	88.2
1319.51794	304.4
1320.42932	461.0
1322.61182	1365.0	b (12) (1+)-H2O
1323.50061	1522.1	b (12) (1+)-NH3, y (12) (1+)-H2O
1324.39160	1735.1	y (12) (1+)-NH3
1325.38123	933.0
1326.43201	180.6
1327.69763	34.3
1328.76892	196.2
1330.71008	156.4
1333.30664	84.2
1334.51257	215.5
1336.89197	161.5
1337.93262	33.9
1340.36877	2035.5	b (12) (1+)
1341.28101	1822.2
1342.31006	1892.9	y (12) (1+)
1343.25085	726.6
1345.35608	41.4
1349.93225	64.8
1351.36438	43.2
1362.75598	38.6
1364.75427	50.3
1374.38953	160.9
1376.67993	137.7
1378.39063	55.9
1384.23401	145.5
1385.24390	105.7
1386.76331	53.2
1387.64050	73.2
1390.21924	410.1
1391.14197	162.7
1392.00891	100.1
1392.63367	71.6
1393.49304	40.9
1394.25061	161.8
1395.77332	112.1
1397.62415	160.8
1401.57849	36.2
1402.35657	31.9
1406.60986	57.9
1408.96692	240.4
1410.00464	1091.0	b (13) (1+)-H2O, b (13) (1+)-NH3
1410.76929	92.5
1411.45215	472.2
1412.11011	114.3
1414.05920	252.3
1414.76636	222.0
1416.57849	139.4
1417.54663	531.5
1419.03406	90.7
1422.78027	166.8
1425.54553	142.2
1426.34009	206.9
1427.31873	675.7
1428.50769	379.6
1429.16516	166.4
1430.01306	323.8
1431.50330	436.2
1432.36462	290.9
1433.51111	438.2
1434.40186	174.8
1442.83472	168.7
1444.52393	22.6
1447.98792	67.0
1449.28528	260.4
1450.18030	112.0
1451.38757	185.1
1466.23328	141.0
1467.44812	287.5
1468.33069	533.0
1469.53467	150.9
1474.83838	74.1
1477.75684	165.7
1479.47534	72.5
1483.71936	473.3
1484.50000	672.6
1485.66614	475.9
1486.32788	123.4
1487.14063	46.6
1492.62146	118.8
1495.27246	79.0
1496.41858	211.2
1497.15283	75.0
1512.21228	199.6
1517.36523	60.2
1521.71033	109.1
1545.50208	45.6
1549.57629	106.2
1561.03699	139.9
1568.77112	24.5
1574.20728	120.7
1650.99109	73.7
