# Supplementary material for: Phosphoproteomic Analysis of Platelets Activated by Pro-Thrombotic Oxidized Phospholipids and Thrombin
Source: PLoS One. 2014 Jan 6;9(1):e84488. doi: 10.1371/journal.pone.0084488 (PMC3882224; doi:10.1371/journal.pone.0084488)
Supplement: Annotated Spectra S5 — (ZIP) [file pone.0084488.s008.zip › TDTCMSSNGLLCSGR_-15_2_99467.txt]

m/z	i	matches
241.39163	54.0
242.34305	37.6
244.41040	37.2
245.25943	36.3
254.30232	41.9
262.10065	492.1
265.50610	35.7
268.87421	22.8
271.09821	105.6
271.91132	111.2
272.68442	179.5
273.32272	64.9
275.42957	69.2
276.07419	68.8
278.07947	36.0
279.29218	36.5
280.16132	23.2
284.29565	50.9
285.11591	22.6
286.10278	13.0
287.32245	42.7
290.26941	13.0
291.05630	91.2
292.11475	91.8
295.43628	66.6
298.39893	13.0
299.38733	162.4
300.31403	62.9
301.15878	62.0
302.21970	97.6
304.21716	34.0
307.36102	28.3
308.09064	22.6
310.21094	14.4
311.35626	100.9
315.40930	46.6
316.92749	139.8
318.16711	137.6
319.27332	4235.5	y (3) (1+)
320.35803	312.9
322.28903	27.1
324.35150	57.1
325.39996	233.8
326.66269	102.8
329.58850	40.4
331.09390	39.0
333.30835	129.4
334.64008	174.3
336.10022	98.6
338.79041	442.6
339.72852	167.6
340.43405	170.1
341.39954	53.2
342.04794	15.7
343.13611	52.1
345.16663	156.0
346.16156	62.4
349.35370	18.5
350.99609	130.4
352.37543	69.7
353.11011	37.9
354.10956	152.4
355.08514	78.9
356.24939	24.5
357.02374	98.9
358.33817	29.8
359.19934	35.2
361.17505	233.9
363.01401	21.2
365.07251	69.3
367.18381	18.5
369.12799	50.1
370.26697	333.8
371.27667	42.0
372.23895	32.8
373.20514	51.5
375.13135	155.1
377.13116	127.4
378.73517	28.6
380.37286	18.4
381.14941	171.9
382.35156	25.3
385.26031	95.3
389.23218	160.5
390.04419	33.7
393.21027	188.8
394.23871	96.8
395.19946	92.9
396.35004	87.6
397.61011	21.2
399.36761	107.2
401.11066	31.1
405.10645	152.4
408.27136	58.3
411.46851	58.5
414.12555	131.3
417.23901	83.0
421.30634	101.3
422.24774	172.9
423.31671	17.3
424.21954	144.3
425.06305	72.3
426.29620	82.7
427.13239	41.7
428.20270	65.1
430.46875	48.0
432.54675	170.1
433.21588	193.1
434.37653	144.4
435.09302	34.3
436.28809	10.3
439.11163	50.2
440.25665	26.7
441.13684	92.4
442.19214	108.6
443.28955	336.9
444.36853	36.5
445.39673	105.4
449.31744	55.0
451.34314	46.4
452.20032	20.1
454.46075	29.3
456.13318	67.7
457.41248	15.0
458.53583	62.5
460.21228	517.0
461.33661	749.4
462.33679	576.4
463.13336	72.2
464.21826	80.1
465.98236	17.7
468.31689	106.9
469.45319	134.1
470.13373	78.3
472.29919	104.9
473.50861	141.4
474.24219	93.4
477.01288	80.0
478.14130	744.8
479.29004	15673.1	y (4) (1+)
480.33557	2832.0
481.38892	640.3
482.35919	173.0
483.12946	43.5
484.29846	89.5
485.58643	53.7
487.20703	17.1
488.76514	92.9
490.18658	289.8
491.24982	69.6
492.36542	15.8
493.98029	28.4
494.63855	131.8
496.51788	35.2
498.16058	79.5
499.47784	163.3
500.22009	138.2
501.05786	121.0
502.05975	36.2
503.02661	203.8
504.54590	51.2
506.13605	71.5
507.13666	59.4
508.13965	274.8
508.98535	23.0
511.80182	178.8
513.45282	11.6
514.53870	23.3
515.43445	261.5
516.45959	191.5
518.27551	440.6
518.96289	11.4
520.19653	126.0
524.69287	145.5
525.39575	106.6
526.07251	81.8
528.18250	103.5
529.25159	265.4
530.20819	248.4
530.95447	27.0
532.07397	36.5
533.11591	155.1
534.25092	301.0
535.17432	73.8
536.33105	190.3
537.43842	171.1
538.50232	86.8
540.08911	84.6
541.30011	261.7
542.34161	248.6
543.02570	26.8
544.97845	257.5
545.73651	100.9
547.21063	174.8
548.40948	194.4
549.28955	23.4
550.27423	190.0
551.17902	79.6
552.47632	25.3
553.81299	132.3
555.82990	93.5
557.05035	51.2
559.26489	45.8
561.87103	61.2
565.51892	27.0
566.65607	56.8
568.90265	86.3
570.09454	138.0
571.40747	54.6
572.19391	145.2
573.08539	137.8
574.11713	341.0
575.05524	172.3
576.91705	49.4
579.77722	508.0
580.88330	104.9
581.59125	272.5
584.00592	105.7
586.17902	34.9
587.11578	237.2
588.29303	281.2
591.09882	987.8	b (5) (1+)-H2O, b (11) (2+), y (11) (2+)
592.32367	13294.0	y (5) (1+)
593.39081	3395.2
594.54346	141.3
595.36780	286.2
596.14960	10.5
598.33820	117.6
599.17365	270.1
599.88702	71.1
601.08466	85.8
602.25586	36.3
603.66296	168.5
605.15442	47.6
605.88788	179.0
606.70331	69.7
609.13800	1803.9	b (5) (1+)
610.21722	393.1
611.22552	208.7
612.11578	115.7
613.54553	175.0
614.66180	112.5
615.99786	140.0
617.40662	145.7
619.64307	111.5
620.34833	152.6
623.42981	19.9
624.11664	46.2
625.06989	67.8
625.80597	69.2
626.65680	82.9
627.81256	74.4
629.64801	628.3
630.78021	341.8
631.47882	772.7
632.36285	505.6
633.55695	286.1
634.27411	106.5
637.93774	283.5
639.12701	225.2
640.05444	163.9
641.32623	97.2
642.10822	157.5
642.97113	205.7
644.42700	171.2
646.17584	167.6
648.02692	489.9
648.99927	284.1
650.31177	237.2
651.51251	285.0
652.39532	85.3
653.34552	187.6
655.46246	121.8
657.05298	280.2
657.92706	69.4
659.50299	144.6
660.30249	784.3
661.40320	226.4
662.89496	957.7	y (12) (2+)-H2O, b (12) (2+)-NH3, y (12) (2+)-NH3
663.98999	336.7
664.77386	50.1
666.24493	214.5
667.01666	195.0
667.95251	416.4
669.12128	506.6
670.21338	230.5
671.55927	1646.1	b (12) (2+), y (12) (2+)
672.72278	222.6
673.88123	92.0
674.62921	195.5
676.57031	1693.6
677.63788	1099.6	b (6) (1+)-H2O
678.45624	540.7
679.36774	206.7
680.11499	246.9
681.29156	243.8
682.31018	221.2
683.33533	127.7
684.43036	66.5
685.30682	99.5
686.07941	268.1
687.13678	351.4
688.03839	89.8
690.37946	285.5
691.90942	303.9
692.67413	461.0
693.59070	156.3
694.69824	78.1
695.62970	171.2
696.36865	1251.2	b (6) (1+)
697.27374	371.8
698.19574	327.0
699.84515	54.3
700.59576	17.1
702.00372	53.7
703.53052	473.2
704.56854	1282.8
705.55072	1621.1	y (6) (1+), b (13) (2+)-NH3, b (13) (2+)-H2O
706.62408	384.7
707.50256	706.9
708.47040	57.4
709.62347	393.0
710.89612	392.6
711.91968	50.1
713.15326	1918.1	y (13) (2+)-NH3, y (13) (2+)-H2O
714.07654	1113.1	b (13) (2+)
714.87970	735.8
715.90210	268.0
716.96930	176.5
718.22675	235.2
719.15234	9.3
719.95569	51.6
722.04443	3375.8	y (13) (2+)
722.94586	509.7
723.68634	282.7
725.27301	380.5
726.18488	495.5
727.30829	276.4
728.37695	319.8
729.45416	631.4
730.29535	85.9
731.30603	140.5
732.95593	25.9
733.59991	360.0
734.36273	188.7
735.19843	245.2
736.36963	218.1
737.16089	332.0
737.95453	284.2
738.97595	56.9
739.86792	77.6
740.74622	395.9
741.85895	262.7
743.06232	663.4
744.43573	269.4
745.66248	594.3
746.80243	950.9
747.48926	397.9
748.32544	470.7
749.78333	798.0
750.45831	133.7
751.41888	218.9
752.13190	438.5
753.11615	171.2
754.02765	440.4
755.03705	592.8
757.72736	462.2
758.65302	329.4
759.62451	353.9
760.36346	213.7
762.38727	8707.4	y (7) (1+)
763.41278	3546.6
764.17145	1850.7
765.18719	1032.3	b (7) (1+)-H2O
766.55005	1650.9
767.31445	284.1
768.86896	103.5
770.90082	2825.2	y (14) (2+)-H2O, y (14) (2+)-NH3
771.99310	9996.3
773.05762	2329.8
773.93823	64.2
775.31012	1418.4
776.21161	716.4
777.36224	574.7
778.26031	139.4
780.15479	7810.0
781.17609	8081.3
781.95135	3205.9
783.14722	1193.0	b (7) (1+)
784.18103	721.1
785.15594	354.8
785.97784	437.6
787.14526	381.9
788.70258	853.2
789.58331	512.0
790.52228	1367.0
791.66974	329.6
792.32050	194.1
793.50848	843.9
794.69397	563.2
795.47516	117.1
796.57422	3569.5
797.75763	818.8
798.88904	1013.4
799.73474	1007.2
800.57294	90.5
801.50568	58.4
803.20465	3239.1
804.11456	524.4
805.36371	407.7
806.67059	764.2
807.53125	303.8
808.74109	587.3
809.61145	232.1
811.23712	2281.3
812.17535	13015.7	[M+2H] (2+)-NH3-H2O
812.91138	6579.3
813.53925	961.2
814.44855	659.6
815.04999	42.5
816.50250	762.5
817.50690	715.5
819.28070	526.5
820.15259	4612.8
821.00049	6674.9	[M+2H] (2+)-NH3, [M+2H] (2+)-H2O
821.96100	146.2
823.68097	101.5
825.97168	125.2
834.54535	243.4
835.87183	94.0
837.57367	141.4
839.47333	14.3
840.32050	352.0
841.55066	158.8
843.62213	113.0
844.42279	250.1
845.27759	24.1
846.57855	163.6
847.98212	173.9
849.47107	255.8
851.23749	281.2
852.34558	196.7
853.62579	95.8
855.12018	300.4
856.21332	669.9
857.30481	549.0
859.31750	496.8
860.31464	461.6
861.58044	357.9
862.41162	390.0
863.11652	276.5
864.16663	84.6
869.31189	157.9
869.96783	122.1
871.50372	111.0
874.51685	113.5
875.43329	332.0
876.54144	3226.6	y (8) (1+)
877.47382	1843.1
878.70154	851.3	b (8) (1+)-H2O
879.39587	561.8
880.18658	1530.7	b (8) (1+)-NH3
881.34729	236.2
882.71844	79.7
885.34241	160.0
887.66229	284.9
890.08667	335.4
891.18988	245.0
893.21075	75.2
894.01862	33.8
895.36383	219.2
896.53308	487.9
897.30426	908.7	b (8) (1+)
898.33392	720.3
899.26959	215.9
901.22235	174.7
902.31659	73.0
903.25201	129.2
905.14624	1845.8
905.95972	598.2
908.22388	731.7
908.95599	353.1
909.95795	130.1
911.13770	232.0
912.49536	374.6
913.91455	102.0
916.40216	62.8
918.28271	15.7
919.48535	160.0
920.85791	329.0
921.67438	56.5
922.29565	52.5
923.66187	121.1
924.33002	45.3
927.80005	183.3
928.48944	258.5
929.48749	385.5
930.35077	55.2
931.27618	70.8
931.96307	56.1
934.18652	224.8
935.31097	282.6
936.69501	936.0	b (9) (1+)-H2O, b (9) (1+)-NH3
937.40216	156.4
938.27386	134.6
939.13751	38.9
940.53082	93.3
941.27313	136.4
942.26349	38.4
943.12201	36.5
944.16132	40.8
945.02783	106.7
945.72827	52.7
946.49872	575.7
947.67401	681.2
948.48981	427.9
949.54169	47.6
950.60077	48.8
952.33398	189.0
953.60052	457.4
954.32733	350.2
955.34760	359.6
958.61530	132.3
959.30109	138.9
959.93091	121.5
961.27960	90.0
962.83325	197.6
963.46533	3966.9	y (9) (1+)
964.46826	3059.3
965.55371	595.3
966.16699	71.7
967.22455	199.0
970.70746	10.3
972.61133	43.4
973.55951	96.8
974.40942	745.5
975.04175	43.3
975.86328	121.7
976.47223	87.0
977.47308	103.1
978.53394	18.5
979.25116	165.1
980.29694	128.1
984.89056	105.2
986.47955	108.6
987.31940	65.6
989.65302	34.7
991.11615	297.4
992.10760	137.7
995.56982	192.9
996.58740	144.7
997.31158	20.8
998.73212	88.2
999.36371	103.5
1000.13849	281.7
1001.57941	40.4
1002.30951	93.2
1003.22919	21.9
1004.66016	300.4
1005.63110	68.6
1006.89996	43.2
1008.41290	231.8
1009.29633	560.8
1010.32129	321.8
1011.38477	535.7
1012.37500	70.8
1013.20996	80.2
1014.34210	609.1
1015.41553	453.9
1017.00726	92.5
1017.97333	138.2
1019.25806	125.5
1021.64728	76.5
1022.29980	372.3
1023.32355	292.6
1024.81958	58.0
1026.04858	789.0
1027.12634	811.9
1027.92896	295.1
1028.96436	68.3
1031.18811	867.7
1032.26697	1985.1	y (10) (1+)-H2O
1033.35010	1343.1	y (10) (1+)-NH3
1034.43701	427.9
1035.28821	436.7
1036.11401	311.2
1037.48560	80.0
1039.33276	326.3
1040.49451	178.5
1041.29236	59.7
1044.22913	305.4
1045.76685	46.1
1047.43774	323.7
1049.31714	2759.9	b (10) (1+)-H2O
1050.38574	10926.7	b (10) (1+)-NH3, y (10) (1+)
1051.41089	5643.2
1052.41187	1121.9
1053.39636	142.4
1054.22986	76.2
1058.30286	932.9
1059.04858	368.4
1059.88354	90.2
1061.13013	26.6
1062.57275	261.6
1063.48547	93.7
1065.56982	84.5
1067.24292	2045.8	b (10) (1+)
1068.23767	1187.8
1069.12524	650.4
1069.74927	198.3
1071.35815	96.8
1072.17529	246.0
1073.77356	101.4
1074.53040	13.0
1075.79004	75.2
1076.41199	77.4
1077.50488	37.6
1078.45081	279.1
1079.27197	26.8
1080.94019	32.4
1083.01416	294.6
1083.62109	104.4
1084.24329	61.3
1086.91504	101.2
1088.41174	130.7
1089.01733	47.5
1090.65442	81.8
1091.44482	181.5
1092.56873	317.1
1093.59717	66.6
1096.71729	126.3
1097.61707	80.4
1098.58728	262.9
1100.40161	108.2
1101.24329	175.0
1103.08545	140.6
1106.22009	85.9
1107.28857	985.4
1108.25049	498.1
1109.10522	170.6
1110.12878	206.1
1111.53857	70.7
1115.50220	91.9
1116.53284	109.8
1117.73608	107.2
1119.22461	75.3
1121.55359	101.6
1122.37915	85.8
1123.66931	21.2
1124.70776	192.7
1126.57520	201.9
1127.63220	386.6
1128.56201	117.0
1129.34888	59.8
1131.18652	21.5
1132.90942	233.6
1133.55798	17.0
1134.68469	91.4
1135.34912	36.6
1136.42896	265.8
1137.44250	37.9
1139.38379	257.6
1142.18274	50.9
1144.40552	849.6
1145.33630	1541.6
1146.22571	858.0
1147.13098	65.6
1148.11963	91.3
1150.62817	105.4
1151.39270	153.3
1152.44958	17.4
1153.11975	118.2
1154.23669	87.2
1156.67676	131.3
1160.32910	155.7
1161.64258	188.6
1162.31885	3052.5	b (11) (1+)-H2O
1163.30225	4173.7	b (11) (1+)-NH3, y (11) (1+)-H2O
1164.33765	2099.4	y (11) (1+)-NH3
1165.46497	347.9
1166.91333	68.7
1167.51965	25.4
1170.19165	181.1
1174.56689	88.9
1175.46924	56.9
1176.47803	54.4
1177.13220	43.3
1179.26599	411.9
1180.30627	3538.5
1181.29248	4622.8	b (11) (1+), y (11) (1+)
1182.34290	3455.2
1183.47632	679.2
1184.12256	55.9
1186.48560	19.5
1189.73242	63.1
1193.48938	21.9
1194.19653	78.9
1196.09363	173.6
1197.14917	89.4
1198.63184	38.9
1199.39648	115.9
1204.39185	162.5
1206.12085	293.6
1209.43262	95.4
1210.74487	43.1
1212.24622	61.3
1213.44751	190.4
1215.14136	459.3
1216.24902	272.8
1218.59875	66.7
1222.02026	110.8
1223.30774	234.5
1224.67798	454.2
1225.63684	31.0
1227.35681	42.1
1229.33630	63.6
1229.94556	33.9
1231.04480	177.8
1232.37463	179.2
1233.09473	271.9
1234.29785	109.1
1235.24048	166.6
1237.48462	111.0
1239.43738	44.0
1242.17639	74.9
1243.77893	17.4
1244.81213	20.2
1247.08020	40.3
1247.75159	124.4
1248.77771	197.3
1249.82715	110.9
1254.80139	103.6
1255.86108	91.4
1260.14966	253.7
1261.30347	134.9
1265.46411	256.8
1269.27979	71.3
1270.47144	71.2
1276.77966	70.9
1281.39563	176.1
1282.46863	123.3
1283.47888	20.6
1284.29773	166.4
1286.52161	62.1
1287.45923	91.3
1288.45642	151.6
1289.32312	58.2
1290.53394	32.5
1293.23474	23.5
1293.89758	75.5
1294.55042	46.0
1295.41675	59.5
1297.12659	107.7
1298.41260	43.1
1300.72717	16.4
1302.22717	44.1
1304.43555	436.8
1305.42749	619.5
1306.36194	169.8
1307.37610	210.6
1308.37744	128.9
1310.49451	56.3
1312.05969	12.0
1313.68201	85.9
1316.44763	157.7
1317.41626	97.0
1322.17700	1192.7
1323.19885	1442.5	b (12) (1+)-H2O, y (12) (1+)-H2O, b (12) (1+)-NH3
1324.41907	1410.6	y (12) (1+)-NH3
1325.50476	215.1
1328.56189	49.8
1331.93665	169.7
1334.24988	162.2
1335.43250	208.3
1337.17737	89.3
1340.31848	2794.6	b (12) (1+)
1341.30823	1599.3	y (12) (1+)
1342.42017	1113.1
1343.57202	344.7
1345.07202	228.7
1345.69434	12.5
1348.70850	68.0
1351.10730	175.2
1354.17493	134.8
1357.25549	36.3
1357.87891	80.1
1358.56311	34.6
1359.96814	69.1
1362.83838	43.4
1368.51941	72.4
1371.54675	114.4
1372.94006	46.1
1373.90076	30.6
1375.22229	78.8
1378.55481	197.8
1379.38586	71.1
1380.46777	58.3
1381.38171	19.8
1382.61658	94.1
1383.87585	54.2
1384.83093	140.9
1385.63525	372.6
1388.67371	127.2
1389.38782	20.7
1390.50940	10.3
1391.63123	114.8
1392.43176	10.3
1396.53430	291.8
1397.53345	130.0
1398.49866	140.4
1399.82483	103.7
1401.38806	20.0
1408.37854	38.9
1409.23450	261.9
1410.61072	531.3
1411.68713	61.2
1414.51843	395.7
1415.31689	155.6
1416.28699	79.1
1417.06177	37.0
1417.75146	74.3
1418.61328	25.6
1420.73816	205.0
1423.72510	134.9
1425.55701	207.3
1426.45557	179.9
1427.53015	459.1
1428.42834	329.6
1429.61145	153.1
1432.45251	207.7
1433.25366	48.5
1434.44763	70.9
1438.22644	36.6
1442.62891	109.7
1449.44617	135.0
1450.13965	101.6
1451.15576	74.4
1455.29822	23.9
1457.14587	63.5
1463.76172	69.6
1466.31055	69.7
1467.57935	274.8
1468.51318	398.1
1469.65637	55.4
1483.63940	178.9
1484.77869	391.7
1485.44995	179.3
1486.49402	251.3
1489.60022	84.8
1492.17480	94.1
1496.53748	93.9
1501.61865	63.8
1510.15979	15.8
1511.38892	132.9
1514.34338	44.7
1529.57678	81.0
1530.62598	204.7
1534.49194	97.5
1540.53174	42.1
1564.62878	52.9
1577.74646	68.6
1602.29114	41.7
1648.41626	78.0
1662.59241	13.0
