# Supplementary material for: Phosphoproteomic Analysis of Platelets Activated by Pro-Thrombotic Oxidized Phospholipids and Thrombin
Source: PLoS One. 2014 Jan 6;9(1):e84488. doi: 10.1371/journal.pone.0084488 (PMC3882224; doi:10.1371/journal.pone.0084488)
Supplement: Annotated Spectra S5 — (ZIP) [file pone.0084488.s008.zip › TDVSNFDEEFTGEAPTLSPPR_-8_2_108961.txt]

m/z	i	matches
229.24287	10.1
234.36852	10.3
236.41284	58.4
254.18771	37.6
261.12793	19.7
262.11096	26.8
267.09006	15.8
272.09015	34.5
284.19641	9.6
286.19299	12.8
288.19839	10.7
290.30536	42.8
294.29321	81.6
295.24966	39.2
295.96027	23.9
302.89856	15.9
308.74930	36.7
309.80911	93.9
310.84262	49.6
312.26019	27.6
315.89899	274.0	y (5) (2+)-NH3, y (5) (2+)-H2O, b (3) (1+)
317.24918	29.4
318.00912	25.6
319.06689	30.6
324.18567	6.1
326.60297	20.8
329.57297	40.1
330.29129	14.8
331.42789	10.3
334.15622	34.5
343.08517	12.4
351.30334	33.3
352.22491	27.7
355.51730	7.5
357.36420	17.0
359.26880	47.9
360.34460	13.1
363.05853	24.7
365.47791	37.5
366.11804	30.3
366.84518	101.9
369.33142	1569.9	y (11) (3+)-P, y (10) (3+), y (3) (1+)
370.36072	247.5
372.37988	44.1
375.51044	79.4
379.12891	13.5
380.80896	113.8
381.50165	19.2
382.16687	83.6
382.89917	15.6
386.33118	19.4
390.17950	83.0
391.37817	34.4
400.14734	56.2
403.14117	96.6
404.48700	46.9
405.57050	26.5
409.19385	28.9
410.58765	43.9
415.42328	83.2
416.75293	30.3
417.35809	19.7
419.19098	51.1
421.17914	43.1
424.25415	1315.2	b (11) (3+)-NH3, y (7) (2+)
424.96527	835.5
426.17358	128.2
427.78827	29.6
432.39246	65.8
433.56403	16.6
434.51862	30.8
435.44550	66.0
436.49561	64.8
438.28802	201.3	y (4) (1+)-P
439.19061	41.7
440.30902	16.6
442.31757	48.9
443.49280	14.4
445.33667	30.8
446.33551	15.2
450.86523	228.0	y (8) (2+)-NH3, y (8) (2+)-H2O, y (12) (3+)
451.69684	97.4
452.58423	158.8
453.47485	39.0
454.34534	39.7
457.48334	17.9
459.73553	314.8	y (8) (2+)
460.37720	204.0
461.16351	10.9
463.28680	51.8
464.39453	7.5
465.10162	48.8
465.70227	17.2
466.31445	68.7
469.01025	18.7
470.37793	21.1
472.58185	40.0
474.64667	59.2
476.56042	28.8
478.97760	86.2
479.94025	40.1
481.38196	62.5
483.52454	34.5
486.22833	30.0
489.26434	56.1
494.20062	40.8
495.22754	87.6
496.06720	21.5
497.51294	47.1
498.37372	19.0
499.32397	19.5
500.10657	25.4
501.30164	35.9
502.19550	13.5
504.85760	20.5
506.19293	155.3
507.92340	58.4
508.92419	67.7
513.45306	30.3
517.10107	206.6	b (5) (1+)
518.40930	267.7	y (4) (1+)-NH3, y (4) (1+)-H2O, b (9) (2+)
519.41864	15.1
520.16833	78.8
521.18530	45.7
522.25385	37.6
524.49384	216.8	y (9) (2+)
525.66711	31.8
527.75500	42.0
530.43201	27.5
532.31036	19.9
533.32990	14.3
536.17792	1516.6	y (4) (1+)
536.88892	118.2
537.58276	116.1
538.40588	28.9
539.03052	76.0
540.23700	30.9
540.90039	10.4
542.97473	63.5
543.97601	49.1
546.35852	34.5
547.13361	38.6
548.04169	28.1
549.89551	34.8
551.42999	101.7
552.72284	181.9
553.36865	61.3
554.00873	15.9
554.81757	58.3
556.27142	18.7
557.19208	11.7
558.88153	26.7
560.24713	15.9
561.15271	30.0
563.07574	153.1
563.97076	47.4
567.94940	32.8
569.44623	56.4
570.56830	60.0
571.41229	65.7
572.37683	28.8
575.18903	61.0
576.91473	83.4
578.20715	76.9
579.39014	34.4
581.52826	10.0
582.23383	21.5
584.34253	15.9
586.24182	32.4
588.13159	171.8
589.09222	88.3
591.08130	82.7
593.63715	77.4
595.10992	26.8
596.43555	24.0
597.48059	59.7
599.24432	19.4
603.39148	225.3	y (11) (2+)
604.30310	33.4
606.43799	89.9
610.67902	45.6
611.64764	52.6
617.38812	77.6
620.40155	88.4
621.21625	41.0
624.38586	34.7
627.12378	56.0
629.22455	92.0
629.86768	65.6
630.64868	17.1
632.09760	49.5
633.31049	16.4
634.92346	216.0	b (11) (2+)-H2O, y (6) (1+)-H2O-P, y (6) (1+)-NH3-P, b (11) (2+)-NH3, b (18) (3+)-H2O-P
635.77362	49.5
637.56152	115.4
638.82697	62.5
639.42755	54.8
640.92480	91.3
643.14203	240.0	b (11) (2+)
644.08002	44.6
645.30518	24.6
646.32330	95.3
647.03577	90.3
647.75665	138.6
649.23541	249.6	y (5) (1+)
650.25732	245.0
651.43744	173.4
652.30621	402.9	y (6) (1+)-P
653.96161	227.1	y (18) (3+)-NH3-P, y (18) (3+)-H2O-P
655.47430	100.7
657.07690	24.8
657.70508	20.1
659.35559	13.1
660.76349	107.0
662.21753	201.2
663.19122	440.1	b (12) (2+)-H2O, b (12) (2+)-NH3, y (17) (3+)
664.20764	400.1	b (6) (1+)
665.10773	124.1
666.03412	13.4
667.09711	23.9
668.30939	108.5
670.00665	131.1
672.39368	47.8
673.20270	72.7
674.27301	108.0
674.99200	46.9
676.83002	212.2	y (12) (2+)
678.12262	36.9
679.02728	7.5
681.53894	58.3
682.27850	164.2
683.40033	68.8
684.62836	64.7
685.37170	57.3
685.97791	47.7
687.07281	79.4
688.30817	49.1
690.47852	56.8
691.79474	45.6
693.22137	20.6
693.83575	14.5
695.57819	105.1
696.61078	12.8
698.28278	268.2
699.43622	63.2
700.43524	24.0
701.24353	72.9
702.62628	21.1
703.44763	41.1
704.91718	64.7
705.53485	78.6
707.13593	76.4
708.51569	71.6
709.51276	86.6
710.40277	8.0
711.69110	159.2
712.35638	20.5
714.07770	39.5
715.02600	33.1
716.50006	37.1
717.88837	86.3
719.11957	122.0
720.02167	35.2
721.52069	129.3
722.24689	32.9
723.48712	101.8
724.53864	229.4	y (20) (3+)-H2O-P, y (19) (3+), y (20) (3+)-NH3-P
725.32227	56.0
726.50562	13.1
727.39343	209.4	b (13) (2+)-NH3, b (13) (2+)-H2O
728.47491	107.8
730.16962	241.7
730.99097	433.9	y (20) (3+)-P, y (7) (1+)-H2O-P
731.74902	34.8
732.75519	20.0
734.20966	120.3
735.48273	184.7
736.44342	1133.0	b (13) (2+)
737.26660	351.1
738.38727	389.8	b (20) (3+)
739.35059	350.4
740.74323	261.1
741.82635	401.2	y (13) (2+)
743.29724	92.5
744.09747	9.5
745.45227	40.8
746.23407	36.6
747.31885	517.9
748.16345	523.9	y (14) (2+)-NH3-P, y (14) (2+)-H2O-P
748.87372	440.4	y (7) (1+)-P
749.64026	416.2	y (6) (1+)
750.39325	213.6
751.60876	204.9
752.92279	102.5
753.79425	137.9
754.54309	163.2
756.05792	128.7
756.98914	51.1
758.48151	674.5	[M+3H] (3+)-H2O-P, [M+3H] (3+)-NH3-P
759.33661	389.2
760.33569	222.2
761.32794	307.4	b (7) (1+)-H2O
762.72729	360.1	b (7) (1+)-NH3
763.58838	558.2	b (14) (2+)-H2O, y (20) (3+), b (14) (2+)-NH3
764.66772	1826.5	[M+3H] (3+)-P
765.64899	380.3
766.43854	23.0
767.35760	133.6
768.70703	426.4
770.08624	110.8
771.28033	172.6
771.99152	3545.7	b (14) (2+)
773.02496	934.7
774.22510	157.5
774.92090	197.3
775.77960	610.4
776.56036	72.5
778.63062	392.1
779.49335	697.1	b (7) (1+)
780.42096	433.1
781.35931	232.6
782.98022	328.7
785.40601	895.6	[M+3H] (3+)-NH3-H2O
786.28192	102.0
787.32184	231.2
788.31104	410.4
789.43011	101.4
808.11664	101.4
809.10620	20.5
811.36310	103.9
815.00519	45.5
816.12006	44.8
817.31793	18.9
818.13092	14.4
819.36249	49.7
820.87177	102.9
823.91498	225.1
829.40399	437.5	y (7) (1+)-H2O
830.50964	258.3	y (7) (1+)-NH3
831.37903	128.3
832.33246	148.3
836.81622	7.5
837.55719	6.2
839.79395	25.3
840.99579	108.1
841.69647	90.1
842.55499	229.0
843.42767	24.3
847.36407	3840.8	y (7) (1+)
848.47156	2161.5
849.31824	400.5
852.01068	80.5
853.70197	19.1
854.57574	144.7
855.34613	36.5
856.40192	48.9
857.49652	12.4
861.28204	193.3
862.25397	433.7	b (16) (2+)-NH3, b (16) (2+)-H2O
863.88135	131.2
867.07922	40.2
868.65356	29.0
869.39203	27.3
871.08234	242.6	b (16) (2+)
871.84070	103.0
872.44348	24.1
873.30011	8.1
879.10272	209.3	y (16) (2+)-H2O-P, y (16) (2+)-NH3-P
880.64490	55.9
883.39648	11.5
885.91040	50.4
887.31842	91.4
888.13739	74.7
889.39655	36.6
890.44879	53.6
891.59088	30.1
895.73761	53.4
896.34735	128.2
900.13043	173.0
900.86157	9.3
901.70734	211.6	y (8) (1+)-NH3
902.36627	19.6
904.06903	93.2
905.41772	133.7
908.23218	291.3	b (8) (1+)
909.17987	273.1
910.40338	211.0
911.40485	99.5
913.09198	35.9
913.89166	52.6
915.07904	39.5
916.87921	224.3
918.37177	1394.7	b (17) (2+)-NH3, y (8) (1+), b (17) (2+)-H2O
919.20728	1018.3
920.07745	215.2
921.04608	128.9
922.98431	25.9
925.31689	28.8
927.06219	254.2
928.06757	775.8	b (17) (2+), y (16) (2+)-H2O, y (16) (2+)-NH3
928.94623	87.9
930.55005	6.8
936.16821	8.9
937.05835	157.1
937.90259	72.3
938.64020	57.5
939.87158	68.4
941.40521	71.9
944.65552	183.0
945.79468	75.0
947.36969	32.4
949.89868	28.6
950.82880	222.4
952.74286	82.7
953.60492	228.6	b (18) (2+)-H2O-P, b (18) (2+)-NH3-P
954.77032	222.0
956.19531	107.6
957.81512	74.9
960.25977	116.7
961.86578	944.9	b (18) (2+)-P
962.74982	786.8
963.61395	208.1
964.39484	87.1
965.53784	64.8
967.39630	133.8
969.74908	90.4
970.40723	39.8
971.45514	23.9
973.51202	172.0
974.33936	79.0
980.38373	10.9
981.53320	69.4
983.82074	50.6
985.07745	204.9	y (17) (2+)-H2O, y (17) (2+)-NH3
987.51654	141.0
989.00214	86.1
990.21466	31.9
991.15625	37.7
993.32544	54.6
994.09784	68.4
995.31055	73.8
996.28558	20.5
997.70605	185.4
998.86945	128.6
1002.21954	99.9
1003.45850	27.0
1004.32050	57.6
1005.55804	42.5
1008.07074	25.7
1009.37054	23.4
1010.71454	237.3	b (19) (2+)-P, b (18) (2+)
1011.62323	119.1
1012.89740	41.7
1014.36554	62.8
1015.33295	179.5
1016.63544	131.5
1018.23822	46.8
1019.17340	142.0
1020.44684	68.1
1023.21149	26.5
1024.36108	134.7
1025.01929	55.6
1026.06299	8.4
1027.01685	31.7
1028.08093	206.9
1029.05420	459.8	y (9) (1+)-H2O, y (19) (2+)-NH3-P, y (18) (2+)-NH3, y (19) (2+)-H2O-P, y (18) (2+)-H2O
1031.45435	33.2
1034.17529	22.2
1037.47876	632.9	y (19) (2+)-P, y (18) (2+), b (9) (1+)
1038.43909	614.2
1039.35400	42.3
1040.31946	79.9
1041.44116	18.4
1044.23462	37.1
1046.08081	18.8
1047.53442	96.3
1048.53662	105.3
1049.62927	123.1
1050.65063	83.3
1051.60608	81.8
1052.61768	7.5
1053.92615	61.1
1056.81555	159.8
1058.74915	121.9
1059.47095	72.3
1065.29517	150.5
1067.27979	54.8
1069.04956	33.0
1070.53308	21.3
1071.19678	28.1
1072.37231	29.5
1073.81958	12.4
1075.49463	122.6
1076.15039	66.8
1077.80103	240.2	y (19) (2+)-H2O
1078.92383	248.5	y (19) (2+)-NH3
1080.10461	60.0
1083.18103	7.5
1084.24048	62.5
1085.51770	126.1
1087.77563	93.5
1093.70703	48.4
1095.00146	70.0
1098.49146	15.3
1104.52112	163.6
1105.40588	193.5
1106.52490	109.2
1110.10669	42.2
1111.41162	83.7
1112.90430	32.4
1114.13086	216.1
1116.27734	103.9
1120.34631	5.4
1121.19617	79.8
1122.50220	51.5
1128.34473	12.4
1129.83923	61.5
1131.26025	21.9
1135.45874	28.8
1137.15967	17.2
1138.06543	62.9
1140.26440	111.2
1141.57739	69.8
1142.47290	15.9
1145.21021	38.6
1151.60352	61.8
1152.98157	59.0
1156.42371	5.4
1157.34033	96.8
1160.24573	36.6
1166.21826	73.5
1166.82056	34.2
1167.87988	78.3
1168.59106	34.3
1169.66431	24.8
1176.60474	36.6
1178.64124	47.7
1179.40869	51.6
1184.26611	213.3	b (10) (1+)
1185.55493	331.5
1186.34155	33.5
1189.45996	77.2
1190.22168	12.5
1191.21570	16.5
1201.71716	20.0
1203.41504	11.0
1204.63965	12.4
1205.58032	32.7
1208.28931	30.5
1209.27563	17.7
1211.33301	50.8
1219.42358	52.0
1221.03271	12.8
1225.23547	38.0
1226.33008	22.1
1227.36865	161.3
1228.45178	70.0
1229.14551	56.5
1249.06555	33.6
1255.15784	59.3
1260.08044	42.1
1265.33948	68.3
1268.32776	73.0
1270.09717	14.5
1276.82654	68.3
1277.49768	39.7
1283.15649	22.3
1285.31616	239.1	b (11) (1+)
1286.37207	295.8
1287.58777	70.1
1288.26453	42.7
1291.22668	132.4
1299.39221	18.7
1302.42053	13.1
1308.39551	8.8
1313.63135	49.7
1323.29724	20.0
1324.42688	60.2
1325.07092	34.3
1325.78455	25.4
1327.30164	48.4
1340.12463	36.9
1341.12976	13.0
1341.98499	57.1
1343.23999	103.3
1344.49182	15.3
1348.74890	43.8
1350.04285	18.6
1359.02051	8.9
1373.31238	108.3
1380.37585	27.0
1407.11072	20.6
1408.60144	42.8
1420.09155	5.4
1421.36401	58.5
1435.39929	18.0
1450.60999	14.5
1451.95166	48.8
1454.11780	121.2
1471.23816	675.0	b (13) (1+)
1472.44788	237.7
1473.51099	203.9
1474.36633	24.0
1478.54382	54.0
1504.74048	47.9
1507.24194	41.1
1508.51013	54.2
1524.53601	67.3
1525.38293	141.2
1526.49390	68.9
1539.24866	31.7
1542.45532	855.3	b (14) (1+)
1543.49207	949.0
1544.53601	224.7
1579.30603	7.5
1596.61108	7.9
1689.36682	27.7
1706.67981	11.4
1741.31128	72.2
1792.96887	45.1
