# Supplementary material for: Phosphoproteomic Analysis of Platelets Activated by Pro-Thrombotic Oxidized Phospholipids and Thrombin
Source: PLoS One. 2014 Jan 6;9(1):e84488. doi: 10.1371/journal.pone.0084488 (PMC3882224; doi:10.1371/journal.pone.0084488)
Supplement: Annotated Spectra S5 — (ZIP) [file pone.0084488.s008.zip › TDVSNFDEEFTGEAPTLSPPR_-9_2_108095.txt]

m/z	i	matches
226.26714	31.4
245.14905	30.4
248.25241	4.2
255.42816	4.5
258.11990	36.8
258.75922	11.2
260.14352	4.9
262.48514	15.7
265.11029	9.4
266.29974	14.4
267.26291	22.7
268.04773	27.2
269.15231	5.4
270.20856	52.2
271.06711	15.7
272.32437	51.4
273.38248	10.3
275.13007	11.4
276.33740	13.8
279.24518	6.1
280.68951	13.1
282.18231	20.7
283.03461	49.5
284.41727	12.5
287.98676	99.3
288.82635	35.9
291.12543	8.7
294.24860	42.4
294.97620	4.9
296.26868	4.1
298.29349	45.7
304.22028	15.3
305.74341	17.6
307.49670	4.6
308.11151	3.7
309.80249	78.1
311.19183	7.8
312.23743	6.3
315.31812	24.2
316.19754	240.4
317.26202	27.6
318.29651	61.3
319.37067	20.4
321.14771	31.0
322.12329	6.9
323.00729	19.6
325.31363	8.3
326.07452	30.6
327.04602	9.5
332.16772	13.8
333.39050	22.2
334.33453	36.0
335.52356	21.8
336.43530	10.8
337.24490	34.1
338.14673	33.6
339.13715	28.5
341.12100	48.4
345.87189	4.1
349.37643	37.2
350.09863	13.2
351.19373	70.7
352.34625	15.4
353.09241	11.2
354.96771	31.7
359.36060	223.3
360.31354	8.3
361.36536	31.3
363.03864	13.9
366.50897	99.5
367.24011	19.6
369.33896	4353.6	y (11) (3+)-P, y (3) (1+), y (10) (3+)
370.43579	580.3
371.39774	71.1
372.40173	22.6
374.08148	60.1
375.36786	437.1
376.14825	96.3
377.09851	54.4
377.78284	27.1
379.25623	4.9
381.17725	358.8
382.20959	16.9
384.51825	28.0
387.13135	113.6
388.31775	24.0
391.45093	16.4
392.26544	31.7
393.53711	16.0
395.20831	13.9
399.89972	11.1
402.05212	92.3
403.18213	175.7
404.28876	32.5
405.47375	23.1
407.36023	11.4
408.43713	29.7
409.46008	4.9
411.03131	123.5
412.05469	34.3
413.70929	11.0
414.47308	7.4
415.61993	436.1
416.42169	71.1
418.28955	4.9
419.21985	105.2
420.19019	70.6
421.62592	131.1
424.40637	5475.7	y (7) (2+)
425.52637	144.9
426.22565	30.0
427.22290	30.2
428.58685	80.0
430.02692	27.6
431.19617	23.3
432.41986	23.4
434.26086	93.6
435.17340	95.5
436.19507	43.4
437.61688	49.2
438.40826	320.5
439.46564	80.9
440.29755	26.4
442.49139	57.2
445.38470	31.6
446.32385	10.7
448.73895	45.6
450.76923	412.9
451.63458	60.3
452.32483	400.7
453.33972	107.2
454.43811	111.6
455.52686	5.8
456.45776	85.4
457.83478	53.0
459.89722	1977.5	y (8) (2+)
460.89648	203.4
463.45538	12.4
464.26025	35.4
465.68402	23.0
466.33209	110.9
468.36945	36.9
470.37115	50.7
471.36578	12.7
472.44476	9.8
473.12872	18.5
474.08667	16.3
475.20911	35.2
476.22833	23.0
477.21295	12.8
478.13062	35.7
479.41162	112.3
480.42688	32.5
481.30420	33.9
482.37543	39.6
483.43292	23.9
484.57050	11.2
485.22925	17.8
487.50439	86.4
488.41577	33.0
489.27740	14.8
491.52228	11.2
493.23798	25.0
494.41809	29.9
495.29340	36.6
496.28644	11.8
499.21039	282.6
500.32196	113.4
501.37555	6.9
502.36133	39.5
503.27826	12.7
504.12335	8.3
505.11450	46.6
506.27667	346.6
507.14075	132.8
508.10126	24.3
509.22156	45.1
510.75769	153.3
511.84680	34.8
513.55505	47.9
515.98370	75.3
517.31165	480.1
518.31744	249.3
519.17157	15.3
519.97192	33.2
522.10413	7.0
524.23444	178.3
525.29852	65.3
526.61401	14.3
527.41687	19.6
529.45319	20.6
530.10620	89.4
530.96344	10.6
531.76563	15.0
532.47211	35.9
533.52588	61.7
534.37231	48.4
536.23199	3296.6	y (4) (1+)
537.27179	904.7	y (15) (3+)-H2O-P, y (14) (3+), y (15) (3+)-NH3-P
538.28369	47.5
539.22754	100.1
540.59088	23.4
541.28656	5.3
541.95221	8.5
543.02051	24.8
543.75098	110.3
544.63049	49.0
545.90302	119.5
547.62305	58.7
548.40729	15.3
549.60211	82.0
550.45880	134.5
551.59967	445.1
552.94073	916.6	y (10) (2+)
553.70929	48.0
554.76630	32.5
555.61707	28.4
557.10773	67.9
558.12488	26.6
559.41718	10.3
560.36102	131.7
561.04547	45.4
562.05981	24.4
563.31903	28.3
564.43036	123.9
565.21417	71.7
567.35931	21.9
568.06812	62.9
569.44763	37.3
570.30206	21.4
571.22552	26.6
572.69403	60.9
574.41406	22.5
575.27509	53.0
576.42383	11.2
578.40503	4.6
579.38910	30.5
580.36725	24.6
581.27356	22.7
582.09613	6.6
583.65985	15.6
584.31415	129.1
585.26282	41.0
586.19867	80.8
587.56226	27.9
588.42627	55.9
589.35492	89.9
591.24048	14.9
591.96802	6.2
593.09937	61.0
594.57294	291.7
595.74658	132.4
596.57880	6.9
598.35712	52.1
599.38507	53.5
600.08258	7.8
601.12555	26.6
603.44037	736.3	y (11) (2+)
604.46661	82.4
605.61371	68.5
606.77032	25.1
607.56232	36.3
608.32257	98.9
609.47589	22.6
611.13556	92.7
612.21857	43.4
613.10284	12.2
616.19281	64.2
617.45801	61.9
618.65533	203.3
619.95770	147.5
621.26239	101.5
622.23212	141.8
623.70123	85.3
624.45587	21.0
625.25665	34.9
625.93018	25.2
626.54913	13.7
627.44366	54.3
628.54529	56.7
629.65472	122.7
630.72522	14.7
631.37817	103.9
632.31635	25.2
633.53815	36.4
634.28888	237.2
635.32800	460.3
636.42731	98.7
637.38165	125.5
638.30786	128.9
639.37726	79.3
640.61566	50.1
641.96661	69.6
643.28790	638.0	b (11) (2+)
644.35913	152.3
645.48639	91.7
646.25079	263.3
647.16278	419.7
648.22528	165.5
649.36578	882.0	y (5) (1+)
650.42706	205.6
651.21967	29.7
651.94989	205.8
652.57159	364.3
653.63043	102.4
654.53070	177.3
655.77905	27.0
657.16901	77.2
658.40582	94.4
659.41412	21.3
660.20599	18.9
661.20074	74.9
662.58002	471.8
663.68048	586.0
664.29065	1090.9	b (6) (1+)
665.25482	689.3
666.28278	123.7
667.83624	194.8
668.71454	195.5
669.85846	162.4
670.74670	55.3
671.54626	278.4
672.39081	262.2
673.31879	96.0
674.43243	46.9
675.25214	48.3
676.91101	554.5
677.60883	255.0
678.43634	48.7
679.42914	115.9
680.19885	19.5
681.39618	45.3
682.55371	117.2
683.56012	169.0
684.72363	31.1
685.75653	128.4
686.64862	13.8
687.45770	61.5
688.78760	7.0
689.74969	41.0
690.50928	49.3
691.25000	138.2
692.15204	65.2
693.27313	57.7
694.60150	167.7
695.44403	144.4
696.63226	92.2
697.62598	38.1
698.52606	115.2
699.33698	120.8
700.12537	47.6
701.16461	61.9
702.32245	120.1
703.51935	229.9
704.44489	138.2
705.30579	50.4
706.31543	94.7
707.40289	212.4
708.58820	222.7
709.67047	93.0
710.45880	7.2
711.47247	30.7
712.07904	25.8
713.76178	279.7
714.47839	82.2
715.68341	57.8
716.97144	100.5
718.12054	205.3
718.89673	79.2
719.55902	322.4
720.26740	78.2
721.44336	133.7
722.23096	263.1
723.02191	66.5
723.73444	55.6
724.69794	355.5
726.20990	275.4
727.35309	453.4
727.98016	386.2
728.96429	128.3
729.64801	106.1
730.58832	275.2
731.52350	457.6
732.44214	307.1
733.57324	140.7
734.41565	141.1
735.57684	310.6
736.44897	2643.0	b (13) (2+)
737.39545	298.9
738.73645	621.6
739.61365	627.1	b (20) (3+)
740.39923	115.6
741.33105	458.2
742.34155	344.4
743.14813	201.8
744.07294	308.2
745.33698	78.8
746.42712	66.0
747.59662	1454.8	y (14) (2+)-H2O-P, y (14) (2+)-NH3-P
748.64233	960.4	y (7) (1+)-P
749.38239	675.4
750.27869	757.9	y (6) (1+)
751.38788	309.1
752.65009	224.3
753.58386	592.7
754.57916	218.2
755.42950	186.3
756.47369	152.4
757.32538	115.5
757.92786	431.7
758.65375	1216.4	[M+3H] (3+)-NH3-P, [M+3H] (3+)-H2O-P
759.43549	243.3
760.31354	176.5
761.24036	134.8
762.50507	1037.4	b (7) (1+)-NH3
763.40741	1545.0	y (20) (3+), b (14) (2+)-NH3, b (14) (2+)-H2O
764.62054	5819.1	[M+3H] (3+)-P
765.56805	1119.4
766.45868	443.4
767.43805	394.6
768.35846	100.4
769.12415	177.0
769.95526	120.6
771.65924	6012.4	b (14) (2+)
772.40240	5628.6
773.36584	323.1
774.07990	240.0
775.02606	476.6
775.98615	535.3
777.26349	252.7
778.37634	738.5
779.28070	1231.0	b (7) (1+)
780.34869	782.1
781.56464	270.6
782.61932	543.5
783.80304	142.2
784.55396	110.5
785.23029	1275.0	[M+3H] (3+)-NH3-H2O
786.12042	557.9
787.04999	216.1
787.67719	292.1
788.33368	497.6
789.21259	148.1
790.39032	31.1
791.00092	34.7
792.49542	15.5
796.66736	30.3
801.32861	42.9
802.94464	75.7
803.62433	27.5
805.03015	94.3
806.42529	59.1
807.15643	50.4
808.08942	286.3
808.97491	128.2
809.60431	6.0
810.29340	9.1
811.31091	21.4
812.44727	100.9
813.87109	81.2
814.96515	182.4
816.02826	97.5
817.14233	119.5
818.82562	39.3
820.37561	225.8
821.41852	155.8
822.35175	36.6
823.58258	138.3
824.52264	122.6
826.67145	100.8
829.27197	1035.6	y (7) (1+)-H2O
830.31537	341.4
831.54669	201.1
833.31573	62.6
833.96869	46.8
834.73651	49.2
835.79993	149.9
837.56079	53.4
838.21851	19.2
840.48840	7.3
841.81989	70.3
842.91046	153.7
844.64240	209.5
845.56281	126.2
847.36218	11925.2	y (7) (1+)
848.37512	4254.1
849.38593	918.1
850.49152	136.9
851.44598	35.4
852.90552	168.9
854.19464	351.9
854.89990	363.4
855.84741	146.3
856.94037	163.7
858.08966	53.6
860.80182	64.6
862.05145	796.1	b (16) (2+)-H2O, b (16) (2+)-NH3
863.18036	379.7
863.95453	480.5
864.68243	59.9
865.31024	10.8
866.78040	45.2
867.86597	341.4
868.93805	76.6
870.73682	464.4
871.54370	251.0
872.39423	132.2
873.19958	124.5
874.36542	107.5
876.61676	142.6
877.42102	85.1
879.19904	736.1	y (16) (2+)-H2O-P, y (16) (2+)-NH3-P
880.24078	341.8
881.20831	220.4
882.60773	44.0
883.53607	78.8
884.23669	51.1
885.66443	349.3
886.83392	125.7
888.08514	229.5
890.22601	86.2
891.04810	273.6
892.31097	176.8
893.24561	39.3
894.25543	3.7
895.47705	201.9
896.71991	114.8
897.53436	20.4
898.38281	119.2
899.30206	95.6
900.44171	220.8
901.76154	242.1
902.69214	34.2
903.58405	45.9
904.28290	19.8
905.21661	104.1
906.08344	172.1
907.30756	134.7
908.24249	1076.1	b (8) (1+)
909.35809	639.5
910.31036	230.6
910.92596	6.1
911.56903	119.0
912.68048	58.6
913.80682	64.0
915.46954	72.9
916.95172	317.9
918.22992	3520.0
919.01324	4199.9	b (17) (2+)-H2O, b (17) (2+)-NH3, y (8) (1+)
920.22662	261.6
921.57324	249.0
922.28687	20.7
923.64142	36.5
924.46356	162.4
927.49829	2000.9	y (16) (2+)-H2O, b (17) (2+)
928.46320	569.3
929.30377	135.1
930.37689	89.8
931.60577	79.9
932.31525	41.9
933.25201	74.4
934.44769	161.8
935.62103	175.6
937.09784	297.8
938.18951	217.8
939.33954	78.1
940.33685	99.8
941.02081	66.8
943.26831	17.3
944.29486	330.8
944.98798	36.0
945.72778	72.5
946.36554	68.6
947.32611	93.4
948.04718	85.5
949.33765	33.8
950.60748	89.8
951.25299	64.7
953.00714	568.3
953.91168	362.2
955.22015	262.8
956.27557	100.2
957.24152	113.7
958.54926	14.9
959.31958	35.4
960.38354	215.7
961.95819	3867.4	b (18) (2+)-P
963.02667	692.5
964.52252	195.5
965.34271	54.6
966.28589	89.7
967.16522	13.1
968.38409	120.8
969.36188	153.4
971.14569	62.8
973.46320	199.5
974.25018	99.6
975.00031	80.2
976.18970	48.8
977.50262	10.8
978.48633	179.3
979.27710	38.9
980.35626	25.5
984.07031	80.3
985.03394	96.4
986.10260	100.3
988.08160	228.7
989.19159	74.0
990.36932	38.3
991.04303	58.0
991.87897	43.2
992.98492	74.6
994.09497	286.4
994.80615	132.4
995.43646	10.9
996.58173	37.7
997.39984	118.7
998.49634	32.3
999.32324	22.3
1000.59796	69.8
1001.87128	144.3
1002.92560	192.5
1004.11444	125.6
1004.87994	124.9
1005.67926	17.2
1006.58478	91.0
1007.51617	78.2
1008.68646	110.7
1009.45172	60.5
1010.67944	513.0
1011.39557	344.8
1012.27997	97.8
1013.02606	120.1
1015.14508	112.2
1016.26807	70.0
1018.11505	135.6
1019.15790	156.5
1020.04657	195.5
1021.00244	118.3
1021.89777	20.2
1023.11591	86.5
1024.21777	209.3
1024.85303	26.5
1026.02771	324.4
1027.35742	172.2
1028.57922	723.3	y (18) (2+)-H2O, y (19) (2+)-H2O-P, y (18) (2+)-NH3
1029.54443	480.8
1030.40454	37.0
1031.07568	55.4
1032.32678	27.2
1033.10645	28.9
1035.01782	54.8
1036.16724	52.2
1037.22632	1868.0	b (9) (1+), y (18) (2+), y (19) (2+)-P
1038.27246	848.4
1039.28381	168.0
1040.15479	19.4
1040.95691	66.9
1041.68945	20.2
1042.39697	48.1
1043.24487	32.0
1044.40991	10.3
1046.18286	42.8
1047.63049	206.5
1048.45166	118.7
1049.34619	202.9
1050.53662	23.5
1051.43152	50.1
1052.33911	23.2
1053.84998	45.4
1054.59229	40.1
1055.71191	47.3
1056.52710	18.5
1057.55566	75.3
1058.60229	46.3
1059.26343	70.4
1060.11353	34.9
1061.26025	62.9
1062.51147	69.0
1063.29529	70.4
1064.81665	60.6
1066.88843	31.7
1067.53223	37.2
1068.37549	62.8
1069.37097	195.9
1070.56104	107.0
1071.62183	96.1
1072.30090	8.2
1073.85938	148.5
1074.72290	37.2
1075.81934	125.3
1077.21411	175.5
1078.41052	404.0
1079.25830	84.7
1079.97693	29.4
1081.72803	33.4
1083.26587	69.4
1084.87476	134.1
1086.60291	294.2
1087.48047	118.2
1089.66772	58.0
1090.64111	53.3
1091.55835	29.9
1093.31506	10.5
1094.05103	14.8
1095.28003	19.8
1100.85437	17.3
1101.48364	29.5
1102.57227	52.0
1104.44031	524.2
1105.15637	145.1
1106.08154	120.7
1107.46777	18.0
1108.67334	17.3
1109.88855	79.5
1111.29773	44.8
1113.52563	167.5
1114.62000	32.9
1115.29333	5.4
1117.19299	19.8
1118.22241	94.8
1119.35413	79.8
1120.30530	40.7
1121.35376	28.4
1122.79578	274.0
1123.41309	21.7
1124.30957	35.2
1125.47217	12.3
1126.19067	38.7
1127.21497	52.4
1128.50049	162.0
1129.45764	79.8
1130.08252	100.7
1130.97913	23.5
1131.76587	25.6
1132.45874	14.5
1134.01782	51.1
1136.57227	90.3
1138.25000	19.2
1140.13696	157.2
1141.32471	56.4
1142.78784	16.8
1143.99561	37.0
1144.68579	45.5
1145.48657	39.3
1146.61450	46.3
1149.27991	94.3
1150.11621	23.6
1152.48059	92.9
1154.25830	34.8
1156.13916	156.1
1157.20398	198.3
1158.35522	38.9
1159.47571	4.9
1160.09326	31.4
1161.37817	14.5
1163.87598	9.5
1164.48999	33.8
1165.16333	23.6
1166.08521	156.2
1167.25500	234.1
1168.72559	63.8
1169.58594	61.7
1170.52002	61.0
1171.18750	11.9
1172.08240	14.9
1173.23608	13.1
1176.28967	31.3
1177.14575	19.4
1178.11279	49.3
1179.25244	139.8
1180.69629	12.3
1181.68921	21.5
1182.60547	19.4
1184.15637	928.6	b (10) (1+)
1185.08667	599.7
1186.23608	268.9
1187.55042	80.4
1188.75049	51.8
1189.82178	143.1
1190.55713	62.2
1191.36816	38.0
1192.30164	9.9
1193.38867	21.5
1194.34009	38.1
1195.48901	92.5
1202.30493	55.3
1203.74170	19.0
1205.31982	105.0
1206.03235	62.5
1207.39844	5.1
1209.51392	67.2
1210.76428	57.4
1211.51794	13.6
1213.02515	45.0
1213.84692	23.5
1214.47656	23.1
1215.51660	12.3
1217.58838	35.4
1220.63135	14.7
1222.95081	141.8
1223.80994	32.1
1226.62158	144.0
1227.38428	209.1
1228.33691	241.3
1229.26440	53.8
1230.15198	16.6
1232.28162	30.5
1232.94653	18.9
1238.80261	16.9
1240.47888	67.2
1243.30920	7.5
1245.15698	15.0
1249.58362	27.6
1250.95947	12.4
1251.69910	36.0
1252.80859	29.2
1254.59534	9.4
1255.30542	10.8
1256.26770	50.2
1256.90491	5.8
1259.16052	120.3
1260.17493	53.7
1261.48621	47.7
1265.24805	24.1
1266.37024	21.8
1268.00232	261.3
1268.93933	93.9
1270.19177	23.7
1274.43408	45.2
1275.25830	19.4
1277.52563	46.2
1280.44177	5.4
1285.29041	870.9	b (11) (1+)
1286.31750	455.9
1287.41248	157.8
1290.29224	11.1
1291.14148	11.5
1294.62292	36.9
1296.05823	14.1
1298.09265	52.8
1299.30164	4.5
1304.80481	23.6
1306.12146	7.0
1306.98767	20.7
1308.75903	47.9
1309.75415	18.9
1312.25781	16.9
1317.74402	6.2
1319.61438	36.1
1324.44324	135.3
1325.36707	50.1
1326.28137	41.6
1327.25574	16.4
1330.56921	18.4
1332.53760	21.8
1337.47058	13.5
1338.39404	9.1
1339.14441	22.2
1339.86426	9.1
1342.42297	146.1
1344.05542	33.1
1347.55579	7.9
1348.53601	8.7
1349.44080	12.5
1353.94543	38.8
1356.30164	8.9
1357.28430	43.3
1360.36877	17.7
1364.85547	44.1
1365.61951	42.2
1368.09827	12.7
1369.97668	19.1
1372.26208	15.2
1373.56226	33.6
1374.30725	9.9
1375.50903	32.7
1381.33435	12.4
1383.59680	51.3
1384.96692	13.9
1387.35425	26.5
1389.18616	9.8
1393.81824	16.8
1395.14001	25.1
1396.12341	14.3
1396.73950	17.7
1401.37244	3.7
1406.47571	90.8
1407.52979	56.7
1408.25952	33.6
1413.55530	12.5
1414.72656	23.8
1417.40784	10.8
1418.15076	9.3
1419.49866	15.0
1426.11975	127.0
1429.33398	27.6
1430.57434	14.2
1433.66248	26.8
1436.51831	36.3
1437.88892	29.0
1439.91028	40.4
1443.26892	87.6
1444.50037	17.4
1445.50208	21.8
1446.71948	11.0
1453.18018	155.5
1454.22327	182.0
1455.37390	80.4
1456.72229	38.4
1470.64807	189.5
1471.33728	1434.0	b (13) (1+)
1472.30762	769.0
1473.29309	514.2
1483.80579	21.4
1496.28271	15.6
1502.45374	42.2
1504.34412	35.6
1505.31274	13.8
1506.59875	43.4
1507.39063	10.6
1508.17004	15.2
1512.54871	13.1
1513.35181	17.8
1517.89294	12.0
1520.09436	21.9
1520.71057	50.4
1521.62317	38.9
1522.59827	46.6
1524.17065	251.8
1525.42432	385.3
1526.51160	102.6
1527.59558	15.9
1538.85059	37.6
1539.78088	12.7
1540.61169	9.4
1542.30701	2545.7	b (14) (1+)
1543.39172	2256.6
1544.43054	549.4
1545.29602	21.4
1547.48108	24.9
1560.59045	13.5
1571.79797	14.3
1582.49500	6.6
1588.09460	9.8
1589.38843	13.1
1590.36340	7.8
1605.56958	7.9
1607.52942	28.1
1608.43811	73.0
1609.31409	51.8
1613.79675	9.4
1638.97400	10.6
1644.23669	4.1
1657.53918	21.8
1685.13062	6.2
1706.34119	34.3
1709.80701	6.0
1722.47388	10.6
1723.84290	16.9
1724.77515	17.7
1741.08972	36.9
1742.46313	18.1
1758.73169	9.1
1803.99036	19.0
1895.63513	7.8
1911.85767	8.3
