# Supplementary material for: Phosphoproteomic Analysis of Platelets Activated by Pro-Thrombotic Oxidized Phospholipids and Thrombin
Source: PLoS One. 2014 Jan 6;9(1):e84488. doi: 10.1371/journal.pone.0084488 (PMC3882224; doi:10.1371/journal.pone.0084488)
Supplement: Annotated Spectra S5 — (ZIP) [file pone.0084488.s008.zip › TDVSNFDEEFTGEAPTLSPPR_-12_2_104452.txt]

m/z	i	matches
233.10767	21.9
254.32732	11.2
258.19220	23.3
259.27216	17.2
266.43176	16.4
270.03162	41.8
273.13983	20.8
275.98737	40.7
278.22086	27.2
282.43939	129.1
288.12775	13.2
290.35944	7.8
294.77838	40.0
298.13666	22.2
308.37891	16.5
309.29224	28.1
310.14313	24.1
312.28888	46.3
316.17438	171.0
318.26669	38.8
319.37799	8.9
320.87805	40.7
323.27817	15.0
327.39771	25.0
333.33618	78.9
335.03510	8.5
337.17377	44.2
339.15857	28.2
340.84116	16.4
350.02185	18.6
351.06573	32.0
353.33206	9.9
353.93365	18.6
355.83395	11.4
357.63300	42.7
359.25153	357.1
366.42285	75.5
367.12201	101.7
369.29572	1744.4	y (3) (1+), y (10) (3+), y (11) (3+)-P
370.26810	341.6
373.45721	6.3
374.41675	37.8
375.31201	12.8
375.91571	38.6
377.04803	17.9
381.24536	181.7
382.32837	106.6
385.25146	39.7
386.18188	31.6
387.04968	20.7
392.02338	39.4
395.12006	21.9
396.03424	36.3
403.31555	70.9
404.18744	62.2
405.26685	7.8
415.20831	66.7
417.31470	40.9
418.12720	9.2
419.42566	154.4
421.08453	44.4
424.42767	1598.6	y (7) (2+)
425.30371	227.4
427.37195	19.7
428.64215	12.8
430.84149	26.6
431.75824	31.8
433.26068	30.8
435.37421	58.3
436.26099	86.9
438.31244	195.3
439.16705	103.4
440.25854	24.5
441.11566	33.8
445.53003	8.5
447.34760	26.7
449.21246	12.1
451.05957	262.2
452.15381	147.6
453.47260	78.6
454.66876	58.0
455.47583	7.6
456.18420	45.8
457.33423	21.4
458.48688	11.9
459.83710	542.6	y (8) (2+)
460.79456	146.6
463.33789	44.9
463.94684	57.4
465.38208	28.6
466.47357	65.6
467.50714	70.4
470.86017	72.6
472.49261	131.4
473.35046	23.7
474.55334	22.2
475.51270	41.6
477.27985	20.2
480.42871	34.1
483.23938	109.5
486.30811	18.6
489.56409	14.2
495.43848	21.2
496.41919	17.2
497.70404	28.5
499.31482	81.9
500.06561	17.1
500.88098	38.1
503.74823	36.4
506.13245	175.8
507.44104	22.0
509.25165	177.0
510.07684	38.5
511.78790	14.0
515.87982	59.1
517.27899	320.7	b (5) (1+)
518.30780	109.3
519.38556	104.8
519.99152	28.3
521.30780	10.7
523.85657	168.3
524.76074	103.2
525.47778	10.7
527.99530	16.4
529.10883	21.2
529.90790	32.0
532.30621	51.6
533.32672	11.4
535.23511	78.5
536.25189	1353.3	y (4) (1+)
537.24371	288.7	y (15) (3+)-H2O-P, y (14) (3+), y (15) (3+)-NH3-P
538.42450	48.8
539.16162	53.5
540.34088	58.5
542.31122	21.2
549.40137	31.1
550.34821	135.0
551.43915	176.4
552.45831	167.7
553.24219	150.2
554.50629	115.6
555.62726	19.0
557.29901	71.0
562.32721	86.2
563.25214	21.0
564.01929	57.4
565.51215	110.2
566.39886	82.7
568.36713	94.5
569.76862	115.0
571.40344	25.7
572.93555	39.0
574.21820	37.2
575.56000	51.7
579.49646	12.8
581.20306	15.4
584.32159	40.8
585.44263	76.3
587.25262	128.9
588.38177	26.3
589.04889	56.2
590.28436	34.6
591.32941	8.5
592.57880	195.4
594.30255	48.1
595.34442	41.7
596.45056	20.5
598.18555	86.1
599.47198	50.5
600.47552	127.7
602.51544	29.2
603.67224	218.2
604.55670	39.0
605.34235	28.7
606.23663	105.4
606.85455	4.5
608.02521	18.3
612.36548	12.5
614.10272	6.3
615.32892	43.3
616.07904	18.6
617.38593	49.4
618.65778	26.9
619.31012	60.3
620.06903	112.9
621.31122	67.5
622.33527	123.9
623.29297	57.1
624.22772	8.5
626.51416	42.9
627.69989	65.1
629.36420	54.9
631.89764	33.4
633.31378	160.6
634.13416	157.1
635.49304	95.0
636.16791	118.7
636.79828	70.4
637.53595	21.9
638.28967	85.1
639.26080	23.0
640.86810	16.9
642.00702	116.4
643.47321	361.3	b (11) (2+)
644.32654	47.7
645.64508	19.7
646.36493	128.8
647.11993	90.5
648.33063	120.0
649.32397	312.1	y (5) (1+)
650.28668	168.4
651.51123	150.4
652.41815	110.1
653.69946	185.2
654.62201	149.7
657.50806	109.8
658.42841	23.7
659.42578	35.8
660.52313	50.9
661.19708	47.1
662.48810	83.5
663.30566	247.3
664.20923	830.2	b (6) (1+)
665.40131	368.6
666.49567	80.7
667.62885	533.8	b (18) (3+)-H2O, y (12) (2+)-NH3, b (19) (3+)-H2O-P, y (12) (2+)-H2O, b (19) (3+)-NH3-P
668.69513	140.8
669.78931	24.1
670.50537	114.5
672.00275	178.5
673.19891	38.3
674.03595	28.1
675.33185	58.5
676.29108	120.5
677.37860	302.6	y (12) (2+)
678.20209	106.3
679.46710	119.7
680.51135	67.6
681.34784	67.8
682.15057	196.4
682.97992	156.7
684.55695	63.8
686.72577	156.4
689.48712	11.3
690.75665	166.3
692.07678	88.0
693.05444	68.5
694.00067	257.8
694.77252	79.5
696.40765	52.6
697.36993	13.3
699.19873	31.0
700.64471	81.9
702.14581	109.1
703.34894	182.3
704.39807	116.3
705.18622	28.0
707.30011	45.8
708.93866	159.0
709.63202	38.2
710.27576	55.2
711.43219	93.1
712.54584	25.0
714.46576	183.4
717.07977	212.7
717.89630	68.1
718.68457	137.4
719.43457	31.8
721.86267	204.1
723.17596	182.7
725.89532	308.4
726.63605	259.4
727.28766	101.7
727.89484	261.4
729.05743	277.6
730.55145	120.2
731.95270	111.5
734.05524	115.6
735.36792	201.3
736.16010	853.7
736.86603	1142.8	b (13) (2+)
738.12427	474.6
738.83612	486.5	b (20) (3+)
739.65009	307.8
740.47015	295.3
741.42255	388.6	y (13) (2+)
742.23962	43.8
743.56403	150.4
744.45282	8.7
745.48676	28.4
746.44928	241.8
747.70502	1033.9	y (14) (2+)-H2O-P, y (14) (2+)-NH3-P
748.68280	607.0	y (7) (1+)-P
749.48669	532.2
750.28815	335.7	y (6) (1+)
751.44537	134.0
752.49579	292.3	[M+3H] (3+)-NH3-H2O-P
753.52942	338.3
754.52301	157.3
755.18060	12.0
756.17627	118.0
756.83478	179.9
757.81262	529.5	[M+3H] (3+)-H2O-P, y (20) (3+)-H2O, y (20) (3+)-NH3
758.80902	299.1	[M+3H] (3+)-NH3-P
759.50623	565.0
760.26929	251.4
761.39044	168.1
763.22003	779.5	b (14) (2+)-H2O, y (20) (3+), b (14) (2+)-NH3
764.60394	2962.2	[M+3H] (3+)-P
765.48193	614.9
766.69659	301.9
767.63324	188.6
768.58514	82.8
769.44525	166.1
770.67719	355.6
771.91907	4472.3	b (14) (2+)
772.74335	1194.3
773.86517	103.5
775.04315	427.9
775.76581	98.0
776.56073	330.8
777.35773	58.9
778.34467	526.3
779.51239	1138.1	b (7) (1+)
780.40814	318.4
781.61469	252.7
782.64465	211.3
783.42572	311.8
784.46204	326.1
785.52185	562.2	[M+3H] (3+)-NH3-H2O
786.31354	62.2
787.53613	563.9
788.54474	319.5
789.63678	44.4
796.90582	16.4
798.78314	14.0
804.35443	12.8
805.31354	43.7
806.15643	17.2
808.09143	157.6
809.65723	77.0
812.56006	24.2
814.14343	109.9
815.28265	116.2
816.06677	25.2
817.11121	16.2
819.01636	127.8
820.58264	12.1
821.22028	49.4
822.07550	12.1
823.22095	104.8
824.11786	115.2
826.79541	52.0
827.43475	24.9
829.51025	547.1	y (7) (1+)-H2O
830.41364	262.3
831.27606	54.2
832.40717	57.8
833.23346	201.8
834.10602	31.3
835.43982	13.3
837.32794	19.9
840.66205	42.1
841.30902	25.6
843.69592	108.3
845.34613	222.2
847.34973	5441.1	y (7) (1+)
848.37164	2537.8
849.36053	530.7
851.01691	158.3
852.12067	80.1
853.16156	21.7
854.53223	105.5
855.22528	48.5
855.88416	7.7
856.77881	56.9
861.93262	209.6
863.30579	261.5
864.63647	79.3
865.41980	40.9
867.20050	63.8
868.19928	107.5
868.94196	54.9
869.70746	130.4
870.64642	119.4
871.63928	96.7
874.88171	46.1
876.34576	24.6
878.37885	207.0
879.32690	371.3	y (16) (2+)-H2O-P, y (16) (2+)-NH3-P
880.28271	203.7
881.24493	23.8
881.90204	35.0
884.54736	57.9
885.90717	69.3
886.66064	101.2
887.49030	116.0
890.33496	115.1
891.32440	67.2
892.04291	67.5
893.12909	27.2
895.61102	330.7
896.66290	106.4
898.79761	50.8
900.61761	116.4
901.80615	300.3	y (8) (1+)-NH3
902.82660	43.0
903.71625	185.4
904.47729	80.2
905.50806	60.3
908.08636	969.9	b (8) (1+)
909.32172	451.6
911.70135	36.4
914.41827	23.7
916.88794	323.1
918.52728	2411.5	y (8) (1+), b (17) (2+)-H2O, b (17) (2+)-NH3
919.41791	787.7
920.18597	200.9
920.85187	210.6
922.79315	70.3
923.48236	61.1
925.13861	24.8
927.39868	1094.0	b (17) (2+), y (16) (2+)-H2O
928.20221	183.6
929.11639	11.1
930.70844	133.6
931.52911	99.8
932.33575	11.4
935.21600	9.2
936.29913	163.9
937.28564	36.8
938.33417	47.1
939.40625	40.3
940.27423	32.1
942.63013	132.0
943.68219	17.2
944.50250	119.3
945.57745	123.3
946.42163	17.2
947.96539	10.6
950.50366	30.1
951.32806	94.2
952.60913	52.1
953.73895	233.2
954.52667	151.1
955.25098	61.0
957.37469	53.0
961.88983	1128.4	b (18) (2+)-P
962.73041	531.9
963.61749	30.2
964.32031	135.4
965.49445	66.1
966.51141	53.7
969.36163	197.0
970.29572	48.6
971.91974	63.1
972.76154	40.0
973.52789	11.8
975.58392	23.0
976.56525	49.8
977.48468	28.3
981.46405	206.6
983.39923	8.5
984.10736	105.3
984.75977	22.2
987.63867	33.8
988.88763	52.9
990.46118	36.4
991.21503	19.3
992.48456	51.1
994.41797	133.4
996.24860	106.0
1001.45575	55.2
1002.18549	164.1
1002.96161	21.9
1006.32892	107.9
1009.02325	69.0
1010.55811	194.1
1011.53021	144.7
1012.13629	9.5
1013.59137	43.6
1015.60468	69.7
1016.51318	96.1
1018.75122	122.4
1019.58246	204.1
1020.30957	66.8
1021.65991	49.8
1022.68304	63.0
1023.69891	61.1
1024.58130	139.7
1025.33228	66.1
1026.28052	115.7
1027.36060	98.8
1028.77295	497.0	y (9) (1+)-H2O, y (18) (2+)-H2O, y (18) (2+)-NH3, y (19) (2+)-H2O-P, y (19) (2+)-NH3-P
1029.54639	91.9
1030.24817	75.5
1031.49438	26.5
1032.51282	9.9
1033.67969	32.8
1035.47583	48.9
1037.16626	645.9	y (18) (2+), b (9) (1+)
1038.32520	729.0	y (19) (2+)-P
1039.92334	168.7
1041.24939	65.0
1047.31885	21.1
1048.05298	116.1
1049.26770	6.3
1051.45435	97.9
1052.63562	28.6
1054.14258	31.8
1056.18127	48.7
1057.43457	25.6
1058.82397	19.8
1061.02258	111.3
1065.17371	108.4
1065.94531	20.5
1068.38269	42.1
1069.41016	263.8
1070.34436	42.9
1071.29333	28.7
1072.89807	33.6
1073.78821	70.7
1074.58008	45.7
1075.29553	20.7
1076.24609	236.5
1077.13879	60.9
1078.41907	229.5
1079.16077	127.2
1084.34143	157.9
1085.04785	53.7
1086.20813	32.8
1087.16394	46.0
1087.81152	45.3
1088.63330	25.1
1089.80884	40.1
1090.43628	49.5
1091.28674	45.0
1092.00488	43.6
1095.83899	54.6
1099.37061	30.6
1102.07837	46.9
1104.41211	296.2	y (10) (1+)
1105.40479	291.7
1106.11621	35.3
1108.46655	18.6
1109.74878	48.3
1113.10278	10.7
1115.41870	25.0
1118.66284	122.9
1119.60303	159.5
1120.49927	29.5
1122.00781	46.1
1124.29565	47.0
1125.22913	41.7
1126.81360	9.4
1127.57092	61.4
1128.82520	258.1
1132.55920	9.3
1135.44775	81.0
1136.35645	30.7
1138.19434	109.3
1138.95557	62.4
1140.49780	49.6
1141.15759	25.9
1142.39233	10.1
1145.10400	21.7
1146.53784	27.7
1147.62183	25.1
1148.25586	34.3
1149.85229	47.4
1151.60083	13.6
1152.50488	20.1
1153.73926	54.7
1156.23352	53.4
1166.09668	55.3
1167.32007	214.9
1168.26172	37.8
1169.27686	7.5
1170.53564	24.8
1173.31592	52.8
1177.09155	28.3
1182.54114	21.5
1184.16431	584.1	b (10) (1+)
1185.22974	301.2
1189.17993	55.5
1190.48193	67.5
1191.58667	73.9
1199.35620	70.6
1200.16101	40.7
1203.36938	23.4
1205.74207	28.3
1207.75305	69.2
1209.59583	61.7
1210.43677	75.5
1212.56201	37.1
1217.35168	43.7
1219.61157	30.6
1221.29956	7.8
1227.31665	96.9
1228.42017	11.4
1229.15051	22.3
1231.65918	18.6
1235.19519	55.3
1236.21143	29.4
1237.28174	29.2
1237.89636	31.8
1242.58606	48.0
1243.97375	50.5
1244.61755	6.9
1248.04407	66.4
1250.51196	32.1
1251.47778	68.4
1255.13269	229.7
1256.24634	22.3
1257.73010	20.2
1259.07910	159.6
1260.74792	66.7
1264.24841	41.3
1265.12256	64.2
1266.60852	31.4
1267.47046	156.3
1268.56848	40.4
1272.45166	61.1
1276.64612	49.0
1278.92883	40.1
1282.27356	25.6
1285.00720	319.1	b (11) (1+)
1286.29468	179.7
1288.30798	7.9
1291.78137	30.3
1295.48206	19.4
1298.48718	80.8
1302.93054	29.1
1305.05530	22.1
1310.64575	61.3
1311.32849	21.5
1312.30249	53.7
1312.97290	45.7
1314.36475	71.3
1315.45740	29.4
1318.32007	88.7
1319.36108	31.8
1324.55078	79.6
1325.34753	7.8
1326.55457	26.2
1327.42017	30.4
1337.58032	29.5
1342.30554	101.8
1343.01111	38.6
1343.68176	35.8
1347.36816	29.2
1356.13635	11.9
1358.63025	52.9
1363.67004	19.3
1364.38818	17.0
1365.58057	33.9
1383.32434	69.0
1384.52490	12.6
1392.18188	56.9
1395.05798	114.2
1396.99646	23.2
1414.40125	24.3
1427.82202	26.8
1430.06091	34.1
1443.43445	30.8
1444.48242	18.1
1445.51892	14.0
1452.34436	35.1
1453.93799	214.5
1456.35291	52.5
1457.50623	74.9
1463.46387	52.2
1471.36218	537.0	b (13) (1+)
1472.27551	408.5
1473.26343	124.7
1477.61731	16.9
1481.96033	77.9
1483.36267	14.8
1488.51917	9.2
1502.44922	19.2
1504.37659	41.1
1507.45288	58.2
1508.64917	32.9
1518.53052	65.5
1521.41272	81.7
1522.17749	30.7
1524.37634	244.9
1525.43872	46.1
1527.20227	55.3
1539.86438	30.0
1542.29626	950.1
1543.38635	1045.7	b (14) (1+)
1544.13123	272.0
1545.32654	29.4
1607.27063	9.3
1608.28101	52.4
1608.91931	51.6
1656.76526	27.2
1690.17908	17.7
1705.68542	25.7
1722.09497	22.1
1723.44910	20.8
1725.81433	8.5
1727.87000	29.4
1788.64526	39.2
