# Supplementary material for: Phosphoproteomic Analysis of Platelets Activated by Pro-Thrombotic Oxidized Phospholipids and Thrombin
Source: PLoS One. 2014 Jan 6;9(1):e84488. doi: 10.1371/journal.pone.0084488 (PMC3882224; doi:10.1371/journal.pone.0084488)
Supplement: Annotated Spectra S5 — (ZIP) [file pone.0084488.s008.zip › TDVSNFDEEFTGEAPTLSPPR_-13_2_108272.txt]

m/z	i	matches
226.51099	19.1
230.25702	21.0
231.36656	13.6
232.32790	13.6
233.88399	6.3
236.25587	5.2
237.62173	10.0
240.22110	13.1
241.23042	9.9
245.04742	34.9
248.21863	28.4
251.35777	21.7
252.27197	10.5
255.76262	26.4
258.16321	32.4
260.26926	7.8
262.13766	54.1
263.19086	11.7
267.04944	46.7
270.25900	62.8
272.39496	73.4
277.25079	20.2
278.26151	11.9
278.91742	16.8
280.93906	16.4
282.13452	16.5
283.22064	12.8
284.38110	30.1
285.26614	31.8
286.29599	43.8
288.21198	86.5
291.20526	53.4
293.20230	19.5
294.20181	11.8
298.27762	37.4
301.16180	22.0
303.32239	19.4
307.26282	56.4
311.22809	17.8
316.24451	109.5
316.89996	4.5
318.08569	21.1
321.57111	22.5
324.26086	34.5
327.32028	21.9
328.26538	9.3
330.34537	22.6
331.48535	78.7
333.42444	22.1
336.33478	29.9
337.37671	95.2
338.03119	40.6
340.16345	27.5
341.20746	8.1
346.10904	31.3
349.18958	14.0
350.90982	128.2
352.40735	46.5
356.43823	20.0
358.16620	14.4
359.29614	125.7
360.20279	77.3
361.19989	42.2
362.91376	5.8
363.54907	21.8
365.20612	21.3
366.82910	47.1
367.55301	64.5
369.28320	2478.2	y (3) (1+), y (11) (3+)-P, y (10) (3+)
370.25024	269.5
371.55096	22.1
375.54590	264.2
376.68591	23.8
377.29663	5.7
378.40967	21.3
379.26398	5.7
380.49579	81.0
381.28223	277.6
382.08606	20.4
384.99512	31.1
389.18048	5.7
389.84967	12.3
391.28302	4.6
396.41357	37.4
397.43262	27.5
400.23492	56.4
402.69336	83.0
403.44055	48.5
404.43848	160.3
407.02380	14.0
411.12964	72.7
413.35522	5.7
415.32678	304.0
416.24872	68.5
417.18457	50.6
418.44373	52.1
419.40955	91.7
420.88721	121.5
422.27783	12.5
424.31537	3684.1	y (7) (2+)
425.37738	80.4
426.26392	39.3
427.02747	29.6
428.22260	13.4
429.16718	36.6
434.01556	70.4
435.00317	125.9
435.67999	9.5
438.39557	339.4
439.02899	48.4
441.42816	35.1
443.09302	31.5
446.97864	19.9
448.23932	61.0
449.33984	6.5
450.74463	206.5
451.53998	132.9
452.22961	166.7
453.23126	51.8
455.14532	38.0
456.02264	16.2
458.41370	4.0
459.81982	793.0	y (8) (2+)
460.46106	285.3
461.59052	16.3
462.57428	31.9
465.14276	64.3
466.30804	13.0
467.33765	19.2
472.41644	84.3
473.03113	23.0
474.12268	13.0
474.73932	17.3
476.60718	29.0
479.05621	119.2
480.46069	37.3
481.43262	50.6
482.51697	52.5
483.36328	39.0
485.20062	18.4
488.30304	99.7
491.17615	56.2
492.09705	28.1
493.55865	29.3
494.38904	7.5
495.24658	37.5
497.08734	49.3
499.12183	126.0
500.26630	86.3
501.23151	34.6
503.28339	26.0
506.36676	281.3
507.16132	23.4
508.87396	91.4
510.43011	87.7
511.65649	6.9
512.52045	12.3
514.02234	100.1
515.59253	8.7
517.07025	305.8
518.25360	113.4
519.76233	49.8
523.11316	372.1
524.23145	144.2
524.89435	66.2
525.56427	246.2
527.30884	97.2
528.01947	40.7
529.15021	61.4
531.08069	12.1
532.90479	64.2
533.61017	54.6
534.24951	24.6
536.16431	2314.4	y (4) (1+)
537.20465	192.4
538.03949	67.7
539.32446	9.9
540.49701	40.9
542.29144	16.5
543.36926	45.2
544.37073	37.3
545.90936	71.1
546.88501	52.7
549.09381	36.6
550.02264	89.7
550.72272	54.4
551.43457	379.5
552.94409	369.1
555.16022	29.5
556.35052	19.7
557.53534	65.2
558.35333	18.5
559.48853	41.9
561.75836	35.8
562.90430	278.3
563.67084	47.6
564.30096	77.7
565.25806	47.8
567.18884	60.1
569.68860	36.4
571.10040	20.0
571.90289	15.4
573.49274	42.5
574.53510	60.0
575.56097	45.7
576.25720	36.1
576.99908	16.6
579.09900	12.9
581.42267	58.2
582.27911	18.9
583.12067	56.6
584.35089	72.1
585.16156	56.5
586.26758	57.8
587.22040	55.3
588.80878	11.7
589.63257	36.6
592.57806	20.9
593.32111	225.9
594.30194	101.3
595.21582	93.6
595.87024	54.2
598.30182	184.1
599.15509	80.4
600.62054	123.5
601.45630	91.5
603.27295	414.8
605.14606	60.6
606.22137	5.1
607.59442	69.7
608.31952	37.0
610.42700	55.0
611.34576	11.1
617.36664	46.5
618.31641	4.5
619.20416	67.7
620.41895	61.5
621.42743	61.1
622.63055	130.1
623.47394	25.8
625.29779	59.9
626.34851	74.9
627.54681	75.1
628.54865	40.8
629.36627	99.4
630.38782	8.7
633.03320	148.8
633.72174	93.8
635.28070	362.9
636.21503	145.7
638.36847	149.0
639.59747	116.2
640.82770	75.7
641.87836	149.9
643.30817	545.1	b (11) (2+)
644.00891	98.2
645.11304	165.9
646.07941	67.1
647.24554	294.6
649.10968	732.3	y (5) (1+)
650.26935	347.3
651.36859	77.4
652.57037	287.9
653.47150	80.3
654.74609	42.9
655.65680	114.6
657.74677	64.2
658.77942	36.0
659.61639	104.5
660.54156	124.3
661.76752	101.5
662.49103	266.6
663.38495	172.7
664.11456	1194.2	b (6) (1+)
664.82007	121.5
665.49225	173.1
667.21545	69.9
668.25916	208.0
669.77057	201.2
671.22504	86.6
672.21875	85.7
672.83545	12.0
673.44989	98.4
674.40619	152.2
675.61279	147.6
676.79340	373.6
677.43066	290.7
678.42529	27.1
679.33295	84.7
680.54950	54.2
681.47925	100.0
682.48846	113.0
683.76703	140.4
685.04449	209.8
686.23944	57.0
687.52100	89.6
688.56122	25.8
690.34430	249.1
691.11768	184.3
691.96045	195.4
693.28900	162.6
694.56354	68.0
695.24426	36.0
696.19720	67.9
697.75336	80.0
698.47003	407.6
699.18036	6.3
700.19879	40.3
701.35217	88.9
702.27472	90.7
703.63763	15.2
704.32819	117.0
705.24530	127.5
706.14978	16.1
707.28363	124.0
708.39771	138.1
709.12225	29.0
709.76050	50.6
710.59943	100.0
711.25018	116.1
712.27075	30.5
713.60809	123.7
714.64459	63.4
715.97736	150.5
717.27472	55.3
718.35858	66.6
719.29449	152.6
720.21143	80.6
720.93146	32.1
722.23639	257.8
723.43787	172.5
724.87720	186.7
726.07660	349.2
727.35529	596.9	b (13) (2+)-NH3, b (13) (2+)-H2O
728.36810	307.2
729.66217	278.8
730.61725	396.2
731.22791	238.1
732.37396	167.7
733.56000	83.1
734.37238	70.7
735.59583	261.0
736.41705	2237.9	b (13) (2+)
737.71625	475.2
738.52399	710.4
739.30701	819.5	b (20) (3+)
740.10254	376.8
741.37262	606.2	y (13) (2+)
742.29541	122.2
743.03510	150.8
744.08295	148.8
745.23083	43.9
747.14264	2571.8	y (14) (2+)-H2O-P
747.92261	724.8
748.60651	835.1	y (14) (2+)-NH3-P
749.44659	505.0	y (7) (1+)-P
750.24835	448.5
751.39893	374.9
752.50415	293.5
753.40808	306.0
754.19141	13.8
756.26349	181.7
757.42670	317.6
758.43054	1295.6	[M+3H] (3+)-NH3-P, y (20) (3+)-NH3, [M+3H] (3+)-H2O-P
759.95874	295.8
760.87775	367.3
762.02612	241.1
762.84314	997.7	b (14) (2+)-H2O, b (7) (1+)-NH3
763.76508	1667.4	y (20) (3+), b (14) (2+)-NH3
764.60162	4071.5	[M+3H] (3+)-P
765.49561	152.1
766.58386	315.0
767.46051	266.1
768.54456	172.9
769.24908	238.1
770.41205	162.9
771.86896	9009.9	b (14) (2+)
773.09943	414.0
774.23926	282.9
775.14520	393.0
776.09619	449.2
776.97772	202.4
778.23230	841.5
779.18628	1344.3	b (7) (1+)
780.25989	288.0
780.90204	53.5
781.84839	406.3
782.52411	16.7
783.71564	405.4
785.16791	1453.8	[M+3H] (3+)-NH3-H2O
786.27466	480.0
787.21283	372.3
788.25122	152.9
789.12292	55.4
789.84479	22.8
794.92444	17.4
801.66010	85.3
804.04498	34.8
805.24390	79.0
806.03125	6.3
806.91461	25.2
807.98682	153.3
808.78473	87.5
809.49603	29.7
810.36279	64.2
811.37189	91.1
812.33710	191.8
815.03369	57.5
816.94012	25.1
818.44501	99.1
819.57465	30.0
820.46735	92.3
821.46747	141.7
822.24121	48.9
823.82025	170.9
824.88916	81.3
825.93768	59.8
826.82721	18.8
829.28241	1237.6	y (7) (1+)-H2O
830.32349	347.5
831.13165	180.6
832.08228	85.2
833.06812	58.0
834.89862	59.7
835.70221	41.4
837.07672	56.3
838.05798	70.4
839.45886	27.0
840.86237	53.6
841.82214	57.5
843.97418	190.5
844.60706	4.7
845.36249	61.3
847.32819	9682.6	y (7) (1+)
848.36993	2629.9
851.29449	135.0
852.03961	7.4
852.72357	80.0
853.89789	161.2
854.69067	250.8
855.84491	188.3
857.00006	8.1
857.64001	7.5
859.15088	47.0
860.83740	169.4
862.09229	185.3
863.32147	230.5
864.13287	71.3
865.20746	80.5
867.20709	4.6
869.10089	23.6
870.86359	724.2	b (16) (2+)
872.27960	72.0
873.28894	49.4
876.30450	81.3
876.98126	97.1
879.26257	499.4	y (16) (2+)-NH3-P, y (16) (2+)-H2O-P
880.18793	400.5
881.05743	26.0
881.81946	53.5
882.97955	89.4
884.20148	117.9
886.37708	277.5
887.01917	155.3
888.04584	14.6
889.42572	129.7
890.15137	295.7
891.24359	136.2
892.42133	40.9
893.26093	84.2
895.33234	146.9
896.44476	124.7
898.82306	39.4
899.65186	9.4
900.41730	26.7
901.34186	27.0
903.74347	132.6
904.65118	160.4
905.64764	162.6
907.51947	142.4
908.20416	691.8	b (8) (1+)
909.31635	303.7
910.31226	34.4
911.00269	55.9
913.14337	147.1
918.20135	2508.7	b (17) (2+)-H2O, b (17) (2+)-NH3, y (8) (1+)
918.95551	1446.4
920.10980	41.1
921.41400	197.8
922.33453	100.2
923.25439	101.0
925.28412	76.0
927.05597	1132.1	b (17) (2+)
927.66632	594.4	y (16) (2+)-NH3, y (16) (2+)-H2O
928.31982	342.2
929.08057	96.2
930.27460	251.1
931.26813	104.1
932.12201	359.2
932.91992	41.8
933.66528	140.4
934.89935	62.2
935.94196	164.7
937.11334	326.4
938.35260	62.6
939.10010	178.2
940.48242	12.5
941.52240	61.0
942.24481	32.5
943.57227	13.8
944.37811	94.0
946.45587	82.1
948.11591	147.6
949.49139	134.8
950.46704	58.8
952.06641	231.7
953.00336	471.1
953.92621	177.5
955.14264	340.2
956.26154	81.9
957.78174	156.0
959.21979	12.2
960.40991	101.3
961.78400	1758.0	b (18) (2+)-P
962.53290	966.0
963.53369	133.7
965.76031	125.1
966.89130	140.0
968.16772	66.0
969.35358	160.8
970.30878	33.3
970.91608	144.1
973.80634	265.4
974.43512	10.2
975.11224	24.9
975.83820	21.4
976.92426	55.6
977.54706	24.0
978.57928	67.6
980.40082	29.3
981.44116	208.3
983.29877	4.5
984.45215	92.2
985.19037	255.6
985.82104	96.3
986.84723	40.8
988.29907	120.6
989.87549	83.5
990.48218	102.5
991.43475	46.7
992.61499	39.5
993.86884	296.8
994.70209	119.9
995.86255	126.8
996.70776	55.3
997.75165	12.1
999.11212	8.9
1001.54565	183.8
1002.48315	98.6
1003.23187	15.3
1005.01318	80.0
1006.25323	151.6
1007.73047	60.1
1008.99725	40.9
1009.89240	19.5
1010.53705	118.8
1011.18561	715.3	b (19) (2+)-P, b (18) (2+)
1012.11353	59.5
1012.88434	6.9
1014.86554	59.8
1015.79242	107.7
1016.78265	42.8
1017.85229	74.5
1019.21118	246.9
1020.16730	96.7
1021.20782	56.4
1022.26855	96.0
1023.82281	259.6
1024.62183	229.4
1026.04663	192.0
1026.95569	129.6
1028.40991	491.6	y (18) (2+)-H2O, y (19) (2+)-H2O-P, y (18) (2+)-NH3
1029.26965	458.6
1030.45886	130.4
1034.89294	163.7
1035.75366	107.9
1037.19971	899.7	y (19) (2+)-P, b (9) (1+), y (18) (2+)
1038.22656	472.6
1040.09180	82.1
1043.25977	17.6
1043.97241	78.8
1045.21069	12.8
1045.89429	60.6
1047.37268	139.8
1048.53467	30.7
1049.51831	26.0
1050.63184	5.1
1051.24255	10.6
1052.49390	25.9
1054.33838	20.4
1055.22388	60.9
1056.95459	155.2
1058.51086	36.6
1059.25415	17.5
1061.89001	152.1
1062.82690	42.7
1065.19739	88.9
1066.27344	66.7
1067.17041	8.7
1068.69775	250.5
1069.35681	21.8
1070.31982	103.6
1071.15173	68.2
1073.52588	70.8
1074.65552	81.3
1075.82813	105.8
1077.31042	237.9
1078.14941	202.9
1079.21826	71.8
1081.66919	27.1
1084.43091	220.9
1085.15906	52.5
1086.67761	230.1
1087.43628	334.1
1088.42358	28.7
1090.28296	5.7
1091.97400	76.0
1093.13501	71.9
1093.88013	42.9
1094.68506	127.3
1095.59497	9.9
1098.22375	60.7
1099.17908	54.3
1100.27783	20.7
1100.91504	52.5
1101.79309	12.8
1104.32373	429.3
1105.46899	272.7
1106.64795	29.3
1107.52344	21.3
1108.96863	127.9
1112.92151	99.8
1114.53687	14.2
1116.92542	120.4
1118.36597	24.8
1119.17651	43.9
1121.86841	91.2
1124.07104	56.8
1125.46741	159.0
1126.46045	295.8
1127.35864	241.0
1128.49011	27.8
1129.30078	56.9
1130.10388	89.5
1132.74194	13.9
1133.95911	13.6
1136.90698	85.0
1138.85278	40.7
1140.29810	36.7
1141.37317	97.9
1142.12598	36.0
1144.02893	59.7
1145.20703	41.9
1147.35522	35.4
1148.00903	20.3
1148.87537	63.5
1149.50830	84.7
1150.18079	85.4
1155.33276	8.7
1156.07690	78.3
1156.85229	43.7
1157.49963	65.5
1159.56934	58.9
1164.32922	18.1
1165.72815	58.1
1166.91528	87.9
1168.23633	49.6
1169.49756	23.6
1171.66504	58.7
1172.96228	16.4
1173.94336	4.6
1175.54785	16.7
1177.05237	84.0
1178.05957	10.2
1179.09570	79.9
1181.65259	18.1
1182.77551	12.4
1184.25903	816.7	b (10) (1+)
1185.19800	274.2
1185.84180	4.2
1189.37061	110.8
1190.09058	78.2
1191.51318	47.7
1192.43909	44.9
1194.79028	53.1
1196.09619	50.9
1197.55310	77.0
1199.40515	24.2
1201.24866	41.3
1202.72437	82.4
1203.78906	32.5
1204.79077	40.2
1205.58472	54.3
1206.42310	35.2
1208.01221	11.1
1210.33655	95.2
1211.43018	6.9
1215.14417	44.8
1216.51929	5.2
1217.29810	32.6
1218.19214	58.8
1219.56055	23.0
1220.80005	21.7
1223.68237	26.6
1227.02222	222.8
1227.68457	18.3
1228.40088	39.5
1234.27820	92.7
1235.23340	45.0
1236.71277	28.3
1241.07031	57.3
1242.21057	20.4
1246.71619	33.7
1247.52490	13.6
1250.08875	12.3
1251.16492	25.5
1253.11963	14.2
1255.22668	27.8
1256.35193	30.8
1259.18787	94.9
1260.12927	123.6
1260.80176	15.1
1261.45520	29.0
1265.59790	32.9
1266.95227	130.9
1268.54578	142.0
1270.65271	12.1
1271.40295	21.7
1272.43713	49.2
1274.51575	11.1
1275.50427	5.2
1276.12341	13.0
1277.28845	48.4
1280.57227	69.5
1281.37305	11.0
1285.19543	874.1	b (11) (1+)
1286.29456	329.9
1289.23059	21.1
1290.25427	25.5
1294.57324	10.9
1299.30713	61.5
1306.65527	28.5
1308.85339	6.3
1313.70764	12.4
1314.34973	26.7
1317.35718	51.0
1324.24023	140.1
1325.42383	33.0
1326.52307	39.7
1334.56665	10.3
1337.26404	31.4
1338.47571	11.4
1342.56567	142.0
1343.32410	77.1
1343.94080	16.0
1347.50659	45.0
1348.86194	32.0
1349.49463	11.1
1352.48376	17.5
1357.61292	53.3
1360.65417	40.6
1362.40662	30.7
1363.54443	17.0
1365.28674	18.4
1369.67859	21.3
1379.36487	13.0
1381.49866	13.2
1387.21582	4.5
1388.28796	27.8
1390.72070	78.2
1394.48779	6.3
1395.65320	58.6
1397.50452	18.8
1398.27527	26.8
1401.43994	30.2
1404.53943	14.2
1406.39099	5.7
1407.44885	76.7
1408.31897	10.9
1413.49316	18.1
1420.29663	26.0
1422.61633	55.9
1426.17175	57.8
1427.16406	29.9
1428.51428	42.1
1434.28186	10.0
1443.42065	137.5
1444.65344	37.3
1445.38757	29.5
1446.13074	12.8
1446.73987	5.9
1451.92847	117.3
1453.48035	248.8
1454.32654	61.2
1471.24353	1297.6	b (13) (1+)
1472.31079	647.5
1473.24658	58.3
1478.62732	47.9
1480.30469	36.2
1482.68823	52.2
1495.73120	23.5
1499.58838	64.7
1504.42273	57.1
1507.10449	11.1
1508.24084	34.9
1518.05334	37.9
1520.27625	39.9
1521.11304	32.8
1524.30566	220.0
1525.32727	259.3
1526.33521	137.0
1538.25513	11.7
1539.51074	29.0
1540.92859	94.7
1542.27905	2806.7	b (14) (1+)
1543.17810	1077.2
1544.01050	75.8
1567.47717	24.6
1607.74683	59.5
1612.44446	7.1
1635.45886	18.9
1659.71216	32.1
1689.11023	23.7
1705.47388	13.8
1706.62366	14.8
1722.46667	63.5
1723.32971	78.3
1740.11267	29.6
1741.44312	31.3
1748.50623	13.5
1892.76843	35.0
