# Supplementary material for: Phosphoproteomic Analysis of Platelets Activated by Pro-Thrombotic Oxidized Phospholipids and Thrombin
Source: PLoS One. 2014 Jan 6;9(1):e84488. doi: 10.1371/journal.pone.0084488 (PMC3882224; doi:10.1371/journal.pone.0084488)
Supplement: Annotated Spectra S5 — (ZIP) [file pone.0084488.s008.zip › TDVSNFDEEFTGEAPTLSPPR_-18_2_134153.txt]

m/z	i	matches
342.20935	30.6
342.94485	15.2
349.25055	61.5
351.43576	72.3
359.40286	23.6
360.06497	13.0
361.21735	24.7
363.61993	36.9
369.34689	963.3	y (3) (1+)
370.44293	141.3
375.28366	12.0
381.35809	36.1
382.10757	40.5
385.25284	16.4
400.24597	10.4
400.92883	32.7
413.20560	15.1
418.32336	34.0
420.30154	125.0
421.30627	255.7
422.12350	135.7
425.44498	49.7
427.08887	75.2
428.86237	37.0
430.28378	26.9
433.15356	24.7
435.53485	49.6
437.20758	12.4
438.30936	843.8	y (4) (1+)-P
439.19214	275.6
440.59137	56.0
442.89584	37.0
444.49808	13.5
445.21011	30.5
449.28198	37.8
457.39978	13.3
458.24689	16.4
463.16199	19.1
464.32742	30.5
465.17853	53.4
466.54803	20.5
468.28049	36.0
474.38208	100.2
475.40897	25.4
478.26727	10.2
479.83118	12.0
480.62830	23.4
482.20422	69.6
483.50470	8.4
485.28574	8.4
486.33109	46.3
489.18616	24.7
490.33850	62.3
491.11954	43.3
495.20758	28.8
499.48730	17.2
500.64841	23.1
503.99820	72.5
504.71924	37.4
511.31906	16.3
518.07227	285.6
518.69751	66.4
520.06726	34.2
522.07983	23.7
529.25049	27.4
530.85565	95.4
533.19507	43.3
534.69324	78.3
536.20569	2667.5	y (4) (1+)
537.31921	333.4
539.70422	52.5
540.47150	13.8
541.36902	16.0
543.15448	9.5
548.24219	69.9
551.29242	469.6
552.64874	115.4
555.94513	9.3
557.28357	103.1
558.27716	54.9
560.14978	17.0
563.18103	18.4
565.99719	62.5
573.28198	32.4
583.34314	75.2
587.52026	43.1
591.23901	46.0
592.34863	32.9
594.27942	21.5
603.30823	27.0
611.27893	31.2
618.31470	130.4
619.34290	37.8
621.16083	22.0
624.48315	79.0
625.09399	59.1
627.52209	20.6
628.45764	54.8
629.39136	129.4
635.29700	54.5
640.42249	28.3
643.07666	14.5
645.29114	16.0
646.43573	51.4
647.33685	90.0
649.32153	228.4
651.50671	85.2
652.49487	136.2
653.73303	185.4
656.63977	63.1
662.51770	89.6
664.58203	71.8
665.31921	28.5
666.31067	21.2
667.49103	164.5
668.79443	10.7
669.41663	74.6
670.41162	44.0
673.08545	36.8
674.14459	44.9
675.23846	10.2
675.96802	49.5
679.26196	27.5
681.61938	8.1
684.51636	2388.7	y (13) (2+)-NH3-P
685.58636	578.3
687.14008	79.9
689.29358	28.2
691.38782	13.8
694.45508	64.5
695.99042	21.1
699.69214	35.1
700.61621	122.1
701.40125	15.5
702.31805	58.9
703.32788	86.5
704.19269	114.9
705.22131	76.5
710.18896	27.9
715.31213	21.7
718.64893	163.1
719.54138	7.5
720.68835	58.7
722.39355	119.9
724.43439	73.2
725.26874	8.4
726.20703	33.3
731.45624	344.8
732.38489	161.4
733.52454	94.8
734.49438	27.5
736.29272	30.5
737.66589	124.9
744.27765	24.9
745.40436	19.3
749.47247	3999.0	y (7) (1+)-P
750.47205	2227.2	y (6) (1+)
751.45325	531.8
752.38000	46.3
753.17871	14.8
754.42279	22.9
756.32739	39.5
759.28577	110.3
760.42902	36.9
761.10529	93.2
762.24139	113.3
763.34491	133.8
764.39996	26.5
765.55676	70.9
766.36224	68.6
767.88226	69.8
768.60181	40.5
769.70392	68.9
770.37054	8.4
773.20142	42.6
775.54102	60.0
776.35553	17.0
779.31836	241.6
780.36639	226.2
781.26648	119.8
782.58032	60.1
785.70715	106.2
787.10529	96.5
789.38678	45.9
790.03003	16.1
791.35297	108.8
797.40002	30.2
799.81604	118.7
802.08521	180.4
802.78284	19.1
803.53369	40.2
805.45679	7.5
807.82385	40.8
811.12622	147.5
813.10168	133.7
815.52301	39.9
820.48071	1327.1	y (8) (1+)-P, b (15) (2+)
821.36780	1229.7
822.55127	240.6
824.68555	63.0
826.21222	45.0
829.36804	1118.1	y (7) (1+)-H2O
830.27490	577.6	y (7) (1+)-NH3
831.43250	189.5
836.22571	23.0
838.63184	176.2
839.56104	48.4
841.09656	14.8
843.33862	69.2
845.45850	77.4
847.30359	10799.5	y (7) (1+)
848.34290	3329.9
849.39587	789.4
850.39709	86.7
855.57520	32.5
858.25146	17.5
859.20117	32.4
860.38953	54.1
861.22290	25.9
863.28723	42.4
864.49512	123.9
867.28320	20.6
869.41711	123.7
870.12036	51.4
873.18176	154.7
875.55969	108.0
879.59485	37.8
880.69031	105.8
882.57458	225.4
883.24902	183.6
884.66418	152.5
885.37976	16.9
885.99670	77.7
890.35144	227.7
891.22290	206.7
891.90137	106.8
892.71094	28.9
894.22888	44.5
895.39941	48.1
900.36377	993.1	y (8) (1+)-H2O
901.27649	115.8
902.81250	190.5
904.45056	12.9
905.39856	36.2
908.19922	212.6
908.98328	49.6
909.65100	12.3
913.12378	22.4
915.49097	26.1
916.48328	63.2
917.71521	127.0
918.35718	5368.0	y (8) (1+), b (17) (2+)-H2O, b (17) (2+)-NH3
919.41772	1481.5
920.44238	526.0
921.49841	283.6
923.48450	109.7
925.15503	29.3
925.98389	118.9
928.01843	36.0
929.26855	65.1
931.46655	81.6
932.21680	89.3
934.29285	32.1
935.20239	174.3
936.06921	10.9
937.51160	15.7
938.36243	72.9
939.13440	120.5
940.39307	18.5
942.24341	41.6
944.21216	49.5
945.46887	51.3
946.64404	13.9
948.70435	22.7
949.52075	144.5
950.76587	130.4
951.55444	268.2
952.77625	180.0
954.37183	11.6
956.72107	55.4
957.96155	14.7
959.47278	12.1
960.32361	16.3
962.25159	117.2
963.87244	95.8
965.34937	31.5
968.32776	58.4
969.48828	18.3
970.73901	255.2
971.36035	45.9
972.08069	12.9
973.25586	162.8
974.87256	48.9
975.54602	27.3
977.86938	58.5
980.35608	40.6
981.22400	10.3
982.56055	46.3
984.01208	293.9
985.16931	180.0
987.95618	119.9
988.90405	166.8
989.53918	34.9
990.27454	43.3
991.26099	94.5
994.34204	50.3
995.07593	138.2
995.96143	68.0
1002.20239	168.7
1003.26563	196.4
1003.95874	30.3
1004.56396	128.1
1005.39502	25.7
1006.59595	650.2	y (10) (1+)-P
1007.54553	573.8
1008.74268	168.1
1009.34290	71.3
1010.17603	74.3
1013.41565	22.9
1014.27710	52.4
1017.12805	38.3
1018.45496	204.1
1019.37024	278.1
1020.13867	520.8
1020.78784	75.5
1021.45776	122.8
1022.39648	60.8
1024.23572	22.1
1025.36841	187.4
1026.80933	145.5
1028.60645	354.4
1029.50830	518.2
1030.41150	301.0
1031.45166	73.3
1033.89526	210.2
1034.62048	131.8
1035.42041	155.5
1036.21057	15.6
1037.25903	795.7	b (9) (1+), y (18) (2+), y (19) (2+)-P
1038.22217	518.1
1038.87000	246.8
1040.10254	24.2
1040.92102	46.5
1041.82861	43.1
1042.55713	54.8
1043.20190	76.6
1046.49121	50.1
1047.35144	286.9
1048.11255	97.1
1048.78662	193.3
1049.61230	69.3
1050.38916	42.4
1051.45459	88.3
1052.58032	219.6
1053.28491	36.9
1054.70642	61.0
1055.53833	195.4
1058.03711	17.1
1059.00989	83.1
1059.86401	107.6
1061.22974	13.6
1061.84717	17.0
1063.21289	295.9
1064.68042	269.1
1065.71143	30.4
1066.84863	28.8
1067.75476	109.9
1068.59692	95.8
1069.48926	132.8
1070.76465	440.5
1071.49390	49.3
1072.97510	57.2
1073.68933	15.1
1074.76208	124.1
1076.26685	148.7
1077.62891	135.4
1078.89075	89.4
1079.54651	80.0
1081.60535	15.2
1082.29346	16.5
1083.03320	115.1
1085.11877	215.0
1087.47791	203.8
1088.41016	139.6
1089.30774	45.2
1090.31555	285.1
1091.05835	75.5
1092.42883	182.8
1094.00806	157.1
1094.64941	62.6
1095.26477	125.1
1096.54639	427.8
1097.52075	355.3
1098.41895	303.5
1099.03845	165.3
1100.77148	91.3
1101.75366	281.7
1104.26807	2505.8	y (10) (1+)
1105.31934	1591.4
1106.29932	621.0
1107.53003	1220.1	b (20) (2+), y (11) (1+)-P
1108.48303	594.0
1109.18823	69.3
1109.85083	33.9
1111.38159	59.7
1113.48303	57.1
1114.61035	89.3
1115.74353	39.7
1117.34570	46.0
1118.65869	145.4
1120.05664	231.4
1120.69238	122.9
1121.38989	25.2
1122.07117	209.6
1123.52271	16.1
1124.51953	293.1
1125.50391	95.0
1126.52271	12.0
1128.66980	783.6	[M+2H] (2+)-NH3-H2O-P
1129.76563	295.9
1130.51990	27.2
1132.74561	87.9
1133.78345	188.9
1135.57324	304.1
1136.46680	81.4
1137.28027	1728.6	[M+2H] (2+)-NH3-P, [M+2H] (2+)-H2O-P
1138.21924	1678.8
1139.14124	226.4
1140.58691	92.6
1141.84546	167.5
1142.46094	28.8
1143.57007	241.7
1144.82813	192.5
1146.16846	7117.5	[M+2H] (2+)-P
1147.10388	4268.5
1148.06470	213.5
1149.37939	468.0
1150.56409	419.7
1151.65479	197.9
1152.58984	125.9
1155.86560	59.2
1156.58105	204.9
1157.24268	222.9
1159.78540	85.3
1160.81726	236.0
1161.73425	391.8
1162.43665	421.7
1163.46118	530.8
1164.33057	257.1
1165.89563	424.5
1167.14502	1269.3	b (10) (1+)-H2O, b (10) (1+)-NH3
1168.13245	316.4
1169.07251	185.6
1169.76685	11.2
1170.46216	30.1
1172.35400	334.2
1174.18372	192.9
1175.58813	283.7
1176.53613	419.6
1177.54175	1422.6	[M+2H] (2+)-NH3-H2O
1178.42957	305.8
1179.79810	69.4
1180.50037	25.6
1181.19348	28.8
1182.31763	63.8
1183.90051	70.6
1184.64795	9.6
1204.41455	58.6
1205.94238	140.5
1207.00916	46.9
1209.51489	21.5
1211.21509	49.5
1211.93018	20.6
1219.11060	11.1
1222.96997	112.9
1223.62488	66.8
1227.37439	104.3
1228.28198	119.9
1229.25232	34.7
1230.53772	29.7
1231.39209	71.7
1233.52429	197.2
1234.99219	26.3
1235.83411	46.2
1236.83301	40.8
1238.15576	44.8
1239.99475	45.3
1241.07788	85.0
1243.50513	46.9
1245.28857	36.0
1247.63269	79.8
1249.25024	249.4
1250.22144	474.4
1251.31152	148.3
1252.45557	26.8
1253.64624	18.3
1254.47009	259.9
1255.70117	311.5
1256.57239	26.2
1257.34460	88.0
1258.29150	40.5
1259.61035	186.2
1260.55530	11.1
1265.59216	70.3
1267.10059	682.1	b (11) (1+)-H2O
1268.15454	503.9
1269.57666	254.7
1270.24670	176.4
1271.19324	42.4
1272.96594	78.2
1276.25806	29.3
1277.16919	109.1
1281.53613	94.0
1285.36267	1224.7	b (11) (1+)
1286.54089	569.4
1287.30737	118.0
1288.26074	110.6
1289.38000	63.9
1290.37073	85.4
1291.38965	135.8
1301.48804	126.6
1302.48315	80.5
1304.50928	70.5
1306.31006	168.4
1307.45166	76.0
1308.44373	177.6
1309.11230	21.1
1310.25793	11.1
1311.62207	20.2
1312.57690	263.0
1320.57214	124.5
1321.20276	56.8
1324.16528	266.1
1325.19617	538.0
1326.49707	199.8
1327.67847	138.5
1329.99268	71.2
1332.74683	26.5
1334.18604	77.3
1335.56030	37.7
1336.73889	86.7
1337.90393	58.1
1339.46350	48.5
1340.22021	18.7
1341.62366	212.8
1342.39758	296.1
1343.72388	15.8
1345.39880	42.3
1346.96130	91.3
1348.13257	71.4
1350.60779	72.4
1352.61707	1083.9	y (12) (1+)
1353.55774	1174.6
1354.67236	306.6
1355.67297	56.9
1356.81604	10.1
1357.64441	26.2
1358.97473	13.3
1361.90784	64.0
1362.95007	45.1
1364.38770	54.0
1365.85022	58.3
1366.67969	35.2
1367.53528	84.3
1369.22363	126.5
1370.52209	77.5
1371.62500	101.4
1372.47510	53.0
1373.54993	47.7
1376.66455	45.5
1377.75793	120.4
1378.97400	80.1
1380.21814	43.2
1381.41882	70.9
1383.75415	139.1
1384.57056	56.9
1385.66174	40.0
1386.95813	67.3
1388.61816	22.4
1390.55090	22.3
1392.59070	204.9
1394.15186	47.7
1397.70837	114.3
1398.59094	47.8
1400.34619	77.5
1401.71497	93.6
1402.66138	55.1
1407.19409	27.0
1408.00647	60.5
1408.95129	23.3
1409.68835	44.3
1411.47278	45.2
1412.17957	133.2
1414.46509	62.6
1416.73279	57.8
1417.50757	56.6
1418.38269	61.4
1419.60962	58.8
1423.39514	9.5
1424.96326	221.4
1426.31018	386.7
1427.52478	149.7
1429.31042	11.7
1432.06067	54.2
1434.05054	100.4
1435.14868	281.3
1435.97925	343.9
1436.75598	287.9
1437.62952	357.5
1438.28369	137.1
1441.41565	22.0
1443.38049	504.9
1444.28442	111.4
1445.44604	120.9
1447.33704	98.6
1448.19287	23.4
1451.48596	86.0
1453.51758	1043.1	b (13) (1+)-H2O
1454.56848	1188.4	b (13) (1+)-NH3
1455.57776	655.2
1456.46582	325.2
1460.09253	46.9
1460.72485	106.0
1461.83630	105.8
1462.71033	131.6
1463.63501	414.3
1464.45300	316.4
1465.60315	225.8
1466.34717	27.8
1467.92786	167.9
1468.62195	25.7
1470.26807	379.9
1471.37891	2501.6	b (13) (1+)
1472.27722	1845.3
1473.31812	697.7
1474.51196	76.1
1477.71484	76.5
1479.24084	24.2
1481.57666	889.4	y (13) (1+)
1482.54480	120.3
1483.74036	236.3
1484.45007	21.5
1486.79065	36.5
1488.17102	50.5
1489.39905	271.4
1490.48657	21.0
1491.13733	91.8
1491.76099	29.7
1492.42212	26.0
1494.81433	35.2
1495.76038	82.3
1497.10364	132.2
1497.83411	61.2
1499.25171	34.4
1500.06677	90.0
1502.75366	65.3
1503.82678	62.1
1506.46008	318.9
1507.34595	800.9
1508.35339	573.5
1509.48279	202.6
1512.47400	224.1
1513.18115	31.1
1514.06702	120.8
1514.83972	42.2
1516.82092	19.3
1523.85693	307.6
1524.49670	1885.1	b (14) (1+)-H2O
1525.44568	1691.6	b (14) (1+)-NH3
1526.43396	1211.9
1527.43347	302.6
1528.28760	71.2
1534.04993	47.7
1538.47888	108.0
1541.75415	466.9
1542.40625	5449.1	b (14) (1+)
1543.44775	3874.2
1544.42371	1088.5
1545.30017	198.7
1547.21594	54.4
1562.61096	41.6
1569.38000	93.8
1571.94678	64.4
1573.31348	87.2
1574.98547	94.0
1575.73877	15.4
1579.52747	10.2
1582.68884	94.3
1587.76917	57.7
1591.58118	33.8
1592.52039	238.2
1593.57434	220.9
1594.71423	65.8
1597.30920	94.0
1599.75134	32.4
1608.67383	86.0
1610.55420	254.3
1611.83923	584.6
1612.89709	207.2
1616.56580	78.4
1621.60706	186.2
1623.22522	159.1
1627.99500	161.4
1628.75793	139.4
1629.68774	96.9
1630.69128	20.7
1633.61609	32.5
1639.36023	197.2
1640.37610	204.3
1643.90686	22.8
1647.01367	150.0
1648.43542	16.2
1654.73352	21.8
1656.75745	44.3
1663.53381	33.8
1668.31946	222.7
1670.24634	8.4
1670.87805	34.2
1671.56018	48.2
1673.66382	45.1
1682.11340	66.2
1683.71960	174.5
1686.35583	59.0
1691.81653	58.5
1692.81677	44.7
1694.66577	20.2
1697.85767	52.7
1700.95422	49.2
1704.65833	10.2
1705.65503	36.7
1706.71033	68.9
1707.46619	97.2
1708.40063	115.5
1716.39661	36.5
1719.57202	68.1
1723.12952	258.4
1724.37683	182.1
1725.61096	637.6	y (15) (1+)
1726.53687	499.2
1727.21704	30.8
1727.82898	138.7
1729.64172	54.9
1735.49451	40.0
1739.84827	36.2
1740.50427	252.8
1741.52576	31.7
1743.71887	55.1
1745.76306	28.9
1756.77661	18.9
1763.28552	28.3
1764.80933	11.5
1768.47437	20.7
1769.14868	38.7
1770.80933	173.2
1771.88745	8.4
1772.83435	53.2
1774.66333	179.7
1775.49341	166.6
1779.60559	23.4
1784.46228	76.3
1792.03235	100.5
1793.22485	51.1
1800.98889	17.5
1801.61694	40.3
1809.11658	88.5
1809.97974	15.2
1813.64526	35.5
1817.77905	152.6
1818.54846	181.7
1819.22144	29.2
1820.92834	29.8
1823.50378	26.9
1828.11243	24.3
1833.82751	60.1
1835.54407	1044.1
1836.57043	1540.6	b (17) (1+)-H2O, b (17) (1+)-NH3
1837.77771	601.7
1838.77844	26.4
1839.57446	52.3
1843.31177	80.3
1849.51196	28.9
1853.07007	446.4
1853.67456	2640.3	b (17) (1+)
1854.70581	3207.2	y (16) (1+)-H2O
1855.71362	925.0	y (16) (1+)-NH3
1856.72449	333.0
1869.19714	24.3
1871.63208	95.7
1872.68323	208.6
1874.19543	110.5
1879.02649	14.3
1881.06311	64.3
1882.91931	51.2
1883.93542	52.5
1888.84448	54.3
1892.90894	64.0
1898.80969	12.7
1904.74353	308.0
1905.65515	149.6
1906.81677	231.5
1908.13831	18.3
1922.48279	1383.0	b (18) (1+)-P
1923.57800	1121.5
1924.86243	427.9
1925.77075	65.9
1942.58081	19.3
1969.82898	10.2
1972.06458	78.2
1988.43909	194.0
1989.39783	25.1
