# Supplementary material for: Phosphoproteomic Analysis of Platelets Activated by Pro-Thrombotic Oxidized Phospholipids and Thrombin
Source: PLoS One. 2014 Jan 6;9(1):e84488. doi: 10.1371/journal.pone.0084488 (PMC3882224; doi:10.1371/journal.pone.0084488)
Supplement: Annotated Spectra S5 — (ZIP) [file pone.0084488.s008.zip › TDVSNFDEEFTGEAPTLSPPR_-19_2_135533.txt]

m/z	i	matches
351.39102	110.6
352.55997	29.0
357.17429	17.6
357.93048	17.7
365.02142	20.5
369.25568	1574.6	y (3) (1+)
370.20792	258.3
371.29175	19.4
374.07697	51.2
381.13113	10.2
384.93634	47.2
388.29321	48.6
393.44427	48.0
394.26456	14.0
395.00000	29.1
396.56573	17.9
397.55023	16.6
400.46100	20.4
403.13379	14.7
404.57471	16.9
408.90143	28.2
409.61908	27.9
410.46359	93.0
411.25482	64.8
418.08740	15.8
420.43015	31.1
421.46445	63.4
422.46591	18.7
438.33350	1058.0	y (4) (1+)-P
439.32379	188.2
441.07376	39.2
447.99548	38.3
451.21371	14.7
452.45514	58.1
456.39105	217.0
460.41351	10.4
461.57367	46.8
462.56201	28.2
464.09418	31.6
466.28662	32.9
473.28986	61.8
474.57172	72.8
484.25275	30.2
486.00684	55.9
491.20218	28.9
492.05753	21.6
493.60034	19.8
495.14655	152.0
496.25415	14.0
499.37421	76.1
502.28452	35.4
505.25070	50.5
510.42017	36.7
513.13904	23.2
515.28455	28.2
517.73181	115.9
518.72394	137.0
519.45605	31.2
520.29993	38.2
529.30859	66.3
530.01288	60.6
531.33417	36.7
534.62506	21.3
536.25458	2511.3	y (4) (1+)
537.40283	663.2
538.20691	94.9
548.11713	49.4
548.92615	21.5
551.41138	160.6
552.39575	77.5
555.42944	73.1
557.61078	45.2
558.26428	56.9
560.21198	64.9
563.32275	125.4
564.49402	34.7
569.29553	75.3
572.30920	96.5
574.14636	89.6
587.33948	61.2
588.09131	6.6
589.58209	43.9
591.68304	13.2
594.64185	150.4
605.68250	26.2
611.44531	41.4
617.42163	44.0
620.30188	55.0
621.24091	41.3
624.11182	20.7
625.07544	89.2
629.36963	97.5
634.34619	29.3
636.40601	70.4
641.03613	135.3
647.28467	80.6
648.41699	44.4
649.32727	551.6
650.29828	195.5
652.55872	70.3
654.93829	90.7
657.56250	65.4
660.20581	25.1
662.51434	86.1
663.75342	48.9
664.59937	194.2
665.42761	82.0
667.16699	114.4
668.51208	76.8
670.21326	48.1
671.04480	59.0
674.51941	37.4
675.18506	115.6
676.10388	11.3
678.30316	76.0
679.65155	69.8
682.15479	56.2
684.45795	2312.9	y (13) (2+)-NH3-P
685.42749	583.7
686.41638	87.5
687.30518	29.9
689.46313	110.1
696.30090	60.5
697.50220	55.9
698.19507	36.4
700.54895	66.3
701.70459	125.4
702.50403	86.6
704.27576	93.7
705.06818	128.3
706.29065	103.0
708.93817	66.2
715.05090	183.6
718.26636	21.4
719.39777	50.0
722.00952	14.1
723.24402	70.1
725.76697	50.0
727.34387	25.3
731.28357	329.3
732.15057	271.8
734.25647	59.4
738.23254	57.2
740.50769	15.9
744.40100	49.7
745.27814	41.1
746.26855	51.3
747.49615	117.4
749.46173	4495.1	y (7) (1+)-P
750.40625	2747.9	y (6) (1+)
751.39124	689.7
752.30389	156.5
755.97009	197.0
758.32800	11.3
760.34485	78.4
761.42010	123.8
762.49597	27.3
764.44556	45.7
765.58331	62.2
767.39240	102.8
768.71729	50.5
770.40460	29.8
771.41022	21.4
772.24854	31.2
774.11792	29.8
775.35211	85.7
777.36945	19.7
779.41663	370.1
780.29651	107.7
782.19043	98.6
784.61926	98.2
785.54584	45.7
789.21259	27.0
791.50562	89.2
792.84894	141.2
800.67224	54.1
801.73041	10.3
803.23676	164.5
803.87860	56.9
804.71051	40.2
805.69910	50.9
809.66565	98.9
811.40710	101.1
812.64258	67.4
814.68610	16.0
820.54205	2442.1	y (8) (1+)-P, b (15) (2+)
821.57611	787.2
822.46985	212.4
823.46075	27.0
827.30005	9.3
829.39209	1062.4	y (7) (1+)-H2O
830.42126	519.0
831.42175	425.1
836.80396	55.7
839.67456	30.4
841.26282	84.9
844.16333	44.4
845.84729	67.2
847.33264	12338.5	y (7) (1+)
848.37122	4016.1
849.38477	1259.0
850.58911	620.2
852.31030	75.0
855.62000	46.8
857.02466	40.2
858.48242	40.8
859.16602	28.3
860.00500	27.2
861.47107	9.4
865.57813	40.6
868.04016	14.1
869.06824	108.2
870.19165	10.3
871.47742	148.7
872.36060	140.3
873.51917	136.2
874.28943	190.7
876.67542	67.5
880.29175	157.4
881.52979	92.7
882.54077	48.4
883.49634	80.2
884.10046	14.7
884.82397	35.5
885.47461	85.5
887.94458	21.6
890.06409	135.4
891.29736	349.9
893.28296	94.8
896.21057	160.7
897.30017	19.7
900.25037	900.6	y (8) (1+)-H2O
900.99207	56.5
901.63208	143.5
903.10449	75.5
904.20374	19.4
905.45081	27.0
907.43054	118.2
908.16101	271.5
909.31372	195.6
910.55151	98.2
912.20007	28.9
914.15137	22.3
915.55872	35.8
918.32861	6110.7	b (17) (2+)-NH3, b (17) (2+)-H2O, y (8) (1+)
919.36987	2338.0
920.43994	402.6
921.46777	30.7
922.29028	18.5
923.44812	115.4
925.05566	180.9
928.25745	72.0
930.28882	17.6
931.77686	107.3
933.59888	60.7
934.31384	43.9
935.26721	174.0
936.29272	132.6
937.59705	78.7
938.21118	8.6
940.08142	75.4
940.85437	36.7
945.58643	98.8
947.03772	183.8
948.03601	68.6
949.42578	165.0
950.71606	198.2
951.55518	201.3
952.44849	170.8
953.19238	36.4
954.42334	18.8
955.50513	115.3
957.18066	27.3
963.26294	25.4
965.35339	77.9
966.43347	75.0
968.23389	124.7
970.32092	211.9
971.20483	34.2
972.00732	28.3
973.77539	19.8
975.18799	32.9
979.97192	28.8
980.81799	41.2
982.77441	105.2
983.43884	32.0
984.89771	111.1
985.62305	16.5
986.36279	102.1
988.22278	52.3
988.89233	214.1
989.74451	49.9
991.04968	11.2
992.24585	92.9
993.89099	158.3
995.26465	74.6
1001.48596	231.2
1002.41309	250.2
1003.55347	132.5
1004.34766	106.0
1006.30908	525.3
1007.43140	267.3
1008.68140	335.9
1009.56592	50.1
1010.88672	135.3
1012.41931	52.4
1013.40405	158.7
1014.17944	25.3
1018.56824	48.8
1019.33447	400.9
1020.42468	407.0
1021.19873	177.7
1021.86572	214.0
1023.70203	123.7
1024.36633	85.8
1026.90454	100.1
1027.63428	127.0
1028.68738	375.8
1029.46387	963.2	y (9) (1+)-H2O, y (19) (2+)-NH3-P, y (18) (2+)-NH3, y (19) (2+)-H2O-P
1030.51294	411.6
1032.45581	79.9
1034.13428	22.4
1037.35474	1282.8	b (9) (1+), y (19) (2+)-P, y (18) (2+)
1038.25037	620.5
1039.05261	515.2
1040.30530	176.6
1041.29297	45.9
1042.27441	19.8
1043.82214	140.5
1046.84094	254.7
1047.56482	202.9
1048.32349	44.9
1050.69360	191.4
1051.46021	125.7
1052.34521	12.2
1053.45093	187.6
1054.85400	72.6
1055.60156	17.9
1057.56311	141.9
1058.32935	124.0
1061.42798	63.2
1062.28174	33.6
1063.48743	19.7
1064.87976	55.2
1065.65198	62.3
1066.26416	146.0
1069.32959	182.4
1070.08179	24.9
1071.61230	14.1
1072.59424	163.1
1074.17224	228.2
1075.58044	111.9
1076.20447	137.7
1078.04822	206.7
1079.18311	398.0
1080.19727	331.7
1081.76440	11.3
1083.27930	30.7
1084.15735	42.6
1085.33105	134.6
1087.41248	598.1
1088.22363	186.1
1089.31726	106.7
1091.29810	120.8
1093.10547	459.2
1093.96912	338.5
1095.30994	108.0
1096.29895	144.3
1097.85950	469.5
1098.84961	221.4
1100.30542	116.2
1101.47412	227.9
1103.72437	190.9
1104.37280	2993.9	y (10) (1+)
1105.49304	2154.0
1106.60095	523.9
1107.60962	1107.0	b (20) (2+), y (11) (1+)-P
1108.48987	1022.7
1109.51367	358.1
1110.58899	110.0
1111.65784	47.6
1113.28394	24.1
1115.60156	182.4
1116.30640	88.0
1118.41528	74.0
1120.17432	57.9
1121.74707	44.3
1122.34827	31.1
1123.62402	39.3
1125.09717	93.5
1126.08716	26.4
1128.20251	367.2
1129.39331	267.5
1130.38245	96.2
1131.63672	363.4
1132.73547	202.3
1133.73462	35.8
1135.52783	127.5
1136.44641	333.9
1137.28882	2756.2	[M+2H] (2+)-H2O-P, [M+2H] (2+)-NH3-P
1138.24390	874.8
1139.18994	789.3
1140.23340	195.3
1141.07678	103.8
1141.75708	17.8
1144.60266	57.2
1146.27295	10723.3	[M+2H] (2+)-P
1147.16211	5514.6
1148.08057	738.9
1148.76965	655.3
1149.86963	251.8
1150.84473	218.9
1151.65771	262.2
1152.41089	80.7
1153.01868	41.1
1155.22144	181.0
1156.27173	375.1
1157.27588	230.3
1158.28613	365.9
1159.54822	185.2
1160.71533	26.9
1161.99841	717.0
1162.94824	380.0
1164.27673	325.3
1165.85718	379.3
1166.94360	1236.6	b (10) (1+)-NH3, b (10) (1+)-H2O
1168.13953	883.8
1169.26050	340.3
1170.39404	84.3
1171.69775	126.8
1172.82861	240.8
1173.59473	29.0
1174.64502	63.4
1175.94153	334.7
1176.83374	981.3
1177.72656	1896.8	[M+2H] (2+)-NH3-H2O
1178.56860	596.9
1179.62024	123.7
1181.05811	45.0
1184.39331	63.8
1186.92944	33.1
1199.62488	12.8
1202.04199	26.0
1203.96130	123.1
1206.58142	17.7
1207.65503	67.0
1210.19995	61.0
1218.44849	92.1
1220.21130	13.1
1221.21741	127.7
1222.45679	116.2
1223.29224	107.9
1224.55725	25.4
1227.27222	168.7
1228.50500	108.8
1230.23059	69.1
1231.26294	56.6
1232.46436	190.4
1233.43774	87.4
1234.70764	44.9
1238.36328	183.6
1239.28613	13.1
1240.17676	59.0
1241.24695	24.5
1242.63062	82.9
1243.40894	27.4
1244.56421	82.7
1249.06421	112.1
1249.81006	36.4
1250.49731	59.1
1251.22803	78.5
1252.31079	62.7
1254.46484	359.4
1255.50537	456.2
1256.19214	250.4
1257.03308	214.5
1257.75708	43.6
1258.38232	60.1
1259.56592	74.4
1260.86584	99.7
1262.67175	40.0
1263.45142	20.4
1264.42065	37.5
1266.48547	25.3
1267.36450	782.4	b (11) (1+)-H2O
1268.35913	750.1	b (11) (1+)-NH3
1269.34509	270.8
1270.57263	94.5
1271.27124	36.2
1274.58655	84.9
1279.08081	43.5
1280.05640	26.3
1281.31482	125.5
1283.06641	111.0
1285.12793	941.9	b (11) (1+)
1286.22021	643.5
1287.48706	294.4
1288.16162	29.8
1289.15308	261.9
1292.24805	46.7
1293.48267	23.6
1294.45410	91.6
1296.66211	85.6
1297.32178	64.6
1304.47144	33.9
1306.67505	128.6
1307.40784	98.2
1308.49890	107.7
1309.46460	142.0
1312.65344	44.4
1318.13647	78.7
1321.16333	16.7
1323.69922	37.0
1324.50671	268.7
1325.29114	39.8
1326.32007	119.8
1327.28259	160.5
1328.23547	241.2
1329.31934	35.5
1330.11377	77.6
1332.47217	38.4
1334.21216	39.8
1335.45752	95.8
1336.63086	16.6
1337.37305	18.5
1338.39771	45.9
1339.47644	51.7
1341.46716	39.8
1342.48145	218.7
1343.26794	182.6
1344.08240	83.5
1348.49487	110.3
1351.29797	61.8
1352.46301	2113.3	y (12) (1+)
1353.45325	1188.0
1354.66272	345.8
1355.71448	171.1
1356.64758	84.3
1357.29333	27.9
1358.65393	72.3
1361.48438	109.9
1367.32312	22.6
1368.82813	24.7
1371.82410	14.2
1373.30457	51.8
1378.21692	179.7
1380.58655	17.9
1381.18994	37.4
1384.60535	152.4
1385.55188	46.7
1389.35242	57.2
1390.33105	92.2
1391.14282	153.9
1392.43726	50.6
1396.67749	410.8
1400.48962	125.8
1402.87109	56.2
1408.20959	105.2
1409.83801	99.9
1410.71790	28.8
1412.74036	131.2
1414.34460	90.2
1416.87671	173.0
1418.52429	138.3
1420.57983	32.5
1422.97522	36.7
1424.81726	100.9
1425.62244	164.0
1426.78870	63.6
1427.59827	211.9
1428.69495	229.7
1429.42004	41.1
1430.29919	183.1
1431.26379	59.1
1435.32178	264.3
1436.47888	501.8
1437.24182	525.4
1438.24524	208.1
1441.31848	15.9
1442.36072	33.5
1443.26257	188.8
1444.38318	153.3
1445.36731	95.2
1450.58643	51.5
1451.55725	7.5
1452.64819	192.1
1453.34399	1086.1
1454.34583	1569.1	b (13) (1+)-H2O, b (13) (1+)-NH3
1455.47559	735.9
1456.38635	204.2
1459.53406	55.4
1461.60852	41.2
1462.69739	188.0
1463.39685	367.2
1464.69275	447.1
1465.59607	164.3
1466.47913	202.4
1471.39539	2970.2	b (13) (1+)
1472.40466	2297.1
1473.45422	837.2
1474.62207	93.9
1475.65002	92.0
1476.40125	68.6
1477.50378	37.5
1478.48938	110.3
1479.57471	28.6
1481.55652	483.2
1482.71533	501.6
1483.54773	116.4
1484.14844	60.6
1487.67957	89.6
1488.34167	33.3
1490.36633	229.6
1491.45496	10.3
1492.62610	94.6
1496.26160	88.2
1497.48987	120.4
1498.24573	21.7
1500.46655	117.0
1501.07898	160.0
1502.04651	241.5
1504.90808	15.9
1506.53308	381.3
1507.42615	693.5
1508.33203	269.4
1509.31067	336.8
1510.02173	27.9
1510.73633	36.1
1511.43237	144.0
1512.78149	82.7
1513.54285	61.8
1514.50317	154.0
1515.36414	145.3
1521.11877	16.6
1523.08496	43.8
1524.37244	2592.7
1525.38379	3156.5	b (14) (1+)-NH3, b (14) (1+)-H2O
1526.48254	1628.8
1527.43884	544.8
1528.49573	181.6
1531.51428	67.6
1538.28943	48.7
1539.57068	42.9
1542.37769	6458.6	b (14) (1+)
1543.43701	4457.9
1544.44226	1999.4
1545.38306	745.4
1546.41687	186.6
1547.08594	128.0
1550.18799	7.5
1567.12585	25.4
1568.72815	126.1
1577.90344	36.3
1578.67102	19.8
1579.68835	175.2
1580.40564	66.5
1592.60095	271.0
1593.69568	305.5
1594.79578	304.3
1595.60010	53.3
1596.78992	66.7
1597.73718	48.7
1600.18420	10.3
1605.67664	21.7
1607.39807	110.3
1608.21387	50.4
1610.49463	333.4
1611.72302	483.0
1612.82532	50.1
1613.72827	63.9
1614.34314	21.6
1620.94788	41.2
1621.63306	29.2
1623.06677	63.0
1624.29358	28.3
1625.50525	53.5
1627.70581	126.6
1628.93494	165.8
1630.19373	49.9
1631.07373	139.4
1636.75281	75.0
1638.21423	154.5
1640.09106	158.0
1642.55261	69.7
1648.30457	97.7
1649.62036	11.9
1650.57642	81.6
1651.88037	165.9
1652.66174	81.7
1655.32312	48.1
1657.17993	75.2
1665.29553	26.3
1670.53235	8.5
1671.54517	57.1
1676.90271	167.5
1679.44653	19.5
1681.15881	10.7
1686.31726	44.6
1687.26697	104.3
1689.64514	121.3
1698.08069	16.9
1704.84998	164.9
1705.66040	105.3
1706.55676	103.9
1707.57544	135.8
1708.50793	76.5
1709.37317	15.0
1711.40857	34.4
1718.84241	14.1
1722.85278	205.3
1723.81897	146.6
1725.59631	640.2	y (15) (1+)
1726.64392	504.6
1727.79529	89.2
1728.42468	36.6
1734.78015	55.1
1739.94495	117.8
1740.74207	317.8
1741.69885	312.9
1743.45325	148.6
1746.37488	61.8
1748.74719	16.9
1752.53748	116.4
1757.47925	85.6
1758.71069	45.1
1770.37134	102.5
1771.00574	71.7
1771.76648	44.0
1772.72009	50.8
1774.79138	121.2
1775.73608	155.7
1776.79712	31.6
1778.75549	22.6
1782.33582	42.0
1783.90161	51.2
1791.47668	73.1
1792.35425	41.2
1793.70959	64.7
1796.71960	47.7
1798.89099	67.5
1800.28735	21.4
1801.05298	84.1
1801.77600	16.0
1803.87537	92.6
1808.40076	67.6
1810.25891	22.6
1812.41711	53.9
1815.77173	56.3
1817.38171	160.4
1818.75940	470.7
1819.61218	228.6
1820.52380	74.2
1821.96570	47.7
1827.06079	60.9
1830.04456	23.2
1834.27332	30.8
1835.62781	1017.6
1836.53284	1349.6	b (17) (1+)-H2O, b (17) (1+)-NH3
1837.67664	961.9
1838.74255	293.7
1839.89673	134.3
1850.11462	39.3
1853.51111	3763.6	b (17) (1+)
1854.67371	2821.2	y (16) (1+)-H2O
1855.71277	1416.5	y (16) (1+)-NH3
1856.76379	345.8
1857.54773	23.3
1858.73560	90.7
1862.08875	22.6
1866.59009	49.2
1869.42712	24.5
1870.61987	17.6
1872.71118	375.6
1873.74231	335.6
1874.90588	75.3
1880.89771	11.3
1886.61902	54.4
1887.39685	11.3
1890.04846	72.2
1890.71619	35.5
1899.88989	11.3
1904.71948	317.8
1905.56079	221.6
1906.63501	233.6
1907.86682	136.7
1908.95630	15.7
1922.63489	1491.2	b (18) (1+)-P
1923.70825	1682.8
1924.78943	709.8
1925.68860	78.7
1926.60229	66.1
1928.20386	27.9
1945.92297	44.4
1952.79468	29.1
1962.33313	46.7
1969.64478	23.4
1984.73865	12.1
1987.23401	60.9
1988.22205	55.2
1989.26343	8.4
1998.02161	61.1
