# Supplementary material for: Phosphoproteomic Analysis of Platelets Activated by Pro-Thrombotic Oxidized Phospholipids and Thrombin
Source: PLoS One. 2014 Jan 6;9(1):e84488. doi: 10.1371/journal.pone.0084488 (PMC3882224; doi:10.1371/journal.pone.0084488)
Supplement: Annotated Spectra S5 — (ZIP) [file pone.0084488.s008.zip › TDVSNFDEEFTGEAPTLSPPR_-20_2_120105.txt]

m/z	i	matches
340.30939	16.0
341.37045	65.4
351.29752	45.3
352.16177	54.0
353.06561	32.1
366.14169	11.0
369.28662	1097.1	y (3) (1+)
370.43817	229.0
384.27554	26.2
385.54883	8.9
387.24170	30.1
388.00900	28.6
395.27493	9.7
397.86307	8.4
401.15414	32.5
402.30740	11.6
403.09955	7.8
408.27899	26.8
409.12613	82.8
413.18677	39.1
421.41641	159.3
422.46765	28.0
429.90399	18.7
431.24500	21.2
438.35126	1007.1	y (4) (1+)-P
439.40375	175.9
444.35175	49.4
449.12680	9.1
451.94882	5.3
453.38269	16.6
457.32074	42.9
463.23257	14.3
464.29300	40.1
465.90161	45.3
467.38153	15.3
471.80035	24.8
472.48785	21.2
474.64896	29.5
482.27258	30.3
483.41827	20.7
484.24686	7.8
489.47546	53.6
494.50967	9.1
495.32010	8.4
497.14774	66.6
498.04572	12.1
499.19806	16.1
499.93127	10.2
501.43509	27.6
504.30743	27.7
506.21341	21.5
509.33630	22.4
510.35968	21.2
511.71634	28.0
517.09802	110.9
518.37372	276.7
519.34167	63.3
522.27222	11.6
528.27637	43.7
529.35889	19.3
530.09363	42.4
531.34644	18.0
533.46008	36.2
534.25500	18.7
536.21875	1953.3	y (4) (1+)
537.32745	424.8
538.25739	89.3
539.45215	11.0
540.40100	16.1
541.15186	6.5
543.23706	24.4
547.27814	20.7
551.42139	469.4	y (5) (1+)-P
552.40637	103.0
553.34735	9.7
555.08173	8.5
556.00470	46.2
558.33856	37.2
559.37976	9.7
560.50818	101.6
561.26752	19.3
563.40295	62.2
564.84717	23.7
568.08691	10.4
569.54272	69.1
570.18030	30.6
573.20850	31.2
575.40332	55.6
577.19531	35.1
579.65143	13.5
580.47858	5.3
581.27954	40.2
585.80157	14.0
589.36938	20.4
594.38965	23.6
597.60754	24.3
598.21094	12.8
599.60071	17.4
601.04932	60.4
602.44641	122.9
606.37207	11.6
608.33594	39.1
617.06433	18.6
618.59045	10.3
620.36414	48.3
621.11719	12.3
623.38232	29.3
624.17609	14.8
625.52625	69.9
626.46918	34.9
628.18298	66.2
629.34338	83.3
630.22742	36.7
634.20789	14.7
635.15149	63.6
636.18237	42.4
639.53394	21.0
646.50378	118.9
647.34454	135.4
648.42517	56.9
649.32715	302.0
650.32886	17.9
651.47205	11.6
652.30786	125.3
653.08960	103.9
654.10126	99.7
656.36768	14.8
660.05902	9.1
661.17450	23.2
662.14258	11.6
663.62231	86.4
664.45728	123.0
665.30750	117.9
666.56549	34.5
667.47260	97.2
668.16138	51.7
670.26801	14.8
674.30359	11.0
675.32544	31.2
676.35327	39.8
678.29346	12.2
679.33386	59.6
680.66089	50.1
681.37177	30.4
684.42310	2166.4	y (13) (2+)-NH3-P
685.52490	242.7
686.85266	118.3
688.48706	33.9
689.48901	65.0
690.31134	52.4
691.14581	16.6
692.28857	51.5
693.23132	49.5
693.95337	38.5
698.18109	22.6
698.95953	15.9
700.07184	70.5
701.41302	41.6
703.40259	30.1
704.45648	62.1
705.32574	84.5
706.24420	18.0
706.98138	44.8
710.42889	39.7
712.24744	30.2
713.32654	12.3
714.56860	19.3
715.48804	23.8
717.01782	16.8
721.78699	81.8
723.22815	39.8
724.04266	11.4
725.33368	82.3
726.12439	5.9
727.08069	20.5
730.91870	89.8
731.64716	348.1
732.39838	242.5
733.08008	50.6
733.79144	11.6
734.58777	20.5
735.30212	98.3
737.06512	54.6
739.47827	16.7
740.28088	53.0
741.51135	13.6
743.51038	27.7
744.62097	22.3
747.14478	11.8
748.19702	29.4
749.44470	3879.4	y (7) (1+)-P
750.49915	1593.4	y (6) (1+)
751.44897	515.4
752.69183	111.9
754.22339	8.4
755.25140	11.1
755.91638	11.1
757.22223	49.1
757.99286	11.6
758.73547	30.6
759.80420	199.9
761.01483	181.7
762.40155	134.4
763.16394	16.7
764.22345	28.8
765.30206	16.5
766.34686	72.6
767.62476	55.5
769.36877	12.9
770.06152	31.0
770.87268	113.7
771.60370	43.0
772.89368	237.9
773.67834	5.4
774.66296	35.1
775.41168	32.5
776.23352	38.3
779.31238	283.9
780.31555	7.8
781.32965	41.4
782.56274	12.9
783.44568	38.3
784.70612	37.4
785.33386	21.2
786.34656	22.6
790.16492	71.1
791.37634	15.9
792.36322	104.9
794.14001	12.8
795.20972	17.2
798.23633	46.3
799.26025	30.2
802.61884	127.1
803.46338	106.6
804.35187	97.8
805.28455	14.1
806.39093	38.4
807.14490	32.2
808.23102	62.5
811.61835	69.8
812.23004	45.3
815.47290	11.0
817.31531	23.6
818.70477	27.7
820.47913	1712.6	b (15) (2+), y (8) (1+)-P
821.41443	892.2
822.43823	189.1
823.13898	58.4
824.75690	34.8
829.25110	1245.0	y (7) (1+)-H2O
830.29004	223.9
831.50146	143.3
832.31848	15.4
833.28369	45.9
834.37512	154.5
835.83704	54.0
837.12280	39.0
838.55591	53.4
839.83337	102.3
840.54382	84.1
843.05896	71.2
847.39355	9188.6	y (7) (1+)
848.39526	3164.9
849.40356	606.8
850.41040	42.9
851.17493	26.9
852.13428	21.6
852.74500	35.2
853.53967	67.1
855.00500	125.6
855.61377	5.2
856.45569	79.8
857.56201	24.8
859.60083	19.9
861.45557	19.1
862.25037	54.4
863.14807	9.1
865.25232	114.2
866.12671	63.4
866.92664	22.5
868.44568	8.4
870.33826	18.0
871.40198	25.6
872.17102	56.7
873.18713	180.3
874.27649	169.7
875.19043	39.1
877.52930	54.9
878.97522	36.1
880.34766	23.2
881.23096	25.6
882.55371	35.8
883.79883	13.4
884.77869	68.2
885.64014	13.5
886.63196	12.1
887.24683	45.9
890.50183	170.8
891.20154	67.6
892.03003	36.9
892.77185	263.4
895.11792	29.9
896.25891	11.0
900.36853	771.5	y (8) (1+)-H2O
901.51367	336.5
902.44226	113.3
904.36121	103.4
906.10522	23.1
907.45007	62.4
908.26160	94.7
909.37097	177.6
911.65173	76.5
912.62830	82.6
918.37952	5786.3	b (17) (2+)-NH3, y (8) (1+), b (17) (2+)-H2O
919.38904	1933.3
920.53589	711.7
921.75879	176.5
922.98279	107.6
924.36682	43.3
926.15002	5.3
928.12036	29.9
931.50989	116.7
932.56897	127.9
933.98730	74.0
935.20044	35.7
935.88623	29.8
936.58948	61.6
937.33167	87.9
937.95361	20.3
939.58325	36.4
940.41516	64.7
941.29932	122.0
942.96777	28.2
944.48669	52.9
945.64270	54.8
947.31165	16.7
949.07324	21.4
950.38867	144.7
951.40039	58.3
952.16711	29.5
953.30396	136.4
954.34558	75.7
955.71680	74.6
957.43323	34.7
958.13831	50.7
960.37219	41.9
961.95886	47.7
965.05200	68.6
968.61255	44.0
970.28149	63.2
971.69897	6.5
973.27649	23.1
974.67017	49.8
975.43396	30.0
977.55469	20.4
978.58740	61.1
979.27295	104.9
980.02417	35.7
981.04822	31.9
981.77979	25.5
983.00696	91.8
984.10889	75.6
985.26379	92.6
986.24731	33.3
987.13171	55.8
988.62439	78.2
989.66199	167.1
990.51196	58.5
991.16187	49.4
991.85730	11.0
993.50830	183.1
994.38110	210.0
994.98633	169.9
996.46582	63.5
998.52014	12.3
999.73242	260.9
1000.67554	60.7
1001.71948	150.0
1002.57751	257.0
1003.62061	149.1
1005.46057	9.1
1006.45483	284.3
1007.41150	445.6
1008.31714	80.3
1009.46008	176.8
1010.08765	16.2
1011.18188	123.1
1011.91211	85.1
1014.09680	32.2
1015.31152	69.9
1017.68542	82.7
1019.15222	179.5
1020.52527	451.8
1021.48059	85.8
1022.69104	156.7
1024.44006	10.3
1025.65466	52.7
1026.67603	124.6
1027.52686	60.7
1028.89771	131.4
1029.51599	271.1
1030.32275	449.2
1031.55994	160.9
1032.53076	67.4
1033.82178	79.2
1035.19946	15.9
1036.48071	109.2
1037.39771	861.9	b (9) (1+), y (18) (2+), y (19) (2+)-P
1038.41724	607.3
1039.20850	66.8
1040.33423	83.7
1041.76563	51.0
1043.31360	23.5
1044.06799	26.4
1045.27661	77.7
1047.40015	515.3	y (9) (1+)
1048.48376	284.1
1049.50049	145.4
1050.33337	25.8
1051.25757	93.6
1052.45325	112.0
1054.54565	130.9
1055.71313	127.3
1056.37744	18.3
1058.96191	9.7
1059.64063	51.2
1060.79626	59.7
1061.61401	20.9
1062.56360	141.3
1063.72949	212.6
1065.12402	171.7
1067.28198	122.2
1068.45642	221.7
1069.39624	167.4
1070.45422	190.9
1071.47437	90.9
1074.79102	64.7
1075.61841	63.2
1076.26526	4.1
1079.38770	80.5
1080.19739	72.0
1080.97864	127.1
1082.54761	17.2
1083.67480	98.5
1084.50415	39.9
1086.33301	271.6
1087.48022	453.4
1089.14734	101.5
1089.83813	79.3
1090.44775	92.7
1091.14771	78.6
1092.07324	105.0
1093.16943	448.0
1096.14160	281.1
1097.36426	284.9
1098.49561	163.4
1101.72498	35.7
1102.65027	40.1
1104.39087	3056.2	y (10) (1+)
1105.45740	1546.3
1106.53882	366.8
1107.58008	931.5	y (11) (1+)-P, b (20) (2+)
1108.65161	431.6
1109.65076	250.2
1110.26465	92.5
1111.27808	251.4
1114.18188	49.5
1115.29810	122.6
1116.37622	62.3
1117.63989	83.0
1119.47046	84.9
1120.93164	108.9
1122.40247	116.2
1123.42175	66.0
1124.15869	94.5
1125.14709	122.6
1126.25244	95.2
1127.48230	101.3
1128.20703	117.3
1128.88098	241.0
1129.87671	125.3
1130.66357	89.6
1131.91199	124.8
1132.63635	181.6
1133.52795	138.3
1134.66284	62.2
1135.72070	559.0	y (20) (2+)-NH3, y (20) (2+)-H2O
1136.80103	567.1
1137.40527	892.1	[M+2H] (2+)-H2O-P
1138.22827	1144.5	[M+2H] (2+)-NH3-P
1139.32800	200.7
1140.48071	318.7
1141.33862	213.7
1142.29248	170.9
1143.78210	36.9
1144.65430	408.9
1146.23706	8633.1	[M+2H] (2+)-P
1147.17395	3200.0
1148.20386	201.3
1149.32422	261.1
1150.25293	123.6
1151.25537	42.7
1152.86206	116.2
1153.59888	33.1
1155.69238	331.4
1156.48779	103.2
1157.41821	292.8
1158.43921	111.0
1159.22363	22.9
1161.02588	249.0
1162.14050	549.2
1163.36389	153.5
1164.06250	219.4
1164.86499	83.6
1165.61365	209.5
1166.42798	650.5	b (10) (1+)-H2O
1167.31250	968.1	b (10) (1+)-NH3
1168.26892	533.0
1169.05603	205.7
1170.48853	219.1
1171.37988	34.2
1172.97034	103.8
1173.66284	84.9
1174.77759	136.4
1175.52930	189.2
1176.58301	393.5
1177.77563	1265.1	[M+2H] (2+)-NH3-H2O
1178.66797	282.2
1179.57104	67.8
1184.61816	12.8
1185.59143	25.9
1186.54114	14.0
1196.22681	79.4
1204.17188	72.9
1205.54736	95.5
1206.61243	122.3
1207.43787	16.6
1209.26172	48.4
1210.47266	73.0
1213.03735	24.9
1215.13916	29.4
1218.24219	11.6
1219.61377	5.3
1221.37036	28.6
1222.35547	66.2
1223.41724	50.4
1224.21362	39.5
1227.12341	209.3
1227.92603	63.6
1228.53528	30.4
1229.16943	8.7
1230.16040	35.5
1231.52307	97.1
1232.22119	62.2
1233.80615	16.8
1236.84265	41.5
1238.45435	74.9
1239.71094	78.2
1241.32715	24.0
1242.03833	7.2
1243.42944	17.9
1246.22046	31.3
1249.38257	362.9
1250.42578	393.8
1251.31677	72.8
1252.35449	56.8
1254.30029	332.4
1255.35559	122.9
1256.38232	268.1
1257.16833	97.3
1258.07129	33.8
1259.57764	92.8
1261.07104	16.7
1262.53394	75.3
1263.56433	28.8
1267.22314	456.3
1268.23535	579.2	b (11) (1+)-H2O, b (11) (1+)-NH3
1269.25122	224.7
1270.05957	49.6
1271.63538	30.1
1272.41040	35.6
1276.99268	51.6
1278.59326	18.9
1279.51245	21.9
1280.22803	69.6
1281.16296	58.9
1285.37793	1081.0	b (11) (1+)
1286.43530	560.8
1287.24023	152.3
1289.29468	54.7
1290.60754	42.7
1291.60278	33.8
1292.29419	43.8
1294.25012	23.9
1297.38110	21.7
1298.51099	79.2
1302.19885	14.2
1305.91541	130.8
1306.74341	29.5
1307.71948	17.3
1308.50708	7.8
1310.13330	31.8
1310.76550	48.9
1312.55420	4.6
1313.37476	34.3
1314.26758	47.1
1315.45422	21.0
1319.17163	29.0
1321.01318	22.5
1322.22534	49.2
1322.92749	136.9
1324.38794	371.4
1325.64063	200.7
1326.63037	189.4
1327.54907	135.2
1328.60242	5.9
1330.52539	16.1
1334.51978	91.9
1335.45813	83.8
1336.47180	35.3
1337.52002	113.2
1338.79041	21.7
1339.54163	146.2
1340.46497	52.1
1342.18201	255.5
1343.03601	211.5
1343.67932	66.8
1344.55310	64.4
1347.01929	39.9
1348.24023	11.1
1352.52063	1526.0	y (12) (1+)
1353.51257	732.7
1354.26721	463.8
1355.58386	81.8
1356.21460	22.0
1358.86633	10.2
1359.74219	12.2
1361.04431	58.7
1366.33899	250.4
1367.60791	75.8
1368.33557	30.4
1369.48450	27.5
1371.56641	12.3
1372.73584	93.8
1373.52283	178.9
1374.19373	89.5
1376.18909	43.7
1377.08960	118.7
1378.62341	51.6
1381.37500	53.5
1382.21899	56.6
1383.63245	270.7
1384.58545	50.1
1385.60974	15.5
1386.49036	35.4
1387.56409	101.1
1388.91980	118.8
1390.06262	91.1
1390.75623	21.7
1392.79089	37.6
1394.58032	31.6
1395.35608	63.6
1397.48035	112.1
1400.64697	55.2
1402.36902	40.0
1403.01477	39.2
1404.57654	48.2
1405.44141	52.2
1406.38184	50.9
1407.71228	55.5
1408.66394	116.6
1409.84680	102.2
1410.59143	32.7
1413.55920	10.3
1416.32251	7.8
1418.40222	41.2
1419.47839	21.2
1420.45593	141.0
1424.62268	7.2
1425.29651	65.7
1426.20837	60.5
1427.70886	134.8
1428.43555	16.9
1430.37976	11.0
1431.17712	19.2
1433.23865	62.1
1435.29285	152.4
1436.36340	609.7
1437.20691	170.5
1438.20093	42.5
1439.22473	60.7
1441.40051	95.1
1443.55444	165.6
1444.42236	18.7
1446.48718	18.7
1451.17712	29.4
1453.37146	1330.8	b (13) (1+)-H2O
1454.38672	1270.1	b (13) (1+)-NH3
1455.34729	444.1
1456.50574	162.6
1463.53467	420.0
1464.67053	346.6
1465.73816	131.6
1466.83459	41.3
1467.54700	33.7
1468.35388	21.2
1469.41736	71.9
1471.29907	2163.6	b (13) (1+)
1472.37805	1806.0
1473.49988	367.8
1474.62109	81.5
1480.41309	7.8
1481.44202	459.1
1482.47913	534.4
1483.59656	163.3
1489.26575	202.9
1490.65930	73.1
1492.57568	98.5
1495.80847	67.7
1496.99670	60.6
1497.89661	87.7
1498.72510	49.6
1502.41846	25.9
1503.83984	45.1
1506.40198	235.1
1507.39099	675.6
1508.49878	278.8
1509.58081	68.3
1510.57739	18.8
1512.56299	25.6
1513.76721	95.9
1514.67395	95.9
1515.60645	242.6
1520.39429	44.9
1521.39490	41.4
1523.80164	53.0
1524.41663	2271.1	b (14) (1+)-H2O
1525.37732	1949.8	b (14) (1+)-NH3
1526.48499	1120.9
1527.44543	287.3
1528.55969	62.6
1530.92664	36.7
1532.00293	23.9
1533.51685	44.1
1534.66467	64.5
1535.67053	11.0
1538.21265	31.8
1540.16052	78.9
1542.34961	4965.4	b (14) (1+)
1543.42200	3280.1
1544.49524	1037.1
1545.45935	285.8
1546.12170	10.7
1549.49036	15.5
1550.40564	60.6
1551.52112	23.6
1552.46802	36.5
1555.42859	123.4
1558.20129	65.1
1559.34399	48.3
1562.07263	38.2
1568.37756	111.0
1569.66296	14.9
1572.74744	13.0
1574.81824	37.5
1577.08997	30.3
1579.37708	23.6
1584.07129	46.5
1589.75452	25.8
1592.09631	141.3
1592.70764	22.1
1593.48352	255.7
1594.60669	96.7
1595.69739	96.8
1596.45667	40.7
1599.64148	28.8
1601.02808	46.4
1602.63965	8.4
1607.14282	16.7
1608.20178	14.1
1610.60242	172.9
1611.43628	277.2
1612.65259	91.1
1613.41028	107.6
1618.95422	20.4
1622.55139	123.3
1623.53564	12.1
1627.88159	137.9
1628.67432	79.9
1629.71008	101.5
1637.05261	177.4
1638.12463	237.1
1639.41345	175.2
1640.22681	80.4
1641.96448	27.4
1644.78296	69.3
1648.81055	42.9
1650.71167	17.3
1651.47815	37.1
1658.55579	31.8
1662.19922	15.3
1665.82312	45.3
1667.83691	12.3
1668.58875	33.3
1669.69397	11.6
1672.31555	25.2
1677.82593	8.5
1679.94995	19.8
1691.02087	69.7
1692.20935	7.7
1694.83472	74.3
1696.27112	25.8
1701.25525	18.9
1705.75220	18.0
1706.67957	120.0
1709.22449	59.2
1722.58069	230.0
1723.58386	189.1
1725.27332	424.0
1726.13123	265.5
1726.97339	234.9
1728.02502	100.7
1731.67688	22.1
1734.50623	50.2
1735.86694	14.0
1737.84241	25.1
1740.31470	356.6
1741.58582	241.1
1742.45789	17.1
1747.96570	16.8
1748.63416	23.8
1757.32397	9.2
1762.69360	5.9
1765.91870	30.4
1768.32825	17.5
1769.33813	22.0
1769.99194	62.1
1772.48181	17.2
1774.80835	32.3
1775.75989	52.0
1776.80017	6.5
1778.47778	9.1
1780.84460	11.6
1781.49841	40.1
1783.19177	19.7
1784.78113	12.7
1785.49780	48.4
1787.69153	36.4
1789.68860	21.7
1791.45691	9.1
1792.85767	19.1
1795.51733	54.1
1797.78784	50.1
1801.61755	10.8
1804.69165	11.6
1805.49780	13.0
1806.53699	19.2
1807.49036	55.8
1809.97156	49.0
1812.28528	9.1
1813.73889	41.3
1815.78357	5.3
1817.79565	237.9
1818.59497	244.8
1819.73035	167.2
1820.62634	26.0
1821.82446	39.0
1823.93042	5.3
1825.34949	55.7
1828.66882	43.3
1830.46545	44.5
1835.66760	784.0
1836.56604	1150.3	b (17) (1+)-NH3, b (17) (1+)-H2O
1837.56030	398.7
1838.61316	228.1
1849.88391	53.9
1853.64001	2730.3	b (17) (1+)
1854.65747	1693.0	y (16) (1+)-H2O
1855.76770	1103.9	y (16) (1+)-NH3
1856.89233	56.4
1861.76538	39.5
1870.00525	43.9
1870.67786	19.3
1872.73303	314.9
1874.11548	297.9
1874.93762	94.8
1886.67639	38.3
1887.51038	78.5
1888.59216	73.5
1889.20422	79.6
1890.20630	60.3
1890.90857	31.8
1898.53821	8.3
1904.61194	277.8
1905.83667	211.6
1906.76038	143.8
1922.65564	1114.9	b (18) (1+)-P
1923.79431	1416.8
1924.89026	263.7
1925.93274	42.8
1926.62854	33.7
1936.90161	44.5
1937.51831	11.6
1943.69446	14.7
1955.70825	20.4
1960.34216	5.3
1969.97485	9.1
1977.53296	17.2
1981.60193	34.4
1982.63928	73.0
1987.51147	63.9
1988.24744	69.8
1989.13403	12.2
1990.16919	24.9
1998.57593	17.4
