# Supplementary material for: Phosphoproteomic Analysis of Platelets Activated by Pro-Thrombotic Oxidized Phospholipids and Thrombin
Source: PLoS One. 2014 Jan 6;9(1):e84488. doi: 10.1371/journal.pone.0084488 (PMC3882224; doi:10.1371/journal.pone.0084488)
Supplement: Annotated Spectra S5 — (ZIP) [file pone.0084488.s008.zip › TDVSNFDEEFTGEAPTLSPPR_-21_2_134658.txt]

m/z	i	matches
339.19168	14.6
342.41959	41.4
351.97159	20.8
353.24200	7.4
356.29871	23.9
363.13034	4.6
366.27570	8.3
367.47595	18.2
369.32162	1154.3	y (3) (1+)
370.41553	99.1
375.40067	5.2
378.29321	9.8
379.80798	15.6
380.76251	8.3
385.53625	12.5
387.76962	23.9
391.52472	8.8
393.20490	9.3
394.24078	16.4
395.53717	24.4
399.36951	20.3
400.12097	16.1
400.88672	17.3
403.31903	60.8
408.18732	26.0
410.26355	20.3
412.15958	28.2
418.29303	21.8
419.11697	6.7
420.44086	62.3
421.37936	94.7
428.35858	10.4
429.40408	14.5
431.31726	5.7
433.12970	14.0
435.51599	24.4
438.34839	838.1	y (4) (1+)-P
439.29837	321.1
440.62018	46.0
447.21149	18.2
448.44910	7.3
450.69583	34.0
455.54642	29.1
458.21414	10.5
459.51389	23.4
460.41064	23.8
461.37485	4.7
464.36536	85.1
465.33289	31.1
467.95837	33.3
471.37173	66.7
472.30798	35.7
474.65100	18.8
476.13181	21.5
476.91565	28.1
478.07550	66.8
479.01743	17.1
482.49393	54.5
484.25366	65.2
486.08820	33.7
487.56934	21.0
491.21240	12.4
492.54214	32.7
495.15356	7.9
499.07291	31.6
499.71634	28.3
507.41211	20.2
510.54218	61.2
511.93933	56.2
512.95398	8.8
516.61926	28.0
518.22943	464.6
519.66943	25.3
523.28497	7.8
526.52679	37.0
527.55518	25.4
530.25140	34.3
533.18121	39.6
534.76514	8.8
536.22015	1988.8	y (4) (1+)
537.21582	348.8
537.84528	6.4
538.61450	58.9
539.71814	18.6
540.87360	34.4
542.90350	33.8
544.92926	19.7
546.36969	101.0
547.21826	9.3
551.41248	257.4
552.48688	54.4
553.12500	16.3
557.52386	11.4
558.12537	18.2
559.03778	46.3
563.37689	64.2
564.18762	64.4
565.51910	19.8
567.17297	15.2
569.30212	16.8
570.56921	14.3
573.17566	6.7
574.68304	5.2
576.20105	6.7
578.19421	8.3
579.38660	13.8
582.17029	18.1
583.44702	44.4
587.40710	99.8
589.38196	32.7
593.29114	70.8
594.24683	18.4
597.40601	7.9
598.50928	79.7
599.90381	59.0
601.12024	9.3
601.83484	53.9
608.26172	55.3
609.18225	23.3
610.89600	26.7
613.17694	20.4
616.67712	21.3
619.19263	32.2
619.95819	12.6
624.19141	31.0
625.26526	34.2
627.38269	13.0
628.21094	13.5
629.18085	100.3
633.86438	13.5
635.67407	5.7
638.45386	40.9
639.39819	24.4
641.33484	36.1
646.33997	28.9
647.13684	103.1
648.33154	93.5
649.38141	253.4
650.36108	31.7
651.04431	44.1
652.48340	204.2
653.47412	89.4
655.30164	48.8
656.21545	46.2
656.88489	5.2
657.91718	8.3
659.35901	49.6
661.05493	64.2
662.49274	83.6
663.29028	9.1
664.31482	165.7
665.32776	95.6
666.48279	50.8
667.33673	103.8
668.59088	66.9
669.85583	13.0
672.12946	22.9
675.03143	7.3
675.94891	66.5
678.09424	18.1
682.95068	8.3
684.47729	2061.5	y (13) (2+)-NH3-P
685.43213	501.7
686.29297	31.9
687.26489	25.5
689.20422	14.6
691.47888	21.8
692.39429	55.3
694.01953	47.0
695.46497	19.2
696.11975	16.6
699.28735	23.3
702.45361	23.4
703.28064	20.3
703.96057	19.7
704.79559	43.3
705.62781	126.6
707.27271	22.0
710.10388	23.4
711.21387	19.3
713.37109	32.3
714.27966	65.7
715.59363	89.1
716.65137	7.9
717.40619	27.7
720.93481	16.1
721.83685	89.1
722.48462	18.0
723.55200	79.2
724.55627	65.4
726.33203	62.1
727.08997	76.5
730.14636	51.8
730.80542	27.0
731.50208	459.0
732.34229	179.4
733.48840	8.5
734.28235	42.7
735.54315	11.4
736.68445	16.1
737.55573	9.3
738.47119	32.8
739.49835	61.8
742.47192	45.7
743.66418	92.6
744.36365	48.0
747.16284	46.6
749.49719	3324.3	y (7) (1+)-P
750.49719	1838.2	y (6) (1+)
751.55670	372.8
752.52527	56.1
755.56714	25.0
756.28552	4.1
757.50385	55.1
758.13306	39.0
759.39050	6.7
760.45300	146.8
761.46313	57.5
762.36475	130.7
763.40546	61.7
764.42078	21.7
767.56360	8.5
768.33197	125.1
769.55023	21.4
770.59052	38.0
773.73901	11.1
775.55963	20.3
776.55750	64.0
779.34900	233.5
780.33289	230.4
781.99182	40.1
782.64197	67.5
784.32391	49.2
785.34070	26.5
786.29272	64.0
789.53967	21.8
790.24634	57.5
791.20898	47.5
791.81256	16.2
796.78931	29.1
797.69843	41.0
798.55493	10.6
799.41553	21.1
800.24390	11.7
801.74487	23.4
802.79468	81.1
803.96460	149.5
804.59991	46.3
805.52020	54.9
806.33075	44.5
808.07190	80.0
809.25800	71.7
811.25519	50.1
812.28784	47.5
813.75537	97.8
815.02515	9.4
815.84363	38.3
816.98621	46.6
817.74707	78.7
818.39307	8.8
820.48639	1565.1	y (8) (1+)-P, b (15) (2+)
821.52313	565.0
822.49792	122.3
823.58716	14.0
825.18073	11.4
827.19226	18.1
827.91406	32.1
829.30322	841.2	y (7) (1+)-H2O
830.39771	384.2
831.51428	41.5
832.41064	19.7
834.33679	91.3
836.22559	39.8
838.40747	87.5
839.57288	71.4
840.80005	19.7
843.18445	99.4
844.47852	65.9
845.65857	40.0
847.39136	9469.7	y (7) (1+)
848.36096	3096.5
849.25012	444.5
850.20825	19.6
851.19434	71.2
852.14038	89.5
853.33960	25.0
854.63220	7.2
855.44861	45.6
856.42322	100.0
858.14490	10.5
858.88501	51.9
860.26721	69.7
862.55066	57.7
863.29517	59.0
864.39026	19.9
865.24304	21.7
866.43176	85.6
868.34424	37.3
869.12341	129.5
870.49768	14.1
872.78918	89.3
873.59253	63.7
874.32825	29.1
875.47607	85.8
876.52319	25.5
877.55542	27.0
878.29675	25.5
880.18237	27.1
881.82678	15.2
882.69971	112.4
883.44995	44.6
884.30798	29.0
885.15247	42.6
886.07397	40.4
887.07727	37.8
890.45508	129.5
891.51257	87.4
892.18811	108.8
893.10046	50.3
895.28528	41.5
896.55054	22.8
897.52783	51.8
898.28162	6.2
900.42188	737.7	y (8) (1+)-H2O
901.79187	120.4
902.46912	64.6
905.55029	35.3
906.22644	37.8
908.34448	261.7
909.17346	125.7
910.27014	25.5
911.23193	23.4
915.07507	42.8
916.36902	129.2
918.33447	4869.9	b (17) (2+)-NH3, b (17) (2+)-H2O, y (8) (1+)
919.48193	2212.3
920.48633	361.9
921.40894	29.7
922.24719	44.5
922.93127	63.6
924.27344	115.3
926.41809	14.9
927.52991	46.7
928.41919	43.4
930.68152	24.4
931.37964	87.4
932.46875	160.4
933.51880	66.9
934.36511	14.0
935.09485	57.3
936.62720	98.8
938.39282	29.5
939.29749	9.3
940.20435	77.2
941.50134	77.6
944.95190	122.7
945.78442	54.5
946.50745	33.2
947.45593	58.1
948.58484	17.4
949.72241	167.0
950.64246	96.9
951.48718	41.3
952.22363	101.5
955.21045	166.1
956.39832	64.5
958.01819	23.9
958.78369	107.6
959.91150	57.6
960.72803	11.1
961.33374	32.1
962.88232	40.0
964.24316	10.6
964.98120	33.3
966.58960	37.5
967.33032	21.7
968.48950	137.0
969.55249	62.7
970.57959	25.2
971.48389	13.8
972.86987	114.0
973.95691	39.9
974.74390	88.2
975.37146	62.7
976.59802	97.3
977.61304	22.4
978.42371	37.1
980.18909	83.1
981.77063	75.9
983.16016	30.7
984.61633	63.5
985.30078	62.7
986.14172	31.5
988.15222	109.8
988.96899	158.9
990.27295	121.4
992.30408	76.4
994.33264	321.9
995.42834	41.1
996.59912	26.8
997.54053	35.2
998.39624	33.7
999.45776	145.1
1000.77588	80.7
1001.61646	166.3
1002.23926	84.2
1003.07471	63.8
1004.00562	13.5
1006.53784	499.8	y (10) (1+)-P
1007.61877	346.0
1008.61963	186.8
1009.68750	45.8
1010.32959	59.1
1011.62183	55.2
1012.68262	52.6
1013.58557	22.0
1014.38647	27.5
1016.21057	50.9
1017.40161	75.5
1018.41956	97.4
1019.51172	348.1
1020.41003	385.7
1021.37280	213.4
1022.16479	71.5
1023.04565	25.4
1023.96387	46.0
1025.31287	16.1
1026.64111	94.7
1027.38354	65.4
1029.17981	370.8
1030.14917	501.1	y (19) (2+)-NH3-P, y (9) (1+)-H2O, y (9) (1+)-NH3
1031.16040	126.7
1032.01477	55.2
1033.93494	18.2
1035.25085	153.5
1036.15796	20.2
1037.32935	1030.8	b (9) (1+), y (19) (2+)-P, y (18) (2+)
1038.19287	597.6
1039.24536	280.3
1040.47156	46.7
1041.41296	9.9
1042.15808	80.8
1043.40906	18.6
1044.28638	26.4
1045.13647	82.7
1046.06848	31.4
1047.49500	371.5
1048.65039	115.2
1049.34546	18.4
1050.44275	20.7
1051.24426	82.1
1052.32080	26.3
1053.75085	85.8
1054.85461	89.8
1055.76758	102.3
1056.81982	31.2
1058.28735	86.9
1060.47522	18.1
1061.55774	37.9
1063.28845	233.1
1064.33655	439.3
1065.01648	30.8
1065.69568	18.1
1066.72375	150.5
1067.69238	62.3
1068.47314	97.1
1069.50403	135.2
1070.26709	97.4
1071.47168	102.8
1073.05640	81.6
1073.93506	40.5
1075.50732	8.3
1076.94751	67.5
1077.71741	4.1
1078.67993	192.8
1079.64868	122.5
1080.58142	137.4
1081.93384	99.2
1083.32678	207.4
1084.28247	58.1
1085.43774	339.9
1086.55420	283.0
1087.32129	347.5
1088.45239	75.6
1089.81714	47.3
1090.96692	431.1
1092.05371	408.0
1093.14624	547.6
1095.51025	126.2
1096.30176	56.0
1097.26953	223.5
1098.32190	63.6
1099.91528	41.0
1100.64441	66.0
1101.55396	13.6
1102.28333	54.2
1104.49023	2658.6	y (10) (1+)
1105.51086	1073.9
1106.61743	437.8
1107.61658	1119.1	b (20) (2+), y (11) (1+)-P
1108.62769	559.1
1109.47144	80.4
1110.41565	122.7
1112.13696	60.8
1113.28369	102.7
1114.70068	114.1
1116.10962	24.9
1117.79065	23.4
1118.52795	74.9
1119.47107	40.0
1120.45923	275.6
1121.66040	143.1
1122.42493	127.3
1123.37097	174.6
1124.57837	47.6
1125.55457	50.5
1126.68201	89.6
1127.43835	62.3
1128.62683	236.3
1129.71057	303.1
1130.50879	26.7
1131.81616	123.7
1132.94739	245.9
1133.70740	43.5
1134.38647	79.6
1135.53833	429.7
1137.08289	1221.7	[M+2H] (2+)-H2O-P, [M+2H] (2+)-NH3-P
1137.88269	953.6
1138.50952	249.4
1139.32007	405.8
1140.30859	150.0
1141.17493	252.0
1142.12988	164.0
1142.94849	23.2
1144.28113	233.3
1145.84802	3325.4	[M+2H] (2+)-P
1146.51392	2818.4
1147.18250	2990.0
1148.47510	112.4
1149.46887	184.5
1150.35522	297.8
1151.35718	182.9
1152.10986	51.2
1152.97839	108.5
1154.31030	8.9
1155.12207	177.7
1156.01660	237.2
1156.80005	80.9
1157.82227	69.4
1159.00989	173.5
1160.73071	155.0
1161.88477	331.5
1162.70117	586.7
1163.58374	374.0
1164.81079	312.6
1166.30640	603.2	b (10) (1+)-H2O
1167.11560	521.4
1168.20630	553.3	b (10) (1+)-NH3
1169.11279	216.2
1169.80005	209.3
1170.70850	165.6
1172.06091	127.2
1173.24829	185.5
1174.26733	99.5
1175.17969	210.6
1176.01245	237.2
1176.77161	842.1	[M+2H] (2+)-NH3-H2O
1177.67627	632.6
1178.52893	650.8
1179.24133	263.8
1180.09717	65.4
1181.36829	43.4
1182.30701	34.4
1182.97168	55.6
1187.61865	32.8
1201.60474	9.4
1205.44519	43.9
1206.25122	15.6
1208.19373	42.0
1210.29272	30.7
1211.45117	72.4
1213.58594	17.7
1214.93457	63.5
1215.63916	25.9
1218.28015	19.8
1218.99634	14.0
1220.63232	57.5
1222.21130	41.5
1223.42725	138.5
1224.50464	63.7
1226.06812	12.8
1227.39795	133.7
1228.22266	42.7
1229.12683	37.3
1232.17908	189.8
1233.08997	20.7
1234.16382	62.0
1235.39575	71.2
1236.32141	54.1
1238.27869	42.8
1240.63318	6.2
1242.66443	70.5
1243.70374	39.0
1245.41382	22.2
1246.26416	39.4
1247.36340	10.9
1248.17114	52.2
1249.34595	180.9
1250.36865	310.0
1251.35962	128.6
1253.28088	61.8
1254.53442	163.1
1255.27393	158.9
1256.09399	200.4
1257.34985	43.2
1259.69019	27.7
1261.19519	43.5
1263.77661	6.2
1265.21228	56.4
1266.78320	105.1
1267.39954	549.6	b (11) (1+)-H2O
1268.29492	423.2
1269.37634	348.0
1270.50500	39.4
1271.30957	13.1
1272.81543	51.1
1276.56323	216.5
1278.23157	19.2
1280.17578	17.2
1283.77441	5.7
1285.39185	991.0	b (11) (1+)
1286.50073	285.4
1287.62292	300.2
1289.39453	145.3
1290.30103	42.8
1291.68237	28.6
1292.51514	67.0
1294.37842	90.9
1295.71997	48.3
1297.66711	20.2
1298.30322	12.4
1299.19275	11.4
1300.23071	18.6
1300.93604	7.3
1304.15540	25.4
1305.68530	9.9
1306.54395	72.7
1307.76782	89.9
1308.67566	18.8
1309.69055	63.9
1311.17480	21.3
1312.07214	39.5
1313.36707	17.2
1314.29297	34.2
1315.83240	10.4
1317.69116	31.2
1319.35498	6.2
1321.19165	33.4
1322.72021	43.5
1324.39734	222.7
1325.30286	314.4
1326.39294	270.1
1328.04663	68.3
1329.77148	7.3
1330.48474	36.8
1331.34424	67.2
1332.69482	93.7
1334.62988	27.5
1335.49377	86.4
1336.23450	4.1
1337.48730	78.8
1338.43005	57.3
1342.25476	278.2
1343.60730	169.1
1344.91589	81.5
1347.34167	14.0
1348.11426	59.5
1350.50232	23.3
1352.48914	1295.4	y (12) (1+)
1353.50781	639.2
1354.48425	197.7
1355.44739	53.5
1356.55347	28.1
1357.36487	93.9
1358.35583	35.4
1359.51990	17.7
1360.55640	48.5
1364.06702	21.6
1365.50989	92.2
1366.49963	78.6
1367.51538	14.7
1370.41443	41.3
1371.78308	17.7
1372.56445	10.5
1373.68225	58.2
1374.62781	30.1
1376.20520	153.1
1377.76611	43.3
1378.49109	16.5
1379.26111	22.2
1383.65955	163.1
1384.61731	265.9
1385.50854	73.0
1386.95959	477.2
1387.63770	42.4
1388.90125	68.6
1389.88782	61.6
1391.23010	117.9
1393.43286	9.4
1394.41492	11.4
1395.21887	36.4
1397.52368	7.3
1398.67834	10.9
1399.48547	59.9
1400.56873	45.8
1401.68567	50.9
1402.57959	13.0
1404.67285	62.3
1406.45532	19.2
1407.80969	193.0
1408.76660	132.6
1409.90637	72.3
1410.69861	6.1
1413.05481	17.3
1415.09802	32.0
1417.76123	133.4
1418.91040	170.8
1419.59119	47.1
1420.51917	100.6
1421.64978	57.2
1422.58508	82.2
1424.37842	30.1
1425.36487	104.4
1426.41370	68.7
1427.44714	215.8
1428.50879	25.0
1429.76184	116.5
1431.63818	54.1
1432.73303	30.1
1433.42505	16.6
1434.41833	23.0
1435.34241	267.4
1436.30396	322.0
1437.43164	316.1
1438.76379	94.2
1439.65894	19.0
1440.54578	23.3
1441.45801	146.4
1442.36658	82.0
1443.29504	159.1
1444.38928	181.4
1445.55237	34.8
1446.38733	119.0
1449.60522	55.3
1450.70801	18.7
1453.27856	1084.7
1454.34839	1337.8	b (13) (1+)-H2O, b (13) (1+)-NH3
1455.34949	548.7
1456.51550	97.5
1460.73694	20.3
1462.61633	28.8
1463.61462	172.0
1464.51599	237.9
1465.63928	83.1
1466.78918	22.8
1467.66797	32.7
1468.36047	97.1
1470.05896	77.1
1471.35425	2277.0	b (13) (1+)
1472.46741	1427.6
1473.40784	579.6
1474.65259	150.1
1475.40796	11.4
1476.39111	14.5
1478.41077	39.4
1480.02136	5.7
1481.46790	486.0	y (13) (1+)
1482.68176	192.8
1483.68835	74.0
1484.51794	16.7
1487.44739	90.9
1488.57910	71.2
1489.59033	167.3
1491.13770	84.8
1492.52283	24.5
1494.79614	68.3
1495.65369	136.3
1496.73767	6.2
1497.71033	5.2
1498.71985	51.1
1499.69214	14.1
1501.58252	15.1
1503.13550	53.0
1506.72717	451.8
1507.47742	585.3
1508.54199	207.4
1509.38770	68.5
1512.73718	146.5
1513.90491	138.9
1514.81213	74.9
1515.80798	30.3
1517.54944	88.3
1520.17334	9.9
1522.12634	58.6
1524.42712	2030.7	b (14) (1+)-H2O
1525.45264	2015.3	b (14) (1+)-NH3
1526.51208	1053.8
1527.34314	342.8
1528.26184	10.3
1529.04993	65.7
1531.43506	27.1
1538.59119	26.6
1539.60767	40.2
1542.42566	4334.9	b (14) (1+)
1543.38464	3599.3
1544.48743	1105.0
1545.69519	127.1
1546.54089	29.6
1549.08484	24.9
1551.47473	24.0
1554.17200	25.0
1554.83325	28.6
1557.53003	22.9
1559.40210	16.2
1560.45886	5.7
1561.37781	26.0
1562.73352	62.2
1563.34583	7.1
1566.68311	100.3
1567.93323	68.5
1569.03967	17.1
1569.70178	20.3
1570.58203	62.7
1572.34180	15.1
1574.81238	28.0
1576.32300	22.6
1579.44299	42.2
1582.69373	247.6
1583.57190	68.8
1584.35437	44.5
1586.16345	51.3
1587.83289	50.0
1588.52258	15.9
1589.91077	73.4
1592.59973	449.7
1593.64124	186.4
1594.61877	61.8
1597.17651	79.2
1597.86145	27.1
1599.64246	38.4
1600.58618	86.4
1603.38904	37.8
1604.45386	36.9
1607.73621	30.2
1608.77429	64.3
1610.51611	143.6
1611.68042	315.7
1612.65369	114.3
1613.66150	64.8
1618.56140	49.8
1619.69470	60.0
1621.63269	136.7
1622.61035	82.6
1624.08923	13.5
1626.70471	27.3
1627.75610	161.4
1628.67761	110.7
1629.72034	44.0
1630.93665	50.8
1632.29578	20.7
1633.05530	15.1
1633.92322	28.1
1638.00354	156.8
1638.78357	66.8
1639.64185	134.9
1640.83948	54.9
1643.80286	29.6
1646.86584	9.9
1647.81860	17.3
1651.66968	27.0
1652.59241	19.7
1654.49072	17.1
1655.39050	12.1
1656.49573	12.5
1668.30432	71.3
1668.99304	23.4
1669.66907	19.2
1670.31763	106.6
1671.55884	33.2
1673.35010	54.9
1678.07361	34.1
1679.73486	8.3
1680.36218	24.4
1684.57007	12.6
1688.90393	22.0
1691.77869	10.4
1694.27271	14.1
1696.41882	16.1
1702.26038	17.2
1703.95679	30.8
1705.69019	40.9
1706.56018	93.0
1707.88062	70.8
1708.60583	11.8
1709.82947	98.7
1714.98071	32.7
1717.52429	42.9
1719.95728	33.3
1720.89832	7.8
1722.00330	31.6
1723.02283	50.7
1724.74280	158.2
1725.66919	390.3
1726.68372	418.1
1727.76086	159.1
1734.06848	24.2
1740.42847	213.4
1741.44763	153.4
1742.30969	67.8
1742.94604	11.4
1747.76965	20.4
1752.95679	32.4
1754.76453	14.0
1764.59680	14.1
1765.67419	8.8
1769.67419	31.6
1770.39673	10.5
1771.66687	9.8
1772.44812	8.3
1774.31799	38.3
1774.97681	9.9
1775.77893	23.5
1776.84387	9.9
1779.73608	25.6
1782.64465	37.0
1785.86096	108.9
1786.80591	60.7
1787.86267	14.6
1792.50806	98.2
1794.33777	24.0
1795.59412	25.6
1796.58813	4.7
1802.38733	17.6
1803.82593	27.8
1805.19421	37.1
1809.42200	26.5
1810.73621	19.5
1811.78455	29.6
1813.69592	32.1
1814.62537	11.9
1817.77185	161.3
1818.60364	106.2
1819.70129	188.0
1820.33630	59.3
1824.55200	43.4
1833.22351	13.0
1833.90198	13.0
1835.55750	859.5	b (17) (1+)-H2O
1836.60425	1224.7	b (17) (1+)-NH3
1837.82947	466.5
1838.84546	68.1
1839.60864	44.1
1848.74475	40.7
1853.04041	250.1
1853.67029	2102.2	b (17) (1+)
1854.64880	2246.8	y (16) (1+)-H2O
1855.63599	533.8	y (16) (1+)-NH3
1856.70789	397.9
1858.30115	20.7
1861.92517	41.9
1862.63831	10.4
1865.92065	20.3
1869.43225	7.3
1870.53918	17.6
1871.75769	20.8
1872.84412	224.1
1873.88293	134.4
1875.81165	38.3
1881.94556	13.5
1884.17395	25.6
1887.70105	13.1
1888.89087	38.1
1890.16663	48.9
1900.48328	14.8
1903.55408	31.2
1904.73621	113.4
1905.72034	197.9
1906.59216	75.7
1908.08618	8.8
1908.74744	30.7
1914.83630	31.8
1918.03674	43.2
1922.69641	980.4	b (18) (1+)-P
1923.67151	704.9
1924.78040	296.6
1925.77063	24.7
1934.87708	48.8
1943.01038	11.5
1944.95129	19.2
1945.98352	52.4
1949.86292	18.8
1957.57593	15.1
1963.38782	8.3
1969.99695	45.6
1971.15466	30.7
1986.80640	103.4
1987.90662	51.7
1988.85095	12.5
1993.10706	6.8
1997.62000	24.4
