# Supplementary material for: Phosphoproteomic Analysis of Platelets Activated by Pro-Thrombotic Oxidized Phospholipids and Thrombin
Source: PLoS One. 2014 Jan 6;9(1):e84488. doi: 10.1371/journal.pone.0084488 (PMC3882224; doi:10.1371/journal.pone.0084488)
Supplement: Annotated Spectra S5 — (ZIP) [file pone.0084488.s008.zip › TEDSGLQTQVIAAATQCALSTSQLVACTK_-8_2_130124.txt]

m/z	i	matches
297.26080	8.4
299.23111	24.1
303.13245	6.5
311.05884	10.6
313.06656	10.8
317.30582	5.1
318.28473	7.7
323.52179	5.1
329.21442	8.4
333.07556	2.1
334.80035	16.2
337.10052	9.0
337.97632	8.1
339.09027	4.0
340.30344	28.4
341.29337	8.9
342.21710	10.2
342.82312	5.1
345.19278	25.9
346.06799	4.0
350.10571	9.2
354.24863	15.5
357.34360	2.9
358.58820	21.5
359.20276	6.7
363.39429	6.0
364.65070	3.4
370.36182	11.3
372.21509	9.8
373.16541	13.4
374.52853	19.1
377.19083	7.9
377.82422	11.4
382.26886	9.5
386.32770	20.7
390.70984	62.5
392.21759	11.0
394.43683	4.4
400.19089	5.3
404.27728	19.0
405.22537	1.9
408.21759	542.1	y (3) (1+), b (8) (2+)-NH3, b (8) (2+)-H2O
409.28244	69.8
410.27762	29.5
416.16455	3.0
417.15588	16.6
421.29956	10.7
422.33948	5.1
424.14883	10.7
425.19269	5.9
429.37451	4.5
433.34592	19.4
434.25555	4.2
435.39752	21.8
436.16016	6.0
436.92023	38.4
437.66620	4.6
442.33200	18.9
443.21805	12.7
444.14844	8.5
446.61188	6.2
447.67722	9.3
449.49991	14.1
451.21606	1.9
452.06689	14.5
453.27643	19.3
454.26306	19.7
455.19620	33.1
459.11017	3.2
461.33099	55.3
462.45636	31.5
464.34839	34.3
465.71442	11.3
466.46539	2.3
468.34897	5.7
469.21664	4.8
470.26144	2.1
471.32510	18.0
472.10950	6.3
473.13635	7.0
474.45135	5.9
475.36035	1.2
476.43329	13.1
478.14777	21.5
479.28952	1315.5	y (4) (1+)
480.30829	246.5	b (9) (2+), y (13) (3+)
481.31036	34.1
483.23376	14.0
485.34677	1.7
487.45074	12.0
489.22565	11.2
491.17117	10.4
492.01245	9.2
494.94394	1.7
496.99597	13.6
499.23721	49.2
500.90137	10.7
502.45355	8.7
503.10117	4.4
504.25909	25.6
505.52493	7.1
510.19019	20.3
513.22131	4.9
514.22626	4.5
515.91492	26.0
518.39673	18.6
520.42371	9.5
521.87122	11.8
523.43018	23.7
526.36060	10.6
528.36401	16.0
529.45251	4.5
532.44910	6.6
534.30505	21.8
536.22400	10.0
537.08838	8.4
538.26379	11.7
539.20544	4.0
541.54541	41.1
542.21790	13.0
544.47241	3.2
545.42993	20.5
546.21362	10.0
549.67554	18.9
550.29327	17.3
551.91675	5.8
552.65759	12.2
554.47455	17.9
556.21912	20.5
557.21698	20.1
557.98187	10.1
558.66626	10.5
559.39746	14.7
560.55627	15.3
561.48639	17.6
562.46411	12.3
563.42603	7.3
564.12329	5.2
564.79980	11.0
566.30396	24.4
567.43396	14.4
568.44373	25.3
569.92615	25.2
572.40790	21.1
573.69019	46.2
574.39526	37.4
575.26001	54.1
576.58813	20.2
577.35840	3.8
578.41614	384.9	b (11) (2+)-H2O, y (5) (1+), b (11) (2+)-NH3
579.44537	108.1
581.52136	25.4
585.18634	51.3
586.36682	51.5
587.46033	10.7
589.15143	13.7
590.36902	1.6
593.41754	21.2
594.36981	5.3
595.39734	3.6
596.13293	22.3
596.80035	2.7
598.98108	11.5
601.01172	18.6
602.55103	11.3
603.25562	84.8
604.41760	42.2
606.16077	18.9
608.31934	17.8
610.35626	10.5
611.40747	21.4
612.21539	30.1
613.99707	23.2
615.38208	21.2
616.43628	50.2
617.35736	18.5
618.38879	17.2
619.38776	17.2
621.06726	8.4
621.82874	18.0
623.44696	6.5
625.01373	7.3
627.23303	9.5
628.57794	11.2
629.30231	10.5
630.69366	7.6
632.36584	9.0
633.37537	3.7
634.79620	24.2
636.47473	8.5
637.51129	10.8
640.29138	27.6
642.82837	27.8
644.17920	4.5
645.13574	32.9
646.52075	26.1
647.28882	33.1
648.43201	40.3
649.41028	25.8
650.21301	31.7
651.80261	4.9
652.42126	8.0
653.40332	4.3
654.40729	22.3
655.31299	8.8
657.71838	48.4
658.42462	83.1
659.07166	14.5
661.04956	6.9
662.69763	25.7
663.51141	3.4
664.90417	32.3
666.18225	17.6
667.18207	30.5
668.36096	12.8
670.46381	10.9
672.45520	18.1
673.35907	8.5
675.34900	3.8
676.09930	17.3
677.59888	25.7
678.37891	18.8
679.19666	2.7
681.37634	5.8
683.51477	18.6
684.32751	13.5
685.32068	68.7
686.00720	2.4
687.22559	41.3
687.95721	9.8
688.85803	7.3
689.65637	27.9
690.71350	86.6
691.49792	273.3	y (6) (1+)
692.54169	49.2
693.78339	74.6
695.22583	22.2
696.29370	15.5
697.34363	2.7
698.53400	7.0
701.36249	39.0
702.15692	4.0
703.14374	43.4
705.60852	17.0
706.30151	5.3
707.51111	4.0
708.30603	5.2
708.99451	9.9
711.33838	52.8
712.25165	4.6
713.31769	62.1
714.54028	28.2
715.95435	95.8
716.94360	39.7
717.56006	6.5
718.71600	40.4
719.74329	4.9
720.79773	8.7
722.37701	4.8
723.31488	21.3
724.49261	6.4
725.51385	6.8
726.14832	10.7
727.32892	26.6
728.63800	15.9
729.46289	12.6
730.20465	33.8
731.28394	124.6
732.36450	45.4
734.91766	23.4
735.78027	9.9
736.94769	56.4
737.61542	15.0
738.35400	13.6
739.69617	32.4
741.65417	15.2
742.82849	6.9
743.60187	26.1
744.36487	18.3
745.54761	32.0
746.49103	5.7
748.40198	52.9
749.06848	7.9
750.21387	3.8
751.37646	49.5
752.16302	18.5
753.24292	22.0
755.44495	35.4
756.39307	19.4
757.27954	41.3
758.46301	3.1
759.18292	16.6
759.79834	24.4
760.40460	11.3
761.18384	47.8
762.34760	18.3
763.53021	19.0
765.16064	22.2
767.28271	11.5
767.91479	4.7
769.45898	31.1
770.71326	31.5
771.98254	18.4
773.34161	4.5
774.11694	65.8
774.72009	30.2
775.72949	43.8
777.00110	15.0
778.01245	21.4
779.02661	17.8
781.15515	13.9
782.38843	12.8
783.75220	154.0	y (14) (2+)
784.80566	54.3
785.85205	213.4
787.23560	94.0
788.25159	29.2
789.29736	33.4
790.71313	39.9
791.65222	20.8
792.51978	8.8
793.97266	26.9
794.98865	9.4
795.88794	11.0
797.27075	27.1
798.50684	115.5
799.39807	30.3
800.31909	30.6
801.28821	20.8
802.43250	63.9
803.17224	106.1
804.44104	28.9
805.19067	51.0
807.99524	68.0
809.04858	42.2
810.25500	43.6
811.21375	57.1
811.93542	50.5
812.71851	4.1
813.52197	18.4
814.33765	80.4
815.40063	35.4
816.25269	15.6
816.92261	9.7
818.13879	151.2	y (23) (3+)
819.47253	155.4	b (24) (3+)-NH3, b (24) (3+)-H2O, y (7) (1+)
820.45398	83.5
821.42908	30.7
822.14880	39.7
823.06482	12.4
824.57043	46.4
825.74805	63.6
826.62854	21.4
827.32019	39.0
828.37463	46.2
829.56616	82.8
830.30200	52.2
831.37720	40.9
832.19922	69.4
833.00098	30.5
834.29248	182.9	y (15) (2+)
835.17200	74.4
836.02905	21.4
837.45532	8.9
838.65149	69.1
839.40430	82.3
840.38318	24.0
841.67468	54.2
842.41772	130.9
843.93726	62.6
844.56323	4.8
845.52539	22.0
846.14355	18.4
847.20520	45.9
848.18555	89.0
849.27209	46.0
850.20789	76.7
851.05591	25.5
852.43958	57.8
854.11633	9.7
855.21655	66.8
856.00061	31.9
857.17273	14.6
858.94104	74.5
859.64978	19.8
860.68274	86.3
861.38379	86.0
862.20557	63.8
862.99963	15.6
863.70557	2.9
864.48608	34.4
865.42773	32.5
866.50671	35.9
867.30652	29.4
868.60291	99.5
869.62244	219.9	y (16) (2+)
870.58154	211.2
871.63733	67.5
873.78406	109.9
874.66284	47.7
875.46838	18.0
876.66565	3.2
877.59607	133.3
878.83301	92.7
879.99243	45.7
881.08350	42.3
882.16675	31.7
883.31433	46.1
884.16443	45.3
885.32910	43.9
886.24597	79.3
887.22388	4.5
888.09521	228.0	b (17) (2+), y (8) (1+)-H2O
889.33020	43.7
890.39063	52.6
891.87988	89.2
892.70117	32.9
893.96753	53.1
894.56824	73.8
895.43335	53.2
896.43225	69.0
897.18835	49.4
898.26392	45.1
899.43384	59.9
900.22363	141.6
901.16797	63.0
902.26318	66.2
904.26819	79.8
905.32654	242.0	y (17) (2+)
906.35767	443.7	y (8) (1+)
907.56396	152.4
908.41846	64.5
909.66638	55.9
911.25183	80.1
912.07568	28.4
913.32910	46.5
914.57092	157.6	b (18) (2+)-H2O, b (18) (2+)-NH3
915.40149	126.6
916.52722	33.3
917.41492	79.8
918.64307	81.2
919.70032	94.9
921.06506	93.9
922.01123	9.3
922.61646	22.2
923.55969	362.3	b (18) (2+)
924.63318	129.8
925.69971	16.4
927.24451	85.8
928.28027	64.8
929.07556	17.6
930.44824	49.2
931.38708	33.7
932.36902	68.1
934.52380	159.1
935.76965	105.9
936.69568	25.6
937.40527	24.4
938.33948	24.8
939.80127	66.6
941.14063	438.1	y (27) (3+), y (18) (2+)
942.00073	196.0	b (9) (1+)-H2O
943.24902	147.7	b (9) (1+)-NH3
944.59143	163.0
945.59644	57.1
946.45789	53.6
947.68994	167.9
948.60803	42.4
949.38049	11.8
950.54895	104.8
951.19666	146.2
951.90076	153.6
952.92822	53.6
954.22314	75.0
955.98315	156.4
957.51013	165.4
958.82190	97.0
959.54871	349.2
960.33374	450.4	b (9) (1+)
961.27246	345.8
962.42542	97.5
963.67920	25.2
964.55579	81.6
965.32373	23.6
966.27515	43.4
967.30640	78.2
968.18921	351.5
968.79858	467.6	b (28) (3+)
969.84668	416.4
971.04663	433.5	b (19) (2+)-NH3, b (19) (2+)-H2O
972.02405	85.3
973.22876	149.4
974.38489	49.8
975.77539	216.9
976.71765	139.9
977.65955	77.2
978.61853	59.2
979.49341	177.9	y (28) (3+)-NH3
980.19141	1475.5	b (19) (2+)
981.62280	186.1
982.29272	570.4
983.34546	185.0
984.26160	240.4	y (28) (3+)
985.55688	232.2
986.46594	181.7
987.52454	59.2
988.51892	213.9	y (19) (2+)-NH3, y (19) (2+)-H2O
989.50391	114.8
990.19336	237.6	y (9) (1+)-NH3, y (9) (1+)-H2O
991.16089	233.1
992.61621	256.8
993.58228	199.7
994.51831	131.1
995.37793	106.1
996.14270	101.2
996.83154	118.0
997.53271	409.1	y (19) (2+)
998.41748	62.4
999.69617	425.9
1000.53198	599.5
1001.63452	311.7
1002.34937	187.7
1003.46387	145.1
1004.47900	181.0
1005.66895	148.2
1006.36194	171.4	[M+3H] (3+)-NH3-H2O
1007.40234	223.0	y (9) (1+)
1008.29358	128.7
1009.02173	15.4
1017.60742	10.7
1018.79736	8.7
1019.71277	2.5
1022.23755	4.9
1023.21411	3.7
1024.44409	26.5
1025.72229	14.9
1029.87744	4.6
1031.23364	136.7
1031.98303	34.8
1032.89893	21.7
1034.00757	43.3
1034.62866	4.2
1035.68750	11.3
1037.15222	14.1
1038.45789	19.9
1039.50903	73.0
1040.23792	5.9
1040.88550	77.0
1041.54248	144.1	b (10) (1+)-H2O
1042.52405	135.7	b (10) (1+)-NH3
1043.63330	26.2
1044.76514	22.8
1045.43652	16.6
1047.22729	92.5
1048.29980	75.6
1049.22339	24.2
1050.59241	33.7
1051.39270	43.5
1052.26660	63.4
1053.86914	67.8
1055.17554	18.3
1056.25854	29.2
1057.00659	68.0
1058.30017	274.0
1059.28101	401.0	b (10) (1+)
1059.94226	79.4
1060.55005	94.9
1061.46863	81.2
1062.47241	18.5
1063.46655	17.7
1064.09570	7.5
1065.21045	198.3	b (21) (2+)-H2O, b (21) (2+)-NH3
1066.04321	43.7
1067.49097	15.7
1068.47388	1.2
1069.11475	15.7
1069.96655	15.4
1070.72632	53.8
1071.49683	36.5
1073.01685	28.4
1073.87646	36.3
1075.13318	47.0
1076.24683	78.4
1077.57837	70.3
1078.47839	9.8
1079.71155	15.6
1080.65674	80.4
1081.62012	161.7
1082.42065	29.5
1083.53809	93.8
1084.63696	25.0
1085.34229	2.1
1086.15808	59.9
1087.97717	101.5
1088.98352	55.0
1089.77881	38.9
1090.71069	54.6
1091.80005	5.9
1092.66846	7.1
1094.31299	736.1	y (10) (1+)
1095.35693	320.3
1096.48975	74.3
1097.51233	46.9
1098.46460	37.0
1099.69275	91.9
1100.43701	45.8
1101.46851	32.7
1102.33557	29.7
1103.11316	34.5
1104.61548	30.6
1105.42029	23.7
1106.33948	30.4
1107.43750	41.9
1108.52222	120.7
1109.23669	49.9
1110.84583	60.0
1111.63428	28.7
1112.42615	12.7
1114.36816	36.8
1115.23315	95.3
1116.02173	29.6
1117.48315	27.1
1118.38550	33.7
1119.38184	16.1
1120.26294	25.0
1122.24805	33.2
1123.77332	86.6
1124.54871	36.9
1125.25403	33.0
1126.41248	27.6
1127.48682	63.5
1128.66956	152.6
1130.25122	165.6
1131.31677	80.3
1132.47559	26.2
1134.71729	3.6
1135.35522	6.1
1136.49255	45.4
1137.35693	133.5
1138.31006	57.4
1139.58008	7.0
1141.75586	4.9
1142.49634	35.1
1143.28357	5.5
1144.19812	63.2
1144.94580	26.8
1145.91309	29.1
1146.54187	13.7
1147.90515	15.4
1148.52368	15.6
1149.62231	64.7
1150.38452	43.9
1151.20276	34.6
1152.83752	74.8
1153.82690	26.9
1154.51025	123.1
1155.26611	95.9
1156.07031	145.0	b (11) (1+)-NH3
1157.10815	48.0
1158.86536	60.6
1159.67346	51.3
1161.26184	97.4
1162.34143	91.0
1163.16724	102.1
1164.16406	92.1
1165.10767	66.4
1166.07324	28.6
1167.75793	87.9
1168.53796	19.9
1170.01929	51.6
1171.68726	53.4
1172.50732	649.0	b (11) (1+), b (23) (2+)-H2O, b (23) (2+)-NH3
1173.55737	319.9
1174.74133	283.8
1175.76172	65.4
1176.39429	10.2
1177.26733	52.4
1178.02246	7.6
1179.49341	14.0
1180.37646	63.3
1181.81299	122.3
1182.86865	96.7
1183.56641	8.8
1184.66443	24.5
1185.48413	54.0
1186.42834	103.8
1187.05322	5.4
1188.38135	31.4
1189.45508	268.9	y (11) (1+)-H2O
1190.46057	140.5	y (11) (1+)-NH3
1191.73877	131.7
1192.60095	45.7
1193.43347	59.5
1194.23584	40.0
1195.42798	6.0
1197.43689	31.4
1198.71155	3.8
1200.08948	37.9
1201.20471	68.6
1202.20471	19.5
1203.58435	37.8
1206.33313	38.0
1207.54993	213.8	y (11) (1+)
1208.50000	107.4
1209.33240	70.2
1210.77368	13.8
1211.39844	4.8
1212.43286	8.3
1213.54785	39.0
1214.48352	58.8
1215.22485	36.3
1215.90320	49.8
1217.19971	103.2
1218.22998	47.5
1219.85583	75.8
1220.59485	9.9
1222.57935	25.0
1223.75513	123.3
1224.62170	111.0
1225.57166	249.0	y (23) (2+), b (12) (1+)-H2O
1226.44141	74.1
1227.19067	11.8
1228.16602	41.2
1229.26160	275.1	b (24) (2+)-NH3, b (24) (2+)-H2O
1230.11182	95.5
1231.21606	144.8
1232.11865	5.2
1233.82495	47.8
1234.76282	22.1
1235.57214	59.1
1236.51318	30.9
1237.96606	768.6
1238.69482	1052.5	b (24) (2+)
1239.75977	71.9
1240.82178	26.0
1242.29395	111.8
1243.34668	528.7	b (12) (1+)
1244.33105	125.6
1245.21924	41.7
1246.23767	30.7
1246.95178	5.0
1247.69299	39.8
1248.69727	13.5
1249.40100	35.3
1250.22620	8.5
1252.36816	34.3
1255.57068	26.7
1256.42761	25.7
1257.40918	8.0
1258.83569	18.9
1260.35889	252.1	y (12) (1+)-H2O
1261.28699	220.5	y (12) (1+)-NH3
1261.99487	22.7
1262.89795	41.0
1264.61938	70.8
1265.23083	11.0
1265.89673	10.2
1266.71289	32.8
1269.15479	106.4
1270.08276	279.4
1271.19226	18.6
1273.42041	61.1
1274.40723	82.0
1275.15527	31.3
1276.41187	14.0
1277.53394	28.3
1278.77551	728.0	b (25) (2+)-H2O, b (25) (2+)-NH3, y (12) (1+)
1279.72021	145.5
1280.53491	29.8
1281.93237	17.6
1282.78137	26.9
1283.65234	12.5
1285.68896	24.8
1287.61182	2534.3	b (25) (2+)
1288.47290	1074.4
1289.20532	67.0
1290.55408	91.6
1291.33643	70.8
1292.19849	44.7
1292.99646	22.4
1294.42407	31.8
1295.23682	26.7
1296.17102	82.7
1297.05481	102.1
1298.31067	51.2
1299.21521	17.3
1300.62231	32.2
1301.69519	24.3
1302.57446	10.5
1303.41565	7.0
1304.81885	44.7
1305.53894	100.2
1306.61487	32.6
1307.52380	47.6
1308.99023	44.7
1309.99695	19.8
1310.86047	75.1
1311.84412	31.2
1313.22595	15.5
1313.83264	161.6
1314.47461	682.1	b (13) (1+), b (26) (2+)-NH3, b (26) (2+)-H2O
1315.29260	292.2
1316.24817	43.1
1317.38977	53.5
1318.39294	82.2
1319.35657	20.6
1320.03821	12.9
1320.94495	9.8
1322.19604	32.0
1323.12634	1760.9	b (26) (2+)
1324.09106	409.2
1325.06799	23.0
1325.96521	22.0
1327.50037	5.3
1328.65137	14.2
1329.56348	25.1
1331.39429	255.2
1332.46472	71.1
1333.29553	13.5
1333.90588	30.2
1336.25488	4.7
1337.31750	42.7
1338.80359	8.9
1339.55627	28.2
1340.40149	3.1
1341.29895	4.7
1343.23840	28.3
1344.38269	11.3
1345.45093	42.2
1347.18103	18.0
1348.85620	27.2
1350.16516	58.8
1350.99658	13.5
1352.18909	27.6
1353.39648	5.3
1354.33215	21.0
1354.98706	15.0
1356.40735	132.5
1357.57568	67.4
1358.66394	21.2
1359.37964	12.8
1359.99390	10.3
1361.08508	27.9
1362.26355	13.2
1362.95068	28.6
1364.27551	15.9
1366.27905	97.4
1366.98291	30.2
1367.60547	111.7
1368.51855	110.0
1369.68103	12.3
1370.49524	11.8
1372.17590	65.1
1374.50110	38.3
1375.75549	27.1
1376.78748	33.6
1378.94128	12.0
1380.04968	39.6
1381.50842	70.7
1382.79321	47.0
1384.00745	26.7
1385.37830	680.4	b (14) (1+)
1386.41003	222.4
1387.40161	85.0
1388.87024	22.8
1389.88892	33.3
1391.59680	40.7
1392.35571	21.3
1394.29956	248.0	b (27) (2+)-NH3, b (27) (2+)-H2O
1395.04504	18.3
1397.10364	16.4
1398.02112	31.2
1398.92126	50.7
1399.53711	46.8
1400.13831	2.2
1400.77429	11.1
1402.32642	304.7
1403.44226	772.5	b (27) (2+), y (27) (2+)-H2O, y (27) (2+)-NH3
1404.25671	240.1
1405.23767	14.3
1406.27783	18.5
1407.78064	77.1
1408.58118	56.0
1409.69727	26.4
1410.77649	4.8
1411.62354	106.3
1412.44153	81.1
1413.10413	10.6
1416.17065	92.5
1417.27588	46.3
1417.90088	10.1
1420.16187	56.7
1421.25330	5.6
1422.64441	14.8
1423.60620	15.7
1426.19922	33.7
1427.54529	12.4
1428.31897	24.7
1429.28394	2.7
1430.69202	7.2
1431.34998	12.2
1432.27527	17.4
1433.40588	38.5
1435.41980	15.3
1436.05469	17.9
1438.31018	127.7	y (13) (1+)
1439.14197	72.9
1440.35339	73.3
1440.96301	60.1
1441.65979	3.8
1443.62244	30.9
1444.55762	204.2	b (28) (2+)-H2O, b (28) (2+)-NH3
1445.64624	54.7
1446.29431	16.0
1448.48083	14.4
1450.69324	49.5
1451.43799	49.5
1452.17834	62.3
1453.29199	133.7
1454.14832	429.8	b (28) (2+)
1455.15540	65.1
1456.06213	18.2
1456.74268	18.5
1457.71069	25.0
1458.61609	6.5
1459.78613	23.5
1460.89233	7.9
1462.14282	14.8
1463.36255	34.9
1464.09961	4.2
1465.01636	26.3
1468.32581	34.3
1469.44714	27.4
1470.53552	21.0
1472.74426	33.3
1473.44275	32.5
1475.03625	82.4
1477.01465	13.1
1477.88672	26.4
1478.94470	18.4
1479.55811	10.9
1481.16675	3.6
1481.80469	9.9
1483.01758	4.5
1485.24597	5.4
1486.24255	124.2
1487.42297	64.4
1488.55432	33.1
1489.47192	9.2
1490.22705	9.7
1491.22375	11.0
1492.71399	57.8
1493.66211	33.9
1494.65442	13.3
1496.16565	17.9
1497.28235	8.3
1498.91797	15.3
1499.63086	35.6
1501.00110	37.6
1502.18152	16.6
1505.69299	17.0
1506.73865	10.9
1507.39087	8.9
1509.16333	7.7
1512.62073	9.7
1513.42505	28.1
1515.44519	128.8
1516.60437	44.6
1517.42712	32.3
1518.56409	3.0
1521.39233	10.5
1522.02039	3.8
1522.64868	5.5
1523.26648	27.1
1524.44360	10.0
1525.94275	14.2
1526.73523	4.4
1527.43591	7.6
1529.26868	12.2
1532.02356	4.4
1533.18811	31.3
1536.26941	17.9
1538.17957	4.3
1541.04163	9.6
1542.48010	25.6
1545.36011	23.7
1546.58862	13.7
1547.40662	23.0
1548.68750	37.6
1550.82104	6.8
1552.87634	5.2
1555.69714	54.9
1556.34985	75.6
1558.24719	6.5
1560.61987	15.7
1561.48706	19.2
1562.50940	5.8
1563.17151	11.7
1564.97839	56.9
1565.59424	2.0
1566.57617	39.4
1569.06750	55.4
1570.46082	32.1
1571.24976	14.1
1573.53015	33.7
1574.74060	17.2
1576.70178	3.8
1580.61206	6.3
1581.54834	12.4
1583.38306	21.9
1586.49841	64.6
1587.51782	36.6
1588.38965	33.5
1592.05359	19.8
1596.44104	81.0
1597.53918	80.4
1598.86487	53.1
1603.58459	11.5
1604.64087	18.4
1605.35986	7.2
1607.30432	5.5
1609.92688	16.6
1610.65637	4.7
1612.79578	5.6
1613.75708	30.7
1614.47546	418.7	b (16) (1+)
1615.55359	336.8
1616.76672	22.6
1617.76563	14.5
1618.49426	6.7
1622.23987	6.7
1626.72498	3.6
1627.52209	6.5
1628.66028	19.1
1630.99487	6.4
1631.68494	16.5
1632.41370	17.0
1633.07434	22.1
1634.18542	11.8
1638.15845	23.5
1639.53210	14.8
1642.18677	10.9
1646.77222	19.3
1648.53381	3.2
1651.80481	6.4
1653.59045	9.9
1654.53479	7.2
1656.50305	4.9
1660.28381	7.4
1661.03052	3.9
1661.92944	23.5
1662.62927	4.1
1665.92395	6.0
1666.89575	15.1
1667.78845	16.4
1669.29846	13.8
1672.62170	5.0
1673.85535	9.8
1675.49976	3.8
1677.12329	9.1
1677.97449	18.1
1679.37122	14.4
1680.31042	25.6
1681.68005	26.3
1682.58362	13.2
1685.39172	60.7
1686.85767	18.1
1687.70398	25.6
1692.74829	5.5
1693.78699	11.8
1697.93250	10.1
1698.68384	41.1
1700.90295	9.3
1701.73169	5.3
1705.29419	6.4
1709.15698	17.2
1709.80432	9.6
1712.37122	16.0
1725.85657	21.1
1728.58093	6.3
1729.30444	7.1
1730.51135	15.4
1733.93250	20.6
1735.46948	24.9
1736.46228	11.5
1737.45496	8.7
1738.67517	13.4
1739.54041	3.5
1742.45789	7.6
1744.67810	23.0
1746.93823	4.8
1747.76404	9.6
1751.98950	17.2
1755.36633	3.9
1758.77124	10.7
1759.40601	10.1
1765.65613	10.7
1774.47937	12.5
1775.25305	19.7
1775.93628	1.8
1776.75818	9.0
1785.41626	13.4
1787.87170	8.7
1791.70776	16.1
1792.62170	13.6
1795.96643	11.4
1796.85168	2.9
1803.14709	14.7
1804.16345	4.9
1809.56909	24.8
1812.08948	25.5
1814.85425	7.2
1816.25366	21.7
1828.72583	20.4
1833.23401	22.8
1836.73206	7.3
1840.87537	5.2
1842.17126	10.7
1844.43054	34.2
1845.33508	41.8
1845.94006	20.8
1847.55884	21.4
1855.85376	18.4
1858.54529	8.7
1859.80493	13.6
1861.16223	9.0
1878.49280	7.1
1884.33118	16.4
1885.58728	10.4
1887.14880	16.6
1889.97253	8.6
1892.09875	12.4
1896.19519	15.6
1898.25464	8.1
1898.98022	3.8
1901.51746	16.3
1902.73059	32.7
1904.93958	22.7
1913.76770	9.8
1914.86926	12.5
1915.76538	5.8
1916.43835	6.8
1919.50073	4.7
1921.74524	13.9
1924.67163	6.5
1926.77563	2.7
1936.00037	7.5
1940.94946	22.5
1941.77478	12.9
1942.91711	33.9
1944.83118	9.3
1947.76929	3.6
1953.89429	14.2
1958.72583	143.8
1959.72876	182.8	b (19) (1+)
1960.88696	31.3
1965.98315	3.0
1971.94324	7.4
1972.78650	22.6
1974.10620	21.7
1976.00183	10.8
1989.31665	6.4
