# Supplementary material for: Phosphoproteomic Analysis of Platelets Activated by Pro-Thrombotic Oxidized Phospholipids and Thrombin
Source: PLoS One. 2014 Jan 6;9(1):e84488. doi: 10.1371/journal.pone.0084488 (PMC3882224; doi:10.1371/journal.pone.0084488)
Supplement: Annotated Spectra S5 — (ZIP) [file pone.0084488.s008.zip › TEDSGLQTQVIAAATQCALSTSQLVACTK_-14_2_162951.txt]

m/z	i	matches
288.46332	14.6
289.44504	40.3
296.07382	22.4
299.17014	69.2
299.78229	26.3
300.66574	21.1
301.47379	13.1
309.22543	55.8
314.06296	19.3
316.45752	17.9
318.35529	17.3
327.08307	58.5
328.16776	40.1
329.30310	49.7
330.40387	20.3
336.15048	15.3
338.09003	6.8
339.34235	9.6
341.34329	24.6
342.07574	7.7
345.40152	36.6
346.37134	9.6
347.26013	24.2
348.06506	20.0
351.15436	18.1
352.23901	17.5
356.44360	32.7
358.02631	16.4
359.45441	33.9
363.03339	32.5
365.45367	35.4
366.99878	11.4
368.25497	41.6
369.35626	6.8
370.57294	10.5
372.50888	62.4
373.64813	38.2
375.06149	11.9
379.74057	22.1
382.61169	48.5
384.82864	7.7
388.14215	106.1
390.03119	172.9
391.21588	80.5
391.95752	26.2
397.10556	32.6
398.20844	23.3
406.36557	11.0
408.32288	904.6	b (8) (2+)-H2O, y (3) (1+), b (8) (2+)-NH3
409.27832	344.3	b (12) (3+)-NH3, b (12) (3+)-H2O
410.47690	142.3
413.18805	34.6
414.12161	16.5
415.12015	8.9
416.39096	51.7
417.49570	10.6
419.21667	6.1
421.34534	15.9
422.23944	16.9
423.58087	8.9
424.69476	58.3
426.09424	10.3
430.23749	56.8
433.33105	88.0
435.23004	12.7
439.23181	25.8
440.34180	64.0
441.12399	13.8
442.57526	48.1
443.28592	14.4
444.35004	120.4
445.22482	23.6
446.56564	48.5
450.10364	49.7
452.37698	108.1
453.96295	41.5
454.66782	46.4
456.26755	20.0
458.20496	41.6
459.44714	8.2
460.81839	55.8
463.28189	13.8
464.54825	60.2
467.33655	14.5
468.45959	17.2
469.46875	12.4
471.11792	22.8
479.25644	2646.2	y (4) (1+)
480.32068	417.7	b (9) (2+), y (13) (3+)
481.33011	121.5
482.22168	45.9
485.15134	112.2
486.37927	13.7
488.38055	18.0
489.23788	22.5
493.12769	39.4
495.16473	77.6
496.77698	17.9
497.97879	18.1
499.34100	62.7
502.34586	12.4
503.22433	67.0
504.92096	60.4
507.28806	22.8
511.56503	53.9
513.45209	35.3
514.09583	33.9
515.06250	64.1
516.12524	75.7
517.47278	12.4
518.20068	27.6
520.30518	70.9
522.54089	88.9
526.10779	79.3
527.04028	23.5
528.92340	33.5
529.52722	17.1
530.22961	21.4
530.91138	77.0
532.12646	17.2
533.42175	63.7
537.51355	84.7
539.25403	18.0
543.59320	77.7
549.62207	9.6
551.34106	20.8
552.35889	31.9
555.25940	45.4
556.30719	39.9
557.38354	47.4
558.22876	41.9
559.32922	55.7
561.38342	28.3
563.96460	6.1
564.66278	49.9
567.66418	42.1
569.46375	15.2
570.18604	22.1
572.35913	48.7
573.52942	14.5
575.07471	72.1
577.27722	51.3
578.43103	892.8	y (5) (1+), b (11) (2+)-H2O, b (11) (2+)-NH3
579.41541	311.4
580.49915	104.5
582.08203	23.9
583.78333	54.1
584.60803	132.7
585.40845	67.3
586.10559	54.0
588.15295	26.9
589.29053	71.3
590.71838	31.8
593.28430	35.1
596.22217	29.1
598.27515	41.6
599.14294	35.8
600.08069	34.4
601.29956	16.6
601.95294	29.8
603.48828	92.1
604.37872	154.4
605.44672	7.5
606.66565	19.5
609.14209	18.0
611.26965	40.2
612.81830	87.5
613.87006	49.2
615.43542	49.9
616.57996	57.4
620.32416	11.9
621.99408	42.1
623.25037	66.4
624.13544	34.6
625.64172	33.1
627.28320	38.6
628.38220	35.9
629.08667	11.7
630.46973	80.7
633.36157	83.4
635.70825	108.2
637.70520	27.0
638.41284	83.4
639.56323	88.1
640.35205	45.8
642.19336	48.5
643.16626	133.1
644.36023	32.3
646.37335	16.5
647.60138	7.5
648.51361	45.6
649.36902	17.1
652.33649	66.7
653.29004	103.5
654.35114	24.0
655.32568	31.6
656.33130	52.0
657.52429	152.1
658.56696	174.7
659.42688	91.3
660.40454	25.3
661.37000	62.3
664.49231	13.3
665.93127	38.3
666.89734	12.7
668.18372	17.3
668.83344	35.2
670.51379	121.7
671.40955	9.9
674.30896	15.2
676.14911	384.9	b (20) (3+)-H2O
676.96179	200.8
677.72119	14.8
679.50781	58.0
680.24536	72.1
682.32288	157.8
683.11774	10.9
684.71472	31.6
685.56348	49.4
687.29858	86.1
687.92719	8.1
689.50195	49.7
690.13519	38.1
691.26154	310.6	y (6) (1+)
692.39270	214.9
693.31262	84.8
694.39252	21.4
695.53003	41.3
696.98920	82.6
698.53827	13.8
700.32031	125.5
701.52020	78.9
702.57605	51.7
703.34985	37.4
705.19110	462.0
706.11554	36.4
707.08679	90.2
708.67786	41.5
709.81128	49.7
711.76404	122.2
713.35364	94.1
714.40631	30.2
716.19214	220.7
716.89099	17.8
717.58081	87.0
718.65454	18.4
719.83472	22.7
723.98645	22.0
726.58093	84.6
727.50378	40.7
729.32556	98.6
730.43634	59.4
731.40753	34.4
732.04663	43.6
732.83301	67.9
733.48486	14.7
734.43536	22.2
735.04913	105.5
736.03345	32.1
737.46265	7.5
738.52454	31.1
739.56030	18.7
740.93805	37.4
742.41693	138.6
743.61365	25.6
744.62128	62.6
747.66144	34.5
748.53931	221.0
752.22345	30.4
753.34082	27.9
755.40106	19.8
756.42633	52.3
757.43097	53.6
758.43408	20.0
760.11609	44.7
761.44031	9.6
762.79181	102.2
764.56683	67.8
765.39716	93.5
766.79260	40.7
769.47260	92.2
770.32971	86.8
772.61548	207.3
774.55402	88.3
775.52197	15.2
776.70697	61.2
778.16302	9.6
778.84497	41.3
779.94287	80.3
781.05994	41.1
781.94934	146.0
783.53931	175.1
784.44287	140.3
785.55664	112.9
787.43835	226.6
788.45154	209.3
789.87451	227.6
790.83240	38.6
792.58057	42.3
793.76257	59.7
795.82056	144.2
796.77222	45.8
798.17053	91.9
799.24121	163.8
800.45911	117.2
801.31311	96.8
802.44299	279.1	y (7) (1+)-NH3
803.21533	102.3
804.15527	59.4
805.26331	61.8
806.43066	90.2
807.49463	243.4	b (16) (2+)
808.69885	68.4
809.55872	111.8
810.33325	59.8
812.39868	43.6
813.69446	56.8
814.66565	104.7
815.28528	137.4
816.10120	259.1	b (8) (1+)-NH3
817.36243	79.9
818.90723	131.2
819.72864	194.2
820.38806	165.1
821.49646	105.3
822.40649	188.5
825.41370	10.1
826.15552	285.6	b (24) (3+), y (15) (2+)-H2O, y (15) (2+)-NH3
827.75598	68.5
828.93091	269.2
830.25061	42.6
831.39673	28.1
832.26611	190.3
833.16577	53.5
834.52820	500.9	y (15) (2+)
835.33655	146.5
836.10071	111.8
837.45825	84.6
838.29712	21.4
839.22009	82.0
839.98938	9.6
840.72351	51.6
841.34631	32.5
843.14368	168.6
844.95752	112.2
845.66345	40.0
846.66638	7.5
847.66309	121.5
850.44763	349.3
851.62061	102.2
852.90442	37.4
854.37073	343.4	y (24) (3+)
855.33789	27.8
856.13684	65.1
857.41846	15.9
858.46655	62.3
859.50854	177.8
860.39709	34.8
861.31580	37.8
861.96265	23.7
863.61011	224.3
865.46106	140.7
867.55615	295.8
868.66675	316.5	y (25) (3+)-NH3, y (25) (3+)-H2O
870.02356	259.4	y (16) (2+)
870.66016	119.4
871.40063	92.7
872.80518	134.5
874.26453	67.6
875.58826	137.0
876.57019	201.8
877.91284	408.7
878.87854	215.0
880.27551	25.7
880.94250	24.2
882.04944	47.1
882.99939	74.7
885.29163	28.2
886.74597	48.1
888.14600	240.4	b (17) (2+), y (8) (1+)-H2O
889.44080	198.5
890.58203	14.5
891.37708	47.1
892.58618	147.3
896.01086	218.8
897.47705	211.4
898.86682	234.8
899.91675	396.8
901.25122	188.7
902.55994	178.6
903.92444	32.6
905.48401	477.8	y (17) (2+)
906.35693	1012.0	y (8) (1+)
907.51331	383.8
908.54565	209.6
909.43799	175.5
910.65942	163.8
911.39539	139.7
913.17310	21.4
913.83423	26.7
914.97693	338.8	b (18) (2+)-H2O, b (18) (2+)-NH3
915.81848	318.9
917.75879	544.3
918.59021	118.7
919.20837	40.8
920.42773	82.7
922.09802	205.4
923.58667	787.2	b (18) (2+)
924.70972	523.1
926.11365	63.5
927.13147	136.8
927.81006	77.5
929.44592	172.5
930.53821	127.5
931.47205	183.3
932.70752	200.2
933.83948	223.1
934.46057	16.0
935.70300	419.8	b (27) (3+), y (27) (3+)-H2O, y (27) (3+)-NH3
936.47424	29.1
937.44324	87.7
939.07446	956.7
940.15625	832.9
941.07532	697.0	y (27) (3+), y (18) (2+)
941.75525	297.1
942.49829	413.2	b (9) (1+)-H2O
943.76123	302.6	b (9) (1+)-NH3
944.48621	82.1
945.74963	633.4
946.36414	15.4
947.01428	27.7
948.22278	200.3
949.01160	212.2
950.42456	321.1
951.20605	219.4
952.37048	202.6
953.79614	227.7
955.93530	137.1
957.28687	251.2
958.33911	279.7
959.18713	433.1
960.28369	765.6	b (9) (1+)
961.37683	543.3
962.38013	299.2
963.59363	341.8	b (28) (3+)-H2O, b (28) (3+)-NH3
965.21289	241.5
965.83643	278.7
966.72986	127.1
967.56201	80.0
968.53760	364.5
969.81201	935.3	b (28) (3+)
971.06543	866.2	b (19) (2+)-NH3, b (19) (2+)-H2O
972.15039	164.7
973.36670	136.9
974.39124	123.7
975.33447	300.7
976.22742	578.8
977.09900	215.1
978.69080	346.3	y (28) (3+)-NH3, y (28) (3+)-H2O
980.07446	2345.5	b (19) (2+)
980.94873	1485.7
981.89502	941.0
982.55188	1279.8
983.52893	328.0
984.47253	662.4
985.19165	3140.5	y (28) (3+)
986.04883	803.3
987.06470	363.0
988.32214	415.2	y (19) (2+)-NH3, y (19) (2+)-H2O
989.52930	182.2
990.61426	594.4	y (9) (1+)-NH3
992.05371	457.7
993.11890	279.1
994.09253	57.9
994.80200	189.9
995.92212	380.8
997.05725	233.8
997.75879	630.5	y (19) (2+)
998.70068	302.2
999.61328	421.5
1000.81274	567.2
1001.53613	628.1
1002.64233	289.8
1003.70911	169.9
1004.86328	246.2
1005.54785	685.1
1006.31470	495.6	[M+3H] (3+)-NH3-H2O
1007.38916	585.6	y (9) (1+)
1008.17566	100.7
1008.81348	227.8
1010.70410	59.7
1018.91333	18.9
1019.89404	50.9
1023.69275	81.6
1028.30835	20.5
1029.28442	68.4
1030.08508	36.0
1031.26611	223.4
1032.36230	58.1
1033.11987	72.0
1035.19189	153.1
1036.33594	79.2
1037.91309	80.3
1038.80371	256.9	y (20) (2+)-H2O, y (20) (2+)-NH3
1039.81836	60.0
1041.45264	241.9	b (10) (1+)-H2O
1042.53101	292.0	b (10) (1+)-NH3
1043.82617	107.0
1044.81128	47.3
1047.11230	342.9	y (20) (2+)
1047.83447	32.7
1049.10278	77.6
1050.15137	186.8
1051.24451	190.1
1052.30713	27.2
1053.28735	121.6
1054.58508	127.4
1055.23657	61.0
1056.11792	317.1
1057.04724	124.5
1058.40234	729.3
1059.48767	1214.6	b (10) (1+)
1060.45251	592.6
1061.47656	200.7
1062.59338	106.9
1063.39355	17.2
1064.68982	114.1
1065.87476	307.5	b (21) (2+)-NH3
1067.24316	36.4
1068.42456	117.9
1069.05725	59.0
1070.81763	66.2
1071.65039	145.4
1076.47815	90.0
1077.58423	30.8
1078.55737	335.3
1080.59375	8.9
1081.32690	37.1
1082.11389	34.0
1083.40381	210.1
1084.55640	208.2
1085.38232	134.2
1086.63940	152.2
1087.63354	168.8
1089.43164	188.4
1090.82129	282.9
1091.81519	170.1
1094.52368	1009.1	y (10) (1+)
1095.58704	697.6
1096.62549	175.8
1097.46753	40.0
1098.14624	120.7
1099.10889	140.7
1099.80737	32.4
1100.48267	123.4
1101.62939	171.7
1102.66370	74.4
1103.68469	115.0
1104.81348	157.6
1106.09009	55.6
1107.46790	315.4
1108.36963	418.6	b (22) (2+)-NH3, b (22) (2+)-H2O
1109.30200	52.5
1110.01440	6.0
1110.62634	42.0
1112.03687	107.5
1112.77979	57.7
1115.00061	345.6
1116.12354	123.8
1117.69409	58.7
1118.67456	438.7
1119.48047	244.4
1120.38147	206.3
1122.53894	37.0
1123.93652	38.9
1125.98267	202.8
1127.37500	275.8
1128.87476	245.5
1129.94678	72.3
1131.11646	610.6
1132.30615	105.5
1133.24622	81.2
1134.57849	22.5
1135.27039	56.5
1136.20789	23.5
1137.61169	75.1
1138.66040	114.4
1139.62671	52.7
1140.36572	25.6
1141.08813	31.9
1141.72192	39.4
1142.94824	226.9
1143.85791	86.7
1144.73035	121.1
1145.96924	30.4
1146.80920	116.7
1147.62524	157.9
1148.47827	12.1
1149.67493	5.5
1151.25574	53.1
1152.67920	142.6
1153.70325	137.0
1154.50562	240.8	b (11) (1+)-H2O
1155.19666	123.2
1156.27136	209.4
1156.87988	103.7
1158.39355	240.8
1159.43018	244.3
1160.23682	71.2
1161.54663	178.1
1162.74365	181.8
1163.58398	348.5
1164.55884	172.3
1166.05798	71.7
1167.80066	175.5
1168.89966	9.3
1170.76953	29.1
1172.38428	626.1	b (11) (1+), b (23) (2+)-H2O
1173.51221	705.3	b (23) (2+)-NH3
1174.69128	183.9
1175.44031	264.9
1177.39661	45.2
1178.97131	27.0
1180.29517	99.8
1181.00110	45.4
1182.24878	46.8
1182.89697	70.7
1184.26477	155.7
1186.51318	127.0
1189.15808	284.8	y (11) (1+)-H2O
1190.07336	121.1
1190.68359	109.5
1191.59937	129.3
1192.44653	111.8
1193.71570	43.7
1194.73157	124.7
1195.60791	466.9
1196.62231	103.7
1198.12830	66.4
1199.89050	158.9
1201.24438	199.3
1202.07764	43.0
1203.58789	64.3
1204.93311	64.6
1205.60657	11.0
1206.44141	58.6
1207.48999	428.1	y (11) (1+)
1208.45544	267.4
1209.60645	48.0
1210.88330	23.8
1212.50793	267.9
1213.23181	62.3
1215.08496	72.2
1216.21216	429.2	y (23) (2+)-H2O
1217.80652	371.5	y (23) (2+)-NH3
1218.59583	96.7
1219.28418	11.6
1219.99915	144.4
1221.27832	229.8
1222.77161	32.6
1224.18335	163.1
1225.32520	447.5	b (12) (1+)-H2O, y (23) (2+)
1226.33923	332.9	b (12) (1+)-NH3
1227.24585	135.3
1228.73291	390.6
1229.71045	655.2	b (24) (2+)-NH3, b (24) (2+)-H2O
1230.75928	203.7
1231.77515	40.7
1232.48901	164.1
1233.63354	305.3
1235.01465	170.9
1235.74707	40.4
1237.90271	694.0
1238.69360	3254.2	b (24) (2+)
1239.51147	341.3
1240.28870	63.9
1241.59668	91.3
1242.42712	77.3
1243.58569	389.0
1244.41089	500.7	b (12) (1+)
1245.67725	86.6
1246.63550	58.1
1248.08911	51.3
1248.95032	87.1
1249.67944	104.5
1251.34131	303.6
1251.99878	124.1
1253.50830	84.7
1254.90479	124.2
1257.52429	66.3
1258.38989	86.1
1259.20093	221.5
1260.17358	1045.3	y (12) (1+)-H2O
1261.21606	395.5	y (12) (1+)-NH3
1262.12891	124.5
1262.97461	161.2
1263.69214	36.9
1264.86206	74.6
1267.40491	89.2
1269.03857	244.5
1269.97693	356.1
1270.74683	189.5
1271.39551	82.2
1272.23254	112.1
1273.41528	225.4
1274.16138	110.9
1275.32495	101.9
1276.27539	124.8
1277.07104	125.4
1277.87109	106.2
1278.76672	1432.6	b (25) (2+)-NH3, b (25) (2+)-H2O, y (12) (1+)
1279.50586	685.6
1280.19714	201.6
1281.70825	43.3
1282.73572	43.7
1283.85852	515.2
1284.92578	252.9
1285.97961	423.0
1287.63232	4610.1	b (25) (2+)
1288.58350	2583.8
1289.60767	146.6
1291.06519	88.5
1291.74011	53.7
1292.43311	25.6
1293.20337	29.5
1294.64954	10.0
1296.22156	464.6	b (13) (1+)-H2O
1297.23267	297.0	b (13) (1+)-NH3
1297.88489	20.3
1298.81799	239.3
1299.91370	33.6
1303.25037	34.2
1304.18079	119.0
1305.43359	283.6
1306.19995	59.2
1308.29785	13.8
1309.19934	179.8
1310.68250	39.6
1311.87048	167.1
1312.63367	33.2
1314.52771	1445.7	b (26) (2+)-NH3, b (13) (1+), b (26) (2+)-H2O
1315.47400	654.9
1316.42908	178.5
1317.51685	549.9
1318.60559	219.5
1321.68787	59.8
1323.06262	1309.0
1323.72327	1898.7	b (26) (2+)
1324.40906	426.0
1325.25110	37.9
1325.91272	40.0
1326.52808	12.4
1327.40979	20.8
1329.97668	77.9
1331.41211	501.1
1332.49939	382.7
1333.61243	123.3
1334.29333	191.3
1334.92493	36.5
1335.75940	46.5
1336.95154	145.7
1338.27856	60.4
1339.95898	161.1
1340.81873	69.1
1341.53088	67.9
1342.47815	86.8
1343.29749	13.1
1344.23914	89.8
1345.00659	42.0
1346.39856	16.6
1347.48547	98.0
1348.68665	53.9
1349.38196	61.9
1350.20032	45.2
1350.94373	98.5
1352.55701	393.9
1353.79773	177.8
1354.59888	128.8
1355.31506	23.2
1356.04431	35.8
1357.43738	65.4
1358.11060	41.4
1358.75012	63.4
1359.80603	82.4
1361.07935	1750.6
1362.01575	1011.3
1362.90967	109.3
1364.89343	64.2
1365.67590	33.0
1367.21960	255.8
1368.44922	349.7	b (14) (1+)-NH3, b (14) (1+)-H2O
1369.45593	146.5
1372.08118	49.8
1375.65833	62.9
1376.75964	57.0
1377.47473	9.7
1378.58704	20.7
1379.58911	64.9
1380.70276	65.6
1383.59827	41.0
1385.23645	1166.1	b (14) (1+)
1386.19702	495.5
1387.21533	600.9
1388.67871	54.8
1390.39709	24.9
1391.30066	93.6
1392.18127	52.9
1394.27234	122.2
1395.12317	310.6	b (27) (2+)-NH3
1396.50110	123.8
1398.72546	23.3
1399.86536	166.8
1400.93738	196.9
1402.75891	624.7	y (27) (2+)-H2O
1403.58875	960.4	y (27) (2+)-NH3, b (27) (2+)
1404.57397	392.7
1405.53870	66.6
1406.56091	13.8
1408.42578	326.0
1409.40735	232.4
1410.43750	232.5
1411.32312	118.0
1412.48108	70.8
1413.40991	56.0
1415.02490	11.0
1416.59473	172.2
1417.52148	311.4
1418.13782	190.1
1420.31372	94.7
1421.15808	161.9
1423.00696	45.8
1424.55090	31.8
1429.46179	11.0
1431.69763	149.0
1433.62671	30.9
1434.98682	151.9
1435.70813	63.6
1436.98694	65.9
1438.59204	129.8
1439.85779	305.2
1440.56750	101.9
1442.16858	8.2
1443.00671	96.2
1444.04688	90.8
1444.86780	143.3
1445.86816	218.4
1447.46497	122.8
1448.72510	82.4
1449.83508	44.4
1451.98621	70.5
1452.68750	95.8
1453.51440	531.6
1454.32739	643.7	b (28) (2+)
1455.27173	104.8
1457.30017	64.1
1460.92212	47.8
1461.64734	139.5
1462.41504	7.5
1463.35852	6.2
1468.75818	35.8
1469.45374	64.4
1472.56946	12.6
1473.33472	120.6
1474.50903	62.8
1475.83801	52.0
1476.91455	22.8
1479.24963	20.0
1479.95068	57.7
1480.89771	13.4
1483.29565	53.2
1485.54736	62.1
1486.30164	161.3
1487.30811	92.0
1488.42017	64.5
1490.59680	43.5
1492.34973	117.9
1493.77942	30.6
1495.54199	37.4
1496.71057	26.9
1497.60486	142.2
1498.53333	26.4
1499.57800	20.1
1501.25671	47.0
1503.32178	40.7
1508.41907	202.9
1509.49500	109.0
1510.53650	14.5
1514.51538	159.9
1515.61804	94.1
1517.17944	67.4
1518.86780	66.1
1520.47180	36.7
1522.35046	94.9
1523.55701	62.2
1526.46460	18.6
1527.45251	11.0
1528.54089	11.0
1531.96594	48.2
1538.51306	34.0
1543.43469	84.1
1544.57593	63.3
1545.95459	89.2
1547.58191	49.9
1549.76550	32.0
1554.65784	70.4
1556.82275	43.5
1558.07495	67.0
1561.74158	18.9
1563.34094	86.3
1563.94556	30.5
1567.55981	57.3
1568.62573	43.6
1572.64673	8.9
1575.31091	37.0
1577.74634	14.5
1578.42480	14.5
1582.00500	13.1
1586.93738	118.4
1587.88037	12.2
1588.61182	39.7
1589.69812	34.5
1593.74915	27.7
1595.71936	27.7
1596.58215	104.6
1597.61133	49.7
1599.63696	33.5
1602.24915	36.8
1603.15955	28.4
1607.24072	50.3
1608.54968	28.3
1613.98535	200.8
1614.69568	765.4	b (16) (1+)
1615.61084	259.3
1616.54602	187.4
1617.38037	83.6
1618.11194	28.4
1619.28760	58.6
1620.10095	19.4
1624.18677	29.2
1626.46960	33.8
1627.54297	47.8
1630.82288	14.5
1634.59912	18.1
1640.06274	11.0
1641.22302	49.0
1642.46838	87.0
1643.63171	246.5
1645.89636	39.1
1648.22229	38.1
1649.77417	45.8
1653.83093	13.8
1657.45691	15.9
1658.59692	99.8
1660.67261	52.9
1661.41870	63.7
1663.35669	68.0
1666.20178	81.0
1667.89966	55.6
1669.32410	102.4
1670.05847	13.8
1670.79614	46.3
1676.88892	99.9
1685.85962	59.6
1688.74036	11.7
1689.81555	35.3
1690.64429	12.5
1692.83521	18.0
1700.77991	17.3
1702.65991	36.7
1715.48645	18.4
1716.59692	31.3
1719.91870	13.8
1722.25793	58.1
1723.42847	6.9
1728.52258	121.9
1731.05737	36.3
1731.81372	47.2
1739.64050	17.1
1741.97058	21.4
1742.84021	71.4
1743.78894	49.9
1744.74036	71.0
1745.68774	15.3
1746.46912	104.5
1748.95190	20.7
1755.01782	9.0
1758.91479	22.1
1761.53064	52.1
1762.96375	19.3
1764.58179	11.0
1765.29675	11.0
1771.79224	38.1
1772.71216	71.4
1774.50012	181.1
1776.39270	82.7
1782.79175	22.1
1784.61877	19.3
1787.15784	61.1
1788.98425	46.9
1790.35217	33.2
1791.24341	76.3
1810.83142	12.4
1812.37415	63.7
1822.05688	18.2
1828.87390	22.1
1829.73767	85.4
1833.73108	20.4
1841.09753	9.0
1842.58044	16.6
1843.85657	160.1
1845.17639	35.2
1845.83228	43.3
1846.60620	16.6
1847.58179	131.8
1851.90503	27.1
1856.05090	36.6
1858.24402	59.6
1860.03528	41.7
1861.24744	15.9
1862.95715	96.3
1863.56470	18.8
1877.29285	17.9
1880.94202	18.8
1886.03015	31.2
1887.84802	59.2
1889.26880	12.4
1891.80823	23.2
1914.17419	18.7
1915.21375	13.8
1917.06323	7.5
1933.28674	12.4
1940.91833	27.6
1958.95154	110.4
1960.09790	233.1
1961.18396	33.6
1962.16296	37.1
1971.93091	18.1
1972.64563	25.3
1973.30823	40.4
1974.28088	40.0
1994.92358	12.4
1999.14929	6.8
