# Supplementary material for: Phosphoproteomic Analysis of Platelets Activated by Pro-Thrombotic Oxidized Phospholipids and Thrombin
Source: PLoS One. 2014 Jan 6;9(1):e84488. doi: 10.1371/journal.pone.0084488 (PMC3882224; doi:10.1371/journal.pone.0084488)
Supplement: Annotated Spectra S5 — (ZIP) [file pone.0084488.s008.zip › TEPQRPVKEEEPKIPGDLDQEPSLLYADLDHLALSRPR_-2_2_91378.txt]

m/z	i	matches
210.07782	11.0
212.14772	9.7
220.87723	6.6
222.19907	29.5
225.17377	17.4
226.08154	8.2
226.99326	17.4
231.13724	58.5
232.04852	3.3
235.06824	20.5
248.20905	14.8
252.16595	4.8
254.34831	7.8
257.38885	16.5
258.31805	21.0
266.11810	12.1
267.37436	7.2
271.41959	10.8
273.18970	17.8
274.19519	6.3
278.98056	4.8
283.26828	14.5
284.20938	3.0
286.94202	10.2
288.84778	29.6
289.49548	5.9
291.24332	5.1
291.91928	36.8
295.12256	8.1
296.21393	7.5
297.62457	19.8
299.29410	5.7
301.43188	14.3
304.05441	11.4
310.16119	28.0
311.06653	6.3
314.15048	5.5
315.24649	7.0
316.30447	11.4
318.33701	10.7
319.14166	4.2
321.34631	15.4
323.12317	4.8
327.11584	2.7
328.14069	11.1
329.02600	57.2
335.46704	13.7
336.60754	36.3
338.26682	13.7
339.52948	11.1
341.17914	12.7
341.94336	39.1
343.91815	31.9
345.03931	6.3
346.39453	9.9
347.44263	3.0
349.29559	27.9
350.42731	51.9
352.57883	22.1
353.88000	83.8
355.42722	66.2
356.61313	6.9
357.62488	11.4
359.50598	34.4
360.70633	17.5
368.27911	13.3
370.27802	16.9
371.27814	6.6
373.26001	13.6
374.09882	12.8
375.25922	44.3
377.31006	40.6
378.00043	65.0
379.25854	11.8
381.25403	2227.9	y (16) (5+)-H2O, b (20) (6+), y (17) (5+)-H2O-P, y (17) (5+)-NH3-P, y (16) (5+)-NH3
382.25732	210.7	y (20) (6+)-P
383.30768	7.2
385.56256	34.3
386.37689	13.2
390.34064	2.4
391.23401	15.9
393.11658	37.5
397.32739	11.9
399.27234	39.0
401.40936	9.2
403.18402	58.2
404.39270	38.0
405.32642	19.6
407.19196	49.9
410.30664	8.1
411.13104	34.5
413.42767	42.6
415.40997	8.0
417.31586	5.2
421.42963	13.0
425.40973	25.9
427.20764	13.0
431.49127	39.5
432.11139	39.9
433.32764	23.3
434.28888	32.2
435.04156	27.7
439.86621	42.5
441.66168	17.0
442.28003	19.9
443.32751	5.2
445.31439	35.2
446.14636	10.6
447.28821	67.5
449.53162	15.6
453.34460	17.3
455.13788	27.5
456.53601	8.7
457.36786	15.9
459.28088	57.8
460.51672	16.0
461.59070	38.1
462.34698	24.5
463.37628	46.9
465.27008	30.1
465.87415	9.2
467.40082	34.8
471.26074	24.2
472.40863	42.3
475.66693	162.7	y (8) (2+), y (20) (5+)-NH3, y (17) (4+)-NH3-P, y (16) (4+)-H2O, y (20) (5+)-H2O, y (17) (4+)-H2O-P
476.35480	56.4
479.86731	18.1
480.92957	72.3
482.12225	18.5
483.24432	30.0
484.45001	11.1
485.23181	51.0
486.35754	17.8
487.53455	49.6
489.58423	46.2
490.64038	9.9
491.86920	8.1
493.36359	9.0
494.30078	10.5
495.72314	24.4
496.39783	7.0
498.41229	27.9
499.11353	4.5
500.16803	14.9
501.43616	78.0
502.35132	88.9
503.36646	83.0
505.30933	160.3	y (22) (5+)-P, y (17) (4+), b (27) (6+)-NH3-P, b (27) (6+)-H2O-P
505.91168	32.8
507.38116	30.6
508.54480	42.7
509.34302	35.2
510.00104	13.8
511.21167	19.9
512.38324	42.5
513.16290	45.8
515.12531	24.5
515.90930	10.7
517.50146	40.5
519.31293	29.0
521.18481	46.4
522.56519	14.4
524.11987	18.1
524.95984	30.8
526.41351	10.4
531.02002	53.7
531.64484	19.6
533.07391	120.1	b (9) (2+), y (9) (2+), y (18) (4+)-NH3, y (18) (4+)-H2O
534.20959	17.6
535.34894	56.4
536.45062	84.3
537.26050	141.5	y (18) (4+), y (28) (6+)-NH3, y (28) (6+)-H2O
538.31860	27.0
539.32306	20.7
540.40106	7.9
541.62225	16.6
543.26129	7.8
544.99689	42.6
546.13336	41.7
547.34418	142.6
549.43970	12.0
550.20685	46.8
551.64172	32.3
552.58191	50.6
553.29547	34.2
554.48187	48.1
555.52795	44.4
556.25983	18.9
557.39685	89.5
559.58136	21.3
560.37811	15.9
561.38892	12.9
562.83563	69.7
564.01428	13.0
565.44110	77.2
567.65729	62.2
568.58679	62.9
569.97766	100.0
571.87360	64.5
574.30518	461.0	y (25) (5+)-H2O, y (20) (4+)-P, y (14) (3+), y (25) (5+)-NH3
575.18951	81.5
576.21844	10.8
577.15277	4.0
578.77631	38.1
579.49866	37.2
580.49115	18.9
581.57928	60.2
584.36810	16.6
585.74567	23.4
587.06427	50.5
587.74963	61.2
589.43304	173.2	y (10) (2+), b (10) (2+)-H2O, y (31) (6+)-P, b (10) (2+)-NH3
590.32550	47.4
591.10809	113.9	b (26) (5+)-H2O-P, b (26) (5+)-NH3-P
592.17853	17.3
593.07501	23.3
594.20227	24.1
596.38629	17.9
597.72717	54.9
598.33575	38.4
599.18353	140.0	y (27) (5+)-H2O-P, y (26) (5+)-NH3, y (27) (5+)-NH3-P, y (26) (5+)-H2O
600.15985	22.8
601.26538	3.9
602.84460	48.0
604.35187	9.0
605.72839	52.5
606.63055	22.0
607.54083	90.6
608.23285	16.3
609.40643	33.4
610.55414	26.5
611.56049	248.0	y (5) (1+)-NH3, b (26) (5+)-NH3, b (26) (5+)-H2O
612.42151	280.2	y (15) (3+), b (5) (1+)
613.09912	58.1
613.75958	14.3
614.84222	48.2
615.60083	13.2
617.25299	92.1
618.54810	39.2
620.04877	9.9
621.37250	25.0
622.22815	11.7
623.51398	31.8
624.37134	40.0
625.45471	48.3
627.33478	65.7
628.34937	13.0
629.52753	114.7	b (22) (4+), b (28) (5+)-NH3-P, b (27) (5+), y (28) (5+)-P
630.55182	39.4
633.76068	85.6
635.34473	74.7
636.24310	17.5
637.60114	74.7
639.27612	172.4	b (17) (3+)-NH3
640.20343	80.7
640.86176	182.9	y (17) (3+)-P, y (23) (4+)-NH3-P, y (16) (3+), y (23) (4+)-H2O-P
641.60828	48.4
642.50592	132.7
643.28717	74.2
644.21051	504.0	y (34) (6+)-H2O-P, b (17) (3+), y (28) (5+)-H2O, y (34) (6+)-NH3-P, y (23) (4+)-P
645.17712	103.8
646.82880	257.7	b (23) (4+)-NH3, y (34) (6+)-P, b (23) (4+)-H2O, y (11) (2+)
647.68195	166.9	b (28) (5+)-H2O
649.16815	51.9
650.23212	91.1
651.29602	264.0	y (22) (4+)-NH3, b (28) (5+), b (34) (6+)-NH3, y (29) (5+)-H2O-P, b (34) (6+)-H2O, b (23) (4+), b (35) (6+)-P, y (22) (4+)-H2O, b (29) (5+)-NH3-P, y (29) (5+)-NH3-P, b (29) (5+)-H2O-P
652.57928	69.7
653.61591	144.9	b (11) (2+)-NH3, b (11) (2+)-H2O, b (34) (6+)
654.62476	88.8
655.50592	26.8
656.93085	67.7
657.75275	61.0
658.85065	96.6
659.49066	43.3
660.21472	88.8
661.17389	25.2
662.46991	192.2	b (11) (2+)
663.12164	16.8
664.09906	17.3
665.13239	50.8
666.06659	54.6
667.38470	1117.0	y (17) (3+)-H2O, y (17) (3+)-NH3
668.36652	364.8	y (24) (4+)-P, y (35) (6+)-P, b (35) (6+)
669.40869	172.1	y (23) (4+)
670.38995	55.3
672.08917	43.2
673.21381	1785.7	y (12) (2+)-NH3, y (12) (2+)-H2O, y (17) (3+)
673.98273	1000.2	b (30) (5+)-H2O-P, b (30) (5+)-NH3-P, b (29) (5+), b (24) (4+)-H2O, y (29) (5+)
675.18604	246.8	b (36) (6+)-NH3-P, b (36) (6+)-H2O-P, b (24) (4+)-NH3
676.43927	18.2
677.33051	129.1	y (30) (5+)-H2O-P, y (18) (3+)-H2O-P, y (30) (5+)-NH3-P
678.36603	131.0	b (30) (5+)-P, b (36) (6+)-P, b (24) (4+), y (18) (3+)-NH3-P
679.17657	69.5
680.66479	123.4	y (30) (5+)-P
681.59955	449.4	y (6) (1+)-H2O
682.56769	680.1	b (18) (3+), y (36) (6+)-H2O-P, y (36) (6+)-NH3-P, y (35) (6+)-NH3, y (35) (6+)-H2O, y (6) (1+)-NH3, y (12) (2+)
683.73828	215.4	y (18) (3+)-P
684.58386	99.6
685.40540	61.0
686.53412	397.3
687.69788	128.0
689.18561	111.3
690.33075	83.8
691.25616	18.3
692.75262	244.3	y (25) (4+)-H2O-P, b (6) (1+)-NH3
693.89020	562.6	y (25) (4+)-NH3-P, y (24) (4+), b (30) (5+)-H2O, b (37) (6+)-P, b (30) (5+)-NH3, b (36) (6+)
694.90381	218.1
695.68408	413.0
696.62451	209.8	y (30) (5+)-NH3, y (30) (5+)-H2O
697.56598	267.1	y (25) (4+)-P, b (30) (5+)
698.81183	445.0	y (36) (6+)-H2O, y (36) (6+)-NH3, y (6) (1+)
699.53522	20.6
700.89642	316.9	y (30) (5+)
701.60211	749.2	b (31) (5+)-NH3-P, b (31) (5+)-H2O-P, b (12) (2+)-H2O, b (12) (2+)-NH3, y (36) (6+)
702.31824	451.0	b (25) (4+)-NH3, b (25) (4+)-H2O, y (31) (5+)-H2O-P, y (31) (5+)-NH3-P
703.48224	277.9	y (37) (6+)-NH3-P, y (37) (6+)-H2O-P
704.66431	171.9	b (31) (5+)-P
705.48279	135.9
706.74695	454.2	y (37) (6+)-P, b (25) (4+), b (37) (6+)-H2O, y (31) (5+)-P
707.94635	228.5	b (37) (6+)-NH3
709.02094	128.6	b (6) (1+)
710.23773	694.5	b (12) (2+), y (18) (3+)-NH3, b (37) (6+), y (18) (3+)-H2O
711.38971	323.3
712.73492	206.8
713.42505	102.4
714.13898	98.9
715.70087	226.6
716.52838	369.0	y (18) (3+)
717.77362	326.7	y (25) (4+)-H2O, [M+6H] (6+)-NH3-H2O-P, y (25) (4+)-NH3
718.42151	24.5
719.58307	132.3	y (37) (6+)-H2O
720.55621	502.9	b (19) (3+), y (19) (3+)-NH3-P, y (19) (3+)-H2O-P, y (37) (6+)-NH3, [M+6H] (6+)-H2O-P, [M+6H] (6+)-NH3-P
721.33356	857.6	b (31) (5+)-H2O
722.22339	990.0	y (32) (5+)-H2O-P, y (37) (6+), y (31) (5+)-H2O, y (32) (5+)-NH3-P, y (25) (4+), y (31) (5+)-NH3, b (31) (5+)-NH3
723.23700	553.4	[M+6H] (6+)-P
724.46167	390.4	b (31) (5+), y (26) (4+)-H2O-P, y (26) (4+)-NH3-P, b (32) (5+)-NH3-P, b (32) (5+)-H2O-P
725.35626	114.7
726.12640	292.6	y (31) (5+), y (32) (5+)-P, y (19) (3+)-P
726.82910	223.0
728.02032	233.7	b (32) (5+)-P
729.68066	1216.4	y (26) (4+)-P
730.76617	151.3
731.88959	68.7
733.59869	3.0
739.58978	34.0
740.99506	17.7
742.01520	14.1
745.48907	20.9
747.21405	92.0
748.00269	26.7
750.77228	57.0
751.38824	26.4
753.35028	72.1
754.26880	45.4
755.27203	87.0
756.03192	55.3
757.73596	47.7
759.34058	47.6
760.61200	173.5	b (27) (4+)-P, b (34) (5+)-H2O-P, b (34) (5+)-NH3-P, y (33) (5+)-H2O
761.50909	102.1
763.54504	462.1	b (20) (3+), b (26) (4+)-H2O, b (26) (4+)-NH3
764.53571	35.9
765.67889	35.4
766.49347	50.3
767.63300	67.3
771.03094	43.3
772.31696	6.7
773.70905	111.1
775.02448	116.4	b (13) (2+)
776.16382	95.0
777.28369	47.3
778.55334	190.4	b (35) (5+)-H2O-P, b (35) (5+)-NH3-P, y (27) (4+)
779.72119	7.2
781.34686	76.2
782.05414	51.5
784.55499	63.5
785.23993	87.7
786.02905	8.3
787.02252	171.3
788.30817	42.1
789.15186	15.6
791.04419	255.8	y (20) (3+)-NH3, b (7) (1+)-NH3, b (7) (1+)-H2O, y (20) (3+)-H2O
791.71222	38.8
792.36395	5.1
794.02545	82.3
795.46710	64.6
796.90424	256.1	y (34) (5+), y (21) (3+)-NH3-P, y (20) (3+)
797.90814	142.1	b (35) (5+)-H2O, y (35) (5+)-H2O-P, b (35) (5+)-NH3
799.02850	62.5
799.77686	120.3
800.70001	367.0	b (21) (3+)-NH3, b (21) (3+)-H2O
801.57471	82.7
802.41644	39.9
803.96869	735.6	y (13) (2+)
804.80743	774.4
805.62769	281.8
806.45673	1699.0	y (28) (4+)-NH3, y (28) (4+)-H2O, b (21) (3+)
807.35480	330.0
808.13678	37.3
808.84418	42.3
810.39136	27.3
812.18646	140.6	y (14) (2+)-P, y (7) (1+)
813.10468	62.8
814.59082	53.9
815.82983	20.7
816.59491	22.9
818.01245	44.8
819.07007	77.1
820.66718	51.2
822.34161	211.2	b (14) (2+)-H2O, y (36) (5+)-P, y (35) (5+), b (14) (2+)-NH3
823.36151	117.1
824.33185	29.3
825.52289	30.2
827.11694	47.3
829.14587	99.4
830.37079	16.7
831.97772	454.3	b (22) (3+)-NH3, b (14) (2+), b (22) (3+)-H2O
833.03857	54.5
834.42065	239.8	y (22) (3+)-NH3-P, y (21) (3+), y (22) (3+)-H2O-P
835.22504	83.7
836.37482	119.1
837.85956	351.9	b (29) (4+)-NH3, y (36) (5+)-H2O, y (29) (4+)-H2O, y (29) (4+)-NH3, y (36) (5+)-NH3, b (22) (3+), b (29) (4+)-H2O
838.68280	88.7
840.19171	127.7	y (22) (3+)-P
841.26703	362.9	y (36) (5+)
842.00018	241.2	b (30) (4+)-H2O-P, y (29) (4+)
843.13702	62.0
844.34259	38.2
848.04633	28.5
849.05621	13.8
850.59528	53.6
851.59943	113.7	y (14) (2+)-H2O
852.44263	180.7	y (14) (2+)-NH3, b (37) (5+)
853.49762	98.9
854.61206	4.8
855.61932	97.6
856.79266	65.7
857.60785	3.9
858.82037	38.3
860.43097	462.3	y (14) (2+)
861.51050	1270.0	b (23) (3+)-NH3, b (23) (3+)-H2O
862.42517	334.6
863.19519	57.7
865.46802	45.9
866.59045	31.0
867.62146	299.6	b (30) (4+)-H2O, b (30) (4+)-NH3, y (37) (5+), y (22) (3+)-H2O, b (23) (3+), y (22) (3+)-NH3, y (15) (2+)-P
868.46765	283.2
869.27405	85.0
870.01459	27.5
871.49261	28.1
872.53351	57.3
873.69965	16.9
875.73071	43.5
877.16229	19.1
878.34082	64.2
879.10645	32.5
879.88745	21.8
880.52240	16.6
881.51050	58.5
883.50684	27.1
884.31158	24.0
885.11847	170.4	y (24) (3+)-H2O-P
886.01001	60.6
887.11621	78.3
890.87848	144.1
892.61737	12.4
893.75366	51.0
894.86151	48.6
895.93628	108.1
896.60089	5.6
898.23090	71.2
898.83447	44.0
899.65472	203.2	b (24) (3+)-H2O, b (16) (2+)-NH3, b (24) (3+)-NH3, b (16) (2+)-H2O
900.36621	25.9
901.11981	8.3
902.35400	37.2
904.66278	220.1
905.51801	397.7	b (31) (4+), b (24) (3+), b (32) (4+)-H2O-P, b (32) (4+)-NH3-P
906.49396	180.7	y (32) (4+)-P, y (31) (4+)
907.74048	110.4
909.14032	43.9
911.17285	12.4
911.79590	27.8
915.25409	38.4
916.85809	80.4
917.68091	137.4	y (15) (2+), y (24) (3+)-H2O
918.53241	81.7
920.27008	39.4
921.28229	92.0
922.25928	24.3
923.20923	21.4
924.73926	413.9	y (24) (3+)
925.87189	193.4
927.05682	11.7
928.23199	36.9
929.49298	8.3
930.26587	33.0
931.28351	67.8
932.02863	40.7
933.00323	38.0
936.26654	22.3
937.63794	125.5	b (25) (3+)-NH3
938.53906	80.9
939.53448	52.8
941.37817	5.7
942.46808	25.3
943.24976	45.3
943.92767	97.3
944.75220	18.3
946.60333	30.7
948.16901	9.9
949.49579	63.4
950.71216	47.1
951.50104	129.0	y (17) (2+)-NH3-P, y (16) (2+)-NH3, y (16) (2+)-H2O, b (34) (4+)-H2O-P, y (33) (4+)-H2O, y (17) (2+)-H2O-P, b (34) (4+)-NH3-P, b (33) (4+), y (33) (4+)-NH3
952.36200	68.2
953.29254	21.5
954.09515	18.4
954.81049	16.9
955.53613	45.2
956.24121	97.0
957.71143	47.1
958.31934	26.7
959.50336	150.6
960.79877	272.0	y (16) (2+), y (17) (2+)-P
961.93219	120.4	y (25) (3+)
962.62494	54.6
963.60980	42.4
965.22485	211.2	b (17) (2+), y (34) (4+)-H2O-P
966.01074	200.7	y (26) (3+)-NH3-P, y (26) (3+)-H2O-P, y (34) (4+)-NH3-P
966.78174	39.5
968.12909	35.2
969.90625	126.7	y (34) (4+)-P
972.53668	21.5
973.21606	9.6
974.08209	27.6
975.63715	13.2
976.48682	7.7
977.37500	33.3
978.46283	21.1
979.49969	7.2
980.23071	2.5
980.94586	39.0
981.91119	69.3
985.66693	66.0
986.61945	6.0
987.85669	77.7
990.20844	30.2
991.32147	54.2
992.98029	36.7
994.47369	53.4
995.61139	117.4	y (34) (4+)
996.83905	21.4
998.39911	25.7
1000.23041	178.6	y (17) (2+)-H2O
1001.20190	182.4	b (35) (4+), y (17) (2+)-NH3
1002.34399	74.7
1009.15570	537.9	y (17) (2+), b (27) (3+)-NH3-P, b (27) (3+)-H2O-P
1009.95563	448.8
1010.91766	205.6
1013.54938	34.6
1014.55560	5.2
1017.16144	20.1
1017.77020	35.3
1021.17163	31.9
1022.86548	96.2
1024.18848	84.8
1026.53687	45.4
1029.75073	93.9
1030.71655	51.4
1032.40747	6.6
1035.94531	46.5
1037.37329	58.4
1038.22827	38.9
1038.98743	17.3
1040.11658	15.1
1040.86230	12.4
1042.30762	21.0
1043.40759	62.9
1046.35425	3.3
1047.45056	34.1
1050.53979	6.9
1052.49890	22.0
1054.14429	8.0
1057.99438	38.5
1058.82239	45.8
1061.05688	41.1
1064.63721	55.8
1065.44165	9.9
1066.77490	39.4
1068.83057	33.6
1071.49390	52.9
1073.39624	2.5
1074.25244	29.7
1074.91711	51.3
1077.85620	3.6
1080.57971	244.7	y (28) (3+), b (28) (3+)-NH3, b (28) (3+)-H2O, b (19) (2+), y (19) (2+)-NH3-P
1081.61646	64.2
1084.70288	15.9
1085.45349	11.7
1086.90796	19.5
1088.60156	42.5
1093.86816	471.7
1094.65515	275.2
1095.81030	106.6
1097.58545	18.4
1099.03955	16.8
1102.74121	14.2
1105.15381	13.2
1107.47302	5.1
1115.89893	4.3
1116.76514	4.5
1129.45618	17.2
1130.34058	12.5
1132.83203	5.4
1135.13086	50.8
1137.85901	11.4
1141.24487	34.8
1143.86108	62.8
1145.02783	26.6
1146.81653	4.6
1153.22607	21.2
1157.89014	24.9
1161.73828	17.6
1165.20142	32.1
1173.38599	6.9
1177.45313	14.5
1178.83789	29.0
1189.52991	15.1
1192.48389	20.5
1200.59717	23.3
1201.44714	15.1
1204.53833	13.0
1206.72876	6.7
1208.42334	87.7
1209.06873	92.5
1209.79321	38.3
1211.31812	18.8
1212.32642	9.8
1218.94055	19.0
1222.44788	58.1
1227.71851	11.1
1229.76501	7.2
1236.39111	10.8
1238.76013	51.0
1242.16541	69.4
1242.89575	51.0
1243.60632	12.1
1257.10571	16.0
1260.47290	46.3
1261.52124	3.9
1263.15955	89.3
1267.63977	16.7
1279.98535	32.3
1292.41309	37.5
1305.00330	9.9
1310.16638	16.0
1315.61145	15.4
1316.39270	29.9
1326.63782	31.0
1329.49622	17.8
1346.64807	38.1
1351.55237	11.2
1365.70996	7.8
1373.82898	8.7
1393.01367	12.9
1395.64905	15.1
1396.66687	11.5
1413.66833	24.1
1414.50098	16.6
1419.64172	5.6
1424.08643	11.2
1425.20593	20.0
1431.45435	11.1
1432.28845	15.4
1437.65869	13.8
1441.79346	14.1
1442.71814	12.3
1449.79187	8.1
1454.75000	12.0
1455.64294	16.9
1456.86609	11.2
1459.56152	16.2
1475.60229	6.9
1482.97656	6.4
1498.32690	15.4
1544.98132	7.3
1551.63757	14.6
1560.35803	4.5
1588.90808	3.9
1708.59900	6.3
1727.83533	11.2
1747.81067	24.9
1874.21936	14.2
