# Supplementary material for: Phosphoproteomic Analysis of Platelets Activated by Pro-Thrombotic Oxidized Phospholipids and Thrombin
Source: PLoS One. 2014 Jan 6;9(1):e84488. doi: 10.1371/journal.pone.0084488 (PMC3882224; doi:10.1371/journal.pone.0084488)
Supplement: Annotated Spectra S5 — (ZIP) [file pone.0084488.s008.zip › TFCGTPDYIAPEIIAYQPYGK_-8_2_124129.txt]

m/z	i	matches
356.96417	11.3
358.10724	26.0
359.14035	63.6
363.35117	51.5
367.38748	123.3
373.17563	10.4
374.09882	16.3
376.11716	8.0
377.36426	43.8
378.34418	18.2
380.32730	29.8
391.23630	317.1
392.08624	106.8
394.13031	19.0
399.87433	15.7
409.21289	50.9
413.25549	20.2
421.91711	27.0
423.20844	38.4
428.14752	21.5
429.30927	21.4
433.03516	27.3
437.34705	43.7
440.34302	95.2
446.50897	207.6
448.06647	104.7
455.35199	26.4
458.21454	110.3
459.17917	116.5
461.42169	114.3
464.35208	2629.5	y (4) (1+)
465.30273	308.2
466.34167	85.0
469.11670	40.4
471.02057	76.2
476.86841	71.1
487.32019	90.2
489.27655	434.4
490.30405	104.5
493.01212	45.5
496.01404	31.0
500.42316	52.5
501.40698	8.9
502.27020	28.0
504.16498	11.9
505.39185	52.2
507.20654	101.5
512.94971	26.3
516.51965	31.4
521.45581	134.3
524.51587	58.3
527.05902	50.4
527.90027	32.2
531.31262	1092.2	b (5) (1+)-H2O-P
532.35895	78.9
537.89240	53.9
538.50378	9.5
539.43280	11.9
542.04663	31.7
549.20520	966.1
550.32483	59.6
553.35065	20.1
556.42407	116.8
557.32074	71.2
564.31378	21.5
567.23669	33.0
570.62708	10.9
572.32751	40.3
574.28400	536.4
575.26843	1097.1	y (5) (1+)-NH3
576.31030	112.1
577.96436	63.6
579.62085	14.3
592.26465	1303.6	y (5) (1+)
593.26807	144.9
595.58466	17.3
600.94641	77.9
607.57715	33.7
609.18317	28.9
612.37109	18.6
613.00793	29.1
615.36218	95.6
617.28186	34.5
619.42822	102.3
628.19519	102.8
629.22437	804.2
630.22717	29.1
633.80579	34.6
642.34937	9.0
643.09485	11.9
644.04260	63.1
646.22546	129.2
647.12781	483.0
647.78229	64.9
654.46912	20.2
659.97864	27.0
665.07800	74.7
666.92432	15.3
673.09644	50.1
677.32678	21.6
678.34467	36.0
679.97278	73.8
687.59644	109.1
691.21173	98.0
694.29468	32.6
695.36987	18.6
696.93079	40.9
697.84851	50.6
700.44031	306.0
701.12378	54.6
703.90033	26.4
707.33997	47.8
708.99243	35.5
710.41809	38.0
716.06232	28.1
718.45013	103.5
719.38550	12.6
720.51355	36.8
725.51672	36.7
726.57813	93.0
730.13049	140.0
738.42139	33.7
740.43793	49.7
743.19879	127.6
744.52441	188.9
752.34424	9.9
755.24109	928.5
756.24365	397.6
758.62946	75.1
761.12457	525.9
762.61572	22.0
765.21411	16.2
773.01050	25.3
786.10822	98.2
789.22742	142.7
790.38513	126.2
791.44727	14.8
793.48871	24.5
795.27405	47.1
797.35223	54.3
798.04797	27.9
804.68079	24.2
807.31287	113.7
808.08203	49.7
811.40271	46.1
814.48041	30.3
815.47137	215.9
816.62445	90.8
822.41650	10.0
823.20129	36.8
824.71948	20.4
826.30811	3303.6	y (7) (1+)
827.46521	949.3
828.33990	20.5
839.00360	18.5
840.64124	22.5
841.37683	10.9
842.13440	76.8
847.67212	14.8
849.71570	74.4
856.20056	141.6
859.08643	44.3
860.14063	250.1
861.15735	75.9
862.41577	78.4
863.06726	38.0
867.79053	29.8
868.42737	18.7
869.62268	10.9
875.16724	47.2
878.14282	127.6
886.21008	44.2
887.38660	12.2
888.02527	73.0
891.37708	7.0
895.32239	26.0
896.16589	12.8
900.78174	51.0
902.91882	37.1
904.67664	63.0
905.37048	55.5
906.32275	547.6
907.34753	64.2
910.10376	64.4
911.37158	15.7
913.43579	78.9
914.42029	59.8
915.32043	20.5
916.86951	41.3
919.74304	1003.7	y (16) (2+)
921.38745	84.6
922.29858	11.6
923.08984	54.3
924.21045	1462.1	b (8) (1+)-P
925.31946	168.4
928.41797	174.6
929.72485	21.5
932.08264	98.8
932.84705	24.2
934.54004	16.1
936.23376	128.4
939.37329	1663.0	y (8) (1+)
940.44751	508.6
944.65540	21.2
946.74194	55.9
947.52246	35.1
948.51440	55.4
950.70020	14.7
952.56482	25.4
953.23901	45.5
954.20776	60.1
958.43848	86.5
969.79419	545.6
970.46448	33.7
971.27271	50.0
975.92554	37.5
977.33203	46.0
978.32666	10.0
980.07239	109.5
984.37097	98.6
986.22754	36.5
989.67957	821.0
991.22290	57.7
992.17297	113.3
993.29395	68.4
994.71912	100.7
998.45593	2773.0	y (18) (2+)
999.09338	970.0
999.98999	52.9
1001.16931	176.1
1001.99219	270.3
1004.15771	402.7
1004.96155	158.0
1005.56555	32.2
1007.50928	108.1
1008.59216	31.4
1009.96143	52.0
1012.44690	122.4
1013.71582	14.7
1015.31665	22.2
1017.39392	120.2
1019.23254	1821.7	b (9) (1+)-H2O-P
1020.21570	790.4
1021.28235	101.7
1022.41980	157.8
1025.48340	56.5
1026.30566	38.6
1029.02271	90.5
1030.31824	43.8
1037.33301	5843.5	b (9) (1+)-P
1038.35400	1635.8
1039.05811	104.9
1039.71509	13.8
1041.42285	52.7
1047.22363	38.0
1052.35327	549.7
1053.51416	168.9
1057.49609	51.5
1060.03845	87.3
1064.58936	95.2
1068.14868	14.8
1069.69531	398.2
1070.34399	12.2
1071.24939	40.7
1073.57361	30.5
1075.36084	86.6
1076.55078	16.3
1077.93042	592.8
1078.76648	1575.7	y (19) (2+)
1079.86304	148.1
1081.07935	48.6
1081.99414	44.7
1082.78638	80.1
1083.74121	52.8
1085.60449	104.9
1086.28760	34.5
1088.58435	20.4
1090.20959	1933.5	b (10) (1+)-H2O-P
1091.24243	872.2
1092.24329	64.6
1096.50720	38.0
1099.50171	63.0
1103.06323	61.7
1105.77124	125.2
1108.30493	5935.3	b (10) (1+)-P
1109.36670	2380.3
1110.52026	30.3
1111.76379	544.3
1115.00525	138.0
1115.66162	89.9
1117.22803	3126.3	b (9) (1+)-H2O
1118.19629	949.9
1119.10693	108.4
1120.37769	216.7
1121.22803	260.4
1122.74390	43.1
1125.30957	130.1
1126.12573	366.2
1127.77905	75.1
1128.69995	73.3
1129.41187	11.1
1131.01892	72.1
1132.26367	81.4
1133.56763	52.1
1135.21753	1074.0	b (9) (1+)
1136.13403	469.6
1138.93848	113.7
1143.38330	114.2
1144.22278	80.4
1145.29871	154.9
1147.86353	399.7
1148.48389	456.7
1149.29321	134.4
1149.92456	42.8
1151.68738	283.0
1152.36841	244.3
1153.39050	50.9
1156.26978	42.3
1160.53857	107.9
1162.47302	36.5
1165.90259	54.4
1166.80786	93.0
1168.20093	256.5
1170.16101	339.1
1170.92920	37.1
1172.05981	57.6
1173.75391	185.4
1175.43042	449.6
1176.19788	1801.7	[M+2H] (2+)-NH3-H2O-P
1177.00208	105.2
1177.97876	67.7
1179.29761	92.6
1180.10852	64.6
1181.65430	146.9
1182.54724	44.9
1184.49927	4530.6
1185.17871	7337.4	[M+2H] (2+)-NH3-P, [M+2H] (2+)-H2O-P
1186.63696	32.5
1187.66357	377.3
1188.26563	3015.1	b (11) (1+)-H2O-P, b (11) (1+)-NH3-P, b (10) (1+)-H2O
1189.13696	1027.9
1189.79443	271.0
1192.49475	193.0
1193.19543	1287.7
1193.80005	19714.3	[M+2H] (2+)-P
1195.37183	195.8
1196.44580	165.9
1197.59363	44.7
1198.71814	84.2
1201.90662	84.2
1203.47986	114.1
1204.66992	19.1
1206.08936	1606.4	b (10) (1+), b (11) (1+)-P
1207.16968	483.6
1208.92188	132.5
1210.34448	231.5
1211.52991	230.2
1213.72925	450.7
1215.38452	147.9
1216.76050	31.0
1217.43311	94.2
1219.58179	189.4
1220.52393	167.9
1221.58667	83.9
1222.40540	19.6
1223.54053	216.7
1224.64734	1061.2	[M+2H] (2+)-NH3-H2O
1225.73376	289.1
1226.52258	10.8
1227.18494	143.1
1229.15125	53.9
1230.01221	62.2
1260.67676	28.0
1261.54651	14.5
1262.47217	29.3
1268.93188	33.2
1272.37134	46.2
1276.66345	124.3
1278.46240	11560.8	y (11) (1+)
1279.56738	4400.9
1283.44983	11.9
1293.68677	38.5
1296.43237	174.6
1298.72803	30.6
1301.65454	35.7
1304.25342	48.1
1304.99561	17.5
1308.60071	76.8
1311.42334	35.5
1317.46838	28.3
1319.81628	80.6
1322.40125	50.4
1326.27881	13.8
1331.34680	45.8
1332.79077	139.4
1334.39172	193.0
1335.55737	63.0
1342.57886	40.3
1346.43530	89.8
1348.88477	811.4
1349.48950	10468.5	y (12) (1+)
1350.39417	4148.9
1351.08948	15.9
1356.07861	50.6
1356.80981	45.2
1358.37109	28.8
1362.55432	85.2
1374.29919	81.9
1376.52014	34.5
1379.06079	78.1
1382.46790	42.3
1384.45093	22.9
1393.50671	37.8
1402.36536	32.7
1403.36328	56.8
1408.87622	10.9
1409.73206	27.0
1414.25049	167.1
1415.19861	21.0
1419.55603	59.7
1423.64661	74.7
1426.41711	22.5
1427.10217	20.6
1428.86804	34.0
1429.47375	333.3
1430.66406	28.0
1432.57178	43.9
1438.02405	25.9
1441.83984	84.1
1443.21558	23.5
1447.44470	556.2
1448.48206	550.2
1451.47668	73.3
1452.62659	60.6
1455.38135	40.3
1457.86670	56.8
1462.54553	1900.3	y (13) (1+)
1463.53394	1454.0
1464.26575	140.0
1466.65845	19.6
1474.31384	148.7
1476.07739	105.3
1478.43506	12.8
1480.31421	85.4
1482.56689	118.5
1489.09106	95.8
1497.13000	39.5
1498.85974	102.3
1499.88379	41.3
1509.36511	9.9
1510.34070	37.0
1512.80823	15.7
1513.51526	107.3
1514.31946	51.5
1516.81750	6.3
1527.16785	629.5
1528.37976	230.1
1529.21069	53.9
1530.46155	25.8
1532.67468	143.4
1540.38794	20.6
1541.02161	127.6
1542.39026	294.8
1543.46387	338.3
1545.24500	644.1
1546.52722	84.0
1547.82825	39.1
1555.76953	181.1
1559.83252	279.6
1560.47949	1537.7	b (14) (1+)-P
1561.55164	642.8
1562.56580	29.1
1563.99451	156.2
1565.16809	44.8
1569.26733	80.2
1569.96326	73.2
1579.57507	134.4
1585.46472	63.9
1586.68799	49.1
1596.60596	67.2
1612.26013	37.1
1613.20190	152.1
1614.82495	45.4
1615.61108	9.9
1617.33105	14.6
1622.78357	8.9
1625.57935	1081.8	y (14) (1+)
1626.60461	840.3
1627.98108	39.1
1631.50183	833.9
1632.42102	440.9
1633.81335	41.4
1634.74536	58.9
1635.75977	21.6
1640.24573	1063.2	b (14) (1+)-H2O
1641.01746	442.9
1641.62683	477.8
1645.82727	39.0
1658.47302	1546.0	b (14) (1+)
1659.47754	460.2
1660.47302	117.8
1668.85413	24.9
1671.75647	159.5
1673.91235	16.5
1683.99902	25.0
1688.03552	45.2
1693.58301	43.1
1703.96753	88.0
1707.36145	70.4
1711.47241	258.9
1712.49097	273.5
1720.24915	10.7
1729.78284	370.9
1730.56274	136.8
1731.51440	36.1
1732.27173	34.6
1738.71179	40.7
1740.63928	204.6
1741.75757	112.9
1746.74084	67.6
1751.46155	15.7
1752.12439	99.6
1758.56409	66.6
1764.60193	20.6
1768.52661	55.0
1776.58313	459.2
1777.73901	43.4
1778.60339	94.4
1781.78198	40.4
1785.73499	79.8
1794.48328	1738.3	b (16) (1+)-P
1795.58911	769.0
1813.99243	70.7
1819.42603	64.6
1820.49817	119.8
1821.14905	41.1
1822.59192	112.9
1831.59692	16.7
1837.67102	5071.3
1838.67712	5500.8	y (16) (1+)
1839.77551	130.0
1846.64709	48.4
1856.37415	47.1
1874.45154	864.8
1875.50232	670.0
1876.11145	50.4
1891.98315	163.8
1892.62561	1324.7	b (16) (1+)
1893.75061	741.1
1894.70911	29.4
1904.68738	224.1
1905.62427	482.2
1906.23767	68.5
1906.96216	33.5
1911.70483	74.3
1916.92517	58.3
1922.78638	1233.6	b (17) (1+)-P
1923.78552	916.4
1924.75940	94.8
1929.75610	28.3
1930.78979	18.1
1938.73889	402.4
1939.74158	207.4
1940.62024	81.3
1953.97644	58.2
1973.17517	74.7
1978.69202	198.7
1985.70154	12.8
1986.95007	18.1
1989.74817	37.2
1995.39832	518.7
1996.07495	970.4
1996.96423	1067.6
1997.97961	57.1
