# Supplementary material for: Phosphoproteomic Analysis of Platelets Activated by Pro-Thrombotic Oxidized Phospholipids and Thrombin
Source: PLoS One. 2014 Jan 6;9(1):e84488. doi: 10.1371/journal.pone.0084488 (PMC3882224; doi:10.1371/journal.pone.0084488)
Supplement: Annotated Spectra S5 — (ZIP) [file pone.0084488.s008.zip › TFCGTPDYIAPEIIAYQPYGK_-9_2_113125.txt]

m/z	i	matches
356.13913	17.3
362.24231	15.5
367.58453	10.2
368.30798	11.0
371.45288	57.7
373.37625	26.4
374.25815	37.9
376.37982	52.6
377.57593	5.7
378.45547	11.7
380.42688	23.6
385.21912	34.6
391.16623	370.5
392.07217	38.3
393.39377	19.9
394.36285	16.2
402.35016	37.9
411.12628	48.3
416.57202	24.9
424.54318	39.9
429.04416	28.1
430.01910	64.7
437.19049	19.8
440.09247	90.1
443.02362	35.5
446.29706	120.3
447.97482	181.6
454.24667	27.2
458.42059	206.3
459.43243	12.2
461.11963	29.0
464.35529	1768.5	y (4) (1+)
465.28055	282.4
471.03479	21.5
473.10052	48.9
474.46960	41.4
476.98761	33.1
480.95953	19.6
484.23010	13.3
485.26031	9.2
486.03766	19.7
489.17316	327.2
490.39191	12.3
499.98743	12.5
503.44366	42.4
504.62387	32.5
506.51254	18.4
507.48984	31.3
508.31152	24.3
508.99567	43.7
511.10602	48.5
512.37097	9.5
513.28583	20.0
521.31848	104.8
522.58905	7.2
526.10480	9.5
531.17419	695.8	b (5) (1+)-H2O-P
532.29810	206.1
533.36041	23.7
540.30530	19.7
547.14069	28.0
549.22455	551.1
550.30945	292.3
551.26794	41.1
554.38379	8.8
557.21899	48.9
559.06171	26.0
560.22522	163.1
563.52582	24.3
574.28345	476.2
575.30957	836.5	y (5) (1+)-NH3
576.36359	114.3
578.35645	60.9
584.28223	15.5
585.86176	18.5
590.22070	6.7
590.95551	25.6
591.82825	45.6
592.46460	534.1
593.22314	206.5
594.30896	47.3
596.22717	44.8
598.23969	26.0
602.22131	109.2
608.55450	19.7
611.52039	6.5
614.29761	22.6
616.12134	49.7
620.33673	21.3
625.40527	7.2
627.00061	21.3
629.06140	817.0	b (6) (1+)-NH3-P, b (5) (1+)-H2O
630.12976	117.8
631.50439	37.6
632.26660	11.5
634.13208	16.6
643.04004	28.6
646.04700	117.6
647.21521	863.8	b (5) (1+)
648.10620	143.6
652.05896	78.3
660.60449	16.1
661.41333	60.4
663.12225	32.4
665.49658	6.5
666.76538	15.3
674.42413	8.8
679.09131	8.5
687.28259	49.4
688.30811	10.2
689.57813	8.7
697.22382	17.4
698.82355	33.8
700.31702	47.0
701.22748	62.6
705.28925	22.6
712.02271	79.9
715.69434	38.0
716.29663	71.5
718.24756	112.6
719.15247	134.5
720.42749	51.0
721.26318	29.7
722.44281	24.2
727.22046	86.2
730.31262	27.6
737.37506	10.9
739.44568	23.7
743.22681	118.6
744.42719	74.1
747.58545	11.1
748.25909	9.2
752.13391	28.6
755.44330	751.1	y (6) (1+)
756.44556	292.7
758.18036	105.7
759.50763	12.3
761.26178	375.9
762.07544	63.5
762.69073	42.3
763.37225	22.4
766.13110	18.9
769.36652	15.5
770.15417	37.3
771.05078	51.9
772.20154	43.7
773.14948	23.6
775.13751	7.9
776.53162	80.2
781.69855	6.5
782.91443	60.2
786.06683	30.5
789.55334	132.6
790.30969	44.1
792.24280	56.5
793.74359	20.0
797.41528	107.7
802.27466	38.6
807.31763	36.5
808.38812	28.3
809.52014	83.0
810.39435	29.0
811.30945	64.3
813.56262	82.2
814.78210	34.6
815.42694	169.2
816.17316	70.3
816.86505	89.2
818.79944	77.2
821.20105	21.2
824.38934	23.4
826.29004	2550.4	y (7) (1+)
827.28967	872.3
828.20117	143.8
830.37323	16.6
831.36566	95.3
832.15967	43.7
833.44073	44.3
834.37280	53.0
835.13153	45.5
835.79803	14.5
837.75403	24.4
839.75574	22.9
840.60242	44.0
841.29980	139.6
842.44702	14.7
847.91016	19.8
855.44287	7.2
856.21802	14.4
859.14990	203.1
860.07861	58.7
861.54150	76.2
864.54407	93.6
867.21741	94.2
868.27466	31.9
869.22485	42.5
870.45227	29.3
871.30566	42.1
874.25317	19.1
875.41650	33.5
878.54419	68.5
879.18774	57.1
880.18176	63.5
885.52441	40.2
886.41187	74.2
888.19324	140.3
889.23193	64.9
890.96436	69.2
891.88025	21.9
892.76270	71.5
899.80103	47.8
901.04871	5.9
903.19861	28.7
904.47900	29.7
906.00684	148.3
906.97180	118.4
908.41528	72.8
909.63794	136.1
917.81824	47.9
919.61902	372.1
920.63269	53.9
921.61328	226.4
923.64917	203.3
924.35571	696.6	b (8) (1+)-P
925.31104	242.4
926.27637	25.2
928.02844	93.0
929.36951	34.7
930.45105	68.2
936.67261	13.1
939.38892	1135.4	y (8) (1+)
940.40442	299.7
941.18164	94.1
943.62317	31.7
944.37317	92.1
946.05383	165.3
947.38293	30.9
948.14319	9.5
949.90015	286.0
951.18970	37.3
952.39636	135.9
955.47205	103.4
956.14526	19.9
958.22229	38.8
959.85559	64.3
961.06531	36.2
961.77429	19.2
963.69885	47.4
965.17236	16.2
967.26697	60.8
968.56104	31.9
970.34692	153.9
971.05798	61.8
972.02478	67.4
973.26245	17.7
973.99451	10.3
975.09326	85.3
976.03613	21.9
978.62500	72.3
983.97681	37.7
986.06165	181.1
988.50903	48.1
989.47400	465.7
990.35388	307.6
992.96924	213.8
994.64160	17.0
996.17126	25.2
996.94617	39.9
998.77881	2546.6	y (18) (2+)
1000.17505	201.0
1001.57251	121.5
1002.56836	273.9
1004.14551	535.0
1005.18518	137.6
1007.93738	41.8
1010.08862	87.8
1012.28577	192.7
1014.34485	107.2
1016.34094	45.1
1017.57385	41.7
1019.24597	1011.6	b (9) (1+)-H2O-P
1020.24023	811.2	b (9) (1+)-NH3-P
1021.43359	82.7
1022.10181	34.7
1023.16394	42.4
1029.94019	82.2
1031.85339	13.1
1033.64539	10.2
1037.26892	3852.1	b (9) (1+)-P
1038.31812	1831.6
1039.46094	208.0
1040.58948	52.8
1045.30188	97.5
1050.43311	13.8
1051.37500	56.8
1052.63892	428.5
1053.63489	127.8
1055.71411	55.3
1057.14380	29.6
1058.07080	24.3
1063.79431	82.9
1064.71765	18.5
1066.59033	65.9
1067.53479	15.5
1068.74438	199.9
1069.65479	723.6	y (19) (2+)-NH3, y (19) (2+)-H2O
1070.44434	54.6
1071.64966	38.6
1072.68970	33.1
1073.34314	145.0
1074.40784	72.5
1075.15576	67.7
1075.79346	73.6
1076.53271	12.5
1078.62280	1467.5	y (19) (2+)
1079.46863	363.4
1081.44043	22.8
1082.21704	27.1
1083.13306	145.3
1084.57434	121.8
1085.45386	45.9
1090.20679	977.1	b (10) (1+)-H2O-P
1091.29272	896.4	b (19) (2+)-P, b (10) (1+)-NH3-P
1092.16650	157.9
1094.56738	51.0
1098.64465	278.8
1099.40686	120.8
1100.57178	119.5
1101.38989	57.5
1102.53345	42.8
1105.37305	27.9
1106.26184	35.9
1108.26135	3815.2	b (10) (1+)-P
1109.25500	2128.6
1110.47351	277.0
1111.81958	279.6
1113.91699	20.7
1115.27173	22.3
1117.12622	2201.7	b (9) (1+)-H2O
1118.13318	1247.1
1119.23755	282.4
1120.63196	174.0
1121.32043	53.0
1123.07202	116.0
1125.19385	102.0
1126.55273	292.8
1127.69629	197.6
1128.61462	89.2
1132.39075	115.1
1133.38843	30.1
1134.43396	296.9
1135.26831	813.1	b (9) (1+)
1136.25000	734.8
1137.37915	115.4
1139.25000	102.1
1140.54541	149.4
1141.27710	124.7
1143.15747	122.4
1144.50366	170.2
1145.33057	95.1
1147.36804	185.3
1148.33325	220.2
1149.06348	45.4
1151.70703	218.7
1152.69360	228.8
1153.59888	25.7
1157.96960	27.5
1160.57739	76.6
1161.53516	41.4
1162.79248	22.6
1164.16199	190.1
1165.56628	41.4
1166.50476	169.9
1167.11084	115.9
1168.08765	127.0
1169.63452	230.5
1170.40479	138.8
1171.23291	128.9
1172.30151	233.2
1173.40881	32.0
1175.84595	407.6
1176.62720	650.1	[M+2H] (2+)-NH3-H2O-P
1177.28381	177.6
1178.07373	100.5
1179.20996	113.9
1180.05969	44.7
1180.71863	18.1
1181.35071	8.0
1182.52222	125.7
1184.26953	2206.0
1184.87891	3812.1	[M+2H] (2+)-H2O-P
1185.56934	4119.2	[M+2H] (2+)-NH3-P
1186.85876	36.8
1188.19580	2094.3	b (11) (1+)-NH3-P, b (10) (1+)-H2O, b (11) (1+)-H2O-P
1189.15979	1191.4
1190.23267	367.0
1192.17676	40.3
1193.37915	5433.4
1194.08813	12992.6	[M+2H] (2+)-P
1195.20313	566.4
1196.15137	346.9
1197.82959	182.6
1198.68188	55.0
1199.66016	65.0
1202.90967	97.0
1204.36084	84.6
1205.99438	1388.4	b (11) (1+)-P, b (10) (1+)
1207.04651	555.2
1207.74731	444.3
1208.48181	54.6
1209.57983	86.0
1210.54077	339.2
1211.44458	110.8
1212.82349	51.6
1214.31360	38.0
1215.45142	168.1
1216.77124	64.1
1217.48413	192.7
1218.42114	42.0
1219.53760	73.8
1221.60791	15.5
1223.25732	142.8
1224.14221	398.6
1225.11877	1124.9	[M+2H] (2+)-NH3-H2O
1226.14233	234.9
1227.49426	51.2
1229.37549	8.0
1251.52026	13.2
1254.61670	45.2
1260.47778	72.6
1261.80725	44.0
1265.52795	15.5
1266.34570	42.4
1269.36743	54.4
1270.08838	69.7
1277.19043	64.7
1278.38013	5875.2	y (11) (1+)
1279.40295	4062.2
1280.56592	1739.8
1282.69653	27.9
1287.15894	26.0
1291.86218	68.6
1293.83301	35.3
1297.49292	63.6
1298.81067	44.0
1300.74268	56.4
1304.38477	13.2
1305.05298	18.6
1312.04370	11.0
1319.30273	20.0
1320.32568	30.6
1323.32971	44.9
1330.66174	32.8
1331.79871	216.2
1332.57666	36.3
1333.30811	106.8
1334.35913	227.6
1335.27710	47.7
1336.64526	42.9
1337.40771	40.5
1339.39246	25.6
1343.42310	13.1
1345.33740	26.9
1349.42920	7365.0	y (12) (1+)
1350.46167	4614.9
1351.42480	1099.8
1352.18530	71.6
1352.78540	13.6
1355.23547	21.9
1356.66577	35.8
1357.50159	35.3
1363.54077	11.4
1365.54016	45.6
1366.54065	25.7
1368.49426	104.6
1369.34998	39.2
1372.33215	32.1
1374.27942	364.3
1375.07300	43.4
1377.38232	29.4
1381.74756	82.6
1383.43555	34.4
1385.55713	127.4
1386.23218	126.5
1387.38062	20.4
1399.57288	41.8
1402.68237	27.5
1404.13318	39.8
1407.32874	18.4
1410.37439	8.0
1414.81165	62.0
1415.52161	67.2
1417.06970	13.4
1424.26160	66.4
1430.13196	253.3
1430.92981	113.0
1432.19153	56.7
1434.56555	64.6
1435.24695	32.2
1443.47021	90.9
1447.27527	120.4
1448.19336	275.5
1450.78064	77.9
1451.73560	49.9
1454.50378	23.2
1462.45105	1551.1	y (13) (1+)
1463.49670	795.5
1464.57727	273.6
1466.64856	140.2
1467.53064	34.7
1468.48267	25.6
1470.65088	94.0
1473.43701	52.5
1485.25403	71.9
1490.10718	17.0
1491.76550	27.5
1492.37073	22.6
1494.01184	20.0
1496.02136	74.4
1497.16101	33.7
1500.07458	7.3
1501.35168	81.1
1502.55627	38.4
1503.36560	27.9
1509.71423	62.4
1512.53638	84.1
1515.96533	7.2
1517.02380	56.0
1517.73450	25.1
1524.52991	38.4
1525.37671	50.4
1527.30750	592.7
1528.30115	220.4
1529.59619	33.4
1531.34155	58.1
1532.68311	39.4
1533.56116	66.6
1534.79565	10.9
1539.75256	29.1
1542.04309	190.9
1543.14270	90.2
1543.85889	112.0
1545.07666	464.2
1546.09131	253.7
1546.90344	111.2
1547.57581	63.8
1549.93616	8.7
1550.60303	46.7
1552.99487	36.9
1555.28308	18.1
1556.54871	20.7
1560.55347	981.9	b (14) (1+)-P
1561.50623	830.2
1562.43604	189.9
1564.18481	50.1
1565.04773	17.7
1566.92163	48.4
1570.06995	51.7
1578.31360	70.7
1585.07654	52.7
1588.70349	37.5
1593.52441	202.9
1596.50684	48.1
1599.21326	39.1
1603.49878	75.6
1605.48657	74.1
1609.79907	24.4
1613.57153	100.9
1614.46130	222.0
1615.37317	111.8
1617.29700	38.0
1622.30066	81.0
1625.30518	654.0
1626.18518	727.2	y (14) (1+)
1627.20398	256.1
1627.93750	89.2
1628.76770	29.8
1631.79358	770.1	b (15) (1+)-P
1632.61060	228.3
1633.56812	116.5
1635.33606	27.0
1640.40674	1029.1	b (14) (1+)-H2O
1641.52185	667.6
1642.39209	222.1
1643.64075	51.8
1649.43091	17.0
1651.35413	23.7
1652.72229	27.5
1653.64404	37.6
1656.73352	72.9
1658.37085	934.7	b (14) (1+)
1659.31848	690.3
1660.41077	266.4
1662.54407	11.4
1663.74146	39.0
1664.43860	88.1
1666.26770	32.8
1670.67432	40.5
1678.80042	13.2
1680.54114	78.8
1689.47461	108.2
1691.38293	52.2
1692.25037	66.0
1693.38538	57.3
1696.24438	13.0
1709.84290	27.1
1711.07678	172.7
1711.94507	314.2
1712.75085	91.9
1713.36829	28.6
1720.45349	38.4
1723.53821	9.1
1724.47888	65.4
1729.34705	255.6
1730.34485	256.5
1731.50806	86.8
1736.60974	17.4
1740.75305	341.9
1741.82239	149.9
1744.64368	54.2
1751.37317	10.7
1752.76331	58.2
1758.22876	51.9
1762.56921	48.4
1766.49451	37.0
1770.38550	34.6
1776.14587	206.2
1777.25720	267.2
1778.32629	147.1
1779.41272	70.3
1784.11194	21.2
1785.44568	21.9
1786.45496	8.7
1792.33948	22.9
1794.43201	434.6
1795.40698	630.1
1796.37170	444.9
1797.30408	56.2
1810.39087	12.5
1819.68188	113.5
1820.78333	202.9
1823.59094	94.0
1830.66077	70.3
1832.68481	28.7
1836.30310	17.0
1837.67493	4497.4
1838.70398	5062.5	y (16) (1+)
1839.87244	1458.8
1840.59448	25.2
1842.32739	42.2
1848.31311	35.1
1856.36267	71.6
1862.92834	39.5
1864.58850	14.7
1865.57007	14.4
1866.71863	18.3
1874.09937	90.6
1874.98511	663.2	b (16) (1+)-H2O
1875.86792	137.9
1876.70776	90.9
1880.15454	58.5
1885.64221	24.5
1886.88989	36.9
1890.57776	55.8
1892.50696	660.2
1893.54065	734.8	b (16) (1+)
1894.25232	168.9
1894.86072	48.9
1895.70032	18.9
1898.77222	61.0
1900.84509	29.9
1904.48962	209.1
1905.74084	392.8
1906.88025	183.6
1908.85364	28.7
1909.79468	15.1
1920.68542	31.7
1922.64478	798.9	b (17) (1+)-P, y (17) (1+)-NH3
1923.76819	634.1
1924.56226	178.9
1925.20984	78.2
1926.99976	16.9
1939.09241	190.0
1939.95227	233.0
1948.79089	15.9
1960.51550	15.5
1971.77515	8.0
1976.86804	39.9
1978.00500	143.5
1979.03479	69.9
1980.09045	87.2
1984.12610	20.4
1985.23914	219.0
1986.45386	85.3
1991.49792	14.0
1995.50403	265.2
1996.14514	712.9	y (18) (1+)
1996.82410	737.8
1997.89148	522.4
1998.68140	12.3
