# Supplementary material for: Phosphoproteomic Analysis of Platelets Activated by Pro-Thrombotic Oxidized Phospholipids and Thrombin
Source: PLoS One. 2014 Jan 6;9(1):e84488. doi: 10.1371/journal.pone.0084488 (PMC3882224; doi:10.1371/journal.pone.0084488)
Supplement: Annotated Spectra S5 — (ZIP) [file pone.0084488.s008.zip › TFCGTPDYIAPEIIAYQPYGK_-12_2_109821.txt]

m/z	i	matches
366.98611	25.5
369.39066	20.6
374.26404	61.7
387.03229	26.9
390.99664	293.2
392.15897	38.6
399.46555	18.9
411.23572	27.2
420.86859	60.3
427.11786	10.9
428.38092	30.7
430.56107	33.7
440.16266	17.9
446.08997	35.1
447.00067	35.1
448.27258	119.9
448.96353	13.2
450.26984	50.0
453.62103	7.9
454.83475	13.9
458.19366	68.6
464.35669	1583.5	y (4) (1+)
465.42413	279.8
469.54370	36.2
471.44437	27.8
476.11383	72.2
478.76788	57.4
482.62073	8.8
485.72800	18.9
489.23764	208.1
492.48422	6.4
499.79309	36.2
503.24988	33.9
507.39090	35.4
508.66214	18.0
521.18018	45.8
528.17358	70.1
531.24915	677.7
532.17023	103.6
537.09460	79.2
538.08594	23.7
542.10236	27.8
543.59241	19.8
549.14069	843.3	b (5) (1+)-P
549.99646	99.6
555.01440	31.6
557.31970	35.0
560.20099	33.7
567.20190	27.8
574.30640	329.8
575.35938	447.1
576.74951	55.6
577.56403	21.4
578.27197	55.5
592.27905	1296.6	y (5) (1+)
593.18567	65.3
596.17450	8.8
601.23499	64.2
602.22156	45.9
603.53479	45.3
606.20166	99.0
609.37634	14.3
611.06519	21.2
614.53760	13.8
617.87732	27.7
619.35071	126.3
620.09973	26.4
629.10583	757.9
629.75476	5.2
635.36438	7.9
637.61902	28.6
643.83643	83.4
646.37622	30.6
647.17078	366.9
648.07526	107.7
659.22083	18.1
660.52209	15.5
661.24768	19.4
662.52173	25.2
672.40967	27.5
676.13403	48.6
678.36060	23.6
679.45593	81.3
682.61505	15.1
685.95367	25.3
687.34686	47.3
688.38116	44.6
690.40051	21.5
694.42834	48.1
700.08844	38.3
701.62903	18.5
702.57495	43.2
709.01270	82.3
710.71527	37.5
712.49805	31.8
713.24335	18.7
718.16333	68.6
719.40009	65.2
720.16718	11.3
726.09973	21.5
728.29321	61.6
737.83173	56.4
740.97473	71.8
743.93188	18.9
746.48535	91.3
755.35132	1239.0	y (6) (1+)
756.27307	280.8
757.03210	13.1
758.19733	10.0
760.99023	360.7
761.62402	53.5
762.47656	61.6
768.91199	79.3
771.00293	61.4
771.69965	35.4
773.83008	11.3
774.96472	28.0
779.49316	109.3
787.56689	8.0
789.53223	127.0
790.32813	72.9
792.83466	36.9
798.50336	25.7
801.44116	123.3
807.06580	43.2
808.29932	10.4
811.37170	11.7
813.31482	57.6
815.26831	157.6
816.60394	102.3
817.41455	111.9
818.79102	11.7
822.09198	45.4
823.12280	66.2
824.27551	99.9
826.36572	3373.2	y (7) (1+)
827.40210	825.7
829.67688	38.4
834.14301	58.0
835.43298	56.6
836.66779	103.4
841.30634	100.4
842.25330	112.5
846.36914	43.0
848.35144	24.4
851.04211	15.5
857.33997	63.2
858.62048	33.9
859.35693	72.5
860.55530	52.2
861.66797	44.4
870.17444	11.3
872.40454	36.3
874.27417	32.0
877.40125	7.9
878.26965	46.4
879.50574	18.9
880.58081	23.5
886.37158	37.6
888.61877	111.4
889.42615	54.4
897.36560	18.5
898.32483	69.9
900.67322	88.7
904.31946	22.4
906.23474	280.9
907.67981	174.4
908.79004	28.6
910.16260	37.9
910.90930	34.1
911.81714	54.4
914.65576	92.2
916.46387	33.9
919.32434	378.0
920.15051	294.7
920.77795	7.9
921.51660	14.7
922.68213	25.3
924.28882	1527.9	b (8) (1+)-P
925.20190	462.3
925.94250	16.2
934.91760	18.1
937.37048	18.5
939.38757	1177.5	y (8) (1+)
940.60291	195.4
946.11218	95.4
946.72607	10.6
947.44885	46.7
948.63989	130.8
950.80920	31.7
959.31116	43.6
964.37451	57.4
970.32532	120.0
971.13464	98.3
972.49854	17.2
980.57605	44.0
982.70459	14.2
984.49500	9.6
986.18042	76.5
989.26001	419.4
990.17212	256.4
991.33435	21.5
993.58740	86.9
995.38843	22.0
997.34204	12.2
998.67163	2001.4	y (18) (2+)
999.67883	13.7
1000.37427	150.3
1001.58289	361.3
1002.23584	123.4
1003.27722	41.4
1004.28491	385.0
1005.25671	115.2
1006.68140	62.8
1007.48254	144.0
1008.59241	63.2
1009.27905	15.1
1010.53638	16.4
1012.35986	147.8
1017.35608	27.0
1019.27368	1343.4	b (9) (1+)-H2O-P
1020.34253	527.4
1021.49536	55.0
1022.58081	92.9
1026.39136	166.1
1028.56226	14.1
1032.69861	60.0
1035.90332	21.0
1037.43933	3574.9	b (9) (1+)-P
1038.44531	870.7
1044.74609	58.3
1047.45227	37.9
1051.80981	95.0
1052.68225	264.3
1053.33301	171.2
1054.00537	29.8
1054.72095	54.2
1055.68823	32.0
1057.16040	36.5
1058.50598	91.6
1059.85498	15.1
1064.61353	34.0
1065.36768	33.7
1067.93311	97.4
1068.59058	75.8
1069.84717	162.7
1071.55542	51.1
1072.34802	84.0
1073.24121	64.3
1074.00708	29.1
1076.58057	86.5
1077.18774	91.2
1078.48755	1380.1	y (19) (2+)
1079.37939	153.5
1082.80359	124.5
1083.64514	97.9
1084.39087	45.9
1085.59253	77.2
1086.53101	53.2
1090.34619	1276.0	b (10) (1+)-H2O-P
1091.39209	588.2
1092.41833	71.5
1093.53198	21.9
1095.77295	79.4
1096.55762	23.8
1097.60278	68.3
1099.20020	269.0
1100.29822	182.6
1101.80396	184.1
1102.45557	78.4
1104.32385	15.5
1105.12939	42.1
1106.54663	191.1
1108.31812	4338.6	b (10) (1+)-P
1109.36609	1557.4
1111.18164	110.5
1111.88208	215.3
1112.59583	64.4
1113.46875	36.2
1115.29639	207.1
1117.21826	2783.8	b (9) (1+)-H2O
1118.29797	792.9
1119.33936	48.3
1120.32861	220.6
1121.16821	88.0
1125.29175	28.0
1127.75684	12.2
1129.66504	36.0
1132.71082	53.0
1135.20093	842.9	b (9) (1+)
1136.01807	81.7
1136.67334	57.5
1138.20544	222.8
1139.10034	234.9
1140.16260	84.7
1142.39624	21.6
1143.67920	281.3
1144.49512	54.8
1145.10852	36.3
1146.68408	93.4
1148.00293	324.0
1148.71008	135.2
1150.41467	25.7
1151.83545	154.4
1152.77563	60.9
1153.91406	37.2
1158.06543	82.4
1160.35620	325.1
1161.29016	38.5
1164.15845	109.8
1166.77942	89.0
1167.59753	45.9
1169.48352	240.4
1170.38184	279.8
1171.44873	263.4
1172.64832	106.3
1173.66748	183.8
1174.44727	69.1
1175.62878	1064.2	[M+2H] (2+)-NH3-H2O-P
1176.39270	721.3
1179.31519	123.8
1181.13745	262.3
1183.16602	249.7
1184.40112	2155.9
1185.15503	6610.2	[M+2H] (2+)-H2O-P, [M+2H] (2+)-NH3-P
1187.27246	392.0
1188.28320	2540.3	b (11) (1+)-H2O-P, b (11) (1+)-NH3-P, b (10) (1+)-H2O
1189.34253	778.9
1190.69482	77.4
1191.56689	170.5
1192.37988	186.8
1193.76343	16640.3	[M+2H] (2+)-P
1194.63867	575.4
1196.10376	418.3
1197.47656	173.3
1198.23108	63.4
1198.84155	65.9
1199.56982	48.7
1201.63794	17.0
1202.35156	92.9
1203.17175	259.6
1204.10632	34.7
1205.02051	263.5
1206.31055	1057.6	b (10) (1+), b (11) (1+)-P
1207.31812	170.0
1208.73828	367.3
1209.38660	512.2
1210.01392	15.8
1210.68555	357.6
1211.64307	147.2
1212.52515	70.6
1213.73535	233.2
1215.77905	94.2
1216.73877	72.4
1217.53845	327.7
1218.53491	26.1
1220.09692	226.4
1221.59155	138.6
1222.73901	297.1
1224.08350	286.8
1224.96338	769.4
1225.67651	17.0
1226.41260	43.6
1227.73340	91.3
1228.80969	24.1
1256.06665	184.7
1260.73364	205.2
1261.61304	192.3
1262.72192	11.3
1268.69385	19.4
1270.84094	102.3
1271.87744	48.7
1273.29858	150.6
1275.43140	122.5
1278.49329	8043.6	y (11) (1+)
1279.44861	2807.2
1280.18359	63.3
1285.50354	54.0
1287.51489	13.0
1288.40283	92.8
1289.67773	54.9
1290.28394	27.0
1291.50964	38.7
1293.70776	21.4
1294.43799	125.4
1296.59692	49.5
1298.71826	176.0
1300.32361	15.5
1301.78149	21.1
1302.59509	152.4
1304.17871	36.3
1305.16650	37.8
1310.50708	41.3
1311.97974	19.0
1314.60986	49.9
1316.40759	62.8
1317.56006	14.4
1319.04321	77.6
1320.28809	17.2
1325.50708	81.9
1329.36816	14.7
1330.98193	72.6
1331.74146	18.0
1332.47266	16.1
1334.33691	122.4
1335.11768	41.2
1338.01453	15.1
1338.74939	34.1
1340.37524	14.7
1342.31055	37.9
1345.53674	20.6
1349.45532	6694.8	y (12) (1+)
1350.45752	4086.6
1351.42334	296.8
1354.03540	107.3
1358.48901	62.1
1361.20386	60.9
1363.60803	77.9
1364.62622	53.5
1365.47888	23.8
1368.07800	47.2
1374.51941	21.9
1380.64246	19.6
1384.39294	45.6
1386.54114	47.1
1387.83459	346.7
1391.50476	22.3
1396.25415	99.4
1399.62439	13.0
1403.26208	39.7
1405.63354	59.4
1410.24304	34.2
1413.02722	90.5
1414.99817	21.4
1417.14368	91.7
1420.34241	21.9
1429.30408	132.6
1430.26050	53.2
1431.83167	184.2
1432.72278	68.7
1433.41724	107.0
1435.36169	59.8
1436.31348	55.9
1437.28198	91.4
1438.41370	28.2
1439.88611	86.7
1444.35510	19.7
1447.58948	481.8
1448.61353	121.5
1451.99646	29.1
1452.61316	98.3
1461.25427	69.4
1462.50842	1854.2	y (13) (1+)
1463.61743	728.9
1466.56555	36.9
1468.95886	142.0
1479.55261	32.3
1480.89734	98.5
1485.38196	54.7
1488.28943	23.9
1489.80273	124.1
1491.66187	42.3
1492.31189	74.2
1496.62268	40.6
1501.89417	74.7
1507.98889	81.2
1510.67664	178.0
1511.34631	178.1
1515.53540	88.0
1517.66028	135.7
1519.01855	33.8
1524.45691	95.5
1525.47278	40.7
1527.33936	406.9
1528.14514	303.4
1528.80579	47.6
1532.55164	37.2
1534.03503	63.4
1538.24915	55.0
1541.20667	78.8
1542.48181	331.8
1543.31104	314.0
1544.74646	96.7
1545.42700	323.0
1546.09436	74.6
1547.00061	189.2
1547.79089	59.6
1548.86218	43.1
1549.49329	22.2
1560.51062	1205.4	b (14) (1+)-P
1561.46338	657.0
1562.38269	48.3
1566.64575	90.8
1568.29285	15.5
1569.68225	41.5
1574.21326	109.9
1587.19836	65.8
1592.62561	34.5
1595.43774	58.5
1597.85364	82.9
1605.76294	14.7
1608.54224	30.7
1611.49438	17.2
1612.25073	86.1
1613.68420	161.7
1614.52844	66.7
1615.88611	45.7
1616.85120	51.6
1620.91858	38.8
1622.27539	185.7
1623.34326	122.1
1625.44287	755.8
1626.46118	464.0
1627.55505	175.1
1631.16467	427.8
1631.77710	244.0
1632.68787	277.3
1633.78027	9.6
1637.88831	14.4
1639.01465	20.9
1640.37341	817.5
1641.28259	616.4
1641.92615	6.1
1646.63000	32.8
1647.40015	52.2
1648.67712	35.5
1656.45667	12.1
1657.85095	169.6
1658.45483	717.0
1659.43005	535.7
1660.52686	168.5
1665.23425	84.4
1670.62622	80.1
1675.58276	57.5
1677.10474	114.4
1678.39197	265.6
1680.08777	55.5
1680.96472	55.7
1689.51575	10.1
1693.81763	81.2
1702.41638	23.5
1705.84119	32.1
1708.38269	25.3
1709.48181	59.4
1711.50269	401.5
1712.51697	145.0
1715.62634	15.5
1718.72009	41.2
1721.19934	95.4
1723.16833	43.9
1723.78308	39.1
1728.11548	82.7
1729.36829	394.6
1730.57483	208.0
1732.53638	116.2
1740.41528	152.7
1741.05396	66.0
1741.96411	161.5
1742.90015	21.5
1744.88464	32.8
1759.24158	271.8
1772.51440	17.8
1776.49475	537.5
1777.54749	114.5
1778.21594	72.3
1779.06519	25.6
1783.80945	29.6
1791.55237	64.9
1794.54773	937.8	b (16) (1+)-P
1795.61755	599.4
1796.33826	4.2
1801.72241	79.8
1803.72693	40.9
1810.70642	10.4
1819.55896	60.8
1821.05334	26.2
1821.69348	71.8
1831.89099	42.7
1837.78430	5083.9	y (16) (1+)
1838.94153	2977.9
1856.28772	68.9
1864.52942	9.6
1874.43677	891.3	b (16) (1+)-H2O
1875.32043	293.5
1876.08521	94.1
1887.67883	14.3
1888.55945	22.5
1892.39636	1098.8	b (16) (1+)
1893.68726	678.3
1894.64319	23.2
1895.83325	29.5
1904.50867	156.5
1905.66760	106.1
1906.89465	134.7
1916.96619	37.0
1917.58521	42.4
1919.21912	32.8
1922.54517	845.0	b (17) (1+)-P, y (17) (1+)-NH3
1923.62769	696.4
1924.34753	7.8
1926.74731	32.5
1929.11829	27.0
1937.85339	69.0
1938.92981	135.5
1939.97388	96.1
1945.05383	30.3
1977.90405	134.5
1978.52087	57.7
1979.20398	38.3
1984.96753	84.5
1992.26770	15.2
1993.98901	31.2
1996.01147	1080.0	y (18) (1+)
1997.11292	810.7
1999.84485	35.6
