# Supplementary material for: Phosphoproteomic Analysis of Platelets Activated by Pro-Thrombotic Oxidized Phospholipids and Thrombin
Source: PLoS One. 2014 Jan 6;9(1):e84488. doi: 10.1371/journal.pone.0084488 (PMC3882224; doi:10.1371/journal.pone.0084488)
Supplement: Annotated Spectra S5 — (ZIP) [file pone.0084488.s008.zip › TFCGTPDYIAPEIIAYQPYGK_-13_2_113944.txt]

m/z	i	matches
353.01437	86.2
357.57703	111.9
359.27362	76.0
367.44592	167.4
374.08197	49.5
377.51154	51.5
379.52090	91.8
391.21283	437.3
392.29456	77.3
395.51709	29.2
402.94696	30.5
405.44220	29.3
413.11725	50.1
422.20380	17.6
429.36523	81.2
437.24777	73.1
440.04520	78.8
443.21701	59.4
445.35178	20.0
446.38419	398.2
447.09198	18.6
448.33655	111.1
453.09579	25.8
458.37994	222.0
459.26215	22.3
460.04208	37.2
461.15482	41.0
464.32526	3055.5	y (4) (1+)
465.30316	692.7
466.40262	204.9
468.21753	30.9
470.78687	138.9
479.29587	104.8
481.49362	37.5
482.29712	43.1
486.08075	19.9
489.16312	468.6
490.26468	42.9
491.80707	50.7
493.41537	29.3
495.15634	47.0
500.99969	41.2
503.00491	85.1
503.61871	28.8
505.14645	25.9
507.39951	21.1
508.33923	124.0
513.16797	80.3
513.90839	15.4
516.46619	23.2
517.50836	14.1
519.39789	73.0
520.46716	18.8
521.34875	327.7
525.62274	39.5
531.27832	1051.0
532.24585	493.9
533.30420	164.2
534.13013	83.9
541.79852	19.9
542.46106	17.5
543.21375	15.2
544.43390	22.3
545.05444	22.3
546.21533	54.3
549.02240	947.5
550.27783	277.9
551.22748	33.6
555.59033	29.4
558.04144	13.8
559.16150	55.1
560.08801	36.7
562.17926	53.1
563.48297	44.6
566.81848	207.3
574.31696	528.4
575.40942	1376.4	y (5) (1+)-NH3
576.48505	296.5
577.58386	164.6
578.43158	35.9
579.17010	51.0
582.23499	73.6
585.37628	15.2
589.68359	36.1
590.44592	115.4
592.28394	1676.9	y (5) (1+)
593.21399	588.2
594.30640	125.7
595.17236	59.3
596.49548	15.6
601.12781	126.1
601.84412	35.4
602.52856	39.5
603.14172	89.7
606.26550	114.4
607.21161	94.4
609.22058	24.7
610.43079	31.9
612.37360	96.9
619.54620	16.0
620.43591	38.7
621.46375	15.0
622.22229	55.9
622.89764	43.4
628.52625	447.9
629.18066	860.7
630.25024	258.5
631.37476	197.5
633.39069	43.4
636.03479	59.5
636.99390	92.1
638.06976	35.2
642.27826	17.6
646.19794	308.2
647.17334	1141.3	b (5) (1+)
647.98242	169.8
648.58575	21.2
649.35077	63.9
653.54614	9.4
654.28748	26.7
655.90356	19.9
659.82422	82.4
661.31390	109.2
667.43359	49.4
673.52930	27.8
679.19641	18.8
680.09735	42.3
686.28381	19.9
687.24866	63.8
687.93915	31.7
694.33374	161.1
700.28076	106.3
700.98340	56.5
702.04517	54.7
703.85004	37.6
704.89844	115.3
708.46564	134.2
709.73615	8.4
716.33771	80.6
717.15918	50.8
719.25446	135.9
720.08740	36.4
728.16431	10.8
729.17816	12.9
730.35693	74.7
736.91119	16.5
738.07990	75.8
739.58704	167.1
741.46191	20.7
743.38153	124.3
745.25775	53.5
749.68726	81.7
755.43884	1470.8	y (6) (1+)
756.48718	676.0
757.43469	532.1
759.43475	73.9
760.21509	86.9
761.28638	539.7
762.39771	86.5
763.29407	174.2
764.92322	60.4
776.38824	61.4
777.40649	14.1
780.42395	42.5
781.66528	76.0
782.92084	138.3
790.48145	119.6
792.17902	62.3
793.32599	12.1
794.48694	22.1
801.45435	25.5
802.57434	34.0
807.21851	201.1
808.42786	37.7
809.20496	175.8
813.32361	26.8
815.12915	111.4
816.31036	116.2
817.15411	39.9
818.53162	102.9
823.38782	149.9
824.15881	10.4
826.32098	6076.1	y (7) (1+)
827.43585	2007.7
828.42139	398.8
832.53290	32.5
833.19800	37.2
834.48511	97.7
835.58521	76.1
841.15033	258.1
842.94446	138.1
846.61194	40.7
852.62341	246.6
858.29456	29.0
858.89490	330.5
859.71082	110.1
860.71533	61.5
861.70349	25.5
862.55261	102.4
866.06396	73.5
869.27502	72.3
873.58716	155.1
874.30811	15.3
877.24939	14.1
878.46948	284.4
879.71045	247.0
880.53650	29.7
881.32117	28.1
885.04749	187.0
886.59668	193.9
887.33582	24.1
888.43848	69.8
889.26245	56.5
890.13635	19.9
892.32947	87.6
896.30505	52.6
897.06458	77.7
899.16687	36.8
900.03809	50.1
901.50684	81.9
903.57385	25.8
904.90015	37.4
906.13525	471.8
907.29968	421.4
908.24585	70.3
909.36975	27.8
911.37048	61.9
915.47034	38.7
916.33887	90.8
917.08130	144.7
919.65417	419.0
920.63196	220.0
921.54456	297.9
922.49316	174.8
924.17114	1937.0	b (8) (1+)-P
925.21985	1069.2
925.96094	181.6
926.60559	210.2
927.31885	51.8
936.08569	160.1
936.87744	162.6
937.84973	126.4
939.37671	1720.4	y (8) (1+)
940.47363	784.1
941.30200	330.9
942.42566	50.0
944.12769	58.3
946.45825	300.9
947.43359	53.1
952.27637	120.5
953.29919	144.1
954.14307	131.6
959.11096	153.8
961.29663	63.2
965.32727	83.2
967.27344	50.1
968.32227	49.9
970.13879	296.4
971.21802	146.5
973.38928	74.2
974.77808	153.3
976.22668	59.6
977.15601	66.7
978.35303	50.1
979.41711	82.8
985.95837	167.8
986.65686	275.9
988.50610	32.9
989.48279	375.3
990.29883	161.7
992.32300	73.7
993.49683	66.3
994.48779	64.7
995.23901	16.7
996.04712	306.1
996.69531	10.6
998.64966	3758.7	y (18) (2+)
999.86572	1864.5
1001.02490	380.5
1002.93188	438.1
1004.08606	1237.8	b (8) (1+)-H2O
1005.12451	569.5
1006.19666	234.3
1007.99097	29.4
1009.22815	235.8
1012.12439	233.9
1013.53540	285.5
1017.10986	56.9
1019.18262	1957.8	b (9) (1+)-H2O-P
1020.15210	1211.5	b (9) (1+)-NH3-P
1021.41663	614.5
1022.33911	270.2
1023.43701	124.1
1024.14734	84.3
1025.50513	252.7
1026.47705	22.3
1027.44458	13.8
1029.21826	38.6
1030.78992	219.9
1037.25159	7028.6	b (9) (1+)-P
1038.29395	3313.7
1039.24744	1135.7
1040.48560	325.7
1041.31348	76.0
1042.45947	54.7
1045.36121	65.3
1046.78589	51.1
1051.28259	17.3
1052.42627	651.9
1053.40479	449.2
1054.25146	102.2
1055.45752	41.8
1057.37744	148.9
1058.95044	65.1
1060.40308	27.2
1061.50220	23.2
1063.65283	55.9
1066.54224	38.3
1067.82446	258.1
1068.43958	29.6
1069.33447	572.5
1070.09521	852.8
1070.92188	192.6
1073.09888	372.5
1074.44922	47.7
1075.62903	36.2
1076.80164	211.7
1078.25610	1238.2
1079.09924	1613.0	y (19) (2+)
1079.84985	391.2
1080.54675	497.1
1081.41992	33.7
1082.77441	40.4
1083.38306	418.2
1084.78357	79.6
1086.93396	107.4
1088.92090	150.8
1090.17590	1573.1	b (10) (1+)-H2O-P
1091.25110	1524.4	b (19) (2+)-P, b (10) (1+)-NH3-P
1092.54297	907.8
1093.50134	104.5
1096.43481	177.5
1099.14697	288.2
1100.01453	72.1
1101.01904	106.1
1102.50977	71.3
1103.41882	41.6
1104.61084	93.3
1105.76367	213.4
1108.25452	6947.2	b (10) (1+)-P
1109.27942	2635.9
1110.36108	1241.2
1111.48267	646.1
1112.30371	231.6
1113.59692	82.3
1115.14478	86.0
1116.59131	921.8
1117.28235	4714.0	b (9) (1+)-H2O
1118.23950	2577.7
1119.21094	968.5
1120.20667	473.6
1120.81543	289.8
1121.47681	97.4
1122.33167	41.6
1126.26099	315.6
1129.37817	48.4
1131.91821	184.8
1132.64941	69.4
1133.46533	27.0
1134.09692	75.7
1135.19922	1346.7	b (9) (1+)
1136.18237	644.2
1137.06299	200.4
1138.38354	98.8
1139.22705	214.4
1140.37646	410.3
1143.22888	209.6
1144.36426	10.6
1146.32397	116.7
1147.24976	95.8
1148.11719	313.1
1148.81836	211.2
1150.12488	218.4
1151.15601	26.0
1152.32141	311.4
1153.34424	334.3
1157.21350	162.5
1158.51416	119.1
1160.92358	90.7
1161.98071	237.5
1163.18066	244.8
1164.69043	110.3
1166.71558	131.3
1168.10181	168.0
1168.93750	205.0
1170.23682	189.8
1172.07422	499.6
1173.30664	310.6
1175.80127	451.3
1176.84851	1138.0	[M+2H] (2+)-NH3-H2O-P
1177.62927	35.6
1178.31189	11.7
1179.03516	34.9
1180.29199	12.9
1181.42358	148.6
1182.95044	39.6
1184.79346	13081.0	[M+2H] (2+)-NH3-P, [M+2H] (2+)-H2O-P
1185.76758	7112.1
1186.69653	567.7
1188.12585	4041.5	b (11) (1+)-H2O-P, b (11) (1+)-NH3-P, b (10) (1+)-H2O
1189.27344	2527.8
1190.30664	738.0
1191.12866	278.5
1193.65320	21274.2	[M+2H] (2+)-P
1194.63501	15984.8
1195.67334	2383.5
1196.63818	407.2
1197.39832	27.7
1198.13464	115.6
1199.35901	445.1
1200.11438	109.1
1200.74048	29.4
1201.78149	43.1
1203.08423	137.8
1204.98096	514.0
1206.07764	1844.7	b (11) (1+)-P, b (10) (1+)
1207.04333	1367.6
1208.03003	271.5
1208.89404	195.6
1210.05432	535.2
1210.98730	1095.3
1211.68982	393.8
1212.93921	60.7
1214.02124	20.0
1214.63623	30.5
1216.35498	54.8
1217.08203	158.0
1218.01758	402.2
1218.77039	32.9
1219.79224	28.1
1220.90540	164.1
1221.61365	112.0
1222.22876	98.9
1224.50354	1000.1
1225.48999	621.0
1226.90991	38.2
1227.60034	43.4
1229.08337	34.5
1232.51904	40.7
1234.47302	196.3
1255.96155	41.8
1256.63159	229.7
1259.56299	27.0
1260.64355	181.7
1261.26086	12.3
1269.11963	94.9
1278.44507	10478.8	y (11) (1+)
1279.45984	7633.7
1280.49548	2545.8
1281.39368	359.1
1282.49658	66.2
1285.26746	97.1
1293.46216	55.3
1294.26038	23.5
1296.56946	44.0
1298.37000	148.2
1302.42920	86.7
1304.23926	215.7
1305.51978	52.4
1312.18262	16.4
1316.67310	163.9
1317.31946	47.4
1318.63354	121.1
1319.64758	49.0
1320.46423	102.3
1330.73730	92.0
1332.03101	198.7
1332.75085	25.6
1334.55591	343.1
1335.98877	141.1
1336.66772	37.7
1339.34583	77.1
1339.95605	30.7
1341.07458	75.3
1349.45361	9598.6	y (12) (1+)
1350.45068	7633.4
1351.45020	2542.5
1352.60938	909.9
1353.60559	132.1
1354.68127	388.2
1360.03137	100.9
1364.12756	23.4
1370.34265	109.3
1375.23987	116.2
1376.55701	107.0
1378.71497	192.8
1384.19324	147.3
1385.73743	163.0
1388.55835	48.3
1389.68518	38.4
1395.42493	146.3
1402.88770	172.0
1404.65271	75.5
1405.27991	31.4
1411.24512	30.8
1413.00330	91.5
1415.02979	490.1
1416.21301	108.9
1420.38000	67.0
1422.42383	111.5
1424.39185	83.5
1428.30310	94.5
1429.43713	48.0
1430.99036	305.1
1432.19202	265.7
1433.18640	61.9
1433.95715	137.8
1435.26379	114.9
1435.99182	215.1
1438.37354	42.6
1444.53772	17.3
1445.70105	19.6
1447.43579	456.6
1448.33557	417.1
1449.54492	197.0
1450.59534	134.8
1452.39880	18.9
1454.36707	77.1
1456.21973	9.4
1456.88599	131.6
1462.38171	2524.7	y (13) (1+)
1463.47034	2012.8
1464.49182	493.4
1465.50171	590.3
1466.60254	53.9
1469.51086	89.2
1471.20117	47.3
1478.41211	31.8
1479.44592	72.3
1482.38635	94.2
1483.19348	88.9
1484.44275	61.9
1485.59802	77.3
1486.40869	161.3
1490.55164	55.1
1491.72656	125.1
1492.38489	165.6
1495.41602	61.6
1499.51440	65.4
1501.51111	64.1
1503.64636	21.4
1507.57825	79.9
1509.99622	324.1
1511.10413	699.5
1512.33484	348.1
1513.47437	110.0
1515.35132	51.3
1516.63196	75.8
1517.33411	33.9
1519.23267	12.0
1526.28467	39.6
1527.42200	646.0
1528.45618	355.4
1529.69751	110.8
1530.62756	89.8
1533.36292	18.5
1535.04443	167.0
1536.39612	60.7
1537.56042	91.7
1541.45520	60.7
1542.39575	449.3
1543.46130	145.6
1544.99194	951.0
1545.77185	69.7
1546.38245	542.8
1547.04602	49.0
1548.00647	121.9
1548.72437	73.4
1553.74561	22.3
1554.59375	68.0
1560.42395	1634.9	b (14) (1+)-P
1561.41956	1204.2
1562.32825	621.1
1563.36169	279.3
1564.51697	178.7
1565.51453	36.3
1571.47681	80.4
1573.23352	67.3
1573.84326	81.5
1581.97156	126.3
1584.61121	42.0
1588.23938	54.2
1592.25623	189.6
1595.43176	43.3
1603.77942	40.8
1604.62109	25.8
1607.18103	49.0
1613.35852	104.5
1615.29028	207.4
1616.43494	45.5
1622.36877	57.1
1623.06213	30.8
1625.51538	1348.4	y (14) (1+)
1626.51001	1132.8
1627.59424	1062.3
1628.62927	174.0
1629.78223	59.6
1631.29077	391.9
1632.57092	774.7
1633.53625	215.3
1634.30908	62.0
1635.92517	39.6
1638.50952	51.3
1640.30212	1775.1	b (14) (1+)-H2O
1641.33264	1294.9
1642.45996	317.0
1643.34460	96.2
1644.75977	31.7
1652.82104	14.1
1658.35071	2201.1	b (14) (1+)
1659.20471	1772.3
1660.36743	468.6
1661.21741	193.6
1662.10461	26.4
1668.82361	53.8
1671.85706	169.4
1678.09277	151.1
1680.08923	155.9
1680.86340	320.2
1688.94006	35.5
1692.41821	51.8
1693.02771	58.4
1694.59607	76.6
1695.20715	160.4
1703.41760	59.5
1704.04138	182.7
1706.16003	201.4
1707.77942	98.1
1708.61072	52.5
1709.33411	39.9
1711.47388	909.8
1712.62708	557.6
1713.46411	130.0
1725.17712	38.1
1726.12878	24.6
1727.82629	135.3
1729.28503	688.9
1730.43530	838.9
1731.67505	334.0
1732.79065	204.3
1735.36743	16.4
1740.11499	132.3
1741.29810	110.3
1742.06384	32.9
1742.86438	397.9
1743.93054	23.2
1752.56897	34.8
1756.44653	23.0
1757.64905	17.0
1761.45032	20.8
1765.98938	16.6
1776.98071	270.7
1779.02454	129.5
1780.59644	93.6
1793.07385	27.4
1794.55212	1109.9
1795.56360	1179.5	b (16) (1+)-P
1796.70642	827.9
1797.49927	68.8
1798.39172	81.8
1802.57214	21.5
1803.82739	44.5
1808.82288	35.6
1815.01331	19.6
1819.65173	223.3
1820.84546	89.9
1821.78394	129.3
1823.10571	122.3
1831.78589	66.4
1833.45422	71.3
1837.70129	6603.0
1838.71960	6968.2	y (16) (1+)
1839.76636	3253.6
1840.73914	668.4
1841.56287	39.1
1849.38989	79.6
1851.82458	139.8
1856.41199	134.4
1857.13257	44.4
1858.01550	46.6
1874.61926	783.6
1875.53235	486.8
1876.51392	242.5
1877.46936	310.1
1878.38318	79.0
1892.37830	1051.2
1893.05786	205.8
1893.75952	1129.6
1894.58484	227.5
1895.72668	466.6
1896.49731	209.8
1901.97229	30.2
1903.67126	68.0
1904.75061	156.2
1905.80493	547.5
1906.75305	54.9
1907.56311	148.9
1908.36365	187.7
1909.08289	41.1
1912.86536	90.3
1916.85999	102.0
1919.56091	28.7
1922.77673	1390.0	b (17) (1+)-P
1923.82288	1378.2
1924.76392	464.4
1925.77698	232.0
1933.78967	51.2
1935.35571	39.6
1938.88293	248.2
1939.69019	111.6
1940.43909	142.3
1941.47107	182.1
1975.68579	123.0
1977.96216	82.6
1979.62378	78.0
1984.50806	55.9
1987.09900	120.5
1992.65710	10.6
1994.59106	43.4
1995.83313	1083.0	y (18) (1+)
1997.03943	1450.4
1998.00183	682.0
1998.96667	461.8
1999.89880	27.2
