# Supplementary material for: Phosphoproteomic Analysis of Platelets Activated by Pro-Thrombotic Oxidized Phospholipids and Thrombin
Source: PLoS One. 2014 Jan 6;9(1):e84488. doi: 10.1371/journal.pone.0084488 (PMC3882224; doi:10.1371/journal.pone.0084488)
Supplement: Annotated Spectra S5 — (ZIP) [file pone.0084488.s008.zip › TFCGTPDYIAPEIIAYQPYGK_-18_2_139203.txt]

m/z	i	matches
350.36719	18.0
354.42447	74.5
365.33249	80.4
367.13580	67.5
368.38483	62.7
371.26675	84.1
377.31503	89.2
391.29660	97.0
392.06177	39.3
402.14182	50.6
404.67209	21.8
411.29095	36.5
417.31659	13.0
418.37067	78.7
428.38739	42.7
429.77145	42.2
430.40497	46.8
435.23819	36.8
438.08701	15.6
440.15085	69.4
441.15424	15.5
446.22626	217.5
447.43182	231.0
448.26825	117.6
449.14450	85.7
458.38165	44.6
459.37531	55.2
460.09515	84.8
461.31656	35.5
463.29526	14.3
464.28625	3036.5	y (4) (1+)
465.35419	617.8
466.60135	118.3
469.46710	24.0
471.10187	156.2
472.08444	24.3
473.25079	100.0
477.95282	23.0
487.24487	12.9
489.57959	128.8
490.39285	35.9
495.27200	26.8
503.20886	72.5
504.21622	11.9
505.26932	25.5
507.10898	95.2
507.76328	14.2
514.40686	76.8
520.71619	27.7
521.48022	164.4
522.30139	72.7
529.94794	65.8
531.31000	920.7
532.23730	304.1
534.24963	87.8
535.22510	33.2
542.49817	36.7
545.74872	124.9
549.22943	1206.8	b (5) (1+)-P
550.48480	153.6
551.36011	74.8
558.16138	70.6
560.17493	162.9
567.39166	98.9
574.40009	488.1
575.28760	875.0
576.23798	258.6
577.51971	63.2
578.17767	21.7
585.38489	97.6
588.60535	40.5
592.31909	2317.8	y (5) (1+)
593.15833	677.9
594.23438	93.5
595.45850	34.2
600.40137	14.2
601.32172	31.8
602.98828	68.7
604.95483	30.5
606.17401	80.0
611.08881	56.9
611.93640	18.0
613.28943	31.6
619.36011	66.1
628.45288	154.1
629.20544	724.9
630.25525	165.1
631.23352	49.5
632.57318	26.7
633.28815	27.8
637.23328	11.7
643.36719	21.7
644.31989	110.7
645.62866	69.5
646.58765	493.0
647.30420	679.5
648.24646	248.9
658.44556	16.7
661.39063	96.4
662.51379	23.1
664.93835	28.0
667.61487	70.2
671.58215	16.9
672.57214	34.3
676.25916	74.5
677.47522	30.3
679.42627	39.3
680.70166	104.7
687.39709	32.9
688.68213	19.3
691.50574	101.4
696.57532	47.8
698.01221	124.1
700.39557	95.9
706.47913	84.7
707.11157	54.1
708.28821	172.0
711.34741	15.5
712.95801	155.8
718.47583	76.4
720.42456	164.2
721.32520	50.5
723.61761	40.4
725.41925	73.3
726.15338	250.2
727.33667	36.8
729.53125	66.3
730.51056	108.6
733.29272	34.0
735.79156	93.4
738.59625	19.3
740.50623	64.0
743.42438	293.3
744.52563	281.9
745.16144	92.6
746.47937	15.5
747.59888	83.5
750.53174	36.7
752.87524	87.6
755.31378	1572.0	y (6) (1+)
756.41101	309.1
757.26379	58.3
758.60712	90.7
759.99030	56.5
761.26624	723.4
762.30188	113.9
763.19586	29.2
764.25641	96.7
767.36066	18.0
771.62317	52.7
775.58240	28.0
780.55164	51.5
782.35229	16.8
783.36096	56.5
786.54987	42.7
789.47168	146.0
790.59363	122.0
791.30530	76.5
792.19055	170.8
793.01746	87.4
795.92786	44.4
797.29346	211.6
807.14844	30.5
808.43231	73.0
809.49518	142.9
812.76978	49.4
813.71558	110.0
814.57544	85.4
815.51373	458.3
816.29248	19.2
817.29889	25.7
823.45630	19.2
824.98236	69.3
826.42578	4445.8	y (7) (1+)
827.37695	1713.8
828.32776	509.3
828.95551	48.5
830.60699	55.7
831.24512	49.0
833.42444	124.8
834.49866	226.4
839.30786	44.7
841.04999	299.2
844.55811	26.7
846.20276	98.5
849.58667	14.3
852.11975	87.7
859.26575	565.2
860.63147	188.0
861.79932	101.4
863.18286	33.4
867.44019	21.7
871.76208	261.3
872.99438	42.9
874.04456	21.7
876.55872	75.4
878.25562	165.4
879.12158	145.5
880.41357	214.6
883.65417	118.9
886.29712	112.1
887.45313	14.2
888.27148	80.6
888.99744	41.9
890.41882	64.4
894.46082	24.0
896.31311	102.9
897.33252	36.9
898.23950	18.0
900.51111	48.4
901.56714	23.0
902.45801	25.4
903.62683	104.0
904.37708	24.0
906.26331	677.6
907.29126	166.2
908.49194	95.6
909.09705	42.1
911.66150	137.1
912.56750	69.2
919.42065	609.3
920.21143	568.8
921.27795	405.2
922.79761	514.8
924.23499	1490.2	b (8) (1+)-P
925.42603	1015.6
926.47168	255.4
927.58533	189.9
928.43665	170.3
932.57043	68.7
936.14587	93.6
937.61731	145.7
939.37561	1695.8	y (8) (1+)
940.36133	694.5
941.48108	308.9
943.46448	21.5
944.20288	85.3
945.44592	156.7
946.27368	227.1
947.34241	263.4
948.53967	59.7
950.07813	144.2
951.72864	35.3
953.96643	99.6
955.06592	76.2
955.93567	120.7
958.14136	31.6
959.08826	95.5
961.02637	141.7
962.81348	32.4
963.45728	52.5
965.72998	114.8
967.29395	108.2
968.33496	38.2
970.18140	832.0
971.00256	197.7
972.15820	29.3
973.28430	110.3
975.10510	90.7
975.71863	54.6
977.72424	61.0
978.51282	45.8
979.39978	32.7
980.25049	47.0
983.18652	37.9
984.99243	92.7
986.01563	130.7
987.64832	227.5
989.61877	646.7
990.46875	179.0
992.24463	150.8
992.96997	87.3
994.74609	96.3
996.25427	56.2
998.47107	1735.3
999.12634	2401.3	y (18) (2+)
999.90137	754.4
1000.56506	62.5
1001.45654	215.9
1002.25854	396.2
1003.33716	242.7
1004.33081	428.4
1005.37927	355.4
1006.45776	93.6
1008.30347	137.9
1009.13770	31.8
1011.33252	137.0
1012.46948	13.2
1013.61694	37.6
1014.38354	15.4
1016.74854	67.0
1018.21790	139.6
1019.29016	1846.7	b (9) (1+)-H2O-P
1020.40259	826.6
1021.35254	437.8
1022.50623	333.8
1023.66199	78.8
1025.27002	120.4
1028.45020	205.0
1031.12390	18.0
1037.35754	6534.4	b (9) (1+)-P
1038.45972	2815.7
1039.41760	1430.4
1040.31689	319.4
1041.15027	70.2
1043.27686	28.0
1044.57544	161.8
1047.48779	150.0
1049.53491	103.7
1051.50867	76.2
1052.68457	265.1
1053.55164	187.7
1054.43445	141.8
1055.20532	116.3
1056.27600	121.5
1057.27625	273.3
1058.36450	44.1
1059.59937	50.9
1061.49658	247.0
1063.34155	242.0
1064.03540	186.3
1064.73267	95.7
1065.89722	202.6
1066.54968	13.0
1069.11536	360.2
1070.38159	648.7
1071.17480	241.5
1072.23413	47.8
1073.51880	124.4
1075.93298	204.2
1076.80847	168.7
1077.65161	256.5
1078.71533	1531.0	y (19) (2+)
1079.73279	734.7
1080.51062	24.1
1081.97766	41.5
1082.82397	43.0
1084.54138	384.9
1085.30090	27.9
1088.52954	67.8
1090.32788	1195.1	b (10) (1+)-H2O-P
1091.38428	592.2
1092.34839	666.6
1093.25452	231.8
1096.55798	34.9
1097.72034	71.1
1099.15039	387.4
1100.32153	268.8
1101.26221	50.7
1102.64819	63.0
1104.56812	346.7
1105.63684	171.2
1107.32910	492.3
1108.39575	7208.6	b (10) (1+)-P
1109.34106	3546.6
1110.43970	1287.6
1112.01538	876.1
1114.06201	29.2
1115.02454	39.0
1117.19214	3608.0	b (9) (1+)-H2O
1118.28540	2271.5
1119.36206	519.9
1120.78613	348.8
1121.97668	158.4
1123.39856	62.9
1128.43689	56.8
1129.64600	95.9
1132.20264	259.1
1133.62537	88.9
1135.00989	669.8
1135.91736	435.4
1137.19629	300.8
1138.43042	190.0
1139.85437	127.6
1140.53760	98.3
1141.67383	31.9
1143.86401	347.6
1144.61731	137.8
1145.81824	243.1
1148.18103	380.4
1149.11401	275.5
1149.85950	25.3
1150.55627	106.9
1152.02979	86.2
1152.80542	78.1
1153.86768	61.3
1156.54126	143.1
1160.98999	13.2
1162.23022	109.5
1163.69751	155.5
1166.46704	71.2
1167.34082	84.3
1168.49500	40.6
1170.28687	426.7
1171.29150	389.6
1172.00000	294.5
1172.96448	92.8
1175.87622	923.5
1176.72009	1312.9	[M+2H] (2+)-NH3-H2O-P
1177.55835	438.1
1178.54248	91.5
1179.99561	159.4
1180.89819	168.0
1181.57568	207.3
1182.51172	153.6
1183.77051	591.7
1184.83105	10683.3	[M+2H] (2+)-NH3-P, [M+2H] (2+)-H2O-P
1185.64014	6416.6
1186.45874	1884.7
1188.14966	4529.4	b (10) (1+)-H2O, b (11) (1+)-H2O-P, b (11) (1+)-NH3-P
1189.22974	2287.9
1190.20728	867.8
1191.53723	14.3
1192.96167	116.9
1193.80713	21234.3	[M+2H] (2+)-P
1194.77576	11999.8
1196.06946	810.6
1197.16492	244.4
1198.34668	97.5
1199.46667	425.2
1200.68970	239.2
1202.72900	49.1
1203.74316	304.1
1204.43262	72.2
1205.03296	807.7
1206.22852	1329.2	b (10) (1+), b (11) (1+)-P
1207.33447	767.6
1208.18005	680.7
1209.37964	225.4
1211.07153	678.3
1212.23328	499.1
1213.38086	18.0
1214.35400	150.6
1215.19519	137.1
1216.77185	498.2
1217.49829	456.9
1218.41992	27.0
1219.58252	133.0
1220.87183	202.0
1222.16992	299.6
1223.40588	264.1
1224.56384	1048.7
1225.32141	941.5
1226.40894	715.9
1227.37158	159.5
1228.84705	117.7
1234.25928	37.3
1245.29749	39.0
1247.46606	51.6
1257.68054	91.3
1260.18970	226.6
1260.80591	18.0
1262.60486	101.6
1265.93884	149.5
1268.58081	35.9
1275.20715	26.5
1278.53613	10801.2	y (11) (1+)
1279.47791	6208.5
1280.46191	2932.1
1281.41882	442.6
1282.02234	137.3
1290.49023	25.8
1292.22192	60.2
1294.24170	124.0
1296.00745	141.3
1296.76099	30.5
1297.77246	77.7
1299.31372	38.0
1301.37781	249.6
1304.08740	16.8
1312.56726	339.0
1314.66821	35.7
1316.63477	59.2
1322.83008	85.1
1324.44336	51.5
1327.47046	92.8
1329.89917	103.3
1330.74902	42.3
1331.61865	239.1
1332.47485	390.8
1334.23926	236.8
1335.42981	132.5
1336.75159	18.0
1337.59143	82.6
1340.05151	31.6
1346.16724	54.8
1349.51514	11364.7	y (12) (1+)
1350.52832	7035.8
1351.43555	2774.5
1352.50684	254.9
1353.47437	54.3
1354.72302	90.2
1356.48425	232.9
1357.32166	106.2
1359.24036	48.2
1360.28406	32.8
1361.23035	69.0
1363.42517	24.3
1366.44727	32.8
1369.61462	297.0
1370.57288	131.9
1374.32141	120.2
1376.10168	107.9
1379.72571	106.4
1386.27917	130.3
1388.19629	30.3
1390.71814	48.9
1392.67712	35.5
1393.81555	59.0
1399.39636	65.9
1401.32776	128.0
1403.34460	15.5
1407.16992	54.5
1408.58643	36.1
1411.48840	74.8
1412.89978	84.0
1414.37537	141.3
1415.39087	255.4
1416.99646	50.9
1417.76807	55.8
1423.51697	198.3
1425.14966	255.4
1426.60718	72.8
1428.35364	36.7
1429.63904	337.2
1430.94958	29.0
1432.33508	86.1
1433.41260	186.5
1437.58728	15.5
1445.54163	111.6
1447.52625	286.4
1448.42224	643.1
1449.40430	93.7
1452.26392	368.9
1453.89270	80.7
1456.61902	121.6
1458.87146	128.1
1462.61401	1936.0	y (13) (1+)
1463.54150	1847.5
1464.55249	1094.8
1465.85864	384.6
1466.57532	262.5
1469.35022	19.2
1475.71497	55.5
1478.34351	39.3
1480.72717	169.6
1483.26221	11.7
1484.48206	136.2
1487.39734	223.0
1488.83899	50.6
1489.71008	134.8
1491.83313	427.7
1494.17786	66.3
1494.80310	136.8
1496.67188	116.3
1497.66016	156.6
1500.86682	214.3
1501.96448	295.0
1502.62683	38.0
1505.10815	72.8
1507.50012	23.3
1509.35217	119.9
1511.16077	302.4
1512.00549	417.4
1512.74622	86.8
1513.57458	68.8
1514.57483	113.6
1517.36536	151.5
1520.58862	47.2
1521.48279	211.0
1525.37463	65.3
1527.12122	514.6
1528.08521	224.7
1529.49817	124.5
1530.73645	100.2
1531.91394	131.9
1532.78540	186.3
1533.61841	38.6
1534.26331	40.5
1535.43347	224.8
1536.08838	105.8
1542.71460	424.7
1543.89392	579.1
1545.27576	573.3
1546.28345	529.3
1547.13745	304.8
1548.35999	97.6
1549.14270	97.2
1550.53809	99.4
1552.61987	153.0
1553.89246	131.4
1555.76282	293.0
1556.68982	27.9
1560.46985	1224.7	b (14) (1+)-P
1561.49573	842.5
1562.30872	359.0
1563.05139	488.8
1564.37683	445.1
1565.60217	75.3
1568.72119	244.9
1569.95166	63.4
1570.64075	94.1
1573.99207	160.3
1576.62634	59.0
1578.54077	16.8
1579.79382	78.9
1584.66516	49.7
1587.85669	97.8
1591.68542	14.3
1593.12708	213.4
1593.95862	316.2
1596.84363	189.1
1598.79333	146.6
1610.14404	91.8
1613.66125	337.8
1614.43237	143.5
1617.37573	47.7
1618.26636	82.8
1623.81506	87.2
1625.68665	1398.1	y (14) (1+)
1626.66907	1115.2
1627.60754	1083.4
1629.22766	104.9
1631.11047	285.2
1631.89954	598.1
1632.53967	621.1
1633.47913	102.3
1634.50696	139.5
1636.88708	95.1
1637.52454	40.3
1640.38513	1113.0	b (14) (1+)-H2O
1641.45129	966.1
1642.33801	544.7
1643.31970	349.0
1643.93091	7.1
1644.71570	31.5
1645.48669	78.5
1647.00171	177.1
1649.46521	85.4
1656.39148	39.2
1658.40686	1750.8	b (14) (1+)
1659.30530	647.4
1660.29358	372.7
1661.52832	210.0
1669.54773	127.5
1676.07349	119.8
1676.86267	52.8
1682.29407	9.3
1684.56299	24.4
1685.26501	87.7
1692.86902	252.4
1694.29224	62.4
1710.47729	162.7
1711.37976	577.5
1712.30200	369.3
1713.47925	167.0
1714.66101	23.3
1715.53479	18.0
1720.51770	48.0
1729.39685	646.6
1730.71912	263.3
1731.88782	86.4
1733.48889	201.9
1739.05530	80.5
1740.55920	154.0
1741.42029	172.7
1742.43933	78.8
1749.80750	64.0
1755.57263	110.3
1757.19507	32.7
1759.75403	125.3
1762.25867	83.7
1764.88269	78.2
1767.62085	72.9
1769.43823	156.4
1776.50366	538.7
1777.51428	28.6
1778.56213	412.4
1779.91626	84.3
1781.19592	13.0
1782.95935	49.0
1788.64075	20.5
1794.52014	1623.8	b (16) (1+)-P
1795.73474	1352.3
1796.87085	701.7
1798.18738	139.6
1805.64685	55.5
1814.50330	72.7
1816.83069	31.9
1819.33167	86.2
1820.70679	63.1
1822.10461	137.8
1826.73157	20.5
1837.82336	4710.5	y (16) (1+)
1838.77515	5157.8
1839.76599	3048.4
1840.81274	841.6
1841.80005	100.0
1846.60681	50.3
1849.20251	26.5
1859.93481	166.5
1866.55408	74.1
1868.02625	22.8
1869.43762	100.3
1874.72131	1103.4	b (16) (1+)-H2O
1875.52612	798.0
1876.44446	235.3
1877.77368	132.0
1878.90857	61.8
1883.81860	41.0
1885.37976	13.0
1886.07312	71.4
1887.50806	134.2
1889.61072	129.2
1891.13269	96.9
1892.79553	1283.2	b (16) (1+)
1893.96960	798.4
1894.80896	391.8
1895.67053	234.7
1896.81909	28.2
1901.28333	13.0
1905.48267	351.9
1906.85828	426.7
1907.77478	124.4
1908.68030	245.5
1912.06909	163.8
1915.28101	80.4
1917.96667	198.2
1918.85437	147.6
1922.49841	617.6
1923.41187	942.6
1924.09741	814.7
1924.85034	797.7
1925.76160	424.8
1926.87732	118.3
1927.81580	75.6
1928.63220	171.3
1930.10266	141.8
1934.18591	26.8
1939.87878	367.3
1941.08032	390.7
1941.99487	101.1
1953.83850	89.3
1954.64368	102.4
1975.76587	157.2
1978.03491	204.5
1978.95520	137.5
1980.14026	97.4
1981.86438	22.8
1985.45129	207.6
1992.38452	66.4
1995.97229	920.7
1997.19653	1515.2
1998.02429	633.4
1999.01648	452.1
1999.79724	64.9
