# Supplementary material for: Phosphoproteomic Analysis of Platelets Activated by Pro-Thrombotic Oxidized Phospholipids and Thrombin
Source: PLoS One. 2014 Jan 6;9(1):e84488. doi: 10.1371/journal.pone.0084488 (PMC3882224; doi:10.1371/journal.pone.0084488)
Supplement: Annotated Spectra S5 — (ZIP) [file pone.0084488.s008.zip › TFCGTPDYIAPEIIAYQPYGK_-19_2_140503.txt]

m/z	i	matches
243.36116	18.6
259.35507	93.6
261.20966	18.6
277.16354	16.9
287.92938	40.1
292.38226	131.7
293.24188	26.8
297.29956	32.4
300.23108	60.1
301.30789	51.0
302.27740	62.9
303.22162	71.4
310.19693	32.5
310.98108	72.9
318.03174	21.5
319.02264	74.4
321.42245	50.2
327.11465	83.9
328.18646	28.6
328.98553	329.8
330.09360	136.3
330.87955	29.5
332.33017	74.6
339.94318	243.7
340.58340	67.3
343.62601	25.3
346.09222	30.0
348.16779	21.8
349.23993	101.4
351.18744	28.6
352.18951	45.8
354.26923	17.2
359.31366	142.3
360.70081	47.1
363.14325	192.1
365.74115	110.5
367.50903	99.5
368.34070	58.9
369.14795	92.5
371.02759	22.9
373.01508	194.6
376.33936	14.3
377.42758	103.8
378.43494	80.4
379.17645	34.2
384.41736	54.9
389.38782	87.8
390.31262	62.6
391.32440	382.4
392.05017	133.3
397.88989	140.7
399.52118	64.4
408.20331	15.7
409.52802	28.6
411.11975	111.8
412.33063	29.9
414.09888	37.2
419.09229	57.9
420.48242	165.5
421.36395	32.9
423.09979	44.4
426.53827	43.9
431.18512	18.6
436.34100	31.4
441.33557	53.2
444.38397	79.5
445.39105	100.9
446.28931	301.0
447.16351	98.8
448.21466	128.1
450.59540	58.9
453.30530	31.7
455.58710	28.5
457.13123	45.3
460.49567	52.5
461.33618	27.1
461.96307	63.8
464.31714	8381.3	y (4) (1+)
465.44574	1907.8
466.30103	139.2
467.24835	17.4
470.97278	262.7
471.84314	75.0
472.57623	66.1
476.23267	175.9
479.06665	62.5
480.79333	106.8
482.32526	46.8
483.13599	20.8
486.94696	86.0
489.20691	1487.3
490.18384	330.3
496.70313	25.7
499.87518	83.8
500.53339	43.8
501.26263	76.4
504.32275	61.8
505.24664	83.7
510.34589	382.7
511.38269	370.1
512.91956	108.5
519.27509	264.0
520.31384	80.4
524.27753	596.1
525.25238	198.4
526.83502	33.2
528.36432	39.6
529.11627	90.9
531.21289	432.8
532.20453	356.1
535.02734	40.1
536.41705	158.3
538.13269	173.1
540.44873	46.8
541.41724	90.4
542.37311	31.0
544.68097	31.5
545.83112	511.2
546.90967	192.0
548.36108	44.3
549.23145	580.0
550.31909	310.5
552.29565	138.5
554.59558	246.2
555.32776	146.4
557.70947	143.9
560.34076	394.5
561.41473	205.8
562.52087	113.8
564.25653	82.5
566.27893	52.4
567.04144	115.4
568.32672	150.2
574.36346	330.1
575.42316	1131.8
576.51270	476.7
577.52985	75.3
584.42279	27.0
586.42255	54.7
587.60553	20.0
588.61102	154.9
592.36920	3635.1	b (16) (3+)-H2O-P, y (5) (1+)
593.45062	1092.4
594.72736	32.9
595.60046	491.7
596.44543	222.2
597.10529	110.9
601.26422	24.3
602.33710	46.2
604.18768	451.8
606.33844	78.5
609.27759	69.4
611.30963	70.0
615.80780	47.2
616.87872	133.3
619.36627	43.7
620.31030	20.0
623.00446	162.2
624.33649	91.6
625.10663	125.3
627.37250	11.5
628.97021	530.4
630.34637	158.9
631.41943	163.2
633.11176	78.1
635.77899	92.5
638.52740	62.5
640.10541	3442.6	y (11) (2+)
641.00909	540.3
643.29803	32.4
647.10071	1513.7
648.12579	259.6
652.54132	141.5
653.45306	49.5
654.07715	108.2
656.81451	68.2
657.62378	38.1
658.64752	93.4
659.46979	95.9
660.34100	67.7
662.45502	158.1
665.66895	320.6
667.99030	139.7
669.88342	48.4
670.57654	300.7
671.26794	24.3
675.25397	1166.0
675.99689	919.9
677.76855	86.8
678.62244	132.8
679.24860	128.9
680.42761	148.3
682.31122	153.9
684.75415	21.5
687.55811	220.7
688.54700	235.2
690.53607	279.8
692.69879	59.7
696.50427	40.2
698.19586	297.7
700.45502	82.4
703.06201	86.7
704.02106	72.5
705.05542	177.0
706.44183	332.3
707.85815	513.2
708.54132	15.2
710.28448	305.9
712.98212	186.2
714.01654	139.1
715.33093	311.2
716.19452	35.3
716.81128	204.6
718.33319	318.2
719.19592	451.7
720.38416	94.3
722.52203	24.3
723.32983	80.6
724.55438	1554.1
725.40753	285.1
726.57062	503.3
730.55499	155.3
731.88129	298.6
732.74744	91.7
735.66669	193.8
737.49713	103.5
738.36658	318.1
739.25647	253.0
740.36682	83.8
742.40057	44.3
743.05206	28.6
743.72369	148.2
745.32062	71.9
749.87012	343.6
750.59113	152.9
752.45697	43.9
755.30688	9325.9	b (19) (3+)-NH3, y (6) (1+), b (19) (3+)-H2O
756.34747	2272.9
757.36987	409.2
758.55768	678.5
759.52325	152.2
760.50433	230.6
761.47174	20.0
762.40454	254.8
763.10431	139.2
764.21558	901.9
764.92377	857.5
765.94366	297.4
767.31659	265.0
768.54852	438.0
770.04620	1112.2
771.08289	3627.4	b (14) (2+)-H2O-P
772.09723	1449.7
773.05334	891.2
773.85809	277.1
774.69879	121.1
775.76917	236.3
777.65131	230.7
778.90320	1890.4
779.63678	1873.1
780.24640	980.9
780.99359	5764.5	b (14) (2+)-P
781.81036	510.5
782.57507	345.7
783.38763	424.2
784.29547	331.5
785.03204	172.3
785.94495	125.2
786.77753	117.1
787.51056	168.0
788.43268	154.4
790.15942	4316.2	[M+3H] (3+)-NH3-P, [M+3H] (3+)-H2O-P
791.12238	1060.0
792.26392	406.1
793.06610	41.4
795.54761	2429.4
796.28156	67998.3	[M+3H] (3+)-P
797.99585	1316.4
799.18622	728.1
799.81293	333.3
800.46027	164.2
801.18512	271.6
802.51868	471.4
803.64215	195.4
804.80603	350.6
805.91217	425.4
807.15283	1021.8
807.96777	1288.7
808.69775	261.9
809.81476	522.2
810.97101	1868.9
811.92548	567.2
812.68774	516.4
813.35974	177.3
815.14734	1616.9
816.23431	6786.4	b (15) (2+)-P, [M+3H] (3+)-NH3-H2O
816.95947	3437.0
817.64606	228.2
818.86304	578.8
819.83173	1202.1
821.50854	45.8
826.24335	64.6
834.56854	130.5
840.95404	22.4
842.27161	78.2
843.97101	188.7
845.41052	47.8
846.59589	115.0
847.26520	83.2
851.29706	108.1
852.30804	62.8
856.15698	4423.1
856.91840	4847.7	b (15) (2+)-H2O
857.68573	108.9
858.81964	58.6
860.33087	113.4
865.43719	5517.0	b (15) (2+)
866.25116	828.7
866.88586	136.2
870.30963	101.5
871.66357	30.3
872.52533	159.8
873.64789	28.4
878.36932	15.3
879.28265	163.0
881.44690	55.3
882.96661	183.3
886.31122	1337.3
887.35565	596.0
888.88544	601.4
889.69617	56.8
891.15228	73.3
891.93066	133.9
893.32886	237.2
897.93085	6602.3	b (16) (2+)-P
898.61108	1493.9
899.42145	284.2
900.15405	105.2
901.67236	101.4
905.06470	166.6
906.41254	36.0
909.24811	24.3
910.85181	232.9
911.70435	56.8
913.01422	15.8
915.40631	105.8
917.01202	121.7
919.58099	3800.2	y (16) (2+)
920.31708	1887.2
921.01831	16.2
922.29620	47.7
924.25702	645.4
925.48468	271.5
928.25372	167.0
929.45184	263.8
933.00177	367.5
934.50958	102.3
937.85895	2272.2
938.58838	302.3
939.29913	2028.2
940.47339	637.3
941.58746	160.9
943.50323	119.0
944.41187	211.2
945.33612	86.3
946.94678	3933.8	b (16) (2+)
948.18402	205.1
949.02466	188.5
952.91119	297.7
953.90582	296.1
954.66620	294.3
955.43658	38.1
956.41040	51.7
957.11786	328.4
958.05859	75.3
959.27655	66.8
962.08423	3099.3
963.06061	410.0
963.91284	205.6
966.58716	44.6
969.35791	45.4
970.26050	1082.4
971.12720	305.0
975.28589	63.9
977.42999	57.2
978.13812	41.5
978.98175	119.1
981.14868	81.9
985.29266	41.0
986.21710	71.9
989.97583	389.3
990.61182	153.7
994.33862	74.9
995.82080	363.2
998.21454	1129.4
998.93793	2707.1
999.89478	381.9
1001.72241	3169.2
1002.42780	3825.2	b (17) (2+)-H2O, b (17) (2+)-NH3, b (18) (2+)-NH3-P
1003.96930	267.9
1005.43646	79.6
1006.56427	227.0
1007.96832	78.1
1010.98114	3512.5	b (18) (2+)-P, b (17) (2+)
1012.12848	881.2
1013.24542	304.8
1014.54370	82.4
1016.25610	104.1
1017.38312	39.6
1019.34589	84.4
1020.45282	56.8
1021.65753	435.6
1022.51447	256.5
1023.26007	158.7
1024.20300	33.9
1025.46228	35.7
1029.62122	307.8
1031.69141	66.9
1032.86182	156.7
1034.57886	357.0
1037.38538	1769.6
1038.21106	618.6
1039.13647	74.4
1047.61328	94.1
1048.43872	147.0
1049.38672	69.6
1050.48755	233.0
1052.61792	134.3
1053.59875	157.6
1055.88550	41.4
1056.59326	51.5
1057.73486	72.3
1059.19812	86.8
1060.79944	63.8
1062.56653	43.0
1064.22546	79.1
1064.86072	36.8
1066.55615	93.8
1067.89136	113.8
1070.34082	25.8
1072.66797	94.1
1074.55896	66.8
1075.78613	72.9
1076.51587	256.7
1077.62024	38.1
1078.80200	4080.9	y (19) (2+)
1079.76563	577.8
1081.43494	153.0
1083.07751	1007.3
1084.33313	376.5
1085.07983	377.2
1086.04590	103.9
1087.35400	122.1
1088.51904	144.2
1090.50415	261.5
1091.79419	2251.1
1092.66956	3590.5	b (19) (2+)-P
1094.42456	32.9
1097.73145	185.4
1099.36389	331.5
1100.55200	146.7
1105.49231	225.1
1107.02368	104.5
1108.22729	2524.9
1109.36743	1133.1
1110.43506	269.3
1111.31702	181.5
1117.18176	1561.7
1118.55127	162.5
1120.82043	516.4
1121.47620	117.0
1123.22925	107.9
1125.33472	19.9
1126.67603	102.6
1129.17041	24.3
1130.01880	51.1
1132.11609	3469.8	b (19) (2+)-NH3, b (19) (2+)-H2O
1132.94043	685.6
1135.05798	1981.1
1136.25012	834.8
1137.38892	256.6
1140.83948	2141.3
1141.46887	2294.9
1142.19458	185.7
1143.47144	149.8
1144.36670	29.5
1145.53076	88.3
1146.31543	430.6
1146.94678	61.0
1148.17749	276.7
1150.00293	68.2
1152.28955	287.1
1153.10425	276.4
1156.12769	40.0
1160.65942	356.1
1161.60706	89.7
1162.32080	35.8
1165.60706	56.8
1169.62122	824.0
1170.46826	486.6
1171.32056	122.4
1175.36523	211.5
1176.48694	148.3
1181.64746	216.9
1183.16895	69.7
1184.20044	23.9
1188.28235	538.8
1189.10278	633.0
1190.50757	161.1
1192.11523	114.6
1203.32007	90.6
1204.65088	94.4
1205.37354	65.3
1206.11133	1451.5
1207.27283	1062.2
1211.34985	96.4
1212.67249	252.4
1216.95349	58.2
1218.10437	71.1
1219.51953	30.1
1220.22070	88.1
1227.16248	17.2
1241.26184	172.4
1242.38098	374.5
1243.56409	128.3
1244.70764	31.4
1245.61060	31.0
1246.42004	211.2
1247.17224	56.1
1248.39661	106.8
1251.11218	41.1
1259.47375	225.3
1264.44470	45.4
1266.87952	118.0
1270.52844	21.5
1273.62610	65.3
1276.48926	68.3
1278.47375	729.2
1279.53613	497.6
1280.19275	62.3
1283.52197	42.5
1289.58777	49.0
1292.79236	48.2
1298.38196	58.8
1302.35461	232.7
1308.68689	84.1
1309.73120	31.3
1316.43372	108.0
1318.40601	46.1
1319.23401	120.2
1328.54260	120.8
1333.08667	70.5
1334.23438	148.2
1335.56079	84.0
1336.57874	126.3
1338.35938	91.2
1342.37585	38.1
1345.80505	204.8
1349.59192	253.3
1350.61206	88.9
1361.87952	56.6
1368.55615	51.1
1372.36548	39.6
1374.59277	495.7
1375.81384	36.8
1376.61707	120.6
1377.52881	18.2
1381.15564	114.6
1382.01428	34.4
1387.16211	94.8
1392.04919	149.0
1395.52722	115.4
1396.31091	118.5
1397.56140	81.9
1403.23120	78.3
1404.51721	243.7
1405.73621	28.7
1411.50903	233.1
1415.25391	40.1
1416.93298	18.6
1422.22937	96.7
1423.14087	67.1
1425.19531	105.3
1428.47656	94.2
1430.42310	48.4
1432.47009	418.7
1433.44714	135.5
1434.31555	71.2
1438.28088	52.5
1443.82104	49.3
1447.64270	247.5
1448.29675	404.7
1453.69666	135.6
1454.65369	18.6
1461.10583	23.9
1462.31177	305.7
1466.28857	27.2
1467.47986	56.9
1473.19336	17.2
1475.60754	89.8
1476.44739	14.3
1499.60486	129.9
1500.72571	32.8
1506.15320	19.9
1510.08105	42.2
1519.03210	24.3
1527.49280	186.3
1529.19885	75.7
1545.49744	377.2
1546.24756	376.5
1547.52307	44.0
1550.13831	139.5
1553.33655	92.9
1557.55823	117.9
1560.55090	395.3
1561.68103	146.0
1562.47107	120.3
1576.85791	66.9
1591.84888	49.6
1601.19666	52.6
1620.24292	38.5
1631.20129	75.4
1632.48608	22.9
1634.71692	69.7
1635.54028	56.8
1640.65588	136.7
1641.46692	10.1
1652.92712	62.6
1658.73450	284.4
1659.56995	127.6
1660.74780	37.4
1669.07263	88.5
1692.65027	42.2
1695.79602	70.9
1710.47473	86.5
1711.12732	34.6
1713.14429	159.8
1718.51477	22.9
1728.81287	66.5
1729.91956	497.5
1730.76184	345.0
1731.71228	74.0
1779.52917	71.2
1793.78772	39.6
1794.71558	98.2
1795.54956	229.6
1797.09680	68.3
1828.19458	49.8
1850.06616	69.9
1857.41272	35.8
1868.75610	34.4
1870.60876	17.2
1893.66296	30.1
1904.76196	31.5
1906.15442	54.1
1922.82996	53.8
1923.77502	117.6
1925.14392	49.6
