# Supplementary material for: Phosphoproteomic Analysis of Platelets Activated by Pro-Thrombotic Oxidized Phospholipids and Thrombin
Source: PLoS One. 2014 Jan 6;9(1):e84488. doi: 10.1371/journal.pone.0084488 (PMC3882224; doi:10.1371/journal.pone.0084488)
Supplement: Annotated Spectra S5 — (ZIP) [file pone.0084488.s008.zip › TFCGTPDYIAPEIIAYQPYGK_-20_2_135313.txt]

m/z	i	matches
359.35040	28.2
360.14444	41.4
364.21146	32.8
366.28992	18.5
367.34641	128.1
368.28137	59.4
373.31281	56.3
376.28900	39.7
377.42084	133.2
380.28632	80.9
384.11224	13.6
389.03485	157.2
391.20514	700.7
392.31992	248.1
393.10989	98.7
395.42404	25.3
402.27850	90.5
407.25043	20.2
410.52499	85.7
411.22046	53.5
429.66373	77.5
431.86020	64.7
440.40060	149.2
441.31238	165.0
446.28992	547.4
447.24866	90.8
448.35867	242.2
449.39633	51.3
453.14786	58.5
458.57745	240.3
459.23529	194.0
464.34659	4235.7	y (4) (1+)
465.40146	1641.3
466.34729	87.4
467.62549	82.4
468.52353	79.3
471.26309	133.1
472.19424	31.6
472.97736	36.1
481.26926	137.0
489.02179	892.7
490.17996	268.2
493.39755	43.1
500.13644	85.2
501.60413	148.6
503.32574	327.5
504.28546	58.6
505.26373	21.7
513.37134	164.0
514.27771	19.9
515.22699	56.0
521.12097	18.5
522.31616	233.8
524.28247	150.7
525.37012	39.7
531.24249	1921.7
532.19269	628.7
533.20203	411.8
534.28229	55.0
539.18518	16.9
545.30658	46.1
549.19708	1945.3
550.38770	515.6
551.08661	126.5
557.23395	255.5
558.17181	23.4
560.07031	315.9
561.40918	160.3
574.56262	800.2
575.36633	2198.9	y (5) (1+)-NH3
576.28320	613.7
577.40369	92.1
578.38013	307.5
589.85254	86.1
592.34015	2963.8	y (5) (1+)
593.47095	966.6
594.50623	155.7
596.38348	200.3
601.85840	78.8
602.95593	64.1
606.53796	202.5
610.41003	178.7
614.53259	81.5
619.12439	16.8
620.79614	67.3
627.53247	96.7
629.07300	1452.9
630.11365	400.4
631.49420	420.8
633.74646	54.4
645.42163	28.3
646.23657	20.2
647.18164	901.5
648.07776	297.1
649.27130	69.5
661.26770	117.6
663.32043	99.6
663.97607	120.0
667.35352	15.2
676.34131	31.7
677.34106	146.5
697.95728	82.1
699.91211	141.6
700.88226	481.5
702.04901	303.0
703.13068	39.4
709.56555	70.9
717.16248	141.9
718.01794	125.1
719.47827	124.5
726.13940	138.1
727.38342	88.5
731.35596	66.0
733.40717	66.3
737.29578	65.6
738.10071	99.2
739.29254	98.4
740.85138	87.7
743.24219	179.0
744.31866	379.8
754.75464	151.6
755.41821	1818.7
756.42084	1059.9
757.52167	153.2
758.51758	61.4
759.47815	39.8
761.12146	779.6
762.28284	327.5
764.30969	201.9
765.07190	93.5
766.63660	152.4
770.57251	152.8
775.63104	83.6
779.66705	44.9
785.36914	65.6
787.64172	73.8
789.49316	251.4
790.63062	123.7
792.18329	186.7
806.35425	76.0
807.37927	174.5
807.98065	116.4
809.74536	185.3
813.16669	206.2
815.35175	128.0
816.11523	34.6
817.30267	250.0
820.35187	67.9
823.40161	194.8
826.36487	5742.9	y (7) (1+)
827.37427	3880.1
828.38654	594.4
829.76416	74.4
830.45728	70.4
833.18384	110.2
834.22314	174.3
836.21277	105.6
841.09308	334.5
842.14343	213.4
843.42407	236.5
844.13403	81.9
847.54761	45.9
850.26892	74.6
851.11145	21.8
852.45679	45.7
854.32166	16.9
858.18188	51.3
859.30164	353.6
860.15015	156.2
861.13062	224.3
864.42749	18.5
871.47583	34.9
872.65515	62.8
877.63513	132.4
878.38245	90.7
879.57959	378.9
880.73792	113.8
881.43494	72.6
886.50281	129.4
887.60535	141.2
889.21326	21.7
899.29346	41.0
901.25647	30.0
903.83240	79.7
905.64978	218.5
906.47400	861.7
907.62012	646.1
908.46021	253.8
911.23242	43.1
914.79260	18.5
919.41199	994.6
920.15149	1092.5
921.14307	202.9
922.03833	690.1
924.29565	3244.2	b (8) (1+)-P
925.30737	2010.5
926.29541	561.7
927.43518	70.9
928.09509	208.2
929.89038	39.8
931.73096	34.9
933.15540	53.2
934.98767	157.4
936.14307	71.5
937.43018	314.4
938.71497	308.5
939.44165	3357.1	y (8) (1+)
940.38049	1326.4
941.54028	611.3
942.62048	141.3
945.52185	48.0
946.38977	793.7
947.25562	221.6
948.29810	186.7
953.04175	127.8
955.15149	230.1
956.13770	86.9
958.56763	45.5
959.66028	79.4
966.51282	98.0
970.10803	402.4
970.91809	148.0
971.82007	109.9
973.15735	147.6
975.36926	183.7
976.26794	83.1
979.05786	270.1
980.64209	138.1
983.27368	34.9
986.30151	142.5
987.45532	212.4
989.81433	689.1
990.50806	501.0
991.69971	25.0
993.44287	67.2
994.10120	148.6
995.42615	104.1
996.47009	278.9
998.82727	4789.7	y (18) (2+)
999.85376	2463.7
1001.21240	794.7
1002.17407	80.8
1004.25195	1459.6
1005.26990	999.0
1006.40845	238.6
1007.46667	256.1
1008.53198	101.7
1009.73730	28.4
1012.44153	181.2
1013.63794	136.0
1018.28052	29.9
1019.29993	1990.0
1020.30127	1822.6
1021.39819	1450.2
1022.24927	312.4
1022.98804	54.2
1023.60693	31.6
1024.34448	127.6
1026.25708	64.8
1028.36182	47.6
1035.52979	29.6
1037.29382	8701.7	b (9) (1+)-P
1038.37683	4827.6
1039.33655	3288.9
1040.24829	1135.6
1041.50562	74.5
1045.23584	172.8
1046.37280	140.8
1048.45178	108.3
1050.60962	36.5
1052.56079	948.5
1053.54541	405.7
1054.46936	141.1
1055.42822	148.4
1057.18140	289.0
1058.09900	108.9
1061.19751	67.4
1062.36182	54.2
1064.32422	135.0
1065.87061	177.3
1068.42578	63.0
1069.22681	26.7
1070.62146	1150.9
1071.77783	407.3
1072.80249	363.4
1073.48596	131.8
1074.44250	210.5
1075.93604	167.0
1078.74878	2752.0	y (19) (2+)
1079.63037	1254.4
1080.48010	419.6
1081.71582	351.9
1083.32385	559.6
1084.28052	247.2
1085.48792	144.3
1088.70679	192.1
1089.76917	156.4
1090.42529	1499.2
1091.32837	1636.9
1092.28772	1656.8
1093.06665	511.2
1096.52637	114.9
1097.85474	101.8
1099.44141	390.9
1100.45703	681.8
1101.65991	119.9
1102.48816	136.1
1103.40967	53.4
1106.05127	295.8
1106.98169	149.2
1108.33032	8110.5	b (10) (1+)-P
1109.35791	5974.7
1110.33960	1989.5
1111.50391	1258.9
1112.37524	818.9
1113.48096	71.1
1116.61023	493.6
1117.23755	5975.1	b (9) (1+)-H2O
1118.23694	4047.0
1119.25562	1254.9
1120.54602	1073.3
1121.46716	503.2
1125.80664	68.9
1126.77954	119.8
1127.64355	77.5
1129.66833	83.4
1131.25977	69.6
1132.22729	245.5
1133.15857	486.6
1135.10681	2186.6	b (9) (1+)
1136.25952	1723.4
1137.37109	638.8
1139.11719	246.9
1141.40137	404.7
1142.14893	90.3
1143.39465	316.0
1145.55164	82.4
1147.84924	222.8
1148.52014	399.9
1149.53162	459.4
1150.38403	72.1
1150.99121	98.1
1152.32092	383.2
1153.26392	537.6
1154.12683	43.8
1158.19275	152.6
1160.60852	462.0
1161.36841	291.8
1162.09790	225.9
1162.82861	88.8
1163.83264	408.4
1165.05640	202.3
1165.97437	147.1
1168.57788	126.4
1169.74866	96.7
1170.55444	155.2
1171.64636	513.6
1172.53223	383.3
1173.21436	577.3
1175.77637	747.5
1176.59180	2090.9	[M+2H] (2+)-NH3-H2O-P
1177.55908	388.3
1178.55688	290.0
1180.24133	49.7
1181.56250	196.1
1182.51770	309.0
1184.18530	761.1
1184.85242	14216.1	[M+2H] (2+)-NH3-P, [M+2H] (2+)-H2O-P
1185.71448	12750.3
1186.77612	3726.8
1187.63928	1515.4
1188.29419	5296.9	b (11) (1+)-NH3-P, b (10) (1+)-H2O, b (11) (1+)-H2O-P
1189.31274	4326.7
1190.36023	2751.9
1191.31506	769.5
1193.48584	9771.3
1194.28125	41387.6	[M+2H] (2+)-P
1195.29517	13894.5
1196.56860	512.6
1197.38745	291.9
1198.20740	47.3
1198.92017	120.8
1200.11475	98.5
1201.36047	180.1
1203.13000	57.4
1204.78455	301.6
1205.62720	217.7
1206.33862	1894.7
1207.30054	1415.2
1208.47119	861.2
1209.31897	478.0
1210.51770	356.5
1211.16089	532.2
1212.10840	538.6
1213.37793	263.5
1214.21606	233.1
1216.58325	149.5
1217.52307	108.4
1219.36523	69.0
1220.97681	196.0
1222.85205	631.2
1223.62671	134.5
1224.60913	355.5
1225.23096	1643.9
1226.03223	797.4
1226.81714	1615.6
1227.75610	238.2
1228.99390	233.5
1260.56738	197.0
1261.48047	281.5
1262.57129	108.0
1264.43469	126.8
1269.92493	173.7
1270.98840	48.4
1275.13062	67.2
1278.54272	13525.3	y (11) (1+)
1279.45239	12415.6
1280.52246	5036.3
1281.58521	1125.4
1282.60315	595.3
1283.84485	66.0
1284.47754	63.9
1287.76392	162.0
1291.74707	176.2
1294.65137	74.2
1302.53271	131.4
1303.56213	106.6
1304.26538	71.2
1306.34717	54.6
1313.24146	77.6
1320.08008	348.1
1323.75513	51.7
1331.55811	124.6
1332.38928	186.5
1333.07495	210.0
1334.18506	417.5
1335.11401	234.3
1336.58643	39.4
1338.56885	54.9
1344.67017	51.2
1347.45654	57.4
1349.54736	15232.4	y (12) (1+)
1350.53662	13327.5
1351.44958	6887.4
1352.60144	2256.8
1353.69592	285.5
1354.45154	62.3
1355.65186	177.1
1374.29700	95.6
1375.19678	25.0
1383.45715	65.7
1385.35315	64.0
1386.79651	37.9
1387.56970	26.8
1392.70081	112.6
1404.50024	132.7
1412.70325	606.5
1414.37158	186.0
1415.30530	471.6
1418.27136	136.2
1422.57776	266.7
1425.73486	28.0
1431.44348	55.7
1432.52991	175.6
1433.26404	199.2
1434.00745	511.0
1435.34082	58.0
1438.00037	58.0
1447.45032	522.6
1448.60779	1083.4
1449.51477	190.3
1450.70117	197.1
1460.80725	69.3
1462.51050	2699.6	y (13) (1+)
1463.60315	4266.6
1464.72473	1213.8
1465.62939	456.6
1466.91357	95.4
1467.86462	21.8
1469.02966	261.3
1476.71594	29.9
1477.73364	104.9
1478.88428	46.3
1485.88428	62.3
1487.40869	43.3
1489.19470	54.2
1500.31140	141.4
1501.29126	16.8
1502.32312	82.2
1503.41443	51.5
1508.34412	52.9
1510.78528	303.1
1511.50476	18.5
1512.51428	146.4
1513.98792	36.7
1515.93152	71.0
1519.56189	236.1
1524.26404	31.6
1525.16980	77.9
1527.35950	1121.4
1528.30872	801.4
1529.35364	232.8
1529.98389	50.2
1530.68701	31.6
1532.63513	36.7
1533.50867	79.6
1534.41907	120.9
1538.04309	52.7
1542.63757	291.1
1543.61707	555.0
1544.67407	255.7
1545.80310	663.2
1546.61755	1251.4
1547.26013	375.0
1547.97437	167.9
1550.14746	150.6
1551.46765	105.0
1553.79639	110.6
1554.91858	61.6
1560.40625	1503.3
1561.55042	2339.5
1562.59875	740.4
1563.58875	179.3
1564.39197	284.8
1565.54187	72.5
1566.60327	62.5
1569.94666	165.4
1572.82117	135.0
1573.77576	36.2
1582.76001	72.6
1583.36145	90.3
1585.41235	51.2
1601.65283	157.7
1607.64502	41.5
1611.70483	55.4
1612.97803	31.9
1614.33948	199.2
1615.54358	104.5
1616.51038	57.9
1622.64246	46.3
1624.73816	208.1
1625.69080	1354.7
1626.62927	1521.8
1627.66028	1071.0
1628.49561	311.2
1629.47412	181.9
1631.59875	349.7
1632.33020	508.1
1633.50818	709.1
1634.50061	73.3
1635.51160	140.7
1638.67908	328.0
1639.99194	272.8
1640.87524	1308.6
1641.62183	1331.1
1642.42249	1060.7
1643.57898	483.6
1645.72998	51.7
1647.06067	43.1
1650.59326	49.7
1658.60303	2063.8
1659.68506	3144.9
1660.53259	945.1
1661.56274	458.6
1668.55212	56.1
1670.54822	106.8
1671.73889	315.8
1674.87537	26.9
1676.88574	85.5
1679.77368	55.9
1681.70129	47.7
1694.40759	105.4
1704.35425	54.1
1705.71851	93.7
1709.12170	106.7
1711.14343	166.4
1712.36267	1230.4
1713.18079	342.8
1714.04773	354.2
1715.30725	162.3
1721.81287	99.8
1723.10706	31.3
1729.49292	1090.9
1730.42834	527.9
1731.44019	188.0
1733.34106	86.3
1740.56848	292.1
1741.56580	486.2
1742.60669	203.4
1743.73132	241.4
1747.94507	146.2
1750.78979	59.1
1751.69556	47.7
1756.95032	65.7
1765.61548	115.0
1774.47522	108.2
1776.62512	177.3
1777.53442	606.4
1778.76404	498.3
1779.42688	35.9
1780.26965	219.3
1793.22009	59.0
1794.89465	1050.8
1795.74329	1485.9
1796.95239	1802.2
1797.96558	533.3
1800.01941	122.8
1807.12341	93.5
1813.39819	120.0
1819.64026	267.7
1820.97913	114.8
1822.34167	64.9
1823.76379	151.6
1829.56030	34.8
1831.61890	139.0
1832.89734	100.1
1837.30249	788.5
1837.91821	6717.4	y (16) (1+)
1838.89233	9179.5
1839.76990	5628.3
1840.81763	2269.3
1841.67908	485.6
1842.44153	160.4
1843.06177	102.9
1854.47205	26.7
1857.72595	357.5
1858.65759	275.2
1865.66858	46.4
1867.03845	28.3
1871.12476	15.2
1874.48010	850.7
1875.64734	1413.4
1876.79529	629.3
1878.16821	160.4
1878.93542	55.8
1879.74243	50.4
1885.18335	60.8
1886.67114	93.1
1888.24792	50.4
1889.91980	119.6
1890.64221	57.8
1892.60767	890.2
1893.64124	1842.1
1894.55396	819.2
1895.26721	189.6
1896.09070	123.5
1897.36548	111.4
1904.85925	241.2
1905.91626	585.7
1906.84888	303.3
1907.72375	31.6
1908.80896	203.1
1911.97644	51.2
1912.67407	63.3
1914.61316	27.9
1916.77893	23.1
1922.79895	1441.1
1923.81714	2275.3
1924.87036	1131.7
1925.95422	517.1
1926.77759	208.5
1927.71997	123.4
1937.19861	92.0
1938.97278	25.0
1939.80444	428.6
1940.72241	81.5
1941.58289	102.1
1978.02869	375.5
1978.77478	186.1
1980.06653	139.1
1981.45532	155.4
1984.55383	113.9
1985.94653	65.8
1987.07605	70.4
1996.32251	1480.9
1997.20593	2191.8
1998.16858	1294.6
1999.12097	783.2
1999.85071	153.1
