# Supplementary material for: Phosphoproteomic Analysis of Platelets Activated by Pro-Thrombotic Oxidized Phospholipids and Thrombin
Source: PLoS One. 2014 Jan 6;9(1):e84488. doi: 10.1371/journal.pone.0084488 (PMC3882224; doi:10.1371/journal.pone.0084488)
Supplement: Annotated Spectra S5 — (ZIP) [file pone.0084488.s008.zip › TFCGTPDYIAPEIIAYQPYGK_-21_2_139880.txt]

m/z	i	matches
234.77281	95.7
243.42084	117.4
256.35001	194.5
260.01129	30.8
261.27609	228.0
272.19379	76.4
276.29980	46.2
282.20435	82.4
291.93683	201.1
298.03391	88.5
298.96738	27.5
301.29303	310.5
311.67041	221.5
318.24838	198.2
321.74274	95.4
328.25079	179.5
329.08478	798.6
329.87811	147.2
336.11102	258.4
340.35355	259.0
345.41559	73.9
348.24304	163.2
359.29120	389.5
363.06024	503.5
364.39453	82.5
367.38177	314.3
371.13562	27.8
375.92487	39.8
377.57285	97.9
383.36774	704.0
389.05365	392.3
390.45026	251.7
391.32129	421.5
392.04321	88.6
397.68243	45.9
411.34406	98.9
417.37976	70.4
425.28198	226.2
428.39636	52.0
429.31305	335.0
431.34100	201.9
436.00342	27.6
442.57611	134.8
445.71405	217.4
446.31543	1287.4
447.22119	399.1
447.84070	530.0
448.54395	272.1
450.63593	134.7
453.21729	176.9
454.46252	219.7
463.10944	172.2
464.26715	22690.1	y (4) (1+)
465.31671	6565.6
466.32025	618.5
470.39655	375.3
471.20282	265.8
476.11597	328.6
477.50220	52.6
478.29077	24.5
486.48346	153.9
489.12885	2279.7
491.19464	49.0
495.28058	235.2
496.67981	141.1
500.03723	30.5
502.35864	18.4
507.17126	354.8
512.65863	141.2
514.42719	117.4
518.37366	39.7
519.14496	475.1
520.47803	47.5
524.15912	1476.7
525.40149	488.3
526.96301	302.4
530.70111	292.0
531.33771	946.9
532.39362	468.2
533.47992	310.7
534.34625	488.5
535.16858	27.6
536.21667	94.7
539.22186	128.3
541.96533	73.3
545.96564	1318.1
546.91656	456.5
549.17853	640.2
550.15326	269.3
550.77563	36.0
552.19952	246.0
555.08734	988.0
555.88678	113.0
557.06024	180.2
560.53253	257.1
561.27716	168.5
562.46393	131.3
564.48907	95.1
568.16132	672.8
570.19196	125.4
574.54987	1211.4
575.29785	2194.7
576.25336	906.4
577.15546	338.1
578.38531	103.8
582.16736	119.4
585.20673	79.5
586.46704	161.8
587.33136	232.1
588.70026	103.9
589.44794	48.9
590.35944	275.0
591.73328	2003.2
592.33521	8778.1	y (5) (1+), b (16) (3+)-H2O-P
593.38312	3305.1
594.60004	1795.5
595.51581	301.3
596.44867	140.9
599.27008	208.3
601.49860	205.9
603.60480	719.0
607.18231	64.2
607.93286	52.0
615.07971	55.6
616.02728	128.3
619.46729	64.3
623.28821	429.4
625.56342	104.1
627.60223	47.2
629.17993	1579.9
630.13104	365.8
631.25372	371.1
632.00623	345.5
632.92932	328.8
634.98846	36.7
637.53265	397.6
639.84906	5175.8
640.51190	4563.7
641.26660	837.6
642.44464	285.7
643.25079	323.6
644.31598	94.7
647.06329	4914.4
648.14099	843.1
649.11591	465.9
650.07532	210.1
651.46484	110.0
655.30511	82.5
656.46332	89.0
657.23578	55.0
659.06812	243.8
660.31421	144.6
662.36072	79.4
663.65167	64.2
664.31598	155.8
665.65656	298.7
669.38434	264.5
670.34308	515.0
671.20795	283.8
675.49304	6911.3
676.39368	1174.4
677.44843	205.9
678.92084	30.9
680.78754	552.6
683.42975	73.7
687.37842	122.2
688.32843	315.8
690.53998	143.6
696.31403	261.9
697.20599	288.8
700.22424	65.2
701.27338	242.1
702.30939	207.6
707.27252	358.8
708.09943	127.9
708.98224	378.5
710.23944	216.3
711.39124	107.6
713.52191	137.5
715.40515	772.8
717.12347	291.2
718.52142	399.2
719.80493	1309.4
720.76776	198.4
724.36908	4462.5
725.28656	2296.7
726.04327	99.2
726.81696	267.6
727.91705	52.7
728.72070	312.2
730.47601	374.1
731.64642	448.0
732.64203	359.3
733.95380	180.3
736.25934	712.4
737.87274	435.9
738.55560	487.4
739.55963	36.7
741.61957	186.9
742.50775	465.8
744.55573	111.1
746.40344	195.9
749.39630	88.6
750.33893	451.2
751.27002	256.1
752.15582	189.9
753.22009	49.2
755.28229	17630.1	y (6) (1+), b (19) (3+)-H2O, b (19) (3+)-NH3
756.50629	7841.0
757.42676	1139.2
758.09143	548.8
758.93756	781.2
759.55890	73.2
761.72736	731.5
762.63251	85.5
763.57770	991.4
764.48602	4531.5
765.49603	838.0
766.47369	435.6
767.54364	394.4
768.70477	463.9
771.03436	4124.8
772.08276	2548.5
773.32117	2138.4
774.10907	155.6
774.87256	636.3
776.01245	237.3
778.54303	539.4
779.40143	1113.0
780.01776	2177.6
781.02234	15805.9	b (14) (2+)-P
782.05975	3257.0
782.91095	320.0
784.43585	1305.1
785.36090	468.0
786.26123	300.5
787.38422	67.2
788.66833	183.2
790.11121	6815.0
790.99170	2595.9
791.95587	344.9
793.13348	218.1
794.48993	474.0
795.70056	6306.5
796.44415	144308.4	[M+3H] (3+)-P
798.07672	4937.7
799.40259	2536.5
800.32330	1079.7
801.39020	531.5
802.31189	1112.6
803.79352	323.0
805.26959	250.2
807.24945	2389.0
807.96704	2059.4
809.01056	2514.8
809.87616	490.0
811.02081	905.6
812.38190	2282.5
813.58057	523.0
815.15338	2316.3
816.47284	16071.6	[M+3H] (3+)-NH3-H2O, b (15) (2+)-P
817.29980	3258.1
818.10614	902.8
820.00586	1770.8
821.22858	36.7
825.35370	232.3
826.58423	158.4
833.24500	276.2
842.53943	453.3
843.31409	555.0
847.39392	567.4
848.68231	331.3
849.38690	247.8
850.29572	155.6
851.43500	530.0
852.34576	411.4
853.71149	173.8
854.99420	156.2
856.39978	8909.3	b (15) (2+)-H2O
857.39423	3285.8
859.04425	1406.8
859.76837	878.9
861.28851	94.8
862.27411	149.9
863.74615	139.7
865.19122	6529.1
865.90387	6506.0
866.79553	566.5
867.40942	157.4
868.24841	406.6
869.19659	146.7
872.32098	1432.3
873.05090	235.6
874.22064	178.7
876.33099	87.0
878.03290	333.7
884.38635	255.7
886.28900	2237.1
887.33740	2507.7
888.50281	1120.3
889.69641	1283.9
890.86810	645.5
892.08685	68.4
892.70709	186.4
898.00934	17695.3	b (16) (2+)-P
898.97211	5210.4
899.72992	424.2
900.79980	735.9
901.42999	44.7
907.31061	30.6
910.44238	364.8
911.42438	414.5
912.02606	58.8
913.05695	109.9
916.50067	429.5
919.63727	8790.4	y (16) (2+)
920.65448	3467.3
921.75537	618.4
922.94312	516.0
924.24384	2119.6
925.32733	616.7
926.09662	129.5
927.34528	102.0
930.09088	68.1
932.83954	343.2
934.30914	215.3
935.23517	198.5
937.85455	2782.0
938.69208	4245.8
939.63434	3209.9
940.62189	701.7
941.63110	653.8
942.27716	418.7
945.35809	143.7
946.84564	7965.2	b (16) (2+)
947.84302	3345.2
948.52051	282.1
949.33063	135.6
950.54077	33.6
951.21362	171.5
953.20404	1575.9
953.84497	71.4
954.92114	96.0
957.38501	225.6
962.02368	6349.4
962.97882	1249.2
963.85596	380.2
965.30048	554.7
966.00665	797.0
968.07928	335.9
970.13739	2804.8
971.08392	1612.2
973.29541	137.3
975.46289	126.5
976.73322	295.4
977.36310	109.9
983.12427	167.7
988.22168	339.5
990.39203	247.2
991.15472	154.3
992.91290	306.1
993.66705	282.3
994.57886	114.7
996.48193	404.7
997.20233	88.4
998.73859	6964.9
999.52417	6019.9
1000.48932	1230.6
1002.02856	8963.5	b (17) (2+)-NH3, b (17) (2+)-H2O, b (18) (2+)-H2O-P, b (18) (2+)-NH3-P
1002.85321	4424.2
1004.17505	1287.1
1004.93530	166.6
1005.61792	309.7
1006.61768	187.2
1007.29669	170.1
1010.65875	2955.6
1011.53076	2967.8
1012.33472	700.4
1013.10785	804.3
1019.23224	305.2
1020.26642	708.2
1022.26910	752.6
1023.11084	359.2
1023.86090	377.0
1029.72705	321.3
1032.42358	337.1
1035.35547	295.6
1035.98132	42.8
1037.28101	2860.5
1038.27795	2132.5
1039.23071	733.6
1040.38110	113.0
1041.41333	299.5
1042.20801	67.2
1044.92883	412.7
1049.52881	122.5
1050.68616	528.0
1052.19971	572.0
1057.42944	652.6
1058.32422	49.7
1059.52075	30.6
1063.23584	174.9
1065.56116	483.1
1069.13989	185.1
1072.37390	553.6
1075.37646	1737.4
1076.35962	839.6
1076.96851	247.1
1078.73291	7762.1	y (19) (2+)
1079.37402	2696.1
1079.99927	2220.9
1081.05237	161.8
1081.67236	259.7
1082.50830	336.5
1083.44104	441.7
1084.43005	1024.0
1085.22156	264.1
1086.04395	64.4
1087.19836	110.2
1088.02222	230.4
1089.63013	70.2
1090.37134	587.8
1091.95459	5097.1
1092.99365	4095.2
1094.29163	325.3
1095.17188	46.7
1099.16724	337.7
1105.25464	124.7
1106.47668	204.6
1108.34448	5200.4
1109.51453	1967.1
1110.34241	576.2
1111.45325	531.8
1115.79211	51.8
1117.10718	1740.2
1118.20435	807.4
1119.04907	261.2
1120.61060	1607.6
1121.45581	752.7
1125.31665	208.6
1129.70313	48.9
1131.75452	2897.4
1132.35693	4306.5
1132.97559	1543.1
1133.73181	1264.0
1135.13330	5556.9
1136.24268	1779.0
1137.39331	1249.3
1138.35779	436.4
1141.16064	6766.4
1142.11255	3197.1
1143.13379	177.1
1146.33081	811.0
1147.42664	358.8
1148.57788	183.2
1149.55957	48.9
1152.60925	159.0
1154.04907	100.8
1156.17725	79.5
1160.80591	488.7
1162.26196	255.8
1166.12231	36.6
1168.35388	189.5
1169.48938	658.9
1170.36292	263.9
1171.37891	338.1
1180.51416	298.7
1182.88062	170.9
1183.66858	229.6
1184.54858	82.4
1188.19983	2228.4
1189.40942	1945.1
1190.46631	413.3
1191.44836	198.9
1192.18286	214.3
1194.49329	99.1
1203.38574	70.3
1205.65564	735.0
1206.28577	3615.9
1207.21716	2297.4
1208.08960	764.5
1209.07446	197.5
1211.40552	383.4
1212.57715	69.0
1214.37219	73.5
1217.06372	156.2
1218.37207	196.3
1219.51917	52.0
1223.74133	62.0
1228.46643	76.5
1230.58105	30.6
1237.57202	55.9
1239.75671	189.4
1241.34314	286.3
1242.44910	70.4
1244.56360	207.7
1245.73853	124.4
1246.78845	30.5
1247.51746	181.6
1248.68188	100.9
1250.83728	111.4
1256.45569	30.7
1257.70593	110.6
1261.45667	33.7
1262.18713	131.4
1265.27356	64.2
1278.29431	2656.1
1279.32910	2346.7
1280.68982	381.5
1282.36169	405.4
1283.23145	80.4
1290.33398	595.7
1291.37622	82.5
1293.54480	64.2
1294.86169	48.9
1304.36963	76.4
1311.45972	67.2
1312.61890	79.6
1315.44983	88.7
1316.14929	61.6
1318.25940	97.8
1319.32434	262.5
1321.81738	130.1
1326.72083	174.0
1333.48694	457.4
1334.51428	422.4
1335.35046	165.0
1337.27087	30.6
1338.67908	64.2
1349.59949	373.9
1350.42566	546.9
1351.07385	72.2
1358.70056	119.4
1365.39758	116.6
1368.18909	177.1
1371.27808	498.4
1374.66370	779.2
1375.51147	944.1
1376.48047	186.3
1378.54187	21.5
1389.94666	36.9
1392.60388	291.9
1395.32556	447.7
1396.39636	126.7
1401.56091	229.0
1404.24280	411.1
1407.69348	220.4
1416.98816	121.6
1425.02222	61.3
1430.41711	192.5
1431.56213	135.4
1433.42078	675.5
1434.06738	312.0
1447.71130	681.2
1448.40076	271.6
1449.14453	407.6
1461.35657	61.2
1463.67871	303.7
1466.19202	163.7
1467.05054	147.2
1474.47705	138.4
1481.23779	171.5
1485.10388	149.8
1519.34766	119.3
1527.59167	57.1
1528.40674	462.8
1529.21472	51.8
1532.28784	140.8
1533.73889	36.7
1542.78723	45.9
1544.24451	33.7
1545.39758	479.7
1546.26660	438.9
1547.13892	192.1
1547.90112	442.8
1560.05054	167.9
1560.69385	595.8
1561.44324	330.5
1562.40979	426.2
1563.48718	259.9
1565.49951	43.9
1580.58875	73.4
1588.69165	49.1
1592.58032	53.6
1618.39441	46.8
1631.54041	604.8
1632.89417	216.4
1641.38049	154.1
1658.49353	860.2
1659.39709	628.6
1660.05627	259.2
1692.64172	238.1
1694.24109	244.5
1711.91907	279.2
1723.80603	88.6
1729.58997	407.5
1730.46643	563.2
1731.33813	225.1
1732.62000	332.1
1774.68250	134.7
1780.62463	183.3
1794.66248	271.1
1811.42175	172.7
1893.00269	276.7
1907.87097	100.9
1923.53723	414.4
1924.55066	183.1
1978.39709	81.0
