# Supplementary material for: Phosphoproteomic Analysis of Platelets Activated by Pro-Thrombotic Oxidized Phospholipids and Thrombin
Source: PLoS One. 2014 Jan 6;9(1):e84488. doi: 10.1371/journal.pone.0084488 (PMC3882224; doi:10.1371/journal.pone.0084488)
Supplement: Annotated Spectra S5 — (ZIP) [file pone.0084488.s008.zip › TFLPEERTVTQAGDVTHTLGSK_-11_2_92678.txt]

m/z	i	matches
244.21590	49.8
246.20151	98.0
252.82895	79.5
254.14841	21.4
258.25766	58.7
260.07397	44.0
263.18121	66.5
266.38840	35.2
267.07837	28.3
268.23438	99.2
272.51236	40.7
279.13431	42.1
288.54422	82.8
290.28369	125.1
291.81320	42.1
292.59393	109.4
293.22839	32.4
295.12421	92.5
300.15826	18.4
302.07800	19.6
305.33585	28.3
308.15149	22.9
309.31598	35.0
312.79724	14.4
314.13361	31.0
316.45654	14.5
322.18311	66.8
325.33313	29.6
326.25458	105.9
326.90421	25.0
329.06610	66.7
332.25845	20.0
337.32880	68.2
339.24225	44.9
341.09772	50.2
344.24734	16.9
353.10876	101.7
356.36938	18.0
357.25702	78.4
358.31171	141.7
363.53833	27.6
365.21338	72.2
370.25653	91.5
371.40948	54.4
372.82660	22.4
377.27386	47.1
378.42902	55.9
379.33197	25.4
382.62140	67.7
384.06104	72.2
387.21405	332.9
390.42456	48.8
395.08765	13.1
395.95752	24.9
399.30719	126.2
400.93335	31.1
402.32733	13.4
404.28754	1552.9	y (4) (1+)
405.40851	272.7
406.39551	29.7
408.21283	64.8
415.34430	31.1
418.53900	48.4
420.16333	32.5
421.79010	141.9
424.08881	61.7
425.21136	49.6
426.04877	268.0
427.06085	45.8
434.19214	23.6
436.01440	29.7
437.20721	102.1
444.01630	14.5
446.90442	74.9
448.38208	150.5
452.31976	106.4
455.27576	95.4
456.40125	96.7
457.44849	202.4
459.20911	56.6
463.98352	28.3
464.88702	68.0
466.04321	78.2
467.23669	30.9
467.99695	108.5
469.78888	168.2
470.88806	129.1
472.21857	44.3
473.10126	38.0
473.77966	88.4
476.31946	18.9
479.00317	4006.2	b (12) (3+)-NH3, b (12) (3+)-H2O, y (9) (2+), b (8) (2+)-P
479.85828	625.5
480.71887	160.0
481.41241	208.3
482.24426	59.3
483.16235	25.6
483.86194	76.9
485.80994	178.6
487.18994	55.3
494.69794	29.0
498.38281	19.9
499.43616	169.3
500.41699	25.6
501.30829	97.9
503.57050	32.7
505.27161	165.2
507.78497	567.9
508.51532	32.3
511.51135	61.1
512.17438	62.0
516.35522	206.3
517.34039	740.3
518.41223	183.7
519.95032	49.6
521.15558	88.8
523.28918	55.2
524.93994	62.9
528.33289	734.6
528.98535	744.1
530.30237	181.3
531.76495	120.1
532.56512	149.8
533.36682	53.9
534.37170	56.6
536.12585	29.6
537.31238	146.4
539.28406	131.5
540.95856	61.5
544.40228	60.5
546.08209	28.3
547.60492	390.1
548.54932	136.2
549.44757	128.5
550.54242	75.9
554.17944	26.9
555.00555	422.8
556.46106	131.5
558.23529	38.3
560.08624	26.8
562.48547	63.3
563.49335	146.8
566.48767	25.2
569.21124	52.7
571.55316	230.1
573.39276	146.5
576.14099	72.1
577.15497	89.6
578.40839	176.7
580.22711	227.5
581.07111	235.9
582.08203	29.7
583.44702	34.3
584.19202	151.2
585.27271	48.2
587.39764	14.8
588.29315	46.9
592.63885	51.7
593.68756	38.7
594.80951	61.9
598.14880	9.3
599.08313	62.9
600.09454	71.2
602.36932	1497.9
603.38422	728.3
604.30292	131.0
605.40308	32.5
607.31207	85.6
610.64545	14.6
611.38678	127.5
612.48309	16.2
613.56891	22.2
614.41071	191.7
615.48676	101.9
616.40460	32.5
617.65302	84.5
618.39178	404.5
619.44690	55.2
622.37457	166.9
623.30487	89.4
624.16858	83.2
625.45734	138.9
627.49457	117.0
628.57892	188.6
629.56622	85.9
630.45483	1166.6
631.63422	228.8
632.33197	113.2
633.27032	65.0
634.15338	324.8
635.68848	71.0
636.60651	54.0
639.12091	326.7
641.24609	66.0
641.94781	167.1
643.24945	163.2
645.69818	516.7
646.43304	64.3
648.96783	192.2
650.49445	232.3
651.48383	275.6
655.18909	97.6
656.47345	191.5
657.26630	305.7
658.17377	305.4
659.09106	289.7
660.29443	254.3
661.69434	405.6
662.91351	220.4
664.68878	42.8
666.28021	81.5
667.78516	63.9
668.82300	9.5
671.71454	76.2
673.39838	86.1
674.26837	217.8
675.25775	185.9
676.41949	341.2
677.14276	149.8
678.34497	164.6
679.59216	11.8
680.48779	25.7
681.24969	169.6
682.96295	321.7
683.84528	259.1
684.62311	260.2
686.06049	323.1
687.29437	176.9
688.11786	14.5
689.31451	1766.4	b (18) (3+)
690.49036	726.1
691.70917	207.5
692.38989	328.0
693.41803	306.8
694.28223	244.8
695.25586	144.1
696.23639	230.3
698.25970	818.7	y (14) (2+)-H2O, y (14) (2+)-NH3, b (13) (2+)-H2O-P, b (13) (2+)-NH3-P
699.62708	394.2
700.35895	884.6
701.11566	377.7
702.02936	52.5
702.67462	77.9
703.67133	328.8
704.59180	262.7
705.35645	153.7
706.75348	1413.8
707.47321	2602.5	y (20) (3+)-P, b (20) (3+)-NH3-P, b (13) (2+)-P, y (14) (2+), b (20) (3+)-H2O-P
708.38342	819.2
709.43329	670.1
710.20172	405.6
712.02856	115.3
713.01520	160.2
713.75568	206.9
714.52673	101.8
715.66180	316.8
716.48590	181.4
719.30377	40.7
720.56122	267.4
721.38458	215.7
722.58594	65.7
723.20905	39.1
724.77954	226.9
725.56744	26.1
726.38226	26.8
727.36810	145.1
728.56781	201.0
729.55957	113.6
730.41278	367.1
731.54071	19.3
732.16937	32.5
734.20313	279.0
735.30707	271.4
736.68805	178.5
737.64801	17.1
739.54517	760.8
740.64142	189.7
741.54352	138.5
742.59576	1827.8
743.57477	901.0	y (7) (1+)
744.48566	137.9
745.27185	75.6
746.61591	333.8
747.88617	4131.7	b (13) (2+)-NH3
748.98297	1866.3	y (15) (2+)-P
749.98041	433.6
750.70557	91.6
751.84503	182.0
753.11823	146.8
756.21881	3037.1	b (14) (2+)-NH3-P, b (13) (2+)
757.02228	16062.2	y (21) (3+)-P
757.92682	2372.3
758.76740	812.6
759.57501	780.8
760.42896	1483.4
761.31464	687.9
762.13275	514.6
763.05872	268.6
764.76654	445.2
765.45752	680.4
766.53595	742.5
767.38501	131.0
770.16473	635.8
771.20453	221.1
772.67224	149.9
774.32635	2082.2	b (21) (3+)
775.34570	376.1
776.27014	1776.8
777.02844	51.9
778.59930	338.3
780.48029	246.0
781.34479	331.7
782.43805	523.3
784.51166	90.2
785.26788	542.7
786.49005	22.7
787.44464	690.8
788.35822	269.0
789.67139	307.1
790.90784	1226.5	[M+3H] (3+)-P
791.75494	2476.8
792.86884	690.0
794.70947	469.7
795.67804	406.6
796.67041	629.3
797.63940	836.7
798.64783	977.2	y (15) (2+)
799.89740	873.3
800.80670	753.2
801.52411	458.1
802.46497	482.7
803.31805	213.0
804.71320	493.5
805.42291	1159.4	b (15) (2+)-NH3-P, b (15) (2+)-H2O-P, b (14) (2+)-NH3
806.47180	1393.4
807.51202	1011.2
808.30841	51.3
809.13312	242.9
810.25482	591.6
811.43036	560.2
813.03021	3247.3	b (14) (2+)
814.12476	1775.5	b (15) (2+)-P
814.89960	888.3
815.61029	328.3
816.93176	55.3
818.57330	104.7
825.01520	129.0
829.48431	103.0
831.85272	99.5
833.58130	33.8
835.07147	403.4
836.20477	34.5
840.94659	413.4
841.86749	151.7
845.88068	11.7
847.86987	125.5
849.00043	567.1
850.08679	860.6
851.02502	100.8
851.62787	202.4
852.54437	118.1
854.48712	1060.4	b (15) (2+)-H2O, b (15) (2+)-NH3
855.44232	1370.3	b (16) (2+)-H2O-P, b (16) (2+)-NH3-P, b (7) (1+)-H2O
856.57880	73.4
857.46283	698.6
858.25500	72.3
859.21582	542.4
860.49231	719.4
861.59827	93.8
862.64728	65.1
863.31744	59.6
864.15570	258.1
865.33209	242.7
866.48206	407.3
867.23450	97.5
867.92609	64.5
869.46954	160.0
870.90363	206.6
871.51324	123.7
873.52039	227.0
874.24683	49.6
875.14581	229.2
877.17548	411.9
878.32776	177.5
880.05377	208.1
881.53912	357.9
882.43597	71.6
884.44489	395.6
885.25665	130.1
886.35419	300.8
887.87415	345.6
889.52045	445.0
890.53174	2988.4
891.56195	1012.4	y (17) (2+)-P
893.04279	288.6
894.01215	160.6
895.28210	98.2
896.82220	28.0
898.56323	257.1
899.82428	157.2
901.35400	53.9
904.37592	464.2
905.63837	46.1
907.20306	62.0
908.39813	31.0
909.64264	166.9
910.70038	242.7
912.76147	801.2
913.55145	456.8
914.52979	160.2
917.30548	92.1
918.81763	157.6
919.80035	170.9
920.66498	86.7
921.91583	637.9
923.73993	171.1
924.59308	595.4
925.45685	62.0
926.10052	863.7
927.18939	268.1
928.73145	210.9
929.74707	131.0
930.56494	20.6
932.59515	93.1
933.58282	1702.5	b (17) (2+)-P
934.58710	1927.6
935.55640	834.5
936.18536	60.5
937.58380	82.6
938.57837	117.6
939.35089	151.2
940.78052	24.9
941.53107	301.7
943.54303	452.2
944.29565	76.4
945.57513	315.0
947.29883	64.0
949.38989	47.5
950.43073	408.3
951.25287	166.4
951.95917	110.4
953.63330	99.9
954.24445	28.3
955.11554	417.4
956.39722	7718.6	b (8) (1+)-P, y (18) (2+)-P
957.45679	7908.0	y (9) (1+)
958.42743	3004.6
959.49933	637.3
960.33575	71.1
961.07733	92.7
963.03442	63.4
964.55396	270.9
965.60272	331.6
966.30640	53.8
969.04248	294.3
970.07098	469.4
972.33105	229.2
974.10370	55.3
974.87189	132.9
978.37677	1270.1
979.39569	277.9
980.02399	44.3
980.72729	73.2
982.00244	32.5
983.03314	282.4
985.18781	48.4
986.69073	166.0
987.36469	160.2
989.14203	174.7
990.07428	45.4
990.97827	14.9
991.78986	135.5
992.45111	89.7
993.26068	59.1
994.10034	77.4
995.60907	110.8
996.21002	39.5
997.45380	52.6
999.56097	142.9
1000.36346	67.7
1001.38989	337.3
1004.84351	100.2
1006.69409	253.7
1007.35895	108.6
1008.06097	65.4
1008.86383	52.6
1009.49420	44.0
1010.31818	299.4
1011.40387	77.4
1012.42450	85.6
1013.49048	276.4
1014.52667	769.6
1015.26996	815.6	y (10) (1+)
1016.16840	333.5
1017.72705	364.4
1018.62402	304.2
1019.73370	14.5
1020.90057	79.3
1021.71576	74.4
1022.49365	143.2
1024.36353	291.5
1025.85010	840.4
1026.84094	252.9
1027.95435	157.9
1029.62085	73.0
1031.29443	515.3
1032.42126	645.1
1034.13574	652.0
1034.89551	1521.5
1035.58618	838.9
1037.19470	237.0
1038.04175	341.8
1038.89832	87.4
1040.62646	123.4
1041.80261	49.0
1043.20752	44.2
1044.66357	97.0
1046.67932	270.9
1047.43555	98.1
1049.43665	49.8
1051.01489	100.9
1052.20715	425.0
1053.37036	59.4
1054.27332	290.9
1055.34277	1225.3
1056.15271	1269.6	b (9) (1+)-P
1056.83252	273.1
1057.43958	362.2
1058.52954	111.7
1060.18359	164.4
1061.75330	193.6
1063.33447	171.4
1064.47192	39.8
1065.80725	317.2
1066.49500	21.4
1067.53308	66.8
1068.44226	77.5
1070.47217	108.0
1071.92920	638.4
1072.87036	45.6
1074.74109	379.4
1076.51904	47.0
1077.81812	97.0
1080.32861	253.6
1081.49829	138.0
1082.69006	62.3
1084.15479	178.4
1085.08289	227.7
1087.52417	447.6
1088.92554	89.5
1091.50061	61.2
1092.18445	99.9
1093.06494	51.7
1094.00720	97.5
1095.79700	50.3
1097.44312	14.5
1100.01514	71.1
1101.33020	120.8
1103.36987	30.4
1104.56824	28.6
1105.74377	65.3
1109.25391	222.5
1109.89673	80.4
1112.12646	905.9	b (21) (2+)-P
1113.21375	158.0
1114.27795	61.9
1115.12427	99.6
1116.45581	144.5
1119.80200	128.9
1121.45422	116.8
1123.25439	555.5
1124.49573	95.9
1126.52075	24.9
1128.06763	126.5
1129.10791	101.0
1129.73523	111.2
1134.07642	44.1
1135.60559	814.9	b (9) (1+)-H2O
1136.78223	300.9
1137.75061	364.3
1139.03174	289.3
1140.34705	69.2
1141.82629	49.3
1142.63184	120.4
1143.39453	20.1
1144.71436	11.7
1147.54077	224.4
1148.52979	227.1
1149.20239	35.9
1149.87402	400.4
1154.14539	49.6
1156.00732	122.6
1159.59155	87.0
1161.09448	98.2
1163.05469	80.8
1163.80896	29.9
1164.44116	138.3
1166.31165	83.2
1166.94165	25.0
1168.15894	90.6
1169.70142	48.4
1171.15796	115.9
1173.46875	137.6
1175.52222	101.2
1180.73096	449.6
1181.58386	125.7
1182.53882	73.3
1184.18896	498.7
1185.19946	273.2
1185.80078	20.9
1186.96143	217.1
1189.75220	143.7
1191.42749	11.8
1193.27197	49.8
1197.13489	90.5
1200.02295	55.5
1201.55042	56.7
1202.29456	80.0
1202.90735	58.8
1204.45044	157.5
1206.70947	139.8
1207.38037	56.2
1208.16638	60.9
1212.49304	74.6
1213.30615	54.2
1215.12756	25.5
1216.04126	138.1
1224.04626	122.3
1232.57764	26.9
1233.40894	33.8
1251.55627	141.3
1254.49011	154.0
1255.74023	311.4
1258.36438	118.4
1261.42749	296.6
1267.35046	110.8
1268.32886	61.4
1274.41907	70.4
1275.33606	107.9
1276.85535	20.8
1284.57544	14.5
1289.39734	28.5
1290.65466	133.1
1291.40491	65.9
1292.97327	96.6
1295.10681	19.4
1296.23840	42.5
1298.64197	42.3
1299.56213	84.2
1301.06262	50.6
1302.44934	192.2
1306.82385	35.4
1308.34583	17.3
1309.60352	83.1
1311.45862	74.6
1313.22339	510.6
1314.23669	90.3
1314.91272	106.0
1316.11804	246.8
1318.28491	191.9
1323.67249	52.5
1324.58435	61.5
1326.29236	28.3
1328.24402	21.4
1333.58435	87.7
1334.76453	66.5
1336.50391	95.3
1337.29309	57.2
1338.57507	47.2
1340.28430	18.7
1348.20105	59.5
1357.01111	100.9
1358.52234	55.5
1361.28955	42.0
1362.98438	23.8
1365.35425	129.9
1368.20142	56.7
1371.36609	33.3
1383.52942	125.0
1385.64294	18.8
1386.95959	32.4
1388.42200	39.4
1390.00317	70.5
1391.96497	162.9
1399.54358	118.5
1400.56067	93.6
1401.60022	11.8
1403.54663	40.1
1405.30066	14.5
1406.30603	96.4
1407.68518	63.8
1412.38525	311.4
1413.60803	364.8
1414.30481	251.1
1417.44934	74.4
1422.58301	54.6
1423.27893	53.9
1429.78723	37.9
1441.24817	314.0
1442.45764	129.7
1444.17480	52.6
1449.46497	46.9
1453.38879	85.1
1454.13440	104.8
1457.63867	54.7
1461.42566	160.4
1482.06921	21.4
1485.72522	11.9
1490.60193	36.1
1491.48230	33.6
1494.49573	72.5
1495.71838	20.8
1498.31055	32.4
1499.03772	50.3
1499.98889	85.7
1503.40784	56.3
1511.53735	1126.1
1512.46814	1377.0
1513.49963	1316.8
1514.50623	285.8
1515.61243	149.6
1530.03186	77.6
1551.37170	37.9
1563.71375	63.0
1566.31653	25.3
1571.54602	59.5
1578.55310	101.2
1612.40112	117.8
1613.03638	33.2
1613.68335	100.7
1615.58142	88.2
1642.98071	42.8
1713.41040	83.6
1740.07935	68.3
1762.05652	60.2
1955.85876	86.1
1992.17712	73.4
