# Supplementary material for: Phosphoproteomic Analysis of Platelets Activated by Pro-Thrombotic Oxidized Phospholipids and Thrombin
Source: PLoS One. 2014 Jan 6;9(1):e84488. doi: 10.1371/journal.pone.0084488 (PMC3882224; doi:10.1371/journal.pone.0084488)
Supplement: Annotated Spectra S5 — (ZIP) [file pone.0084488.s008.zip › TFPGFFSPMLGEFVSETESR_-8_2_147253.txt]

m/z	i	matches
221.18204	64.0
221.97325	11.6
226.21153	13.4
231.20381	12.0
235.24252	6.2
238.22356	4.9
240.43982	7.2
244.12764	26.6
244.81113	9.5
249.06131	124.5
250.25745	34.0
251.78787	14.3
255.53558	12.4
258.93808	3.2
260.34695	21.0
262.21143	168.3
263.36615	36.2
263.99609	14.0
265.01926	13.9
267.87726	2.9
272.24112	8.6
277.07074	18.1
282.96161	3.5
283.64832	3.8
286.19867	5.4
288.07257	2.7
294.07034	3.6
295.35986	2.6
297.33032	9.1
298.12067	1.8
298.99344	7.5
300.30066	3.4
302.17050	16.5
306.21671	7.7
307.29468	4.6
308.01059	6.5
309.03934	4.0
311.26019	12.8
312.12610	16.1
317.36530	5.3
318.28101	4.7
319.02094	9.8
321.81964	4.0
323.72104	2.9
325.11292	14.1
327.30478	2.7
330.05255	15.0
332.92981	19.3
337.99310	26.6
339.10815	43.1
340.31586	18.5
342.10577	52.6
345.91406	22.3
348.42188	7.3
349.93793	9.8
351.29364	4.1
353.52216	6.5
355.19330	14.2
356.36218	11.5
357.08624	4.4
359.14142	14.6
361.57544	10.0
362.48877	7.5
364.17310	10.6
367.35129	9.3
369.14966	7.3
371.65576	18.5
373.31403	45.7
374.23047	7.8
375.42163	37.6
379.11023	7.6
380.19537	4.9
381.38007	13.8
385.41754	33.2
386.89777	3.6
391.25079	266.1	y (3) (1+)
392.05396	24.9
393.17798	15.4
393.94244	2.7
395.36902	18.8
396.32843	9.9
398.32239	3.6
400.25122	14.0
401.18384	20.3
403.00983	1.6
405.26434	4.8
407.17102	15.7
409.21771	10.4
411.29901	2.7
412.93848	5.0
414.16931	29.6
415.25854	27.0
416.29065	11.5
418.26935	4.1
421.25629	59.5
423.18933	32.3
424.03320	7.0
425.38403	16.6
426.93011	27.9
428.20154	8.7
430.38934	26.0
431.29871	21.9
432.09479	7.4
433.23334	3.6
434.55005	4.3
435.28687	10.4
436.31677	9.8
437.17352	11.1
438.96954	22.2
440.80164	17.6
441.54797	11.4
442.22650	17.2
443.30920	3.1
444.48102	84.6
445.29395	19.5
446.37305	7.2
447.53601	13.9
448.33063	14.7
449.26733	113.4
450.96124	29.3
453.25574	30.2
454.14661	13.0
455.18726	13.0
456.32098	10.1
459.51685	1.8
461.36469	21.6
462.49316	8.1
463.45697	11.9
464.15302	13.6
465.47241	20.6
467.29492	39.7
468.25232	2.8
469.03650	11.7
470.70984	77.4
471.34399	29.0
474.37347	83.8
475.27759	27.3
476.28107	9.2
479.49042	10.0
480.57050	29.7
481.43036	13.4
482.53424	3.3
483.16278	13.5
484.25513	15.2
485.01410	13.4
486.37024	3.3
487.56915	27.0
488.19568	5.6
490.35504	12.2
491.53076	52.4
492.30225	131.3
493.41931	49.8
495.23572	5.2
496.45300	13.5
498.60712	18.2
499.59521	4.6
501.42200	4.1
503.50153	3.1
505.57062	7.3
506.55426	8.9
507.37628	28.0
508.35950	5.7
510.25214	52.5
511.43597	17.0
512.21741	5.5
513.30731	6.3
514.18005	25.1
516.31409	22.0
518.04364	213.5
521.10712	17.0
522.33746	28.3
523.46185	5.6
524.46869	25.0
525.43591	5.9
526.75848	4.3
527.35876	20.0
528.28149	45.8
529.18817	29.4
531.90710	83.8
532.89105	39.6
533.52509	18.4
535.09985	12.3
536.33337	62.6
537.26440	49.7
538.19464	49.2
539.53339	58.0
540.69690	28.6
541.48572	10.2
542.20660	10.6
543.27533	37.8
544.77808	10.7
545.38770	2.0
546.53400	26.0
547.38580	14.2
549.41046	26.6
550.25616	191.8
551.32404	44.9
552.12018	32.2
553.33105	32.8
554.24347	54.5
555.33069	33.0
556.70300	15.3
558.39252	5.8
559.38440	11.5
560.46295	9.2
561.44745	32.7
562.52045	36.0
563.53455	6.5
564.53381	29.0
565.21478	16.6
567.14484	29.5
568.41595	28.6
569.51233	6.3
572.14105	156.6
573.35010	66.9
576.24670	45.8
577.39832	25.6
578.23175	45.4
579.54059	18.9
580.52899	7.0
581.73779	29.3
582.67584	27.6
583.33734	12.0
584.29425	30.9
585.27808	19.2
586.34302	13.7
587.36853	14.7
588.35956	7.4
589.41327	20.7
590.40479	35.2
591.36346	17.5
593.33936	36.0
594.42712	17.3
596.01056	73.0
597.18396	17.2
598.26569	10.7
599.34930	24.4
600.27246	31.2
601.19299	87.3
602.30054	11.0
603.37848	19.8
606.13885	84.1
607.26758	28.2
608.68890	14.4
609.59210	8.4
610.94958	190.4
612.01996	74.7
613.40179	44.4
614.19214	40.2
615.19489	42.6
615.94586	14.1
617.43628	40.6
620.18903	50.0
621.29614	132.8
622.23804	60.3
623.22345	15.8
624.75592	38.3
625.48737	9.8
627.42657	15.3
628.39606	76.2
629.37982	25.2
630.58679	45.6
631.27246	20.5
632.74762	25.7
633.61090	31.5
634.29913	6.2
635.24445	79.3
636.06689	20.4
637.06415	41.6
639.00665	51.6
639.89355	27.7
640.60236	19.9
641.68036	58.3
642.56946	41.6
644.07599	4.0
644.83490	22.6
645.53375	31.7
646.33276	62.2
647.43579	18.3
648.54779	31.0
649.18365	37.9
650.41559	41.2
651.38690	14.4
652.52002	42.8
653.23944	43.8
654.30103	83.8
655.22235	240.7
656.06635	120.4
657.04584	21.1
657.89502	46.8
659.02893	49.1
660.96429	48.1
661.86700	69.0
662.52118	3.1
663.24701	50.1
665.16522	84.0
666.17633	46.1
667.27521	418.0	y (17) (3+), y (18) (3+)-P, y (11) (2+)
668.17706	71.4
669.29706	43.1
670.38690	20.2
671.75946	46.4
672.56519	28.6
673.46460	60.6
674.41486	36.2
675.33691	44.8
676.60638	38.4
677.47015	2.4
678.09277	69.6
679.37598	192.1
680.42181	84.0
681.24548	70.1
682.26361	40.0
683.38416	81.8
684.70935	53.9
686.00177	135.2
686.98248	42.6
687.87610	82.2
688.70807	84.6
690.36395	728.8	y (6) (1+)-P
691.36505	105.6
692.01306	4.6
693.26984	60.7
693.89386	1913.0	y (18) (3+)-NH3, y (18) (3+)-H2O
694.84546	93.4
695.72504	151.4
697.13104	728.7	b (6) (1+)
698.29395	200.4
699.91895	2696.4	y (18) (3+)
701.40472	112.9
702.39990	30.2
703.11407	20.5
704.01581	41.8
705.01459	96.9
705.96240	88.2
707.33545	95.0
708.40839	94.2
709.33557	96.6
710.57367	54.0
711.29236	39.8
712.32159	51.1
712.94635	20.2
714.11200	76.2
715.01031	157.6
715.84692	34.8
716.75580	114.1
717.54388	85.3
718.46545	77.0
719.21191	36.4
720.45074	72.9
721.47974	90.0
722.51038	57.1
723.46698	311.0	y (13) (2+)-H2O-P, y (13) (2+)-NH3-P, y (12) (2+)-H2O
724.43292	174.3
725.40686	167.2
726.63416	51.1
727.30701	7.6
728.23383	75.1
729.72675	328.8	b (13) (2+)
730.50482	116.1
731.39264	48.4
732.62286	1087.2	y (12) (2+), y (13) (2+)-P
733.56049	533.0
734.35950	299.4
735.41187	129.2
736.39117	194.3
737.85071	198.4
738.97003	190.1
740.05627	80.9
741.69830	104.6
743.14984	420.3	y (19) (3+)-H2O, y (19) (3+)-NH3
744.16321	594.6	[M+3H] (3+)-H2O-P, [M+3H] (3+)-NH3-P
745.18549	71.1
746.26605	99.5
747.40143	120.3
748.22070	121.5
748.82257	359.5	y (19) (3+)
749.68134	1301.9	[M+3H] (3+)-P
750.53326	663.3
751.58038	188.2
752.73193	344.7
753.70282	145.5
754.64807	118.0
755.56476	108.2
756.42072	154.2
757.48944	116.4
758.51062	94.8
759.58478	37.1
760.33514	81.5
761.33655	257.8
762.74518	236.4
763.71777	469.1
764.38855	512.5
765.23206	349.3
766.20093	298.9	y (14) (2+)-H2O-P, b (7) (1+)-H2O
767.30499	241.6	y (14) (2+)-NH3-P
768.52490	92.2
769.80865	534.2
770.67004	571.8	y (6) (1+)-NH3, b (14) (2+)-H2O, [M+3H] (3+)-NH3-H2O, y (6) (1+)-H2O, y (7) (1+)-H2O-P
771.50842	54.4
772.51678	306.2	y (7) (1+)-NH3-P, y (13) (2+)-NH3, y (13) (2+)-H2O
773.64032	151.3
774.61108	2.4
775.69061	8.7
784.30927	3.6
785.27094	13.2
786.99170	20.4
788.25287	161.1
789.54382	84.7
790.76569	44.8
792.10541	18.2
793.30994	6.4
794.45081	29.9
795.07806	7.1
796.18988	7.8
799.51239	6.3
800.57129	12.9
801.47968	7.6
802.70862	10.8
804.34497	46.8
806.00818	20.1
806.97186	44.9
808.47235	31.0
809.73615	11.2
810.97406	5.6
811.63177	30.1
813.10510	35.7
813.86792	159.4
814.93921	19.3
816.14459	85.1
817.42786	11.9
818.02820	5.7
820.52277	13.0
821.49573	44.4
822.25085	25.0
823.25299	83.8
825.01105	1194.3	y (14) (2+)
825.91791	135.2
826.72058	26.1
827.59650	19.9
828.39502	41.7
829.99493	44.3
831.37561	7.6
832.11835	31.9
834.42407	17.1
835.06610	37.9
836.28033	32.2
837.78326	9.7
838.51678	2.9
840.46979	20.0
842.40759	10.0
843.38751	16.9
844.45917	30.6
845.11151	24.3
845.72229	39.0
846.69611	58.9
847.58063	25.0
848.33093	10.9
849.27161	48.0
850.15094	47.7
850.96991	26.0
852.25861	9.9
853.69824	44.5
854.43774	19.9
855.40936	11.3
856.93665	5.1
857.85669	22.7
859.09430	75.7
861.32184	60.9
862.39069	30.3
863.24908	34.7
864.16113	27.8
865.10504	37.0
868.74457	48.1
869.43774	75.2
870.46722	10.3
871.13312	9.3
873.26758	60.6
875.26276	25.1
876.69214	24.7
877.32599	67.4
878.18909	350.9	b (16) (2+)-P
879.02747	136.3
880.66718	38.3
881.82501	35.3
882.97937	34.9
884.33612	30.3
887.13422	281.5	y (7) (1+)
888.33441	65.9
889.27466	88.2
890.00153	41.7
891.56525	25.8
892.72760	44.9
894.19873	42.3
895.25342	83.1
896.58429	33.2
898.44312	180.5
899.17719	190.8
899.86517	42.9
900.46759	10.6
901.56696	35.5
904.11884	32.7
905.35010	39.9
906.37329	32.0
907.50189	33.0
908.39423	4.2
909.48462	24.5
910.22437	31.4
910.82538	3.3
912.81812	27.0
913.99530	93.1
914.91949	57.5
916.57465	62.0
917.56793	43.9
918.65137	81.5
919.75140	80.6
920.72437	20.3
921.48407	4.4
922.10004	2.5
922.89606	17.9
923.51642	11.7
924.45166	21.1
925.45575	21.1
926.45264	18.0
927.49976	104.7
928.37311	28.9
929.15277	108.3
930.45892	101.4
931.45557	26.8
933.41138	13.7
934.21112	12.7
934.99847	72.1
936.47650	60.8
937.62433	137.6
938.57172	48.2
939.65265	19.3
940.66779	38.9
943.05792	18.0
943.85968	23.7
945.19659	42.6
946.62164	48.2
948.48798	52.1
949.91046	45.3
950.95636	47.9
951.96136	14.9
954.45331	29.6
955.20270	118.3
956.03174	42.9
956.78815	101.5
957.85748	50.0
960.29877	11.7
962.36523	86.7
963.02728	27.9
965.05200	17.5
967.25031	20.0
968.93164	272.8	b (17) (2+)-H2O
969.73047	86.3
970.71576	36.3
972.10449	110.3
973.13232	27.9
974.54095	3.1
976.13336	42.5
977.99823	681.9	b (17) (2+)
978.95636	15.8
980.01752	71.7
981.95557	2.9
984.16821	74.8
984.95752	45.1
986.09467	34.8
987.42279	43.3
988.22076	26.3
990.37103	29.5
991.65997	119.8
992.56659	52.4
993.28070	37.3
994.00562	61.4
994.83496	6.7
995.48187	6.3
996.39874	26.0
997.05231	16.2
997.85150	9.0
1000.22052	322.0	y (18) (2+)-P, y (17) (2+)
1001.04218	105.0
1002.38141	69.1
1003.15430	48.4
1004.59125	3.9
1006.34448	64.9
1007.11407	19.3
1008.37164	29.1
1009.34644	18.4
1010.98602	12.2
1012.10565	49.6
1013.38306	41.3
1014.89728	54.6
1016.19891	33.0
1017.21844	18.5
1018.21881	10.2
1019.03632	15.0
1020.31219	62.8
1020.96637	9.5
1021.68427	11.2
1022.59161	11.6
1024.04810	19.3
1024.79077	45.8
1025.79004	29.4
1028.10938	100.9
1028.99658	56.7
1030.34583	17.7
1031.14331	30.5
1031.92480	68.5
1033.48279	536.8	b (18) (2+)-H2O
1034.56543	115.5
1035.41211	65.9
1036.97327	119.1
1037.74841	41.7
1038.43213	48.6
1040.11914	1053.3	y (18) (2+)-H2O, y (18) (2+)-NH3
1040.88745	403.4
1041.98206	100.3
1042.83716	230.8	b (18) (2+)
1044.24194	82.8
1045.33569	2.3
1045.97363	9.0
1047.48840	103.9
1049.11548	4339.9	y (9) (1+)-NH3-P, y (18) (2+)
1049.95862	1007.3
1050.81689	104.1
1051.94226	24.0
1052.66003	7.2
1053.88257	68.5
1054.80371	13.4
1055.40686	9.1
1057.05371	17.7
1059.29382	49.8
1059.95911	20.4
1060.95654	14.7
1061.73633	19.4
1063.33667	66.8
1064.40845	26.6
1065.24561	32.8
1068.29565	18.6
1071.53271	38.3
1072.36218	12.3
1073.33203	35.9
1074.49219	20.7
1075.55493	16.7
1076.22559	9.2
1077.14502	79.8
1077.83496	47.9
1079.29541	47.8
1079.92358	12.7
1080.94482	25.1
1083.71484	25.5
1085.71252	218.6	b (19) (2+)
1086.48047	62.0
1087.90076	16.7
1089.87292	19.9
1091.74158	29.7
1092.51563	14.5
1093.71753	10.4
1094.69214	32.1
1097.80591	10.0
1099.24756	23.2
1100.35095	42.3
1102.91577	42.9
1104.09460	35.1
1104.94617	2.0
1106.27148	37.0
1106.99561	6.9
1107.79187	13.1
1108.45605	9.9
1109.39124	8.4
1110.82019	14.7
1112.61218	23.7
1117.82104	7.9
1119.09302	21.6
1120.42188	3.5
1122.71606	38.0
1123.84790	9.8
1125.12012	158.2
1125.79883	44.5
1126.54309	48.5
1127.34656	17.6
1129.42566	4.6
1131.41895	29.0
1132.70251	12.3
1133.67261	5.5
1135.40039	16.5
1137.58167	8.9
1138.51453	23.5
1139.19897	9.1
1140.08838	8.3
1142.28418	9.9
1143.23877	63.6
1147.95740	20.3
1148.78296	5.1
1152.88660	65.6
1154.53210	25.7
1155.25720	16.4
1157.24756	43.2
1158.08240	19.5
1160.49927	4.7
1162.44824	74.6
1163.39368	24.8
1164.33276	32.6
1166.07813	4.8
1167.50806	2.2
1170.23132	10.7
1171.48230	13.5
1173.29089	15.6
1178.02771	20.1
1182.07349	29.1
1183.36438	26.8
1184.61902	6.0
1185.34717	18.4
1187.45508	6.7
1192.42749	6.8
1195.40320	11.7
1202.72485	16.4
1205.17432	7.2
1209.20215	2.9
1210.36353	112.8
1211.33105	24.2
1212.69812	4.5
1213.96924	8.9
1215.07471	3.6
1216.31934	8.2
1217.47559	8.7
1219.29883	31.3
1220.42090	61.6
1221.32104	83.3
1222.32397	9.1
1223.64990	9.4
1226.48511	18.1
1227.54285	13.4
1233.06409	13.5
1234.45728	20.1
1235.59241	40.5
1236.47473	10.9
1239.71716	3.9
1240.50684	14.9
1241.99133	10.7
1244.17505	10.9
1247.74451	9.9
1250.93652	3.1
1257.42468	17.7
1258.09448	11.6
1260.19641	6.2
1265.70740	9.3
1268.97668	27.8
1270.14417	5.7
1274.65002	10.3
1275.60571	9.4
1279.89368	17.5
1280.68042	4.8
1282.22156	19.5
1289.53894	20.1
1293.31689	50.5
1294.47095	20.7
1296.47168	11.3
1299.16809	5.2
1300.40955	9.5
1301.42261	16.8
1302.43359	10.1
1306.40869	17.5
1309.31836	24.1
1310.33655	41.5
1311.38623	134.1
1312.32483	109.1
1313.51648	27.0
1314.41577	11.4
1315.17786	11.2
1317.78650	4.2
1322.56873	6.8
1328.12976	7.6
1330.56482	17.4
1332.37512	4.5
1333.54724	13.8
1335.47375	7.6
1337.48425	10.2
1339.19373	9.1
1343.46716	22.7
1344.50305	5.9
1357.08057	5.5
1360.56580	20.9
1362.75732	11.0
1367.58606	3.3
1368.83728	33.7
1369.69043	32.8
1370.41016	20.3
1371.17883	10.7
1371.94910	4.6
1374.76917	10.1
1378.10681	15.7
1386.62732	4.9
1387.56091	30.7
1388.43762	16.0
1391.33142	8.8
1396.28247	18.6
1397.25256	13.6
1398.11353	3.8
1402.05823	13.3
1409.14795	23.6
1410.22046	3.5
1411.53418	11.9
1415.08337	23.1
1417.88770	31.3
1429.50183	7.9
1441.62634	13.6
1442.56262	22.6
1444.58716	2.6
1445.80408	3.8
1446.80603	6.1
1449.28149	5.4
1454.03406	8.2
1455.55115	13.0
1458.26355	112.0
1459.10803	58.9
1459.79016	41.2
1460.39355	6.6
1461.16846	19.8
1462.84131	4.6
1464.75989	7.0
1465.40771	4.8
1476.29114	14.8
1482.72095	16.4
1483.77856	25.8
1486.53235	11.9
1487.27698	11.5
1495.57312	11.2
1501.93762	9.0
1505.34155	19.9
1516.01880	1.6
1524.57227	15.3
1532.13049	7.8
1539.74890	19.7
1540.49841	19.8
1541.14124	10.2
1541.89917	6.2
1543.07678	18.5
1550.48474	5.4
1551.52576	3.5
1554.12671	7.1
1557.28918	90.5
1558.28259	20.9
1559.36255	12.6
1589.28064	10.8
1607.77771	12.8
1626.00867	17.1
1631.69250	2.2
1644.59875	5.7
1654.56311	7.7
1661.73572	5.5
1670.58325	8.4
1717.29626	13.2
1719.66711	5.5
1755.68579	13.0
1782.16614	2.5
1791.58044	5.9
1825.35242	7.2
1853.48572	3.6
1855.52856	3.3
1883.83911	15.9
1903.58667	11.2
1929.70764	2.5
1936.55298	14.6
1940.28442	12.0
