# Supplementary material for: Phosphoproteomic Analysis of Platelets Activated by Pro-Thrombotic Oxidized Phospholipids and Thrombin
Source: PLoS One. 2014 Jan 6;9(1):e84488. doi: 10.1371/journal.pone.0084488 (PMC3882224; doi:10.1371/journal.pone.0084488)
Supplement: Annotated Spectra S5 — (ZIP) [file pone.0084488.s008.zip › TFPGFFSPMLGEFVSETESR_-9_2_146651.txt]

m/z	i	matches
221.07729	55.5
222.15974	9.5
227.92688	8.5
229.15956	17.7
231.46658	4.4
243.86102	25.2
249.04381	268.2	b (2) (1+)
249.94199	41.9
253.08578	3.5
256.32697	7.2
257.13098	7.5
259.26117	3.8
261.97943	122.4
262.92380	17.5
263.53018	8.4
264.17145	13.4
265.07599	5.1
267.05936	21.4
271.01730	31.7
274.07800	10.1
276.23364	10.6
279.15808	10.8
281.12723	22.2
282.10150	34.1
289.41608	4.4
294.20313	6.9
297.28705	39.4
301.20108	12.7
305.28351	8.7
310.36874	5.3
315.92133	5.1
319.12952	20.7
320.44452	11.2
324.01599	6.6
325.23737	9.0
327.07458	31.6
330.10498	12.1
333.13019	4.4
334.34271	31.8
342.12268	61.0
343.14032	19.3
345.60318	17.7
346.23798	9.7
354.85699	44.2
359.05493	11.7
360.92938	17.8
362.28802	5.6
365.27716	11.2
366.43271	3.8
372.21436	4.7
373.28925	52.5
374.42169	18.9
378.27612	57.4
378.93359	14.8
380.68872	22.5
382.07556	6.3
385.86615	35.7
387.28558	9.3
390.20935	32.0
391.31866	262.0
392.30090	43.8
393.45673	40.8
394.67749	85.7
395.28076	9.8
397.06390	27.1
398.09631	15.9
399.47089	5.4
403.18213	37.7
403.83557	3.8
409.41919	3.3
410.28326	4.4
411.29388	10.8
412.09674	2.9
413.11407	25.4
414.12982	28.9
415.82129	22.6
417.25336	8.2
418.29816	5.6
419.45367	17.1
420.16028	6.3
421.26831	31.4
425.33704	11.6
426.45679	41.9
427.77722	11.5
429.44690	14.6
430.43036	6.3
432.64581	24.3
433.76526	16.9
434.46991	17.6
435.15979	17.6
439.24670	6.6
440.48431	2.9
444.27191	131.5
445.40833	49.6
447.07318	13.6
448.24896	32.7
449.30927	14.3
450.38293	21.8
451.23071	33.9
453.21558	22.8
455.03265	11.1
456.26117	10.4
459.46631	31.3
460.23193	6.0
463.35187	13.9
464.35376	21.9
465.27722	11.1
467.35547	45.0
468.71478	8.7
471.27435	132.5
472.43042	12.8
474.11957	103.1
474.88800	20.3
475.60895	67.0
479.11975	16.6
480.80408	5.6
483.57690	25.6
484.25201	38.0
486.13605	7.4
487.25848	28.6
488.22247	10.8
489.20691	4.4
491.17358	30.1
492.24323	231.4
493.28278	46.1
494.15411	19.7
496.33081	10.7
497.32977	17.2
499.01416	9.9
500.50366	4.4
502.59723	8.5
504.83191	15.2
506.16980	12.2
507.32959	16.1
508.80792	43.4
509.44696	37.2
510.14801	10.3
511.30762	8.7
514.47516	7.2
516.04181	9.9
517.74200	142.1
518.55920	32.2
519.54968	15.4
520.38281	5.9
522.18073	31.3
523.30701	24.7
524.50043	32.9
525.29315	29.4
527.05676	5.0
528.15686	31.5
529.44458	43.7
532.27850	42.6
533.30603	93.4
534.72443	9.7
536.11719	135.4
537.19696	12.7
538.28265	23.7
539.17670	7.5
540.34332	5.1
542.54041	26.1
545.13220	9.9
546.36584	16.2
548.21124	5.3
549.48523	61.6
550.17896	215.2
551.14441	96.0
552.00116	16.4
553.30377	14.1
553.93768	11.6
554.76263	37.9
555.54938	5.7
557.21277	81.9
557.84552	5.2
559.14471	12.1
561.12616	81.2
562.17786	43.1
563.62280	26.0
564.22296	30.2
565.12775	6.5
566.49164	27.8
567.69366	11.7
569.28925	30.4
571.66321	19.1
572.29883	494.9	y (4) (1+)
573.38605	189.1
574.38275	13.9
575.29242	25.1
576.07825	4.2
578.97308	26.2
580.12744	50.5
580.84760	29.9
581.45203	6.2
582.74341	60.2
585.23364	40.3
586.21112	27.0
587.95367	40.6
589.71558	41.0
592.10480	38.1
592.83966	63.4
593.92188	26.8
594.58490	7.4
595.34808	14.6
596.00421	5.1
598.01007	20.9
599.20990	13.8
600.40594	14.0
601.20245	27.1
602.25183	19.5
603.39410	20.2
604.37732	27.1
606.13037	166.6
606.91425	21.4
608.78369	38.0
609.78845	4.4
611.06427	397.4	y (10) (2+)
611.95978	19.5
613.09442	4.7
615.06055	87.6
616.19708	18.2
616.80817	13.9
619.26141	69.6
620.15265	36.0
621.36908	79.7
624.43854	4.1
625.12555	6.8
625.95477	53.6
627.58691	49.8
628.45319	7.8
631.53284	35.6
633.35956	20.5
635.00763	55.3
636.49701	33.3
637.35132	24.7
638.97845	39.9
640.13849	32.1
641.01007	15.5
641.62701	31.9
642.74017	11.8
644.45520	26.4
645.67200	51.5
646.57037	27.7
647.32892	43.6
647.94281	31.0
649.10944	49.1
649.89447	90.4
651.09979	18.5
653.41718	67.5
654.22894	53.9
655.56958	346.8	b (12) (2+)
656.28772	197.9
657.31488	92.1
659.49585	40.7
661.02240	140.8
661.85760	134.9
662.72083	104.6
664.05481	55.0
664.99023	75.7
666.22400	17.8
667.31824	743.2	y (18) (3+)-P, y (11) (2+), y (17) (3+)
668.43591	29.7
669.31177	52.9
670.53168	19.1
671.33795	11.6
672.34302	64.6
673.47858	27.1
674.58710	5.1
675.70587	21.2
676.40155	37.5
677.12750	82.6
678.39502	79.4
679.31427	86.1
680.07538	61.2
681.44507	12.8
683.19781	127.6
684.68359	186.5
685.73151	40.2
686.55267	22.5
688.10974	156.9
689.00128	50.7
690.29163	908.4	y (6) (1+)-P
691.36658	261.2	b (19) (3+)-P
692.50171	92.6
693.80157	1851.4	y (18) (3+)-H2O, y (18) (3+)-NH3
694.42621	1552.7
695.84772	54.2
697.21967	961.8	b (6) (1+)
698.21332	371.8
699.60883	1295.7
700.22162	1854.1	y (18) (3+)
701.27765	319.5	y (5) (1+)
702.37384	57.1
703.44489	16.3
704.22284	29.2
705.30670	99.2
706.43604	143.9
707.62671	45.5
708.27942	27.9
709.37567	96.4
710.07367	53.3
711.30115	204.1
712.99567	100.7
714.50317	12.2
716.37628	166.9
718.42883	88.6
719.77252	30.9
721.09570	53.7
721.93597	94.2
723.04510	109.6
724.08685	199.1
725.01947	180.0
725.70825	163.6
726.60040	32.7
727.59296	45.9
729.60706	382.6	b (13) (2+)
730.27783	351.2
731.21118	238.3
732.63501	664.0	y (13) (2+)-P
733.54724	838.8	y (12) (2+)
734.60968	475.5
735.62848	73.6
736.27838	187.8
737.27893	204.0
738.27258	61.8
739.06323	114.2
741.13214	21.5
742.41486	38.0
743.69519	732.2	[M+3H] (3+)-H2O-P, y (19) (3+)-NH3, [M+3H] (3+)-NH3-P
744.49902	496.5
745.33282	167.9
746.31989	52.5
747.27148	105.1
748.20251	158.2
749.40479	610.1	y (19) (3+)
750.40350	2042.2	[M+3H] (3+)-P
751.13324	486.0
752.28021	216.7
753.31458	193.2
754.30188	182.4
755.54132	27.8
756.56744	115.2
757.28162	123.8
758.44452	79.6
759.83490	59.3
760.84796	154.8
761.72369	165.0
762.67944	251.7
763.61835	238.0
764.48212	382.0
765.21698	520.5
766.24286	193.6
767.43787	139.8
768.66400	191.5
770.11456	670.3	[M+3H] (3+)-NH3-H2O, b (14) (2+)-H2O, y (6) (1+)-H2O
771.05963	617.5	y (7) (1+)-H2O-P, y (6) (1+)-NH3
771.93628	197.4
772.88361	225.3	y (13) (2+)-H2O, y (7) (1+)-NH3-P, y (13) (2+)-NH3
773.91901	144.4
774.89838	36.2
781.79730	13.3
784.53046	7.2
785.54492	49.9
788.27484	116.9
789.31464	70.6
790.28314	27.6
791.38702	6.3
792.55945	5.3
793.62372	19.9
798.16498	6.7
799.40375	42.4
801.31683	33.4
802.03497	29.5
802.77716	15.1
805.24164	39.9
806.24896	44.7
806.88080	24.0
809.59576	28.3
811.37750	29.2
812.59491	27.0
813.74988	81.0
814.59283	56.3
815.27789	73.9
816.35339	32.2
818.23590	17.4
821.36713	14.8
822.66693	195.9
823.60919	158.1
824.96082	928.2	y (14) (2+)
825.72345	332.9
826.43140	126.3
827.27478	29.7
829.14056	10.3
830.32318	23.9
831.68890	82.9
833.09198	23.0
834.17706	9.7
837.83350	17.0
839.25671	31.4
841.14709	65.3
842.95166	26.2
845.36786	8.4
846.05591	17.0
847.64471	33.5
849.85748	18.8
852.11713	58.6
854.09747	52.8
855.17053	42.5
857.11273	6.8
859.23370	100.7
860.10132	36.4
861.17365	194.9
862.21503	70.3
863.20123	29.8
863.81342	66.5
865.75214	10.5
869.13965	36.0
870.01227	20.2
871.51819	47.7
873.66034	44.5
875.25366	6.7
877.40973	66.6
878.44867	320.6	b (16) (2+)-H2O
879.24078	141.7
881.25366	35.0
882.23334	16.1
883.71942	7.2
884.87836	3.5
886.05634	6.0
887.33990	377.1	y (7) (1+), b (16) (2+)
888.29492	271.1
889.82184	208.2
890.84277	21.5
891.59985	55.3
892.27826	14.1
893.29596	82.0
894.39935	56.2
895.39722	35.0
896.30304	4.1
898.27686	237.3
899.00897	382.3	y (15) (2+)
899.89227	113.1
901.12762	15.7
903.50665	38.8
904.44550	21.9
905.14386	61.1
906.17285	28.5
907.72632	46.3
909.19049	50.8
909.98682	12.2
910.81000	38.2
911.57684	10.2
912.35449	5.7
913.67743	61.5
914.31732	56.4
915.46191	12.7
916.83929	53.1
917.86450	8.4
918.68610	18.8
919.45410	3.8
921.02277	31.6
921.81177	8.1
924.46649	46.8
925.29303	27.9
927.45068	116.0
928.91656	346.0	b (17) (2+)-H2O
929.91681	69.5
930.69928	60.9
931.39764	59.5
932.17072	82.8
933.49066	37.9
934.67230	33.1
936.37549	68.4
938.07208	255.9	b (17) (2+)
939.03644	170.5
939.77490	27.2
941.82123	4.5
942.45575	25.9
943.16925	16.4
944.70612	169.5
945.33911	38.5
947.81317	11.7
948.46039	41.1
949.42731	30.3
950.31616	54.5
953.48706	24.0
954.37817	8.4
955.45288	53.0
956.77106	88.9
957.66431	11.3
958.35522	16.6
959.16431	7.9
960.37646	21.6
961.69293	54.2
963.58453	83.9
964.69409	60.8
965.51300	17.1
967.29755	69.2
968.96344	153.7
970.01416	125.8
972.32886	139.8
973.11444	51.4
974.18732	16.2
976.00372	37.3
978.03076	498.7
978.96704	118.9
979.86249	73.2
982.74579	20.0
984.52850	57.5
985.35864	23.8
987.62311	9.0
988.84686	22.5
990.66058	33.9
991.78094	41.8
993.20557	134.3
994.35077	109.4
995.69818	63.9
997.16656	16.0
1000.24487	545.6	y (18) (2+)-P, y (17) (2+)
1001.19330	185.1
1002.94025	192.7
1003.78986	18.9
1004.62305	26.3
1005.63239	4.7
1006.71417	23.5
1008.30298	89.7
1010.16986	20.7
1012.32953	64.4
1013.14667	88.9
1014.39917	45.2
1015.15302	41.2
1016.67578	33.8
1019.41504	13.2
1020.44354	27.1
1022.37207	42.6
1024.56409	65.0
1025.51282	13.3
1026.74292	25.2
1027.82874	61.2
1028.87817	43.2
1031.28503	101.0
1033.03174	187.7
1034.05188	288.4	y (8) (1+)
1035.03821	132.5
1036.44580	82.0
1037.58508	171.4
1038.81543	40.1
1040.19202	1335.4	y (18) (2+)-H2O, y (18) (2+)-NH3
1041.13831	535.2
1042.33276	318.8
1043.28455	118.5
1044.99731	13.3
1045.74463	20.3
1046.38049	11.1
1047.63379	41.3
1049.16589	4366.3	y (18) (2+), y (9) (1+)-NH3-P
1050.16260	2441.5
1051.47034	70.8
1052.58606	42.9
1054.11267	58.1
1055.17456	24.7
1056.84180	32.6
1058.84827	75.3
1059.96289	55.5
1061.01270	12.8
1062.04712	5.4
1063.40637	66.0
1064.49097	19.2
1065.43433	17.9
1066.61865	12.9
1068.00342	17.6
1068.82837	14.7
1071.13477	10.5
1072.21350	9.0
1073.01978	105.6
1074.28064	10.0
1076.62158	92.9
1077.31152	101.6
1078.23877	57.8
1080.54712	16.2
1081.52319	42.3
1083.81372	30.3
1084.67725	37.9
1085.55823	65.1
1086.96985	77.2
1087.84082	17.1
1091.07764	36.7
1092.15479	3.2
1094.12866	9.6
1097.09863	37.5
1100.43140	15.7
1101.48828	29.2
1103.82080	26.0
1107.41772	69.6
1108.29419	7.5
1109.09790	23.1
1111.84204	30.8
1118.06079	9.7
1122.56885	55.5
1123.71289	9.3
1124.34814	7.5
1125.41748	265.9	b (10) (1+)
1126.35596	78.8
1128.72314	54.2
1130.24731	7.3
1131.54980	26.7
1133.70667	3.6
1138.52271	14.2
1139.17773	5.4
1141.68872	9.0
1144.46362	28.4
1147.17456	9.5
1153.37878	101.0
1153.99805	31.6
1155.07178	40.1
1158.02002	19.1
1159.35400	33.5
1160.49084	19.6
1161.32397	43.5
1163.00122	61.8
1164.02307	34.7
1165.47437	13.5
1170.33679	3.5
1172.12500	36.1
1181.22485	15.7
1182.31470	45.6
1183.36621	27.8
1184.48145	9.6
1185.69666	20.0
1186.49609	22.2
1188.16724	9.5
1193.09399	29.9
1202.57446	26.1
1204.04248	7.2
1204.78491	7.2
1206.51416	17.3
1210.42822	112.7
1211.52222	39.8
1212.72290	25.2
1214.66821	6.0
1216.65234	6.3
1220.29077	104.3
1221.09607	46.6
1222.15967	44.0
1222.96057	8.1
1223.80542	11.4
1224.90356	5.5
1226.39233	21.0
1231.61133	8.4
1234.48071	63.8
1235.34766	11.2
1236.44763	25.7
1241.05811	10.2
1242.22864	15.3
1253.36902	4.1
1258.99414	8.5
1260.63770	3.5
1267.29150	21.1
1267.94019	17.0
1270.23645	10.5
1285.04651	10.2
1290.59314	27.5
1293.29187	24.8
1295.36719	3.8
1296.37073	6.5
1305.74158	7.3
1307.02820	26.9
1308.73877	78.1
1309.63635	27.3
1311.05664	184.7
1312.40759	204.9
1313.58069	53.3
1317.19055	17.9
1319.04810	13.3
1326.27454	6.8
1333.18835	34.8
1334.43591	28.1
1346.39355	9.0
1350.61401	7.8
1353.96948	32.2
1362.08508	9.4
1363.28259	3.8
1366.78516	9.6
1369.50195	14.4
1370.63318	14.1
1373.35168	4.7
1374.24719	10.0
1380.25415	7.5
1381.98682	14.0
1384.49316	5.4
1387.25732	49.0
1388.86426	49.3
1390.04651	12.1
1392.29749	11.2
1396.44495	14.1
1397.47705	21.1
1401.21960	33.1
1403.16882	28.0
1408.30615	14.2
1410.35120	18.8
1417.09363	30.6
1418.26672	2.6
1420.52454	38.6
1421.45691	10.6
1422.07605	13.7
1427.59924	12.4
1442.61072	34.7
1446.22729	23.0
1447.49939	19.0
1455.34766	12.7
1458.21179	94.1
1459.42273	181.2
1460.41003	19.4
1463.58923	16.2
1464.41040	36.1
1465.51123	35.6
1472.25317	4.1
1475.52576	9.0
1485.55945	7.9
1499.72034	7.8
1504.40466	18.6
1505.17468	18.4
1515.39954	20.5
1516.61426	17.6
1524.30481	11.5
1533.28601	9.0
1540.82166	5.4
1541.65173	7.0
1544.60681	4.7
1549.85437	17.6
1557.45642	100.7
1558.64832	74.5
1559.49622	15.7
1560.50696	23.1
1562.13147	5.7
1566.47583	3.3
1606.33923	16.0
1622.54724	28.1
1645.92468	20.6
1679.88855	23.3
1715.40637	20.4
1720.17468	7.5
1770.59949	4.4
1775.60413	10.2
1776.68091	15.7
1805.91724	6.3
1808.23083	13.6
1813.51440	7.8
1902.18201	6.8
1906.82397	7.6
