# Supplementary material for: Phosphoproteomic Analysis of Platelets Activated by Pro-Thrombotic Oxidized Phospholipids and Thrombin
Source: PLoS One. 2014 Jan 6;9(1):e84488. doi: 10.1371/journal.pone.0084488 (PMC3882224; doi:10.1371/journal.pone.0084488)
Supplement: Annotated Spectra S5 — (ZIP) [file pone.0084488.s008.zip › TFPGFFSPMLGEFVSETESR_-12_2_143368.txt]

m/z	i	matches
221.04140	46.7
222.07062	6.6
226.31192	6.3
227.09869	9.4
228.25334	7.3
228.91199	10.8
232.54655	16.3
237.96756	17.4
240.10333	11.0
244.09399	32.2
245.13614	2.9
249.08472	237.7	b (2) (1+)
250.08557	23.3
251.18262	12.6
255.96883	5.2
259.29303	20.7
260.13208	4.8
262.24701	183.8
263.94519	2.6
267.26462	4.6
274.40692	26.0
276.20959	20.5
288.17712	23.6
294.34137	7.9
295.14828	5.7
297.98203	5.2
299.22012	8.7
300.34814	15.8
302.16113	11.4
303.20956	24.7
307.11090	24.2
309.27823	8.7
311.93002	46.5
314.53430	6.7
316.28888	2.9
318.16541	18.7
319.35175	33.4
324.32874	12.7
328.10086	9.7
329.16309	11.1
330.18027	16.5
330.89410	25.5
333.72113	12.7
337.25330	10.0
338.21036	14.2
342.24356	54.0
343.14825	4.9
345.86633	8.7
347.45111	9.5
348.07806	13.4
352.08087	13.8
355.22879	50.2
356.23425	19.3
360.33646	3.9
362.18042	2.6
363.33585	7.9
365.13727	16.2
370.17407	17.7
371.24963	8.4
373.25821	88.4
374.21484	21.1
375.16318	9.6
376.19861	12.3
377.10883	22.6
378.19556	4.4
381.07941	3.8
383.20520	10.7
384.05219	6.6
385.55225	27.3
389.03912	9.8
391.28632	232.8	y (3) (1+)
392.47626	27.6
393.40924	23.4
394.89661	58.5
398.60223	8.8
400.17114	18.0
402.05365	6.1
403.29620	23.5
405.31012	22.3
409.26648	12.0
410.22955	7.7
411.28857	8.1
412.22351	19.3
412.93835	22.6
414.10992	12.9
418.26941	10.3
420.41864	20.2
421.08136	15.5
422.01935	5.7
425.20630	14.0
426.40045	190.3
427.32617	31.0
428.08069	3.3
429.05621	13.5
431.19989	2.9
432.06079	11.0
433.16547	9.4
434.31482	29.3
435.39093	11.5
439.14673	7.4
441.90961	18.3
444.41382	59.2
445.37372	12.3
447.02673	19.8
448.51825	35.0
449.24792	79.6
450.29358	34.5
451.08057	15.2
451.69501	4.0
453.25812	46.5
454.25049	4.3
456.38000	43.4
457.72070	17.7
458.60901	11.3
460.06750	19.2
461.29242	21.3
464.46442	45.7
465.17889	14.6
466.89758	24.2
468.64288	16.7
471.22595	77.2
472.35065	21.8
474.21454	138.6
475.31732	45.1
477.33508	3.2
479.00043	12.0
482.31580	84.5
485.25757	24.1
487.59631	32.9
488.66968	30.0
491.24835	34.2
492.36334	182.7
493.34973	81.0
494.33105	12.6
499.12103	17.7
501.00525	21.3
502.07751	7.4
503.40082	23.7
504.91760	28.8
506.73444	30.1
508.60364	22.2
509.21893	9.8
512.08942	6.8
513.36426	43.2
514.56799	7.0
516.25793	24.4
517.66766	179.6
518.77692	89.9
521.44537	16.3
522.06543	15.9
523.63770	18.4
524.55347	16.3
525.54834	7.8
526.41071	3.6
527.33606	36.2
528.34271	25.2
531.24561	3.6
532.34967	64.2
533.42957	82.0
534.32129	3.9
535.19800	27.9
536.25739	133.3
537.68250	31.4
538.88263	22.0
540.15704	23.1
541.29144	8.1
543.16547	12.2
544.08881	25.2
545.06622	37.8
546.25531	36.6
547.10089	10.8
548.47101	70.4
550.25946	189.5
551.28625	70.1
552.42480	31.1
553.19244	82.5
554.53094	38.9
555.65704	63.9
557.39545	45.8
558.61084	27.1
560.28265	68.0
560.94916	11.5
562.35950	14.6
564.36469	10.9
565.07721	7.4
566.64313	22.7
567.32574	2.1
568.60333	24.3
570.03461	26.8
572.21967	453.4	y (4) (1+)
573.27020	99.0
573.93903	45.1
578.48761	4.4
579.28900	16.6
580.16949	2.9
581.25946	36.3
582.45251	89.4
584.98590	11.4
586.46246	4.4
587.40314	3.8
588.21637	4.0
590.25739	45.6
591.09479	19.1
592.87494	22.9
594.16388	4.5
595.41901	50.5
596.65350	36.3
601.07770	42.8
602.60083	50.1
603.64227	22.7
605.25623	21.5
606.37347	9.8
607.22882	25.1
608.82751	2.9
610.09174	32.0
610.69928	201.7
611.61810	115.0
612.68854	35.2
615.14612	52.5
616.22998	62.3
617.25568	41.3
619.09888	55.4
621.27332	132.6
622.32294	32.8
623.40741	32.0
624.85455	22.3
625.64691	12.2
628.48822	26.7
629.46564	29.8
631.14911	80.5
633.93158	81.3
634.86725	57.5
635.55463	14.3
636.36969	19.7
637.39093	89.5
639.26666	147.2
640.50031	63.5
641.42053	57.5
643.90076	46.5
645.19025	47.7
646.29523	22.4
646.89728	10.8
648.33783	66.7
649.02594	68.9
650.12701	18.9
650.91461	6.6
652.40118	141.4
653.47797	90.7
655.07715	243.5
655.97375	326.0	b (18) (3+)-H2O-P, b (12) (2+)
656.97565	68.0
658.58673	54.3
660.09021	33.6
660.97833	240.8	y (17) (3+)-H2O, y (18) (3+)-H2O-P, y (18) (3+)-NH3-P, y (17) (3+)-NH3
661.72174	89.2
662.78033	7.8
663.82440	57.2
664.76019	49.0
666.95813	293.6
667.58020	511.6	y (18) (3+)-P, y (17) (3+), y (11) (2+)
668.42090	119.1
669.67181	77.6
671.44672	22.0
672.54407	66.9
674.09113	69.1
675.07819	15.4
676.28107	29.6
677.28973	17.5
678.28290	39.5
679.23895	137.0
680.35431	91.3
681.20819	21.9
682.31403	61.3
683.37750	104.9
684.29944	62.8
685.12091	41.3
686.26886	73.0
688.03790	248.6
689.20422	73.3
690.37109	932.6	y (6) (1+)-P
691.28217	319.6	b (19) (3+)-P
692.49384	162.1
693.42975	304.1
694.09760	2700.6	y (18) (3+)-NH3, y (18) (3+)-H2O
695.55072	67.7
696.69598	112.2
697.31897	768.6	b (6) (1+)
698.43427	398.3
699.20703	81.4
699.92755	2526.9	y (18) (3+)
701.01483	718.0	y (5) (1+)
702.05658	89.4
703.18231	120.7
703.92523	68.7
704.55402	30.0
705.18903	36.2
706.22260	205.0
707.41779	76.2
709.35864	37.6
710.44171	68.1
711.49603	109.7
712.52527	30.9
713.58807	74.5
714.57599	3.9
715.80017	129.9
716.61438	74.7
718.58551	72.8
719.61066	157.6
721.13861	134.4
721.92743	66.3
722.96295	23.2
723.98834	332.4	b (19) (3+), y (12) (2+)-H2O, y (13) (2+)-NH3-P, y (12) (2+)-NH3, y (13) (2+)-H2O-P
724.80219	176.2
725.41412	119.4
726.05957	96.9
727.25305	96.9
728.53204	134.7
729.70404	550.2	b (13) (2+)
730.53015	408.0
731.68256	117.7
732.82367	702.5	y (12) (2+), y (13) (2+)-P
733.65778	995.5
734.71381	852.3
736.04028	152.7
737.21484	97.5
738.22791	148.4
739.48370	59.8
740.37677	78.3
741.09424	1.7
741.74402	5.4
743.54187	871.7	[M+3H] (3+)-H2O-P, y (19) (3+)-NH3, [M+3H] (3+)-NH3-P
744.56915	651.3
745.85077	189.6
747.09552	86.9
748.18048	141.8
749.64026	1586.1	[M+3H] (3+)-P
750.79285	813.8
752.26630	173.5
752.87170	104.4
753.56390	107.1
754.56024	212.2
755.28607	33.2
756.29694	197.8
757.48395	108.5
758.36139	73.8
759.92401	143.6
761.09448	107.4
762.05182	303.3
762.92157	205.8
763.59753	98.1
764.81329	881.3
766.04797	353.4	b (7) (1+)-H2O
766.78912	40.8
767.44012	129.1
768.28619	7.3
769.08862	31.5
769.72626	80.0
770.35004	725.9	[M+3H] (3+)-NH3-H2O, b (14) (2+)-H2O, y (6) (1+)-H2O
771.17975	337.2	y (7) (1+)-H2O-P, y (6) (1+)-NH3
772.12927	48.9
773.14069	233.7	y (13) (2+)-NH3, y (7) (1+)-NH3-P
774.12457	135.6
774.96539	61.1
776.71350	16.4
778.84186	6.8
780.21918	9.3
781.83990	8.8
788.20648	44.4
789.38763	60.1
791.41150	35.4
792.32959	39.3
794.30823	52.7
794.98334	32.6
798.06244	16.7
799.40753	26.4
800.28241	6.7
801.77380	34.8
802.38068	4.7
804.43848	17.5
805.33160	22.4
806.54083	13.0
808.19946	27.5
809.57208	19.8
811.20947	72.1
812.31793	19.7
813.45227	112.7
814.41083	155.1
815.80133	45.7
816.75000	41.0
818.42279	20.0
819.68036	61.9
822.69293	97.8
823.50092	155.2
824.98682	1261.8	y (14) (2+)
825.93134	360.6
827.06805	61.6
828.12451	12.6
829.86481	36.1
830.55322	21.5
831.24280	9.2
832.39813	4.4
833.20917	29.6
834.42242	61.6
835.09595	2.5
835.74530	53.1
837.21454	59.8
838.46851	42.3
839.45807	17.3
840.40308	12.6
842.35565	5.2
843.29376	2.9
844.02032	21.6
844.82062	65.4
845.95734	44.8
847.11432	32.6
847.89337	15.7
848.69757	55.1
853.31409	26.7
854.55597	45.2
855.60199	60.3
858.56635	23.1
861.19501	132.0
862.43567	80.6
863.26294	28.8
864.21539	29.8
865.44379	22.1
866.38440	41.2
867.80927	17.7
869.20868	128.1
869.87799	55.7
871.22736	27.4
875.51117	88.2
878.11481	306.7	b (16) (2+)-H2O
879.23853	223.0
879.93085	38.5
880.90277	17.9
883.54584	42.5
886.05426	32.1
887.16058	367.4	y (7) (1+), b (16) (2+)
888.16235	173.6
889.47321	103.2
890.28607	43.6
891.47241	37.6
894.08453	40.2
895.38550	34.5
896.10864	26.8
898.30444	330.9	y (15) (2+)
899.20184	276.0
900.22223	23.1
901.57538	18.3
903.74762	4.3
905.87939	10.9
907.24359	40.4
908.13599	27.1
909.53760	20.1
910.55988	18.1
911.42755	63.1
913.40674	33.7
914.71045	40.1
915.64984	8.3
916.53802	5.0
918.54987	109.1
919.29596	28.6
922.76563	21.0
923.72504	8.3
925.48602	87.6
926.17780	12.8
926.97559	21.8
927.86566	13.5
929.22021	125.0
930.18463	30.4
931.04688	13.6
932.04742	4.0
933.09741	21.6
933.93683	27.0
936.01953	12.9
936.95776	37.9
937.88434	109.3
938.77911	119.7
939.64752	23.3
941.95850	11.2
943.39886	48.0
944.52344	19.6
945.69684	37.2
947.54144	2.6
948.41388	20.1
949.33057	5.6
950.14764	21.6
951.37939	101.7
952.25763	14.7
952.96124	6.3
955.19415	57.1
956.24579	10.4
957.36334	98.5
959.96857	20.6
962.49957	62.8
963.44702	31.4
964.12476	22.7
965.02905	15.8
965.97485	50.1
967.06512	31.5
968.69189	69.7
969.63202	109.6
970.51019	19.7
971.89990	90.5
972.96112	7.8
973.64038	20.8
974.38947	15.6
976.00415	8.8
977.40497	36.7
978.05640	358.8	b (17) (2+)
978.82965	78.1
980.62750	21.6
982.14655	8.8
984.07764	84.2
985.73706	19.4
986.46240	17.4
988.29858	13.8
990.24438	37.1
991.62177	172.0
992.42804	17.0
993.80255	111.2
994.58160	83.3
995.18842	12.9
995.84698	12.0
1000.39874	384.3	y (17) (2+), y (18) (2+)-P
1001.27423	58.9
1002.53735	118.3
1003.14374	39.4
1003.75854	46.1
1004.38690	15.7
1006.42505	17.7
1007.32758	67.9
1008.75732	97.6
1009.69098	15.4
1010.49237	6.0
1011.57373	37.4
1012.37427	99.0
1013.28949	48.8
1014.23346	9.1
1014.84186	32.0
1016.35431	38.0
1018.37817	14.0
1019.58759	101.6
1020.94745	10.8
1022.35449	41.3
1023.70801	31.5
1024.60693	62.4
1025.48022	63.6
1026.87402	73.3
1027.77197	53.5
1028.41821	24.5
1029.40918	3.7
1030.85693	91.4
1031.79895	138.4
1033.54297	577.5	b (18) (2+)-H2O
1034.36243	373.4	y (8) (1+)
1035.33411	69.1
1036.65308	79.8
1037.28357	49.4
1037.92712	31.0
1040.10571	1311.1	y (18) (2+)-H2O, y (18) (2+)-NH3
1041.00317	483.2
1041.94189	187.0
1042.77344	139.9
1043.57227	13.7
1044.93628	14.4
1046.73047	8.2
1047.45032	22.9
1048.82422	2130.5	y (9) (1+)-NH3-P
1049.60303	4063.3	y (18) (2+)
1050.45508	655.6
1051.19617	100.2
1052.32666	68.9
1053.19543	41.3
1055.13208	22.9
1057.11646	5.6
1059.33008	18.9
1060.12512	49.3
1063.50342	175.7
1064.40137	55.7
1068.14185	13.9
1069.63318	8.3
1071.50342	12.8
1073.33936	129.5
1074.14063	29.9
1077.05457	108.1
1078.57263	67.3
1079.28809	18.7
1082.49512	33.2
1083.34033	84.4
1084.22302	6.3
1085.76440	101.9
1086.69604	92.0
1088.58813	9.1
1090.47900	11.3
1091.62561	8.7
1094.25098	26.0
1097.09546	23.4
1098.85266	26.4
1100.31689	22.7
1104.46143	25.0
1106.33569	7.4
1108.30688	15.4
1109.63379	71.0
1110.46326	12.6
1115.30249	21.8
1116.20801	13.2
1118.46558	18.3
1119.91736	17.3
1122.36877	28.5
1123.74866	29.4
1125.33862	124.5
1126.38098	83.5
1127.31348	28.2
1128.24609	17.8
1130.28271	15.3
1138.70581	14.6
1141.45850	30.5
1145.52344	40.5
1146.28943	7.8
1147.81592	13.1
1148.65759	25.5
1153.51294	7.1
1154.54895	17.9
1155.63672	45.9
1157.53247	4.6
1158.39783	4.2
1160.94604	49.6
1161.90112	54.6
1162.78833	33.5
1163.51404	34.9
1164.55444	42.2
1165.56213	9.7
1169.03210	21.5
1170.34985	13.8
1176.43616	11.2
1177.20862	16.5
1178.20068	11.8
1179.21191	10.6
1180.28979	6.3
1180.94824	31.3
1183.36377	64.8
1184.37378	44.4
1185.53418	32.8
1187.36304	11.0
1189.64807	2.1
1191.79700	14.5
1192.56116	16.4
1193.69556	19.5
1197.98425	19.3
1203.12683	12.6
1204.33081	42.5
1207.21436	12.2
1210.21875	80.4
1211.41211	32.2
1212.26440	24.3
1213.22791	17.5
1217.44922	17.2
1220.07642	156.8
1221.24316	56.7
1222.46094	16.7
1223.41443	16.2
1226.27039	80.6
1227.57324	40.5
1229.19763	11.5
1234.23315	6.8
1234.98132	6.8
1235.59387	17.5
1236.46375	73.5
1237.16199	6.8
1239.40820	2.6
1241.21753	14.5
1242.38269	26.3
1257.21985	19.1
1257.94812	4.4
1259.15784	3.5
1265.72925	2.6
1266.52710	36.1
1267.28503	18.6
1269.08997	12.3
1276.72986	26.3
1278.18420	11.8
1281.92920	5.8
1290.45203	5.3
1291.31311	17.6
1293.10974	15.9
1294.35217	9.8
1296.58167	18.1
1298.51196	10.7
1301.28284	27.4
1303.08630	26.0
1306.83899	25.3
1308.56458	21.8
1309.27478	56.8
1310.39746	67.1
1311.36682	250.1	b (12) (1+)
1312.35913	184.0
1313.36963	46.5
1314.47766	61.8
1316.37683	7.4
1318.41138	5.7
1320.74951	12.0
1326.70447	7.3
1332.47144	11.5
1334.40662	3.5
1337.74353	12.3
1341.65881	12.0
1345.59265	16.0
1348.72681	4.2
1358.57166	8.5
1365.50500	12.8
1368.12390	22.0
1373.20752	10.0
1380.36194	27.9
1381.61145	17.5
1385.85266	8.7
1387.46265	16.9
1388.15759	9.2
1392.79675	15.3
1396.40222	14.2
1398.35376	16.9
1400.54309	9.5
1402.07642	6.2
1405.54370	9.1
1407.47766	5.9
1410.50195	14.8
1411.44543	22.5
1416.18591	7.0
1417.56311	6.0
1419.02600	9.5
1428.66699	21.6
1433.88135	14.6
1440.40637	30.6
1441.60547	5.9
1445.36877	7.0
1446.24170	9.3
1447.68799	15.5
1448.98047	3.0
1458.37073	206.5	b (13) (1+)
1459.44763	136.4
1460.34485	41.7
1461.30457	32.1
1463.80359	16.6
1471.66406	7.7
1475.00354	6.0
1476.35925	6.7
1480.66235	4.0
1499.19397	22.4
1509.14209	8.0
1520.46545	6.8
1527.47888	18.7
1530.86707	16.9
1533.77795	6.3
1535.91504	10.5
1539.55750	19.0
1540.89441	26.6
1542.78760	15.8
1543.58508	10.8
1550.36426	27.8
1554.61963	14.7
1557.31628	57.6
1558.50757	31.2
1559.93408	15.9
1563.87476	3.5
1591.23450	7.9
1645.84802	14.6
1657.93823	9.8
1680.74133	11.1
1697.50256	14.9
1698.87378	23.5
1716.78357	18.9
1734.52307	5.0
1773.43323	33.0
1817.61609	6.4
1825.99731	8.0
1853.96033	4.9
1865.86353	5.0
