# Supplementary material for: Phosphoproteomic Analysis of Platelets Activated by Pro-Thrombotic Oxidized Phospholipids and Thrombin
Source: PLoS One. 2014 Jan 6;9(1):e84488. doi: 10.1371/journal.pone.0084488 (PMC3882224; doi:10.1371/journal.pone.0084488)
Supplement: Annotated Spectra S5 — (ZIP) [file pone.0084488.s008.zip › TFPGFFSPMLGEFVSETESR_-13_2_147421.txt]

m/z	i	matches
221.08063	55.4
222.43314	12.5
226.16376	16.7
227.12790	4.7
239.05023	1.8
239.99956	1.4
244.15179	31.7
249.02162	301.1	b (2) (1+)
250.07121	52.3
252.02112	18.2
262.14026	156.1
263.05038	4.5
264.06705	24.3
272.29681	12.2
275.14764	4.8
279.60370	20.2
282.03082	5.0
283.10513	5.2
294.25674	22.2
295.25003	10.5
296.18665	8.6
301.36874	16.0
302.21844	20.6
303.31854	15.2
306.21069	14.9
313.40845	12.6
316.53644	19.7
317.94910	26.5
319.30670	17.5
321.30951	19.2
325.13013	8.6
326.49551	2.1
328.21140	6.5
329.14203	5.9
337.19336	28.8
338.36118	4.8
339.30035	20.9
342.23016	33.0
345.36819	6.5
346.18286	6.1
347.20898	3.6
349.56305	19.5
350.36792	7.4
352.15491	4.8
355.35657	6.1
356.29944	8.8
360.34741	10.2
361.39758	3.6
363.05469	2.0
365.20132	12.6
366.51349	2.5
367.59564	10.7
368.37088	5.2
372.14691	10.5
373.15344	126.7
374.25302	29.3
376.23645	12.5
377.53253	5.2
379.29913	4.5
381.41766	5.8
382.38770	3.9
383.28918	10.6
383.99664	3.4
384.67352	3.0
385.30145	11.8
386.10712	11.5
388.08032	12.5
391.35168	211.3
392.28796	42.7
394.90338	61.3
395.77612	18.5
397.11151	12.6
398.19946	9.5
399.24927	5.4
400.73279	24.7
401.34064	2.4
403.37726	37.7
404.09949	7.1
406.75592	3.2
408.12140	16.9
410.20367	7.0
410.93365	5.7
414.55902	5.2
416.03851	17.7
417.79346	14.4
418.88763	9.7
420.59332	19.3
423.70166	15.5
425.73297	83.7
426.35236	205.2
427.27423	9.5
428.71008	27.1
429.40009	22.4
430.28241	9.7
432.19769	57.0
433.41821	13.8
434.23242	10.5
435.10553	33.8
438.18311	2.7
439.34241	39.5
439.95355	4.5
441.25879	10.2
442.50146	3.2
444.42133	158.3
445.45404	16.9
447.25348	57.9
448.51031	20.9
449.21942	98.3
450.27112	49.5
451.50726	18.5
452.41644	13.1
453.29938	74.0
454.27979	23.0
455.38147	2.9
456.17828	20.8
457.10559	9.0
458.48199	18.3
459.22205	36.2
460.00049	11.4
462.49652	7.1
463.55566	5.4
464.60651	21.3
465.47980	10.6
466.35687	7.4
467.15436	51.1
468.29968	29.8
469.22375	11.6
471.17328	114.5
472.30640	44.9
473.17694	9.6
474.38269	131.1
475.29468	15.8
476.49713	3.4
477.42157	14.1
479.03186	10.1
480.70734	2.5
482.30804	26.1
483.35223	22.7
484.19031	10.9
485.55798	21.1
486.62299	17.9
488.17627	11.6
489.61584	10.4
490.36810	19.1
491.34430	49.8
492.36737	173.5
493.27966	29.2
495.44940	5.2
496.52563	1.8
499.05396	2.3
500.12421	16.5
502.32355	16.7
503.25952	22.1
504.37024	48.0
507.02448	45.1
509.12567	46.3
510.23218	11.7
511.42004	11.1
512.09668	4.3
514.54492	7.4
516.05658	5.7
518.12024	242.8
519.10040	22.3
520.38550	30.8
522.50220	8.6
524.66870	8.9
525.48578	39.1
526.45331	17.2
527.27435	21.9
528.04407	20.9
529.29791	12.8
530.48041	6.1
531.26642	14.6
532.34015	94.4
533.48175	26.9
535.98859	70.5
537.09253	43.8
537.83966	30.7
538.45605	21.1
539.40808	19.7
540.18689	28.5
541.27032	10.9
542.51135	5.9
544.89984	10.1
546.29352	37.0
547.46814	9.0
548.34387	20.8
550.19128	328.7	b (5) (1+), y (14) (3+)
551.27704	79.5
552.39893	15.9
553.50958	26.1
554.28497	42.9
555.44073	87.8
556.24567	25.2
557.12396	8.9
558.13654	13.4
559.47504	55.6
560.31989	21.8
561.54340	35.5
562.29156	33.4
563.30988	34.8
564.71759	33.6
565.49634	19.3
567.25616	5.2
572.15533	635.2	y (4) (1+)
573.22369	193.4
573.97058	23.3
574.73975	18.7
576.27002	16.9
577.35333	26.5
578.60272	7.8
579.45660	2.5
580.46222	9.7
581.30267	6.1
582.53333	28.5
583.18158	12.4
584.15155	26.2
585.09039	22.1
586.39923	59.7
588.50836	29.6
589.34454	4.9
590.29193	3.6
591.56915	22.1
593.66791	3.7
594.57312	26.9
596.13904	2.0
597.14282	20.8
599.54034	24.0
600.32855	14.3
601.71466	65.9
602.44946	5.1
603.73334	33.3
604.34967	20.0
605.63324	56.5
606.54291	12.1
607.85211	36.5
609.51965	20.8
610.64874	223.8
611.43604	127.5
612.76581	10.9
613.72144	11.8
614.49420	57.9
615.30414	118.6
616.03326	37.8
617.31989	16.4
618.03510	22.6
619.89026	11.1
621.24921	114.0
622.27368	76.9
624.58209	13.2
626.28918	61.2
627.49402	17.6
628.42261	19.2
629.43140	24.2
630.38580	54.1
631.24652	52.2
632.42633	8.7
633.71503	44.6
634.85620	38.1
635.71802	26.3
637.45166	10.9
638.79181	109.7
639.45844	41.8
640.53693	2.7
641.56519	26.4
642.72479	53.6
643.51813	11.2
644.31085	25.9
645.61176	10.1
646.51563	32.7
647.20367	25.8
648.26990	73.8
649.09943	38.0
650.14160	23.6
651.35394	22.9
652.33704	21.5
653.15112	57.5
654.00446	55.8
655.13892	266.9
655.82501	230.3
656.64856	70.8
657.38727	16.2
658.32123	77.9
659.59570	42.1
660.68878	138.1
661.73914	154.8
662.66943	19.2
663.53809	11.8
664.93402	102.3
666.33881	63.2
667.19348	747.0	y (17) (3+), y (18) (3+)-P, y (11) (2+)
667.97772	195.4
668.88092	14.2
669.74493	7.7
670.73120	7.7
671.66998	33.7
672.38324	184.6
673.85809	31.0
674.76056	30.6
675.45544	70.9
676.38861	77.6
677.27740	62.7
678.57587	83.1
679.40106	164.4
680.62866	136.4
681.66187	65.5
682.51935	39.0
683.29620	235.8
684.32312	56.6
685.31439	128.4
686.36285	9.0
688.22650	181.3
689.00604	61.9
690.30035	1102.2	y (6) (1+)-P
691.28680	320.8	b (19) (3+)-P
691.99426	11.1
693.54840	1379.2
694.17145	1808.9	y (18) (3+)-NH3, y (18) (3+)-H2O
695.20697	200.3
696.55164	53.5
697.28717	815.1	b (6) (1+)
698.26080	341.9
699.75769	1975.1	y (18) (3+)
700.36066	880.9
701.20392	310.2	y (5) (1+)
702.19489	80.3
702.98761	34.6
703.87262	102.9
705.05365	47.8
706.12482	61.1
707.43671	108.4
708.53351	72.0
709.39948	10.1
710.47620	29.1
711.22522	70.3
711.83386	89.3
713.29218	64.6
714.06018	11.5
715.23151	103.3
716.26300	102.0
717.69031	19.4
718.90204	108.8
719.66534	90.0
720.94800	272.4	b (13) (2+)-H2O
721.85938	75.8
722.86102	16.2
724.32544	342.0	y (12) (2+)-H2O, b (19) (3+), y (13) (2+)-NH3-P, y (12) (2+)-NH3
725.06952	158.6
726.06073	93.5
727.07660	87.5
728.15546	79.9
729.64117	401.9
730.43829	559.3	b (13) (2+)
731.68817	32.3
732.35944	343.0
732.96002	439.3	y (13) (2+)-P, y (12) (2+)
733.61920	724.3
734.60553	602.2
735.82794	29.9
736.65625	95.0
737.69891	120.5
738.54108	212.5
739.59766	92.8
740.56720	66.4
742.02911	116.6
743.60089	745.9	[M+3H] (3+)-NH3-P, [M+3H] (3+)-H2O-P, y (19) (3+)-NH3
744.64624	423.3
745.87366	131.4
747.17145	199.4
748.23285	170.3
749.10950	188.3
749.73615	1313.1	[M+3H] (3+)-P
750.37793	783.0
751.10626	255.8
752.06012	123.6
753.17383	158.9
753.93188	140.8
754.78412	99.4
756.02631	173.8
757.31042	137.4
757.98932	45.8
758.66925	109.0
759.41534	59.4
760.43890	118.4
761.17499	41.4
761.98413	157.5
762.94421	58.4
764.16608	499.7
765.19604	717.3
766.18640	337.0	y (14) (2+)-H2O-P, b (7) (1+)-H2O
767.02240	126.0
768.09113	81.0
769.02826	43.8
770.16150	601.6
770.97839	676.3	y (6) (1+)-H2O, y (6) (1+)-NH3, y (7) (1+)-H2O-P, b (14) (2+)-H2O, [M+3H] (3+)-NH3-H2O
772.04510	67.9
773.04572	138.5
773.97369	71.7
774.91638	89.3
777.47968	8.8
788.39136	87.5
789.32697	70.6
790.46222	50.8
791.86084	3.0
793.49475	48.0
794.40680	40.6
796.12628	6.3
796.87823	16.0
799.45380	10.8
800.20074	15.4
801.73297	17.4
803.23547	7.7
806.81348	11.9
807.41846	25.7
808.13037	5.9
809.25677	46.9
810.30878	6.5
811.20734	65.1
812.27649	7.6
813.70996	137.0
814.41370	35.9
815.01501	36.7
815.81781	59.5
816.74396	76.7
820.89172	46.3
821.53680	23.5
822.71747	188.7
823.55206	197.1
824.89349	669.0	y (14) (2+)
825.66174	624.0
826.77863	34.3
827.64948	34.4
828.37469	16.3
829.20209	7.2
830.52435	29.5
832.36145	18.4
833.29865	118.6
834.32819	33.5
835.12933	16.5
836.57013	10.6
838.15582	75.1
838.76398	16.7
839.91144	79.7
840.80231	14.5
841.40924	22.0
843.21570	36.6
844.33820	40.5
846.27368	73.8
847.27655	28.2
848.54004	21.4
849.47803	67.2
850.16541	20.4
850.98737	13.3
851.81842	43.9
852.62262	17.6
853.89447	11.5
854.97681	47.2
855.93549	39.2
857.14008	5.7
858.41339	25.6
861.36963	163.4
862.42200	52.3
863.14288	17.9
864.73016	58.3
865.55261	22.0
866.19232	12.5
867.12189	16.7
868.69183	58.8
869.60443	95.9
870.40118	7.5
871.38647	14.0
872.38422	47.3
873.12079	7.0
875.75940	15.1
877.21381	140.8
878.36310	376.7	b (16) (2+)-H2O
879.11761	111.5
879.82428	58.8
880.54303	3.9
882.84393	22.4
885.49359	12.3
887.32361	475.4	y (7) (1+), b (16) (2+)
888.62506	264.2	y (15) (2+)-H2O
889.48566	173.7
890.48071	20.7
891.34467	9.1
893.75262	17.4
895.02667	52.0
896.69720	17.1
898.35016	595.0	y (15) (2+)
899.30951	217.5
900.33954	36.3
901.02026	8.3
902.68701	33.1
903.29230	20.5
904.54425	4.7
905.96124	10.6
906.84357	17.7
907.51508	25.5
908.46289	26.0
909.66022	100.0
911.03687	22.0
912.25531	98.8
913.23236	30.4
914.14166	52.3
915.35480	56.6
916.75024	37.7
917.42944	13.7
919.15546	46.8
920.07086	71.9
921.63226	46.3
922.33807	4.1
923.49121	42.4
925.26190	94.7
926.59564	28.9
927.61115	45.1
928.63672	55.3
929.76117	127.1
930.52881	66.5
932.12994	4.2
933.52374	29.2
934.18011	5.1
935.33380	28.6
936.35504	47.0
937.49390	142.0
938.30566	136.7
938.92914	82.5
939.59906	32.1
940.67413	6.1
941.85089	10.2
942.48029	20.7
944.39227	14.7
945.02490	15.5
945.82928	23.3
947.39923	16.2
948.85394	88.7
949.60663	3.7
950.54547	14.4
952.24957	22.3
953.43848	19.5
954.61139	64.7
955.93268	97.8
956.80597	24.2
957.67474	68.6
958.36743	56.3
959.12250	10.8
962.46161	146.6
963.29840	40.4
964.20728	12.4
965.28839	19.0
966.64630	17.8
967.45972	33.0
969.04254	65.8
970.22955	98.4
972.30811	170.7
973.48651	92.0
974.65332	18.0
975.71503	37.1
976.98212	112.6
977.93121	503.2	b (17) (2+)
978.93500	108.6
979.80988	90.9
980.69452	16.0
981.47656	7.9
984.51935	57.9
985.59650	10.2
986.26099	14.1
987.31866	4.8
989.44305	12.8
991.10791	124.5
992.04559	57.2
993.18536	84.4
994.08038	160.4
994.94427	8.2
995.60791	11.8
996.21362	22.8
997.40186	19.5
1000.34985	523.1	y (17) (2+), y (18) (2+)-P
1001.44415	97.7
1002.60931	117.7
1003.54150	105.3
1004.51898	9.5
1005.32660	17.8
1007.21027	41.0
1008.22363	137.4
1009.07623	22.4
1010.35101	48.3
1011.45728	37.4
1012.34283	78.9
1013.34985	25.1
1014.22101	7.0
1014.85522	49.7
1016.39038	22.2
1017.20605	7.2
1018.29425	18.0
1018.95111	33.3
1019.94098	24.1
1021.51617	32.2
1023.21344	42.8
1024.72827	118.5
1026.39087	7.2
1028.13647	42.0
1028.92151	34.2
1030.77148	48.2
1031.51074	38.0
1032.88428	28.7
1033.62354	292.0	y (8) (1+), b (18) (2+)-H2O
1034.40527	268.7
1035.11108	73.6
1035.75879	32.8
1036.98901	94.7
1037.77649	77.0
1038.41089	25.8
1040.20093	1218.9	y (18) (2+)-NH3, y (18) (2+)-H2O
1041.10596	822.0
1042.12317	120.5
1043.13586	47.5
1044.10669	68.2
1045.69543	55.6
1047.14038	20.7
1049.07349	5217.8	y (9) (1+)-NH3-P, y (18) (2+)
1049.90479	2188.4
1050.52588	635.5
1051.38416	25.2
1052.30237	60.7
1054.22986	21.7
1054.90417	27.9
1055.91284	58.5
1056.81226	4.9
1057.46521	21.6
1058.90674	127.1
1060.12109	23.1
1060.88574	12.5
1061.70654	53.4
1063.69482	136.3
1064.41528	80.9
1065.54639	57.9
1066.50513	6.4
1068.04956	27.8
1068.66443	24.4
1069.73853	7.3
1071.24097	20.9
1073.59460	30.3
1075.18359	3.9
1077.26440	147.4
1080.61584	65.4
1081.57935	4.1
1082.43994	35.7
1083.28198	33.6
1084.24878	19.1
1085.90845	210.7
1086.72327	42.5
1087.79614	23.3
1089.79797	3.9
1090.53271	35.2
1091.40540	12.7
1092.37097	5.6
1093.58142	8.3
1095.39697	40.3
1099.02539	83.5
1101.06860	32.6
1104.70117	27.4
1105.49976	10.9
1106.20654	23.7
1107.50037	26.2
1109.11926	47.5
1110.27417	76.4
1114.32520	8.9
1115.09204	21.4
1116.09961	31.6
1117.54712	7.9
1118.44434	9.7
1120.15649	14.1
1122.39111	14.0
1123.55408	5.2
1125.23071	203.8
1126.31787	173.9
1127.38318	74.1
1128.27905	11.2
1131.92456	25.0
1137.96790	4.5
1139.11670	16.9
1140.22839	29.9
1141.10510	12.4
1142.39075	2.5
1143.96252	52.1
1145.55469	42.7
1149.55017	24.7
1153.43115	51.0
1154.03882	5.6
1155.17053	26.1
1157.46851	9.9
1159.16284	11.5
1160.29980	19.1
1161.43091	17.1
1162.03943	16.5
1163.31726	102.1
1164.27026	81.7
1165.45520	6.1
1166.60498	12.4
1171.20044	19.2
1172.19250	11.3
1174.34717	31.6
1176.39380	19.9
1176.99756	12.3
1178.35376	9.3
1179.07544	10.0
1180.47656	19.5
1182.26147	34.6
1183.18823	20.6
1184.01697	23.4
1190.80469	11.5
1192.74768	9.9
1199.74011	11.5
1202.36353	20.8
1203.41577	3.7
1204.86560	19.1
1205.90894	22.2
1206.59180	21.2
1207.33398	16.8
1209.39160	5.0
1210.41577	45.1
1211.27246	35.4
1212.18542	28.9
1213.30750	24.5
1216.38220	9.1
1220.43652	144.7
1221.32336	68.4
1222.52393	11.4
1225.37561	5.6
1228.39502	27.6
1232.27917	14.7
1233.40210	6.3
1234.23816	12.1
1236.57007	1.6
1239.32092	4.1
1241.48804	7.8
1246.45056	27.2
1251.56860	11.1
1255.40063	7.6
1257.53809	11.9
1258.14429	15.2
1260.02405	10.1
1265.35327	32.0
1266.29248	6.1
1267.44019	3.0
1270.07117	15.3
1271.42542	7.0
1272.15967	4.5
1272.90002	5.5
1275.15613	3.0
1282.88330	5.2
1285.81775	10.2
1288.53381	14.4
1289.19055	1.8
1290.28088	21.2
1291.23059	26.6
1292.42065	33.9
1293.50061	11.9
1295.80420	11.6
1298.40393	35.7
1299.88049	28.9
1301.25342	21.1
1303.25317	3.0
1307.54163	15.0
1309.29163	104.4
1310.34985	70.3
1311.37292	181.8
1312.46692	128.2
1313.31409	38.6
1314.39783	9.8
1316.36877	3.0
1321.65723	14.0
1324.01550	9.4
1326.10217	16.0
1327.25610	7.1
1330.44250	12.4
1332.42529	7.1
1333.24170	19.2
1334.33459	41.7
1335.73230	3.4
1337.74182	5.9
1343.28259	6.1
1349.13062	7.3
1351.38306	4.5
1353.60474	7.0
1360.33655	9.8
1361.35205	11.5
1365.33313	21.2
1366.87830	11.9
1368.68506	9.0
1371.31213	8.6
1376.27649	11.3
1379.04309	4.1
1382.41833	5.3
1387.34888	15.6
1388.59436	3.2
1390.36218	24.9
1392.42615	9.3
1394.87292	3.6
1397.48352	6.4
1398.14453	4.8
1400.30994	5.9
1403.45569	21.1
1410.26025	11.2
1415.61804	16.2
1419.47937	6.3
1420.52100	11.1
1423.66663	8.5
1435.14563	5.5
1437.63220	21.0
1441.99524	20.8
1445.36682	10.1
1446.36780	19.2
1448.21936	5.4
1453.90027	9.6
1458.34070	232.5
1459.50732	184.8
1460.53503	42.6
1462.45056	13.5
1465.40796	18.0
1478.66675	14.2
1482.72522	8.8
1484.60107	5.5
1491.24475	8.7
1505.34277	8.6
1507.36023	22.3
1514.64600	6.8
1523.96826	4.1
1524.62219	6.7
1526.46936	8.2
1527.07080	10.1
1527.97144	3.0
1532.79236	26.0
1535.18872	9.0
1539.47791	14.8
1540.67224	36.2
1541.67651	16.2
1543.66907	32.3
1545.20361	4.0
1551.32410	11.3
1552.37781	7.9
1557.32544	62.7
1558.54016	30.3
1559.33167	20.4
1604.42798	46.4
1606.63367	2.5
1608.12219	17.4
1612.53052	8.8
1622.12073	10.4
1628.31946	5.1
1644.56482	2.9
1645.96594	15.5
1649.43579	11.3
1697.79797	22.9
1699.63013	13.0
1700.69556	5.8
1773.54614	4.4
1774.51831	10.1
1776.57166	13.6
1800.85425	4.1
1825.42444	11.9
1855.20911	3.4
1878.84900	8.3
