# Supplementary material for: Phosphoproteomic Analysis of Platelets Activated by Pro-Thrombotic Oxidized Phospholipids and Thrombin
Source: PLoS One. 2014 Jan 6;9(1):e84488. doi: 10.1371/journal.pone.0084488 (PMC3882224; doi:10.1371/journal.pone.0084488)
Supplement: Annotated Spectra S5 — (ZIP) [file pone.0084488.s008.zip › TFPGFFSPMLGEFVSETESR_-19_2_172340.txt]

m/z	i	matches
333.49365	17.9
334.56570	37.0
342.23331	7.7
345.26685	18.2
354.29279	3.3
364.24762	5.5
367.58771	11.8
373.45395	4.7
376.32642	16.6
381.30777	16.8
383.27853	5.4
384.37598	8.3
393.34814	3.0
404.28391	5.1
407.23483	16.6
413.31012	7.1
415.11026	28.2
417.62933	8.8
421.37811	42.8
422.52411	30.0
424.11871	13.4
425.36481	3.0
428.32227	18.4
429.26694	9.0
431.56558	8.6
435.45840	3.3
436.61169	27.1
437.87952	11.9
438.52478	6.9
440.36740	26.5
444.26358	39.6
448.95892	14.9
450.32874	15.3
452.49695	15.4
456.52615	14.9
457.71146	16.9
461.23294	41.0
463.10034	16.6
467.07233	27.0
472.15906	4.5
474.10349	8.3
475.43622	35.3
478.48279	4.2
479.22342	18.7
480.20236	14.9
487.15457	52.4
488.11661	8.6
490.36423	7.4
492.36374	25.5
493.63141	24.9
497.88687	31.5
499.36346	11.0
502.27863	4.4
504.11954	5.6
505.21051	15.1
508.26791	18.8
511.50665	3.9
515.18640	3.6
516.15967	41.2
517.46619	22.8
518.25769	23.3
522.34619	2.7
523.16333	23.0
525.22272	6.9
532.36462	139.0
533.37317	43.3
534.23651	5.1
536.19794	73.3
537.07373	16.9
538.44061	89.7
539.14404	6.8
548.16071	14.7
550.13196	93.0
551.41260	5.4
552.08936	9.3
554.30542	7.5
556.21680	26.6
557.16693	34.3
559.29688	10.8
560.31189	8.9
563.30139	11.3
565.07111	7.8
566.30566	6.0
567.89331	10.7
572.30737	33.6
573.40869	3.7
575.77032	22.0
577.40802	3.6
578.49353	4.2
580.25342	7.8
581.44836	6.5
582.43201	33.6
583.49780	24.1
584.33209	8.5
585.24524	38.2
587.38690	30.2
591.23059	38.6
594.35669	29.8
596.44989	3.8
597.24634	6.3
599.28723	9.5
600.26172	26.9
602.79761	77.6
603.87439	35.9
607.57813	9.7
609.73083	31.3
610.58142	12.1
614.28735	23.1
615.28333	30.5
616.73352	44.2
619.28571	50.8
620.40576	7.3
621.35773	42.5
622.43030	19.7
623.27100	13.7
624.89063	7.4
629.72705	27.8
633.43097	34.1
634.49744	4.5
635.19897	9.2
637.48383	36.2
638.30096	44.3
639.47931	19.5
641.07117	13.1
642.56531	5.7
644.11279	4.2
645.54187	7.6
646.49500	15.4
648.13562	5.4
650.34619	6.3
651.68274	11.0
653.30164	29.9
655.19348	33.5
657.30151	9.9
658.89490	18.5
659.62219	10.9
661.62488	7.4
663.12073	34.8
664.45746	17.0
665.60071	3.6
669.54504	8.0
670.54736	14.8
672.32666	14.7
673.30579	39.2
675.37097	25.8
676.34814	27.4
677.97321	19.9
679.35822	216.3
680.50623	82.2
681.20239	43.0
683.60352	46.9
684.46387	12.0
686.86670	3.5
688.31055	6.9
690.40558	374.7	y (6) (1+)-P
691.48944	128.6
692.28210	14.6
694.11426	25.2
695.22540	34.3
696.12708	6.6
697.19482	197.9
698.27429	55.5
699.21204	8.9
701.57959	42.1
703.94592	5.9
705.34296	15.8
706.97803	31.1
708.35132	39.6
709.46143	19.6
711.56512	12.7
713.65704	42.0
714.53589	12.8
716.41187	14.3
717.93201	6.9
719.83557	25.0
721.71277	20.1
722.47009	5.7
723.39600	7.5
724.48401	8.8
727.48047	4.8
728.47119	35.3
730.45422	12.2
731.21033	39.1
732.20435	46.5
734.56024	19.9
735.25635	14.7
736.36633	28.5
737.32343	13.1
738.28174	4.1
740.59796	31.7
741.92322	10.7
745.19611	46.2
746.39612	8.7
748.44739	140.8
749.27490	29.5
750.39233	22.0
751.15295	24.6
756.09509	50.4
757.50116	3.0
758.48584	29.4
759.49561	22.7
761.50623	29.7
762.20618	26.7
764.40900	15.4
766.48615	193.7
767.33673	31.6
768.05774	8.7
770.11047	67.1
771.14246	10.4
772.26508	52.0
774.16425	50.0
775.72046	60.1
776.57751	23.3
777.88770	24.5
779.42340	15.9
780.17438	31.6
781.37567	53.5
783.13995	65.3
784.27167	90.6
785.37115	94.5
786.08069	23.6
787.74445	143.7
788.38678	470.7	y (6) (1+)
789.33917	274.5	y (7) (1+)-P
790.48926	29.0
791.68854	5.7
802.40369	31.1
804.42804	19.9
807.56012	13.9
808.57806	16.4
812.54303	7.2
813.65820	12.4
817.13031	35.2
817.85583	7.3
820.55884	3.9
822.32227	5.1
823.35645	37.5
825.31372	41.8
826.55261	37.7
827.28406	37.7
828.36096	3.3
832.19348	7.7
835.45972	4.7
837.06616	13.3
837.96350	22.0
838.88049	6.9
841.17212	31.1
843.19189	13.4
844.60095	49.7
845.74915	12.0
846.81995	15.0
847.44727	25.0
848.16431	50.0
849.40552	26.7
850.18787	9.8
851.42358	28.8
853.03894	25.3
857.47803	6.0
858.60815	31.3
859.47986	8.6
860.51453	39.8
861.73743	59.1
863.65698	21.8
865.82629	23.7
866.78845	30.2
868.71521	5.4
870.17883	15.6
871.68091	93.8
873.41492	11.4
876.59485	68.0
877.53125	146.0
878.36218	82.3
879.25916	42.6
880.25793	12.5
881.59839	3.3
882.73315	8.1
885.40906	20.0
887.35583	136.1
888.38342	49.0
889.09180	20.7
890.25586	29.5
891.52844	11.6
893.60083	8.0
897.61511	2.1
898.50354	31.2
899.45203	79.9
902.35413	2.7
903.59314	4.5
904.44348	8.0
906.38525	31.7
907.92053	8.8
909.20142	4.5
911.13293	20.6
913.81445	44.4
915.20508	41.5
916.61536	7.1
917.68408	8.9
918.62158	40.9
919.66882	8.8
920.99524	52.1
922.49866	52.8
923.31873	95.0
923.99402	49.3
925.18274	95.6
926.33960	49.4
927.55481	10.1
928.67371	52.9
930.46582	43.0
931.08081	69.1
931.69861	4.5
933.46399	34.6
934.11646	49.4
936.40637	241.1	y (8) (1+)-P
937.57202	79.8
938.81091	10.2
939.48816	5.4
940.50098	46.2
941.29907	38.3
943.40198	30.2
944.85730	51.9
946.31091	47.7
947.53821	19.8
948.81702	97.5
950.97546	25.5
952.72314	69.5
954.09888	27.5
954.95959	28.2
957.45984	55.1
958.75037	4.2
959.73096	2.5
962.80066	114.7
963.63477	34.5
964.77087	9.8
967.17346	24.7
967.78381	4.8
968.66492	23.2
969.39111	9.4
971.93738	22.0
973.60718	35.9
974.23669	15.7
975.24878	6.4
976.28528	26.3
977.65759	17.0
981.03210	46.1
983.18347	76.8
984.71484	69.0
987.65540	37.4
988.42688	27.8
989.22717	3.1
990.76086	110.7
991.44861	137.2
992.23596	225.1	y (18) (2+)-NH3-P, y (17) (2+)-NH3
993.32593	68.3
994.42676	112.7
995.49414	36.5
996.65991	32.4
997.41003	46.9
1000.22388	3049.3	y (17) (2+), y (18) (2+)-P
1001.05249	1335.9
1001.73962	112.5
1002.95776	100.0
1003.88513	59.4
1005.04321	17.5
1006.11914	20.8
1007.54797	53.4
1008.32031	8.7
1009.59595	88.1
1010.81543	63.7
1012.42981	81.0
1013.59021	103.1
1014.95129	3.0
1016.30151	52.1
1017.47449	44.4
1019.12646	61.6
1020.20532	63.2
1022.28247	50.5
1022.93933	26.6
1024.51050	88.5
1025.43091	116.6
1026.34253	58.8
1027.45557	77.5
1029.00378	81.9
1031.03333	129.5
1032.38843	63.7
1034.33545	229.5	y (8) (1+)
1035.62207	163.2
1036.66650	51.7
1037.52026	83.6
1040.19751	743.5	y (18) (2+)-H2O, y (18) (2+)-NH3
1041.10657	253.4
1042.16284	36.6
1043.29248	13.0
1043.93921	66.9
1044.61487	29.0
1045.66357	10.0
1046.57410	52.8
1047.61133	80.7
1048.89465	2381.7	y (9) (1+)-NH3-P
1049.61731	4377.1	y (18) (2+)
1050.53540	542.7
1051.26099	44.5
1052.26733	43.7
1053.39990	96.6
1054.24768	39.8
1055.52991	3.0
1056.68970	119.4
1058.04956	95.5
1059.29578	10.1
1060.34863	81.8
1061.35229	48.2
1062.21484	90.9
1063.28503	47.8
1064.24500	74.7
1065.64453	18.9
1066.50183	32.3
1067.30811	33.7
1067.93774	62.5
1069.02319	73.0
1070.31677	48.3
1071.84863	63.6
1074.01868	116.9
1075.06470	101.7
1076.34399	129.1
1077.45618	101.5
1078.30627	22.2
1079.02661	34.4
1079.66956	137.6
1080.57104	40.5
1081.73181	63.0
1082.44116	24.9
1083.27185	36.2
1084.69250	88.9
1085.42896	83.9
1086.23999	227.2	b (19) (2+)
1086.95129	34.4
1087.86023	63.9
1088.83752	123.5
1090.63977	123.9
1091.53552	89.5
1092.51062	88.1
1094.23047	82.3
1095.16626	107.6
1095.92017	32.5
1096.92676	91.0
1097.95190	196.2
1099.00122	39.1
1100.19531	3.8
1100.92603	43.9
1101.68066	102.6
1102.63647	25.3
1103.75049	214.1
1104.63232	55.7
1105.78516	204.9
1106.62805	181.4
1107.33057	207.3
1108.34399	270.4
1109.31348	209.1
1110.68005	71.7
1112.37292	187.4
1113.28296	189.2
1114.36597	401.0	y (19) (2+)-NH3
1115.07446	554.0	[M+2H] (2+)-H2O-P
1115.82581	644.7	[M+2H] (2+)-NH3-P
1116.59741	224.5
1117.49365	145.4
1118.24060	92.9
1118.98071	46.9
1119.89624	30.0
1120.69006	145.8
1121.64844	209.2
1122.82703	673.6	y (19) (2+), y (10) (1+)-P
1123.65430	1730.6
1124.49487	3690.4	[M+2H] (2+)-P
1125.53345	718.5	b (10) (1+)
1126.57861	169.2
1127.69946	309.5
1128.53223	138.0
1129.54651	79.0
1130.70752	81.9
1131.73193	103.3
1132.51843	144.9
1133.56543	405.8
1134.47485	256.6
1135.26160	149.5
1135.91626	162.1
1137.17383	98.7
1138.34229	311.0
1139.10376	628.0
1140.09375	349.8
1141.23975	314.3
1142.06812	145.2
1142.86707	287.8
1143.69629	205.8
1144.90332	367.9
1145.76941	400.2	y (9) (1+)-NH3, y (9) (1+)-H2O
1146.51001	193.3
1148.09485	205.0
1149.20251	192.6
1150.22095	116.0
1151.15625	44.7
1152.11279	112.8
1153.18970	263.9
1153.95801	291.5
1154.56738	545.4
1155.45264	632.8	[M+2H] (2+)-NH3-H2O
1156.47485	279.2
1157.43604	124.6
1158.44934	127.9
1159.36780	130.6
1160.28088	117.1
1161.42969	126.8
1162.94507	124.4
1163.93994	123.4
1164.55347	10.5
1181.38086	16.0
1182.77832	29.7
1184.47510	42.3
1185.29407	18.1
1191.84326	66.3
1192.86145	51.6
1193.77185	2.7
1195.56689	16.8
1198.40698	29.6
1200.30200	22.0
1201.35413	55.0
1202.41040	68.1
1203.14514	38.5
1204.15039	67.2
1205.52136	25.8
1206.86060	3.6
1208.42480	19.5
1209.44080	24.5
1210.41272	15.8
1211.04224	9.4
1212.53857	43.7
1213.56091	4.6
1215.27612	29.6
1216.62256	42.4
1218.20032	92.9
1220.37573	478.6	y (10) (1+)
1221.46533	395.8
1222.64380	41.4
1223.28638	13.4
1223.92847	24.0
1224.71387	22.0
1225.35522	4.1
1227.62952	38.4
1228.45679	15.1
1229.58142	3.0
1230.86768	31.6
1231.55225	24.2
1232.52612	96.3
1234.35291	73.9
1235.32935	65.4
1236.96765	23.9
1238.08594	92.9
1239.13135	95.3
1239.91064	38.6
1240.66394	20.3
1241.81055	32.2
1243.10596	19.1
1243.95508	26.1
1244.74792	24.6
1246.47314	12.4
1248.02271	33.5
1249.40356	63.5
1250.32800	89.1
1251.69495	5.9
1252.42236	30.4
1253.26660	53.3
1254.12415	11.8
1255.22900	51.6
1256.32495	3.6
1257.22632	24.9
1258.42407	11.1
1261.72852	32.6
1263.06384	50.4
1264.45825	70.9
1265.22864	28.5
1265.86987	11.6
1266.61841	9.5
1269.11426	53.0
1270.58472	46.5
1271.56006	18.4
1272.40405	16.0
1273.23669	7.8
1276.02417	37.6
1276.70752	26.4
1277.92688	50.8
1279.87158	25.7
1282.77625	82.7
1283.43237	65.8
1284.28223	27.4
1284.88965	26.0
1285.51221	32.8
1287.99377	31.9
1289.11121	20.7
1291.33289	31.3
1292.47656	21.7
1293.61475	55.8
1294.24951	78.9
1294.93457	19.6
1295.56091	15.2
1296.52283	35.3
1297.24390	43.4
1299.01929	26.8
1300.96692	78.3
1301.71094	26.9
1302.58862	52.0
1303.66760	18.6
1305.27039	19.7
1305.96240	24.9
1307.71680	16.6
1309.55396	215.2
1310.73560	187.9
1311.49170	92.0
1312.50452	126.8
1313.66235	30.6
1314.69861	55.8
1315.78442	6.8
1316.60083	40.5
1317.39551	10.2
1318.05798	22.5
1319.76831	17.8
1321.36743	24.5
1322.44141	8.9
1323.88757	49.4
1324.61353	42.7
1325.58960	45.7
1327.17029	4.5
1327.80347	9.0
1330.28284	87.9
1331.15588	30.5
1331.92773	42.9
1333.41797	276.2	y (11) (1+)
1334.40930	100.7
1335.54956	44.2
1336.35388	33.1
1343.14087	26.9
1344.22717	99.5
1348.14978	48.1
1349.79944	15.4
1351.30627	59.2
1353.02966	30.4
1353.98059	6.1
1355.43445	11.6
1356.34998	11.0
1357.15027	12.5
1360.17786	39.9
1361.79163	63.8
1363.85779	64.3
1365.05603	12.3
1366.69800	73.5
1367.87048	95.6
1369.07654	46.2
1370.04712	48.3
1371.29919	9.2
1372.69336	23.4
1374.11560	7.4
1375.34863	43.1
1376.06726	35.1
1377.09607	15.2
1378.37769	32.4
1379.83313	72.1
1380.52783	3.6
1383.23059	56.0
1384.48889	22.8
1385.37000	67.8
1386.57043	13.9
1388.38733	35.7
1392.90247	24.8
1393.53577	9.3
1395.11707	10.7
1396.00195	6.3
1397.13220	34.6
1398.69641	32.5
1399.58093	5.1
1400.25989	30.3
1401.56555	22.0
1403.42090	64.6
1405.05872	23.0
1407.27991	17.2
1408.69836	5.9
1410.21643	21.4
1411.02649	103.0
1412.04810	84.3
1412.84619	45.5
1413.56177	55.0
1414.35876	3.5
1415.61609	89.9
1416.83997	64.5
1418.48816	28.9
1419.51440	11.9
1420.94104	30.0
1422.54358	17.5
1423.65112	37.8
1424.60632	4.8
1425.88818	19.8
1426.65393	31.2
1427.39783	48.8
1431.15613	36.4
1432.16309	37.0
1433.13220	83.5
1433.81567	67.5
1434.78479	16.1
1436.61462	11.3
1437.50891	35.2
1440.10168	44.3
1441.15686	122.3
1441.84021	2.2
1442.46521	23.4
1443.91833	43.4
1445.36414	54.2
1446.60803	60.4
1448.07605	30.1
1449.53003	66.1
1450.34717	34.4
1451.27625	72.7
1451.91943	20.7
1455.76782	11.3
1458.37537	166.3
1459.44385	109.7
1460.89563	112.5
1461.90210	55.7
1463.01965	67.3
1463.79773	266.9	y (13) (1+)-P
1464.61609	388.1	y (12) (1+)
1465.42041	92.8
1466.52246	120.2
1467.18250	8.1
1468.52209	47.7
1469.60413	66.0
1470.98010	41.4
1471.64978	5.0
1472.47546	36.3
1473.43677	24.4
1478.35327	15.8
1479.24939	97.7
1480.98718	74.5
1482.03918	55.6
1482.67212	43.3
1484.15405	27.6
1485.47485	13.2
1486.77209	32.1
1489.81897	78.2
1491.72131	55.4
1492.61877	9.0
1493.65698	11.3
1495.06372	25.0
1496.67737	25.4
1497.95374	65.7
1499.75317	48.7
1501.79700	4.5
1502.86877	19.2
1504.80896	7.8
1505.61121	20.9
1507.47888	10.8
1508.82214	20.5
1509.68335	38.2
1510.97375	18.6
1513.47656	19.3
1514.54651	24.3
1515.54358	21.0
1516.31238	10.0
1517.17737	16.1
1518.77771	31.4
1519.94324	12.2
1521.04236	40.2
1521.65076	66.2
1522.60754	74.9
1523.60657	82.0
1524.45520	27.2
1525.50623	8.7
1526.53296	35.8
1528.58130	5.7
1530.38525	11.9
1531.44006	20.3
1532.57788	14.9
1533.89417	25.8
1534.96997	8.0
1536.28845	35.4
1537.72607	51.1
1538.55920	22.7
1539.46716	195.0
1540.43323	133.4
1541.45703	50.0
1542.50598	117.8
1543.43555	45.1
1544.47925	58.5
1545.61340	18.2
1547.54333	25.2
1549.78174	116.6
1550.77405	90.9
1551.62598	133.2
1553.02625	9.5
1554.08533	73.7
1554.81458	28.8
1555.63416	19.6
1557.52209	203.0
1558.39880	206.7
1559.52197	200.7
1561.52295	711.9	y (13) (1+)
1562.49402	640.7
1563.46851	259.3
1564.71924	46.7
1567.58447	13.9
1568.54016	23.6
1569.23560	10.5
1570.76306	11.9
1571.59253	50.3
1573.31262	16.9
1575.11389	54.6
1576.14771	28.9
1576.75793	26.2
1580.32458	98.2
1581.35083	3.8
1582.27893	18.5
1583.45740	35.0
1586.32166	43.5
1588.20459	58.7
1589.00769	38.9
1589.78894	10.7
1591.54260	17.7
1595.46606	42.4
1596.20862	14.1
1597.41687	21.7
1598.82654	10.7
1599.93945	37.6
1601.01978	17.3
1601.77551	58.6
1603.84717	23.0
1604.67798	61.7
1607.26282	5.6
1608.38538	11.0
1609.52856	36.7
1611.26135	22.1
1613.05469	47.2
1614.23291	5.2
1616.85193	80.1
1618.77332	5.1
1620.61853	44.5
1621.53357	14.3
1623.22546	17.4
1626.27161	10.7
1627.44312	78.8
1629.45325	14.6
1630.38684	115.1
1631.16174	33.8
1632.04041	20.2
1633.12805	30.7
1634.60266	9.2
1636.52234	16.1
1638.20996	6.0
1640.13892	46.2
1641.92761	61.5
1643.31677	13.7
1644.13831	12.8
1644.76965	35.2
1645.63586	19.6
1646.27222	22.4
1647.03784	21.2
1648.64587	591.3	y (14) (1+)
1649.60742	314.9
1650.62866	125.1
1651.59460	21.6
1652.46863	11.0
1654.93677	100.0
1655.67126	41.0
1657.92249	34.8
1658.59949	32.4
1659.67029	33.4
1661.86841	13.4
1663.42371	39.0
1664.96204	27.1
1666.67932	48.6
1674.29114	61.3
1675.35950	17.0
1677.71301	61.4
1681.29700	40.8
1682.29871	28.9
1683.71643	55.0
1685.56482	3.1
1687.69556	28.6
1691.72034	12.6
1693.97681	9.5
1696.49548	10.2
1697.75061	83.9
1698.63110	88.1
1699.97583	22.2
1700.62817	16.0
1707.19067	12.2
1707.87085	11.5
1709.17456	44.0
1709.85803	8.6
1710.88452	46.2
1712.76599	5.6
1719.36072	5.9
1726.97693	21.3
1729.18396	28.5
1730.87573	15.7
1733.32300	12.0
1736.61609	14.6
1737.71448	12.7
1738.48413	3.3
1739.68689	16.5
1740.94556	3.0
1742.41479	19.9
1755.64587	8.4
1756.62830	86.0
1757.69006	28.9
1761.27954	14.6
1763.54773	11.9
1765.71021	43.7
1766.68188	7.7
1768.79456	21.1
1769.80835	11.8
1771.25183	70.2
1772.70740	3.0
1773.69373	90.6
1775.19373	42.3
1775.82007	51.6
1776.61072	15.8
1777.43579	5.9
1778.05200	6.8
1779.78430	14.0
1780.86609	9.3
1783.81372	6.9
1785.56274	3.4
1788.18774	17.9
1789.92175	9.9
1790.56677	13.7
1795.72534	190.5
1796.80774	195.4
1797.75647	73.2
1801.88843	12.5
1803.41760	30.3
1806.47961	9.8
1808.62585	44.2
1810.96228	21.6
1811.67834	6.5
1815.58704	37.8
1818.32434	11.9
1820.87122	13.4
1822.30298	14.8
1824.65540	31.3
1825.52917	21.1
1826.85071	12.2
1827.75183	24.1
1834.29163	11.6
1836.41541	18.6
1838.01086	5.9
1839.70203	29.0
1840.76440	7.4
1845.97961	30.2
1853.28821	8.7
1854.56482	52.6
1855.20276	10.4
1856.82703	21.3
1857.64368	9.0
1859.03052	21.5
1862.11536	38.6
1866.90100	30.6
1868.93579	13.4
1871.85925	4.2
1872.66577	11.9
1874.78430	41.5
1875.60828	4.7
1876.31274	5.7
1877.81958	10.8
1881.59241	15.5
1889.35486	17.5
1890.70642	13.3
1895.53638	20.8
1902.02075	20.1
1903.23059	8.2
1911.92664	10.4
1912.75171	14.9
1920.88159	14.9
1921.81958	8.1
1923.36499	8.9
1926.02905	7.4
1930.68091	4.5
1937.63562	18.7
1941.59729	14.9
1942.91772	112.3
1943.77661	23.6
1944.70105	14.9
1948.63855	5.0
1959.03381	25.6
1965.01685	31.9
1969.45569	19.0
1974.08704	11.3
1976.20544	24.6
1977.00916	16.4
1982.17249	21.1
1985.20386	16.2
1985.90735	9.6
1987.18433	12.2
1988.07874	8.4
1999.11438	38.3
1999.88306	18.7
