# Supplementary material for: Phosphoproteomic Analysis of Platelets Activated by Pro-Thrombotic Oxidized Phospholipids and Thrombin
Source: PLoS One. 2014 Jan 6;9(1):e84488. doi: 10.1371/journal.pone.0084488 (PMC3882224; doi:10.1371/journal.pone.0084488)
Supplement: Annotated Spectra S5 — (ZIP) [file pone.0084488.s008.zip › TFPGFFSPMLGEFVSETESR_-20_2_158124.txt]

m/z	i	matches
342.17633	8.4
344.34015	5.2
346.28369	11.5
351.39478	4.1
357.29971	7.5
363.28833	2.8
367.17487	5.2
372.38950	6.4
373.15640	16.1
374.48050	20.4
375.28476	3.6
376.33389	4.4
378.03793	5.8
381.27542	4.3
382.47302	1.9
385.33389	14.8
387.18463	2.8
389.30209	6.7
390.00449	35.2
392.33362	8.4
394.19025	4.1
396.26459	2.8
401.27454	12.8
403.20685	16.2
403.84616	17.5
406.45294	8.3
414.23370	7.2
417.43115	21.7
421.21536	51.7
422.29208	38.2
423.24854	9.8
426.28491	15.3
429.10126	9.6
431.42584	5.7
433.04364	12.2
434.26404	4.5
435.99991	22.1
437.30624	24.4
440.88925	11.6
446.31183	10.3
449.57870	43.8
452.42871	13.7
453.50708	19.4
458.57187	15.7
466.35260	23.5
467.59680	9.2
469.52200	37.3
471.26117	14.6
473.53998	7.8
474.38977	75.4
475.41351	50.7
477.21649	23.1
479.30115	7.6
481.21375	1.2
482.15765	2.6
487.47699	10.1
490.33771	11.3
492.44012	95.6
493.46777	35.5
497.40448	1.9
498.53912	3.4
500.27002	14.4
501.14874	5.2
503.44495	4.7
506.54446	12.0
507.45264	6.9
508.14468	14.1
510.45599	3.4
512.13031	11.0
514.11292	26.9
515.26245	8.3
516.39148	50.9
517.38196	51.5
518.02527	2.3
523.11560	2.8
525.38000	9.0
528.53967	13.4
529.44464	25.1
530.55176	18.6
532.42889	89.7
533.70148	36.0
535.13123	12.1
536.09381	78.6
537.31274	20.7
538.48224	100.4
539.54095	36.6
541.54846	13.3
543.58936	5.9
545.15833	15.5
546.26965	7.4
549.85992	68.7
550.55164	61.0
551.27734	12.7
555.22687	10.7
557.03955	5.6
557.70154	10.1
558.33228	5.8
559.41211	12.3
560.30334	16.0
568.44299	28.3
569.14258	3.1
572.02124	34.0
573.25500	38.7
574.46759	13.5
575.30597	6.1
576.34155	10.1
579.44592	3.6
580.37048	6.0
581.53278	31.9
582.28369	2.5
583.32385	25.2
584.39417	12.9
587.25464	4.8
590.43549	13.4
592.78516	2.6
593.52722	4.1
596.31812	8.2
598.37390	16.4
599.79248	29.8
601.23206	16.5
603.05756	47.5
604.47974	26.6
605.47852	4.1
606.58380	9.5
607.29871	5.3
608.59473	5.4
609.45459	22.6
610.52698	2.3
612.61377	7.6
614.45691	20.4
615.50244	14.2
616.70154	8.1
620.61926	2.5
621.60303	100.5
622.55151	11.5
624.54065	12.7
627.95166	3.7
630.15137	3.7
631.53668	21.8
632.25464	12.9
632.97046	14.1
633.64288	4.1
634.30225	16.0
635.32703	8.2
637.71997	38.8
639.23425	7.7
642.25049	7.0
645.53284	33.7
646.63953	35.3
648.44269	14.5
651.53809	38.4
652.81409	20.4
654.51129	14.5
655.33984	9.0
657.19983	21.9
658.56738	14.4
661.54456	10.7
663.85547	30.0
664.48889	14.2
665.32355	3.5
666.72363	10.3
668.31677	9.9
669.32349	36.5
670.36646	31.9
671.14026	11.1
672.58319	41.6
673.41791	36.7
674.23706	7.1
675.66406	5.0
677.57965	5.7
679.25024	170.6
680.49200	100.6
681.38055	19.0
682.43579	28.7
683.29321	28.5
684.44232	12.5
685.39490	16.6
686.26117	28.4
689.40656	4.1
690.41785	289.7	y (6) (1+)-P
691.51294	84.9
692.29321	9.1
693.25793	6.8
694.58344	22.5
695.37091	26.3
697.27258	246.7
698.39148	26.5
699.52594	3.4
700.27557	3.1
701.13989	18.9
702.78192	5.0
703.80780	8.1
705.63525	21.1
706.31287	28.8
707.57117	5.9
708.44275	62.7
709.40759	60.4
710.66479	18.9
712.01764	2.3
713.40161	3.9
714.06500	14.3
715.23676	6.5
716.84375	11.7
717.98242	18.6
720.31323	13.7
721.26263	25.9
722.48535	27.1
723.57129	14.1
724.31226	48.2
725.32703	22.2
725.96826	17.5
728.94702	84.5
731.46405	7.1
732.72467	34.1
734.06946	16.8
736.43243	16.7
738.21326	22.6
739.40869	3.4
740.82501	6.0
742.08374	15.8
745.39465	46.0
746.99109	43.9
748.27356	114.6
749.27832	78.6
750.36127	4.3
751.04742	9.2
754.43158	39.8
755.50812	9.0
756.30054	34.9
757.33960	20.0
758.57605	57.5
759.21680	22.4
764.27686	14.1
766.26172	185.0
767.37531	72.7
768.30298	3.4
769.52454	14.2
770.26599	35.0
771.28271	59.0
772.86304	45.4
775.31635	22.1
777.14868	16.0
778.39221	19.5
780.76477	15.9
781.55078	12.7
783.03735	7.8
784.34637	111.7
785.29138	107.2
786.23022	22.1
788.22522	459.0	y (6) (1+)
789.42737	152.0
790.33325	54.7
791.27435	32.6
792.36536	30.1
797.39502	23.6
798.85175	11.1
800.27759	44.9
803.33026	14.2
805.05121	31.8
805.70203	10.3
806.37750	9.4
808.80481	3.4
810.51819	14.7
811.56403	21.1
812.74829	5.7
814.39063	39.5
816.61194	12.7
817.77063	20.1
818.70538	12.3
819.44415	8.5
821.34515	9.6
822.05768	29.9
823.40796	7.1
824.46985	5.0
826.34143	2.3
827.56372	18.7
828.23108	3.5
829.48682	29.3
830.28247	30.8
832.49475	14.6
834.45728	3.7
835.24731	16.9
836.60181	12.2
837.55823	36.2
839.58362	9.5
841.38892	50.0
842.21094	22.2
843.05981	33.2
844.13818	31.7
845.76306	54.9
846.48486	5.7
847.26099	13.4
848.34534	35.5
849.44263	53.2
850.48486	2.9
851.34814	33.1
852.16187	12.0
854.30554	29.7
855.24109	16.0
857.82007	11.7
858.60242	30.8
859.64685	12.4
860.48523	20.8
861.18982	10.9
862.50171	78.5
863.56921	5.8
864.32361	25.3
865.51538	11.6
867.59070	11.0
870.48608	30.3
872.69714	3.2
873.44177	9.8
874.50916	21.9
875.53748	4.1
877.18188	78.5
878.34741	89.0
879.54932	8.0
880.27856	12.5
881.11108	10.0
881.81799	6.3
882.66479	23.8
883.42395	24.8
885.32288	28.6
886.28284	41.6
887.29468	271.0
888.47083	118.6
889.33777	30.7
890.20044	13.3
892.31262	3.1
893.26709	44.2
894.16370	7.3
895.86292	3.6
897.06665	31.0
898.21790	27.9
899.28845	45.2
900.02356	3.6
901.74451	7.1
903.05090	21.0
904.71265	32.0
905.65283	3.5
906.37488	5.6
907.69177	30.0
909.32837	49.2
910.60205	8.8
911.66589	17.1
912.34070	12.9
914.34045	16.8
915.30017	18.5
916.70374	35.6
917.45947	37.1
918.09558	5.0
919.62573	17.4
920.34778	15.0
921.34448	24.9
922.64075	54.4
923.35071	20.3
926.58057	12.2
927.27148	19.7
928.08862	7.6
929.49609	35.7
930.47827	38.8
931.28674	32.0
931.90417	12.1
933.76355	15.3
934.37854	23.0
935.18140	12.9
935.88245	12.0
936.71533	73.5
937.67200	81.5
938.76843	20.3
939.51245	6.1
940.16309	23.1
941.41345	16.5
942.53113	65.3
944.36487	22.6
945.29211	16.2
946.29663	30.5
948.01782	5.4
949.64636	24.0
950.43738	15.1
951.70166	2.8
953.21118	8.8
956.13696	44.8
957.08484	36.3
958.42285	5.7
959.97363	7.7
961.28650	34.7
961.92981	26.2
962.98865	93.1
964.58069	72.9
966.43567	2.1
967.13086	46.5
967.76721	3.8
968.90222	52.5
969.88599	19.3
972.75842	81.7
973.54773	62.9
975.26660	31.4
976.93188	48.8
978.60181	26.1
981.27173	94.0
982.63184	6.1
983.64612	39.5
984.82507	12.3
985.72827	13.4
986.73889	36.3
987.61621	4.7
989.29932	35.3
990.48657	54.0
991.55823	167.1
992.18884	97.0
992.87280	114.5
994.21362	219.0
994.97327	54.3
995.57813	38.0
996.51758	29.4
998.72021	21.3
1000.25195	3054.9	y (18) (2+)-P, y (17) (2+)
1001.23608	1428.2
1002.29492	162.2
1003.17578	71.1
1004.29919	37.3
1004.98047	13.0
1005.80371	64.1
1006.47217	7.2
1007.60962	47.5
1008.38452	68.7
1009.20996	25.5
1010.25415	26.2
1011.07471	37.6
1012.28247	155.5
1013.36035	135.8
1014.50366	33.9
1015.34668	36.1
1016.36426	104.4
1017.28809	109.8
1017.97461	36.5
1018.64246	8.1
1019.53394	19.5
1020.41479	55.4
1021.44214	46.6
1022.45886	65.2
1023.49500	182.2
1024.37659	87.0
1025.53040	41.1
1026.23853	20.4
1026.84595	49.7
1027.73633	15.4
1028.61963	8.5
1029.72192	27.4
1031.15942	104.1
1031.79199	12.9
1032.88049	39.3
1034.39014	327.6	y (8) (1+)
1035.52075	76.5
1036.41455	84.2
1037.60022	29.8
1039.12915	74.7
1040.19495	988.6	y (18) (2+)-H2O, y (18) (2+)-NH3
1041.16870	452.7
1042.21313	112.3
1042.85706	69.5
1044.29077	71.9
1045.12793	83.3
1046.05090	68.3
1046.96350	8.5
1047.57202	25.4
1049.19226	5744.1	y (18) (2+), y (9) (1+)-NH3-P
1050.16931	2066.3
1051.74524	88.9
1052.51489	144.8
1053.43420	22.2
1054.49023	17.5
1055.10986	46.6
1055.78235	14.5
1056.47852	117.9
1057.68689	19.4
1058.45056	115.3
1059.70850	67.6
1060.93921	149.8
1062.74561	59.3
1063.84680	97.5
1064.82800	69.2
1065.42847	35.4
1066.28125	69.9
1067.40320	42.6
1068.31909	44.1
1068.98584	20.8
1070.49609	25.4
1071.70996	28.8
1072.51538	11.1
1073.22876	7.8
1074.53613	106.6
1075.40381	46.8
1076.39954	59.1
1077.63989	5.6
1078.52942	40.6
1079.45459	4.7
1080.72205	42.2
1081.44934	35.8
1082.78113	139.2
1084.22705	12.1
1085.15723	16.2
1086.29919	58.3
1087.67078	58.4
1088.76538	50.1
1089.55505	34.7
1090.44836	49.8
1091.31445	69.5
1092.58691	41.0
1093.91687	105.2
1094.99231	93.5
1095.87195	7.0
1096.49292	44.0
1097.18835	153.7
1098.31958	97.0
1099.26355	141.7
1100.23340	64.9
1100.96631	90.0
1101.89111	43.3
1102.69507	132.9
1103.62085	156.7
1104.26978	16.4
1105.19531	195.0
1106.22571	191.9
1107.15369	381.3	[M+2H] (2+)-NH3-H2O-P, b (10) (1+)-H2O
1107.85645	35.0
1108.53137	121.5
1109.40820	195.3
1110.56348	72.1
1111.34875	34.7
1112.51392	59.7
1113.81738	331.2	y (19) (2+)-H2O, y (19) (2+)-NH3
1114.80286	546.1
1115.75134	802.6	[M+2H] (2+)-NH3-P, [M+2H] (2+)-H2O-P
1116.66406	171.1
1117.60498	88.4
1118.49243	64.9
1119.77173	38.1
1120.71912	99.0
1121.56055	65.9
1122.81030	614.7	y (19) (2+), y (10) (1+)-P
1123.77075	2478.7
1124.72144	3510.1	[M+2H] (2+)-P
1125.61731	1328.2	b (10) (1+)
1126.96643	380.8
1128.19482	240.6
1129.32544	238.2
1130.66309	185.1
1132.03833	92.8
1132.85522	102.2
1133.89478	346.1
1135.05347	197.4
1136.00232	376.1
1137.26465	281.3
1138.36694	112.4
1139.56921	374.4
1140.34326	297.0
1141.31714	360.9
1142.06567	322.6
1143.12573	272.5
1144.06653	246.7
1145.43140	312.1	y (9) (1+)-H2O
1146.34912	211.0
1147.36902	92.7
1148.05457	171.1
1149.41650	197.2
1150.34106	88.0
1151.49011	121.2
1152.44519	162.1
1153.25867	227.5
1154.02502	142.5
1154.89160	458.4	[M+2H] (2+)-NH3-H2O
1155.66003	446.9
1156.40930	344.5
1157.46753	177.3
1158.45923	91.8
1159.27271	91.9
1160.72681	146.8
1161.83618	32.6
1163.36206	64.0
1164.13843	75.9
1165.50073	38.7
1181.12720	11.8
1182.36316	5.4
1185.19299	2.1
1185.95337	4.7
1190.37329	10.3
1192.10498	46.4
1193.98657	22.1
1194.63184	28.7
1195.27710	8.3
1196.00708	12.8
1197.88782	11.1
1199.55542	14.2
1201.22607	90.4
1202.27490	77.7
1203.24927	35.0
1204.30151	88.9
1205.78796	20.4
1207.03125	25.6
1208.90698	53.2
1209.88672	80.8
1210.65540	49.8
1211.85742	45.7
1212.77271	17.3
1214.17896	30.3
1214.92505	15.4
1216.57751	83.6
1217.36792	62.9
1218.59424	20.9
1220.25330	440.5	y (10) (1+)
1221.43555	432.8
1222.57410	142.5
1223.42969	3.3
1224.79346	36.6
1225.94238	32.9
1226.94946	6.5
1228.31885	20.9
1229.62561	52.7
1230.81189	36.7
1231.55701	9.2
1232.15906	19.2
1233.19226	20.3
1235.53406	100.0
1236.67969	95.0
1237.58923	38.8
1238.41113	29.8
1239.95190	101.8
1241.59619	8.0
1242.66321	10.2
1244.35022	93.5
1245.21448	48.4
1246.44006	25.2
1247.09229	9.5
1247.99915	48.1
1249.04932	83.1
1249.69385	10.4
1250.40186	58.5
1251.96033	41.6
1252.99109	43.6
1253.73132	62.7
1254.44299	7.3
1255.10547	9.0
1257.27686	14.9
1258.42053	56.1
1259.26599	21.6
1260.57202	4.9
1261.56506	81.0
1262.56958	58.3
1263.27307	35.3
1264.86304	66.7
1265.73254	42.3
1266.58350	39.9
1267.61804	19.6
1268.58997	56.0
1270.46899	53.7
1273.11621	7.0
1273.85352	33.8
1275.17517	60.2
1276.36694	55.1
1277.21387	40.5
1277.83960	25.0
1279.26685	5.2
1280.36646	41.0
1282.31226	13.9
1283.87378	48.3
1284.61084	13.2
1285.27393	17.8
1287.70251	19.7
1288.57275	4.2
1289.74487	18.0
1292.15674	35.5
1293.55530	44.9
1294.78186	39.5
1295.42334	56.4
1296.05566	11.1
1296.78052	5.9
1298.17078	48.1
1301.10132	24.4
1302.03003	12.6
1304.28430	61.1
1304.98547	31.2
1305.71143	32.5
1307.10205	74.4
1307.84021	27.9
1308.56677	25.2
1309.61768	84.3
1310.77161	123.6
1311.60156	51.9
1312.61548	153.7
1313.57007	61.5
1314.33521	69.9
1315.15186	42.6
1316.63843	50.0
1317.72058	33.7
1318.35852	42.9
1319.62781	18.9
1320.25269	17.2
1322.03906	42.4
1324.18237	56.6
1325.46204	19.8
1326.25183	42.6
1327.56421	37.2
1330.18945	34.9
1330.93604	47.6
1333.37170	250.3
1334.55774	305.4
1335.80627	52.6
1336.64404	8.6
1337.80859	45.7
1339.27283	22.6
1341.60266	40.2
1342.28271	53.0
1343.70801	17.2
1344.93530	25.8
1345.66394	21.6
1350.20020	38.8
1351.46399	26.9
1352.15112	7.1
1353.65942	76.2
1355.97766	8.7
1356.76941	29.3
1358.02405	125.3
1358.85168	61.4
1359.63892	45.0
1360.83911	3.2
1361.46082	24.9
1362.51270	24.7
1363.12585	6.9
1364.07715	16.3
1364.86438	56.6
1365.97681	81.4
1366.93372	72.8
1368.62158	11.0
1369.80627	11.9
1371.18677	73.2
1371.90466	21.5
1373.89392	67.0
1375.63928	9.1
1376.64197	92.2
1377.51941	39.8
1378.32190	6.4
1379.26477	3.0
1379.97180	8.2
1381.35254	73.0
1383.02698	56.6
1384.39697	31.9
1385.43811	75.3
1386.39001	56.4
1387.96228	62.5
1388.58240	15.4
1389.65125	8.6
1390.77222	48.0
1391.44080	16.5
1392.97522	26.8
1394.76868	69.9
1395.59570	3.4
1396.44373	12.1
1397.55286	30.1
1398.86194	36.5
1399.57495	11.3
1400.68359	5.6
1401.62500	80.1
1403.62927	28.4
1404.84131	46.0
1406.55164	25.3
1407.63928	9.9
1409.13367	14.6
1409.86243	4.5
1412.25391	136.0
1413.31262	176.7
1414.16882	141.4
1415.18152	16.7
1416.39465	11.4
1418.63550	30.9
1419.80579	16.7
1420.43591	17.1
1421.55408	53.8
1422.43298	19.2
1423.83093	83.3
1424.56616	6.6
1426.53137	42.8
1427.54675	8.0
1428.40601	3.9
1429.39246	18.7
1430.11072	96.0
1431.57532	59.0
1432.46057	83.2
1433.63184	34.4
1435.25146	34.3
1435.94055	13.9
1436.95276	23.7
1438.14783	11.9
1438.83362	32.1
1439.88098	44.3
1440.94446	25.8
1441.74524	17.3
1442.52454	41.7
1443.65076	10.0
1444.81958	77.6
1445.71033	25.1
1447.21545	58.9
1448.01587	3.4
1448.66150	22.0
1449.55408	42.9
1450.90918	18.2
1452.51331	27.1
1453.66736	53.4
1454.95691	21.8
1456.02612	36.1
1456.86670	35.2
1457.74377	15.1
1458.41479	137.1
1459.52112	111.4
1460.78564	70.9
1461.84741	62.8
1463.62927	300.5	y (13) (1+)-P
1464.71594	269.1
1465.71863	182.7
1466.82129	122.3
1467.70447	18.1
1468.60657	88.9
1469.67444	94.0
1471.29260	47.5
1472.03381	25.8
1472.76721	15.9
1475.19177	10.4
1477.44128	33.7
1478.64734	15.0
1480.52783	51.9
1481.57483	6.8
1482.76282	27.3
1484.05090	35.5
1484.82727	12.3
1486.81775	35.8
1487.56079	35.9
1490.91833	27.9
1491.97058	4.4
1493.22668	30.8
1494.08911	10.5
1496.02625	31.9
1497.92078	28.6
1498.95410	21.5
1500.17688	33.7
1501.00940	26.8
1501.99304	54.5
1502.94568	5.4
1504.08313	37.8
1505.44275	64.9
1507.47644	27.9
1508.76892	42.6
1509.46765	47.7
1510.75378	22.3
1511.96326	61.4
1512.87952	3.2
1514.74158	30.2
1515.51184	20.3
1517.07507	50.9
1519.21619	11.0
1520.83057	44.3
1522.68567	33.4
1523.55701	12.9
1525.06519	5.1
1526.76453	54.6
1528.12280	18.6
1529.30798	67.1
1530.36401	23.4
1531.49402	26.3
1532.59058	21.6
1533.72083	11.0
1534.39490	6.5
1537.32178	9.3
1538.03455	14.8
1538.73718	2.8
1539.68677	124.1
1540.47034	158.2
1541.48718	65.1
1542.63440	30.9
1543.39673	81.9
1544.33972	59.1
1545.35583	45.4
1547.57703	18.6
1548.91174	8.2
1550.73462	136.0
1551.70605	105.4
1552.64722	43.0
1553.58020	50.9
1554.73230	37.4
1555.88733	10.0
1557.43323	303.7	b (14) (1+)
1558.48914	147.0
1559.45300	165.4
1560.27014	67.7
1561.49683	746.0	y (13) (1+)
1562.52368	491.1
1563.53931	295.2
1564.53186	115.9
1565.44788	8.9
1566.85620	6.5
1567.86902	58.9
1569.74268	6.8
1572.32507	9.5
1573.08240	11.9
1574.70276	31.3
1577.58643	48.1
1578.57483	25.7
1581.21558	8.1
1581.89478	15.6
1584.09070	24.4
1585.58435	45.3
1586.96057	57.6
1589.26868	43.6
1590.41956	18.0
1591.27771	33.0
1592.43298	18.1
1593.70959	7.0
1594.74438	23.9
1597.61035	5.2
1602.55566	29.2
1604.20959	17.9
1605.27771	15.9
1606.80945	25.9
1609.00562	42.8
1609.87195	5.0
1610.71826	8.9
1612.96387	19.3
1614.03430	5.6
1615.19836	4.5
1615.88855	27.7
1616.94629	17.0
1617.68677	13.2
1618.85815	22.7
1621.28088	48.9
1622.29236	26.0
1624.00903	34.8
1625.17944	9.0
1626.27930	34.2
1627.72839	23.6
1628.71118	30.0
1629.75940	35.7
1630.62842	22.2
1631.76111	96.2
1632.62146	17.0
1633.62451	43.3
1635.95044	29.6
1636.91272	70.4
1637.63464	3.4
1639.61499	22.2
1640.61804	4.1
1641.41150	11.6
1643.61890	13.7
1644.48291	35.0
1645.92505	40.4
1646.65405	14.7
1648.61816	485.4	y (14) (1+)
1649.66565	377.4
1650.70789	193.0
1651.55286	45.9
1652.27258	12.0
1653.47717	14.2
1656.04639	24.5
1659.29736	62.9
1660.72131	35.0
1661.87537	13.3
1662.75049	23.9
1664.64514	21.3
1668.72815	14.7
1669.45691	44.7
1672.65540	7.9
1674.04980	13.5
1674.74353	18.4
1675.56262	30.1
1676.35925	34.0
1677.06226	17.7
1680.35242	11.4
1684.63000	5.2
1686.59094	32.8
1687.90125	32.6
1688.59021	13.0
1689.80139	45.0
1691.00793	11.4
1691.64099	14.0
1692.59924	9.4
1695.08313	9.6
1696.39819	2.6
1697.63440	54.1
1698.83972	42.1
1699.98999	52.7
1702.06958	16.5
1707.48999	19.0
1708.50867	27.8
1712.07654	5.0
1717.34973	4.5
1718.65027	14.2
1719.71179	30.4
1721.20325	11.6
1722.31995	11.4
1729.32300	13.4
1734.01880	42.5
1736.45496	8.7
1737.89197	9.3
1738.79163	9.2
1739.41931	10.7
1740.48206	6.4
1741.66125	17.7
1742.38403	4.5
1743.39612	12.9
1744.32629	25.1
1745.07397	6.1
1747.84949	17.2
1750.31287	9.8
1751.80090	12.3
1755.20435	10.0
1755.85950	89.4
1756.76294	58.5
1757.76892	39.6
1758.39832	26.2
1760.53455	9.2
1763.93494	22.7
1765.04163	3.4
1765.70105	4.1
1769.82410	4.3
1773.74878	48.7
1774.67590	51.6
1775.90356	47.1
1777.03296	5.0
1778.52271	29.1
1779.78577	11.0
1780.70569	3.7
1781.77710	1.9
1783.56372	22.5
1785.79993	15.7
1786.70142	5.2
1789.71667	10.5
1790.66345	18.3
1793.98792	2.6
1795.60950	227.4
1796.69641	125.4
1797.95300	122.9
1798.93481	22.1
1803.75330	3.2
1806.63342	16.6
1810.58325	14.7
1811.77356	2.8
1813.11121	8.3
1813.76257	2.6
1815.03699	14.5
1820.32800	14.6
1821.61890	23.6
1822.94519	10.7
1824.57312	14.8
1825.94226	30.8
1826.60461	17.8
1828.06555	9.3
1829.29663	8.1
1831.05823	3.0
1832.79260	9.8
1835.72485	9.7
1836.96313	13.9
1837.66675	10.6
1838.95422	12.8
1842.96863	8.7
1844.72632	3.7
1845.71082	14.1
1846.44031	10.1
1849.74243	11.8
1852.39233	7.2
1853.36853	7.2
1854.94617	5.4
1856.76501	2.8
1858.30835	6.6
1859.59839	16.1
1860.51160	35.3
1862.04993	5.0
1862.70532	8.1
1864.54944	8.9
1871.03577	11.2
1872.43872	3.9
1874.94360	5.7
1876.78894	17.1
1879.67639	4.8
1881.31946	16.9
1882.69568	10.1
1885.68738	4.5
1886.30017	9.8
1895.42908	11.9
1905.06409	3.9
1907.60168	14.1
1908.90125	7.3
1910.22083	3.2
1922.34741	2.8
1922.96069	11.6
1926.45837	10.9
1933.73511	11.5
1936.75085	3.2
1937.38098	9.6
1938.71301	8.5
1941.16724	1.7
1942.94836	13.6
1943.95154	21.9
1945.11633	10.6
1945.82043	18.3
1950.76306	5.9
1954.53345	19.9
1955.56213	19.3
1956.80334	6.6
1957.51550	10.5
1968.47839	2.3
1969.39465	7.3
1971.97717	21.0
1973.55798	14.2
1974.75842	4.1
1975.94006	4.1
1979.64233	20.0
1980.73840	20.3
1982.93396	4.8
1985.94849	23.9
1986.91736	8.7
1988.27771	11.8
1990.05139	8.5
1997.78430	8.5
1998.62854	28.6
1999.90454	32.7
