# Supplementary material for: Phosphoproteomic Analysis of Platelets Activated by Pro-Thrombotic Oxidized Phospholipids and Thrombin
Source: PLoS One. 2014 Jan 6;9(1):e84488. doi: 10.1371/journal.pone.0084488 (PMC3882224; doi:10.1371/journal.pone.0084488)
Supplement: Annotated Spectra S5 — (ZIP) [file pone.0084488.s008.zip › TFPGFFSPMLGEFVSETESR_-21_2_173183.txt]

m/z	i	matches
329.42065	4.6
334.11670	7.8
342.17627	7.4
345.13199	4.8
348.50647	7.4
352.32312	4.6
353.85034	12.1
358.45288	2.6
366.45630	10.4
371.96567	15.3
373.42654	21.4
375.43192	8.4
376.60098	11.2
380.54492	4.5
385.16235	20.0
389.45264	29.7
390.28879	2.3
391.97263	7.3
395.96600	5.2
400.35281	9.5
402.73801	7.5
403.37726	2.9
404.42355	13.4
405.27142	8.4
409.19043	5.0
412.29456	6.9
413.14746	9.8
415.29254	4.5
417.64331	16.8
418.89896	11.5
419.62659	2.5
420.32071	13.4
426.70801	13.0
427.44913	27.9
430.74786	4.3
437.11621	6.9
444.26416	21.4
447.33575	6.6
449.34558	35.2
453.61575	7.6
454.85422	14.7
457.47446	20.6
458.83414	11.5
460.30487	13.9
462.16989	22.3
467.26758	45.1
468.38068	9.8
469.23010	5.6
471.37805	38.1
472.36609	12.9
473.01462	1.9
474.26331	54.7
475.51807	22.3
476.81732	11.2
481.36710	13.2
487.44177	29.7
488.46661	1.9
489.44589	20.4
491.62103	4.5
492.65689	18.3
497.72021	16.8
500.18570	7.7
501.03061	4.7
501.82532	7.3
502.65765	2.8
503.37952	24.4
504.28448	42.1
505.69366	21.2
508.32953	6.4
509.14044	14.2
510.48499	4.8
512.36060	6.9
516.72327	29.3
518.39545	15.5
519.52185	13.4
523.24152	41.4
526.55042	2.3
532.47003	89.1
533.22034	26.5
536.20648	48.4
537.14191	11.5
538.51385	56.4
539.45959	10.0
542.43335	2.6
550.28308	44.6
551.27368	12.4
556.92542	24.1
558.68170	15.9
559.40613	3.8
560.25879	2.1
565.66016	2.8
567.41022	10.8
568.26563	3.2
572.25952	60.8
573.13831	18.4
574.21240	17.8
577.07813	3.0
582.05334	11.9
583.39661	15.8
584.23621	4.2
585.37122	12.9
587.73193	3.2
588.49988	10.4
596.28101	12.3
602.01733	8.2
603.30017	36.6
604.16443	28.5
605.46338	9.8
607.13245	2.3
608.37805	5.2
612.52820	8.7
615.58191	21.4
616.67285	32.3
617.55811	10.4
619.18896	16.1
620.92236	2.8
622.34424	6.7
623.86536	11.5
624.63458	8.7
627.46704	7.3
630.54895	2.3
631.43628	2.4
633.40424	2.6
635.32660	11.6
636.33911	9.9
637.44238	10.2
638.37347	12.6
639.62195	2.4
643.28198	6.5
643.94568	5.4
645.55951	21.4
646.34314	9.8
647.16687	35.9
648.48853	11.5
649.43933	26.7
651.19556	2.1
652.09277	10.1
653.38910	18.7
654.20508	3.7
656.34778	28.5
657.22412	19.6
659.24548	6.7
660.89417	22.1
665.61377	4.7
669.17261	24.5
670.83044	40.7
672.30591	14.0
673.64880	20.9
675.62451	10.3
676.39954	13.2
677.24951	12.0
678.46002	6.5
679.41638	137.2
680.38892	85.4
681.26123	27.4
683.78802	29.9
684.55359	15.0
686.43329	8.9
687.57788	27.8
689.25812	11.1
690.44977	270.3	y (6) (1+)-P
691.33740	37.0
692.15063	45.2
694.78754	2.4
695.92267	6.9
697.29822	115.3
698.35278	24.7
703.19385	32.2
706.46655	11.0
709.04315	3.0
709.65289	4.8
710.35706	6.5
712.20209	7.8
713.53534	48.7
715.36664	8.0
718.56036	7.8
719.37134	8.7
720.43579	21.9
721.32507	18.3
722.31531	8.4
723.15387	11.9
725.09497	8.2
726.16589	9.5
727.57141	23.5
731.08533	37.8
732.55188	14.3
733.32434	22.3
734.37463	5.0
735.40277	19.4
736.48535	38.8
737.35767	21.4
738.59473	27.7
739.80823	35.7
740.65057	15.0
741.42224	3.7
743.21112	9.4
744.13202	5.8
745.66449	24.8
748.21558	183.0
749.28418	101.8
750.18317	31.2
755.74164	9.3
757.13074	13.4
758.50562	25.3
759.16949	26.8
759.86523	5.4
760.53485	11.0
761.62927	5.2
762.90405	19.8
764.25781	70.3
765.23291	40.5
766.28967	80.4
767.34241	102.6
768.98645	30.8
770.38477	27.8
773.26556	19.4
774.50250	54.7
775.45514	26.7
776.48236	16.1
778.15381	26.1
781.46527	20.6
782.84625	30.3
783.68768	17.5
784.43103	128.9
785.35437	26.2
786.38556	49.4
788.23096	420.4	y (6) (1+)
789.27087	195.6
790.35339	62.0
791.17944	11.1
792.38440	6.0
793.38135	19.9
794.60925	3.9
796.50128	17.5
797.63666	15.8
798.62903	10.6
799.90308	23.9
801.02393	16.1
802.87531	10.8
803.85883	1.7
804.46289	6.0
806.25952	9.5
807.74347	15.3
809.31091	18.0
810.48016	21.7
812.59583	23.9
814.30151	21.8
815.38409	10.6
817.53027	15.4
818.28064	3.0
819.88068	30.1
820.90106	37.1
821.98828	15.2
823.27185	5.8
824.08142	15.7
825.27551	21.2
826.59302	32.9
827.47729	33.0
828.41284	6.2
829.31628	8.1
831.23486	9.0
832.67603	21.6
834.53906	29.8
836.55249	23.1
837.64795	28.9
839.97217	51.7
841.11719	43.8
841.75757	19.7
842.96509	58.6
844.64233	11.5
846.11853	12.1
847.20715	44.6
848.36743	6.5
849.88501	13.7
851.18079	14.1
852.32532	10.4
853.39087	21.6
854.01135	8.2
855.13208	62.1
855.92798	3.4
857.48645	16.6
858.13513	36.4
860.11890	46.1
861.08118	30.0
862.25854	24.5
863.19324	16.5
864.43945	49.4
865.41223	14.5
866.52087	5.2
867.57117	12.7
868.25513	7.6
869.32434	11.6
870.42419	47.1
871.31006	43.6
873.40015	13.2
875.20483	8.2
876.81958	45.8
877.95605	48.4
879.10144	87.0
880.63843	27.6
883.14624	9.3
884.71204	9.3
886.38110	36.8
887.37646	117.6
888.24060	119.3
889.47827	52.2
890.27295	10.2
891.39197	12.8
892.45764	6.8
893.49817	43.8
894.27393	12.8
895.48669	7.6
896.34302	16.6
897.42529	15.5
898.46216	19.8
899.48718	41.4
900.44336	6.5
901.60938	4.5
903.18066	46.0
904.64441	33.9
905.63306	11.2
907.89746	2.4
908.93726	10.8
910.08606	32.1
911.69543	26.5
912.63025	24.5
915.46216	5.4
916.91638	29.7
918.48267	47.6
919.87561	57.9
920.82214	16.6
921.90796	30.8
923.09631	46.2
924.02307	27.8
924.96533	46.7
926.35461	25.6
927.44067	16.3
929.85901	52.0
930.81763	10.5
933.39490	55.8
934.28748	35.3
935.03210	30.0
936.39270	115.4
937.62891	55.8
938.51282	15.9
939.45227	25.4
941.48694	5.3
943.64026	23.4
944.49194	24.1
945.27747	46.7
946.27905	17.2
947.51013	40.0
949.24292	35.3
950.41370	9.3
951.20129	12.2
953.56458	36.4
956.39880	3.7
957.16357	25.7
958.11743	16.4
959.66870	8.7
960.62048	4.1
961.67249	25.7
962.61621	10.2
963.25256	10.3
965.34143	10.4
967.70178	2.6
968.66357	90.8
969.40723	5.7
970.11328	20.8
970.95044	38.7
972.05713	98.5
973.82422	65.4
974.66174	62.7
975.81592	57.0
977.80298	27.8
978.51660	2.8
980.21228	25.3
981.03430	30.6
982.48853	35.9
983.17078	9.5
984.14282	38.1
984.93091	57.4
986.05615	30.2
987.87634	10.4
988.55310	28.8
989.67468	16.7
990.46191	58.9
991.30432	239.8	y (18) (2+)-NH3-P, y (18) (2+)-H2O-P, y (17) (2+)-H2O, y (17) (2+)-NH3
992.30457	180.7
993.59851	62.4
994.46558	52.5
995.69104	38.6
996.88855	21.3
998.07874	34.0
999.86328	1062.0
1000.65771	2259.3	y (17) (2+), y (18) (2+)-P
1001.64795	438.2
1002.54932	61.0
1003.18213	2.3
1004.20630	75.4
1005.22742	42.1
1006.78552	50.7
1007.56689	41.2
1009.05713	68.5
1010.27686	41.5
1011.36597	20.3
1012.08496	17.9
1012.69263	3.7
1013.31445	67.3
1014.52051	61.6
1015.32532	6.6
1016.40222	88.7
1017.12622	9.3
1018.07275	29.4
1019.60205	52.2
1020.40503	40.8
1021.50610	58.5
1022.46155	27.3
1024.36450	48.4
1025.27710	28.3
1026.12109	29.2
1027.10754	41.6
1027.86890	16.5
1028.72046	15.6
1029.37329	4.5
1030.63110	59.9
1031.61829	90.7
1033.31165	62.3
1034.36768	272.3	y (8) (1+)
1035.38770	149.3
1036.64832	30.4
1037.63367	31.1
1038.33984	20.6
1039.86951	342.5
1040.72449	515.0	y (18) (2+)-NH3, y (18) (2+)-H2O
1041.63196	111.5
1042.67480	57.8
1043.93298	121.7
1045.45715	33.9
1046.36438	11.7
1047.19238	16.4
1049.20898	4497.6	y (18) (2+), y (9) (1+)-NH3-P
1050.16479	1325.2
1051.43958	25.5
1053.19849	90.1
1054.18799	26.9
1056.29773	33.6
1057.51221	135.0
1058.57629	74.2
1059.87830	148.4
1060.83838	27.0
1061.70923	17.8
1063.20935	101.3
1064.24133	97.9
1065.40820	76.4
1066.25952	29.0
1066.87732	20.8
1067.91602	59.2
1069.49390	30.3
1070.27795	104.7
1071.70483	44.2
1073.09253	39.5
1074.29797	87.2
1075.27368	103.2
1076.62817	88.3
1078.19849	110.8
1079.40161	36.6
1081.16516	100.0
1082.61572	59.3
1083.30298	11.2
1085.17432	64.6
1086.86255	25.0
1088.43311	82.6
1089.50098	97.8
1091.07153	104.6
1091.73169	28.3
1092.42542	61.4
1093.24194	49.5
1094.20447	38.8
1094.95911	45.7
1095.65906	14.0
1096.62927	57.5
1097.86328	22.6
1098.78149	94.7
1099.86401	94.7
1101.12024	78.8
1101.79382	10.1
1103.58215	155.8
1104.67749	97.9
1105.97119	217.0
1107.25781	405.4	b (10) (1+)-H2O, [M+2H] (2+)-NH3-H2O-P
1108.62524	158.5
1109.50623	62.1
1110.57288	87.6
1111.42285	120.7
1112.37012	23.4
1113.69226	411.8	y (19) (2+)-H2O, y (19) (2+)-NH3
1114.90637	676.7	[M+2H] (2+)-H2O-P, [M+2H] (2+)-NH3-P
1115.57983	456.5
1116.38867	430.5
1117.54846	125.8
1118.23364	95.1
1118.98608	8.5
1120.31824	71.9
1121.22705	91.5
1122.48865	686.2
1123.22607	835.8	y (10) (1+)-P, y (19) (2+)
1124.19873	3618.3	[M+2H] (2+)-P
1125.16724	1588.7	b (10) (1+)
1126.42273	254.7
1127.41479	184.5
1128.25146	101.5
1129.04651	242.0
1130.02917	149.0
1130.94946	81.9
1132.32080	45.9
1133.40210	409.6
1134.19775	232.5
1135.17358	248.3
1136.40039	90.2
1137.30859	67.3
1138.93701	391.9
1139.91345	350.4
1140.73413	233.6
1141.55859	279.1
1142.66504	110.8
1143.73950	131.3
1144.45850	63.6
1145.37329	508.4	y (9) (1+)-H2O
1146.44189	146.5
1147.38916	147.9
1148.37085	31.8
1149.51428	117.4
1150.23975	130.7
1151.65112	294.5
1152.65515	96.3
1153.95361	416.8
1155.11621	500.4	[M+2H] (2+)-NH3-H2O
1156.04028	324.6
1157.20068	145.0
1158.51343	104.6
1159.69531	77.7
1160.50122	66.9
1162.38452	175.3
1163.32349	66.2
1164.07593	88.2
1173.04272	3.4
1177.95752	8.2
1178.82788	12.8
1182.53174	31.1
1184.45386	12.8
1186.53760	40.0
1187.77637	9.8
1188.52710	13.7
1189.60278	21.8
1190.68677	11.1
1191.52869	4.7
1192.21570	8.9
1192.86255	3.2
1193.46875	6.9
1194.69287	58.2
1196.10266	16.8
1198.70630	35.9
1199.91333	7.8
1200.66467	45.2
1202.45251	77.1
1203.47290	132.0
1204.60791	4.3
1205.90088	5.7
1207.38782	42.1
1208.50391	10.8
1209.85278	42.5
1210.64331	30.6
1211.65820	35.6
1212.43994	24.5
1213.87280	8.0
1215.26929	30.2
1215.89502	21.4
1218.29211	67.0
1219.09717	14.6
1220.43701	426.3	y (10) (1+)
1221.50623	378.6
1222.50244	104.6
1225.37000	3.4
1228.05798	13.2
1229.43555	11.7
1230.08203	34.8
1233.29309	11.8
1235.53015	51.6
1236.68726	77.4
1237.50195	20.2
1238.55237	27.1
1239.67798	20.8
1240.54773	28.2
1242.36841	4.5
1243.15576	15.7
1243.80103	20.1
1244.70898	10.1
1245.77454	51.3
1247.06860	42.3
1248.54150	61.7
1249.20129	10.3
1250.63696	26.7
1251.55273	11.4
1254.30347	31.1
1255.11633	10.5
1256.31982	46.5
1257.11206	62.9
1258.17273	67.0
1258.86328	14.3
1261.64746	3.1
1262.29883	25.8
1263.69775	17.3
1264.53833	10.4
1265.86621	17.9
1266.71509	16.4
1268.05493	36.2
1268.86365	13.9
1270.72412	9.6
1273.21191	13.0
1273.93945	13.2
1274.99731	10.0
1278.53662	12.9
1279.96606	24.6
1280.67737	15.6
1281.76196	42.8
1283.07629	65.5
1284.00085	17.2
1286.91162	30.4
1287.73059	22.6
1288.85242	36.8
1290.70752	7.8
1291.46704	28.7
1292.48608	21.3
1293.54956	47.8
1294.95032	89.8
1295.68042	4.7
1296.32935	13.7
1297.10034	25.2
1298.33936	4.8
1300.12769	8.4
1302.90259	2.8
1303.97168	33.9
1304.69995	14.4
1305.63379	15.8
1307.17310	78.4
1307.83020	16.2
1309.25049	72.9
1310.40686	76.3
1311.42688	178.9
1312.35510	43.2
1313.56946	58.5
1315.35474	94.0
1316.03687	5.4
1317.20386	19.8
1318.15771	20.7
1319.21448	22.8
1319.95374	7.3
1321.20154	30.2
1321.80737	3.2
1322.50049	6.7
1323.60400	14.0
1324.58569	16.0
1326.35352	60.2
1327.20703	13.1
1328.20227	27.9
1329.24036	20.6
1330.04456	57.0
1330.87305	47.2
1331.65173	5.5
1333.41821	177.9
1334.41565	149.0
1335.86926	37.8
1336.81860	36.5
1338.33289	9.6
1339.25000	24.2
1340.26282	20.7
1341.76941	28.6
1342.42468	3.2
1344.82947	16.6
1346.33313	25.9
1348.18030	25.4
1350.38940	7.0
1351.58337	27.3
1352.59583	17.1
1354.53528	19.0
1356.20129	44.0
1357.18408	48.2
1357.79968	15.5
1358.70703	30.2
1359.66577	12.2
1360.66138	20.3
1361.65442	4.7
1362.48792	18.6
1364.14551	33.7
1365.97888	38.8
1366.60815	6.6
1367.92542	12.1
1370.07910	40.4
1370.76135	15.2
1372.42676	21.6
1374.49109	33.2
1375.24841	60.6
1375.92029	17.3
1379.26501	2.6
1380.51038	18.2
1381.25024	45.4
1382.33215	8.2
1383.55933	26.1
1384.45068	26.7
1385.38953	34.9
1386.23303	61.5
1387.13904	37.4
1389.62439	8.6
1390.29749	8.0
1391.52905	68.6
1393.94153	61.8
1394.68823	41.7
1395.61841	6.0
1396.24939	36.8
1398.80310	8.8
1400.12708	74.3
1400.78552	10.5
1401.43787	23.0
1402.46631	13.6
1404.00232	11.5
1405.17944	88.4
1406.39331	8.2
1407.35388	10.0
1409.08728	21.3
1409.82336	25.3
1410.57581	3.2
1412.47839	244.2
1413.19202	87.7
1414.04895	92.4
1414.94336	51.2
1416.70593	11.5
1417.49780	48.4
1419.51428	18.8
1421.70471	7.3
1422.88611	11.2
1423.62354	6.9
1424.27026	6.7
1425.35474	60.3
1426.47412	54.8
1427.30554	81.4
1428.49280	2.4
1429.73596	42.4
1430.77478	4.7
1433.53821	92.5
1434.37024	30.6
1437.14648	28.8
1438.57776	100.9
1439.41858	23.3
1440.12500	57.4
1440.82690	33.1
1442.01147	83.7
1443.36108	50.2
1444.68726	48.2
1445.64514	59.7
1446.92908	8.8
1448.15918	86.8
1449.10706	27.6
1450.21313	56.1
1451.02222	11.3
1451.90271	50.6
1453.58948	7.5
1454.89221	72.0
1456.17871	24.0
1457.10815	56.4
1457.91833	11.0
1458.84326	35.5
1459.74280	88.8
1460.58093	12.5
1461.23950	9.3
1462.74915	43.6
1463.65698	293.8	y (13) (1+)-P
1464.67371	227.0	y (12) (1+)
1465.53809	223.2
1466.57593	33.2
1467.47986	35.8
1468.34583	19.8
1469.38989	16.6
1470.58545	24.7
1472.03479	88.3
1473.29358	25.6
1476.77478	6.9
1477.73816	21.9
1479.68481	21.8
1480.40027	15.8
1481.20422	17.4
1482.24854	30.2
1484.28796	9.5
1485.86877	3.4
1486.83484	43.6
1487.49426	7.7
1488.95056	21.3
1489.75574	7.5
1491.71619	16.5
1492.50562	13.0
1493.25476	14.0
1494.51819	60.2
1496.41394	45.8
1497.31873	17.8
1498.46960	15.1
1499.33801	30.2
1500.59827	55.9
1501.46948	122.1
1502.64319	71.6
1503.35791	2.2
1504.34192	12.3
1505.17725	64.2
1506.54138	50.1
1507.37073	31.6
1508.48560	26.5
1509.23730	11.5
1511.38098	23.2
1512.51099	24.6
1513.63403	34.0
1514.51074	20.3
1515.67346	19.3
1516.70801	53.4
1517.70264	27.3
1519.44177	24.8
1520.89893	15.1
1521.51892	27.2
1522.64709	40.6
1523.83118	85.2
1524.50867	12.3
1525.77051	65.6
1528.14270	8.6
1529.17957	76.3
1530.06238	8.2
1530.87756	9.9
1532.03503	73.2
1532.85950	22.7
1534.05505	8.5
1536.60242	20.3
1538.79858	30.0
1539.73169	110.8
1540.71338	39.7
1541.81360	68.5
1542.85461	52.0
1543.81738	75.0
1544.64746	68.3
1545.29065	14.2
1546.36792	44.9
1549.15381	44.0
1550.77332	205.2
1551.78857	162.2
1552.91296	48.4
1553.71179	78.3
1554.67639	52.5
1555.56067	20.0
1557.45740	164.6
1558.50647	183.8
1559.54810	29.4
1561.51672	769.7	y (13) (1+)
1562.61951	561.9
1563.64502	243.4
1564.97144	70.8
1566.65540	68.8
1567.81274	39.2
1568.99084	60.6
1572.56677	40.0
1573.22107	28.8
1575.36316	39.9
1576.71033	26.6
1577.55713	20.3
1580.72998	24.7
1582.10681	17.8
1583.04797	21.6
1584.12476	14.9
1585.36597	37.0
1586.54138	40.5
1587.86719	8.4
1589.13708	48.5
1590.25720	13.0
1591.67371	7.8
1593.75464	46.7
1595.20483	14.4
1597.03052	15.4
1597.72034	4.1
1600.65930	8.5
1601.63745	38.8
1605.21826	8.4
1606.34753	13.8
1607.40430	30.4
1608.78455	34.8
1611.28308	11.3
1612.48633	35.8
1614.17249	6.3
1615.32214	22.9
1616.21301	49.0
1617.16052	5.4
1617.76953	10.0
1619.28333	6.9
1620.38965	38.3
1621.16821	26.4
1622.60779	16.5
1624.23950	34.2
1627.22192	49.4
1628.53088	30.5
1629.48694	12.1
1630.85168	63.6
1631.86829	31.3
1632.63843	15.5
1634.16370	5.0
1636.28076	4.8
1637.23254	30.7
1638.17639	13.7
1639.05237	11.8
1641.64453	10.8
1642.62854	32.9
1645.66541	31.6
1646.83630	16.1
1648.62537	458.3	y (14) (1+)
1649.63586	407.6
1650.63708	118.7
1651.58142	30.7
1652.52051	11.3
1653.50647	22.6
1654.76892	5.2
1656.75623	33.4
1658.80164	25.6
1659.81384	30.5
1660.61768	7.4
1661.72839	16.7
1667.47986	19.3
1668.66553	32.9
1672.40442	18.8
1673.15002	11.1
1674.78455	25.3
1675.41650	21.5
1677.13831	15.8
1678.62268	25.8
1679.75659	9.6
1680.68079	13.0
1681.77258	8.9
1683.45544	22.0
1685.62097	17.5
1686.72778	2.4
1687.62085	33.3
1692.79163	11.7
1693.57837	4.1
1695.66870	15.4
1697.66711	51.4
1698.59644	61.6
1700.02576	43.4
1700.72876	24.2
1702.57654	12.3
1707.69348	4.7
1708.54077	21.2
1711.12732	12.8
1711.93347	9.3
1713.46790	10.6
1714.63171	49.4
1721.33411	20.9
1723.48010	10.1
1724.69519	6.9
1727.14539	5.0
1730.18860	4.5
1731.12488	18.8
1732.72400	9.7
1733.95923	23.2
1734.86365	5.0
1736.68347	40.1
1738.10034	2.1
1738.77405	23.8
1739.59937	3.7
1740.54138	7.3
1741.40698	11.9
1743.87854	41.3
1744.84705	5.6
1747.51636	14.4
1749.50208	27.1
1751.86304	6.5
1754.60046	3.5
1755.37708	30.3
1757.85315	40.5
1759.09534	11.3
1760.29724	10.2
1761.85767	6.7
1763.84607	4.3
1765.80786	34.2
1766.50024	18.8
1769.03235	3.2
1769.77185	9.8
1773.55847	59.4
1774.60718	38.3
1775.64319	21.7
1776.87390	14.9
1778.34790	60.8
1779.32092	9.0
1780.04907	8.9
1781.17542	4.3
1786.55298	13.7
1787.94348	29.0
1789.47546	8.7
1793.14514	37.6
1795.94202	251.1	y (15) (1+)
1796.93689	151.6
1797.60559	28.0
1798.94690	9.6
1800.69299	14.8
1802.31958	45.5
1805.54077	14.7
1806.70300	22.1
1809.55005	5.8
1810.98462	17.7
1812.80359	13.4
1817.49719	11.5
1819.24646	11.3
1819.91052	3.7
1822.91919	28.2
1824.91736	44.0
1825.79126	12.0
1826.66443	6.7
1830.43835	8.1
1832.93005	25.6
1835.80457	14.1
1838.23865	27.2
1839.58655	28.2
1843.82642	15.8
1850.58899	16.4
1853.66052	3.7
1854.72827	10.3
1862.81226	8.0
1863.63306	10.4
1865.94360	10.0
1867.13550	8.7
1869.76819	8.3
1872.21057	7.3
1874.69897	28.2
1876.90442	18.2
1878.09631	4.3
1881.18188	6.5
1882.72595	6.3
1888.28186	10.6
1889.68909	7.6
1892.57141	11.8
1894.28772	3.2
1896.82947	16.0
1897.61255	26.4
1898.23669	5.5
1900.68384	3.0
1901.50281	5.6
1902.23083	26.8
1903.21960	15.9
1905.30981	6.2
1906.60571	8.9
1911.78284	9.3
1913.97888	9.9
1914.92554	5.6
1917.97729	7.0
1928.68042	8.7
1929.73474	11.2
1931.98157	20.4
1932.62219	6.7
1935.30688	21.2
1936.84851	10.4
1939.24390	26.4
1943.02991	6.6
1944.13599	31.9
1945.55115	4.4
1946.81958	11.2
1951.85022	11.7
1956.98303	24.7
1957.92102	6.9
1959.23181	5.9
1966.11462	4.1
1967.73157	9.3
1970.14624	10.2
1973.01208	10.2
1975.67786	5.4
1976.35535	4.1
1978.07556	16.8
1978.75354	3.9
1981.75610	6.5
1982.61536	7.6
1985.79126	49.6
1986.80981	47.3
1989.03430	7.6
1992.14758	2.4
1992.75317	2.6
1999.23840	49.3
1999.92261	42.5
