# Supplementary material for: Phosphoproteomic Analysis of Platelets Activated by Pro-Thrombotic Oxidized Phospholipids and Thrombin
Source: PLoS One. 2014 Jan 6;9(1):e84488. doi: 10.1371/journal.pone.0084488 (PMC3882224; doi:10.1371/journal.pone.0084488)
Supplement: Annotated Spectra S5 — (ZIP) [file pone.0084488.s008.zip › TFPGFFSPMLGEFVSETESRGSESGIFTNTK_-10_2_135425.txt]

m/z	i	matches
333.01895	7.2
339.46082	2.7
345.31500	2.7
354.49783	2.7
355.36771	6.3
383.05884	8.7
386.99045	9.0
392.32037	14.6
393.30621	5.2
394.11789	21.2
398.58807	3.8
399.38300	4.2
403.11224	1.8
410.33524	18.2
422.88718	5.1
428.24442	2.5
432.35938	6.7
441.21115	17.8
444.27716	2.0
445.77454	12.2
449.23016	2.4
450.30453	5.3
453.64508	11.5
463.58780	4.6
466.19220	6.7
468.39020	15.8
471.15421	24.5
477.21185	4.8
479.37085	4.8
486.00314	2.9
486.82880	3.3
487.98727	9.6
496.20233	9.1
498.16223	14.0
503.61813	15.0
504.46722	5.1
505.33682	3.4
506.20361	6.3
512.18707	13.3
514.29572	22.4
517.03687	2.6
518.27924	2.2
519.44794	4.4
521.31757	4.0
522.26495	13.6
530.16174	4.2
531.23132	25.9
532.21155	24.1
533.10931	8.6
536.24731	59.1
537.47565	16.2
538.07642	4.7
539.07037	5.1
541.52954	4.2
547.20825	19.6
548.08899	7.9
550.26453	38.1
551.21826	7.0
551.94653	2.0
553.49463	13.0
558.43030	7.1
561.06567	14.7
564.96985	8.7
566.57520	1.8
574.29358	16.5
579.37512	6.1
584.57825	9.9
587.57495	3.1
593.12250	6.5
596.91565	8.2
603.96899	12.4
605.57831	5.8
607.32556	13.9
608.11896	7.8
610.28528	4.2
616.28235	15.8
617.22522	6.6
623.26086	12.3
629.39026	4.2
633.34790	11.6
634.36462	20.4
636.43860	6.8
637.73370	14.1
638.55225	8.1
639.55188	28.2
640.89587	17.1
644.79700	4.7
649.63116	29.5
651.06152	6.5
652.47803	7.9
654.40955	2.0
655.24908	2.7
657.39392	20.3
658.37158	10.0
660.26471	27.6
662.58447	12.4
663.41040	2.8
668.35333	14.3
670.00623	5.1
671.47394	9.2
673.17584	6.4
679.09973	44.7
680.18280	46.6
680.97760	20.3
681.86487	10.4
686.44775	7.0
693.12048	5.4
696.02997	6.7
697.20483	31.5
698.23450	19.7
701.08282	9.0
701.96558	5.3
705.13434	8.7
706.38226	16.1
712.26257	19.2
713.47302	22.2
716.14441	16.7
721.32153	6.8
725.21741	10.5
727.52502	13.5
729.23999	10.6
731.43365	23.4
732.42004	16.9
733.28284	7.4
734.48096	18.2
737.86365	14.1
740.55438	7.8
743.32605	43.0
748.00977	14.7
748.74219	13.7
749.38013	8.7
751.31702	30.5
753.39594	5.9
754.20129	6.7
754.86346	13.5
756.33374	12.7
758.38867	25.1
759.00458	5.1
761.32312	2.5
763.45898	31.8
766.58752	30.2
767.33606	13.7
769.69025	37.1
771.17590	6.8
774.36273	3.3
777.10358	32.6
778.28296	11.7
779.31274	20.1
780.25647	8.3
781.29260	10.8
783.95630	33.8
784.91345	24.2
785.58118	13.0
790.84058	5.9
793.32184	2.9
795.91132	26.7
796.59637	12.9
798.06982	17.7
799.12756	4.6
799.89001	34.4
801.01367	10.8
803.88281	5.5
806.13660	12.8
808.21307	23.6
809.68176	7.7
810.61200	14.1
813.10193	34.5
815.29858	16.1
818.19836	9.4
819.82043	3.6
822.57947	18.8
824.31177	16.3
826.10864	13.3
827.71387	9.6
829.41455	19.3
831.23450	8.6
833.16650	66.1
834.38708	17.1
836.39343	13.0
837.17871	24.9
838.54138	19.1
839.47156	12.4
842.30420	13.6
844.70190	17.2
845.31970	2.5
847.86731	69.3
850.75037	12.0
855.36682	9.6
856.09753	18.4
857.24841	3.3
857.88672	3.1
859.32507	2.7
860.13586	6.1
862.47559	12.4
866.48572	13.2
867.61328	78.1
868.60303	52.7
870.39429	22.3
871.08032	6.4
872.28491	4.1
873.49426	9.8
877.14587	26.0
878.57312	11.7
879.32507	30.1
880.76196	12.4
881.38599	29.0
882.30823	5.3
883.74524	26.2
884.72607	15.6
885.80688	21.1
886.55811	9.8
887.37451	13.3
889.53320	23.7
893.99109	30.8
894.89771	6.3
895.56372	18.5
896.85071	13.0
897.53174	3.5
899.03650	29.9
903.70813	5.9
906.12634	120.5
906.75012	58.7
907.74182	12.0
909.22559	6.5
910.39185	7.0
912.37695	75.5
913.82153	32.3
915.39673	26.5
916.29871	25.8
919.32532	15.1
921.06140	25.3
922.05334	44.2
925.44446	22.5
926.27527	4.4
928.58496	14.3
929.45764	33.4
931.41138	3.3
935.10046	42.7
935.95605	12.4
937.00671	6.4
939.32935	22.7
940.61182	39.3
942.06836	7.0
944.17493	43.7
946.26563	49.2
947.05640	11.4
951.87268	27.8
953.58264	8.2
954.30737	30.6
955.19263	17.9
956.06201	40.5
956.84192	13.3
957.79675	7.2
959.20862	10.7
961.21912	26.0
962.16016	25.6
967.40491	16.6
968.91321	15.0
970.25635	23.7
971.17529	28.6
972.27527	4.1
973.28198	9.6
974.58423	18.6
976.89905	15.9
978.58569	10.2
979.54541	10.0
981.41406	12.4
982.47522	59.1
983.11536	5.4
983.90881	13.7
985.49207	11.3
986.95496	40.9
992.03943	5.0
994.03162	26.3
996.41284	40.6
997.47144	5.3
999.24854	17.2
999.86487	22.2
1000.96167	17.8
1002.14771	34.2
1003.21338	12.9
1004.50598	40.0
1005.32507	22.1
1006.08789	21.1
1007.46655	18.9
1009.33789	27.0
1011.43115	3.8
1012.47949	31.0
1013.62769	22.1
1016.35547	2.8
1017.69763	3.1
1018.72632	13.9
1019.61609	16.3
1021.62634	40.8
1022.47400	64.3
1023.59937	78.4
1024.26965	1.5
1025.24609	43.5
1028.56677	4.0
1030.27319	34.6
1031.55273	18.0
1032.68335	30.8
1033.57080	62.5
1034.81848	57.1
1035.72778	102.2
1036.39832	3.8
1037.03198	28.0
1038.48682	30.3
1040.71289	242.5
1041.45435	655.5	y (28) (3+), y (29) (3+)-P, b (29) (3+)-P
1042.27563	101.8
1043.13196	18.8
1044.25403	24.7
1045.58484	41.8
1046.67810	10.4
1047.95801	12.3
1049.54492	9.3
1051.45630	29.7
1052.76367	38.5
1053.90625	28.6
1054.53296	118.1
1055.32971	45.5
1056.18286	44.8
1057.22083	28.6
1057.90674	2.9
1058.94482	84.3
1059.81921	15.3
1060.85486	38.8
1062.03540	104.6
1063.10474	65.8
1065.53979	43.3
1067.87634	1242.6	b (29) (3+)-NH3, y (29) (3+)-H2O, y (29) (3+)-NH3, b (29) (3+)-H2O
1068.85522	177.5
1069.72095	13.2
1070.49048	10.4
1071.31189	24.9
1073.56299	5058.2	y (29) (3+)
1074.36157	7625.3	b (29) (3+), b (30) (3+)-P
1075.99927	169.3
1076.96753	175.7
1078.12378	264.9
1079.13574	136.2
1079.99146	27.9
1081.22241	70.4
1082.05469	56.8
1082.95752	19.0
1084.08081	51.8
1085.45544	21.6
1087.03540	49.1
1088.07300	65.5
1089.48462	56.9
1090.61902	44.6
1092.32690	66.5
1094.17664	32.2
1095.27710	46.2
1096.00073	19.2
1097.10962	30.4
1098.17932	16.8
1099.11584	74.6
1100.29175	71.2
1101.52197	43.1
1102.60205	66.5
1103.61938	26.6
1104.48877	24.8
1105.12109	5.7
1106.42285	166.7
1107.28931	114.7
1108.51050	239.0
1110.72876	19.3
1111.49426	52.0
1112.24426	33.8
1113.03601	125.1
1113.89185	30.0
1115.58276	146.9
1116.77344	78.3
1117.71790	128.5
1118.39307	144.6
1119.18115	56.7
1120.34998	110.3
1121.41309	45.1
1122.45117	174.1
1123.56567	645.1	b (20) (2+), [M+3H] (3+)-P
1124.52356	359.7
1125.53223	51.6
1126.51794	168.3
1127.55054	130.5
1128.36963	123.7
1129.44897	23.5
1130.46924	64.7
1131.19287	13.8
1132.16516	115.8
1133.48315	137.6
1134.37500	54.4
1135.07520	52.6
1136.08521	157.4
1137.12878	208.0
1138.10669	192.2
1139.23425	205.4
1140.14917	37.5
1140.98462	10.0
1141.98535	33.4
1142.72766	5.7
1143.73352	15.9
1144.95459	87.4
1146.23560	23.3
1147.71240	7.7
1162.82996	5.1
1166.98462	25.5
1168.02222	42.4
1169.33435	34.8
1171.80310	39.7
1172.72314	3.5
1173.54126	4.1
1176.63379	79.0
1177.62598	74.0
1178.33411	21.5
1179.90845	8.7
1180.99487	9.9
1185.60950	17.4
1186.28210	3.5
1187.55005	7.6
1189.07715	20.8
1190.92249	25.2
1192.35266	69.6
1193.60461	18.2
1195.26294	27.3
1197.79565	22.1
1199.22607	10.9
1200.90283	12.8
1202.24939	38.4
1205.81982	41.3
1207.37354	10.3
1209.02002	45.5
1211.31226	37.5
1212.16113	53.9
1212.86450	41.0
1214.84399	21.9
1215.47803	7.7
1217.33960	84.0
1218.81982	1.8
1219.73901	42.2
1220.81982	12.8
1222.54187	24.3
1224.43872	19.6
1225.62878	65.9
1226.26147	1.0
1227.44629	58.9
1233.23340	30.1
1234.21509	9.1
1235.00452	13.9
1236.10352	22.3
1237.11243	21.7
1238.95996	60.2
1240.12671	9.6
1243.49353	22.2
1244.81006	42.9
1245.84888	48.0
1247.96606	4.6
1248.60535	10.2
1251.00745	17.8
1253.62183	27.5
1254.89722	23.4
1257.29858	15.0
1257.94958	6.3
1259.73267	2.0
1262.03088	4.6
1262.96777	14.1
1267.18481	4.1
1269.95288	8.9
1270.69434	15.7
1273.45752	2.9
1276.31641	36.7
1277.27856	2.6
1278.00732	5.7
1278.63745	6.4
1282.57227	19.8
1285.51367	16.2
1287.90674	25.5
1290.12109	29.6
1291.81494	34.2
1293.32153	156.4
1294.26453	125.6
1295.16174	96.3
1296.11768	25.8
1296.83618	2.2
1298.12122	47.6
1298.98743	6.2
1302.26099	55.0
1303.05725	16.2
1304.42822	46.3
1305.53882	36.8
1306.26501	18.8
1308.46558	34.4
1309.49951	34.6
1311.00098	78.3
1312.36609	36.1
1316.33081	18.8
1316.94312	12.6
1318.76709	34.9
1319.79492	18.5
1322.36499	12.2
1324.22217	6.8
1325.64844	42.6
1327.32288	13.3
1327.94995	19.2
1329.99182	3.6
1331.67322	5.7
1333.58020	6.7
1334.93066	13.9
1335.59436	13.9
1336.59546	47.6
1337.52966	24.2
1339.11243	67.2
1339.94080	51.8
1341.09167	57.3
1342.31213	526.2	y (24) (2+)
1343.33997	159.5
1344.16833	19.4
1344.97473	58.3
1345.69031	43.4
1347.26233	15.9
1348.34900	14.6
1349.34473	29.9
1351.23462	6.5
1354.04443	14.4
1354.95361	29.9
1357.83459	30.8
1358.69031	45.6
1359.94836	39.0
1360.62817	10.4
1362.38489	38.8
1363.31787	90.9
1364.03918	36.6
1364.91052	8.0
1369.17883	69.0
1369.93750	3.6
1371.10413	12.6
1372.39172	35.0
1373.00781	6.1
1375.27100	15.2
1376.46179	12.4
1377.78967	82.2
1379.02600	35.5
1380.84790	16.9
1385.39063	164.4
1386.07190	617.5	y (25) (2+)
1387.11218	222.1
1387.85559	11.2
1389.04626	14.5
1390.12366	32.1
1390.94751	40.4
1392.11267	7.4
1392.98450	6.6
1394.38940	14.3
1395.06189	41.8
1397.63574	42.9
1398.28357	8.0
1399.56177	21.1
1400.52319	39.4
1401.20593	27.8
1402.23987	6.4
1403.57019	25.2
1404.20264	5.6
1404.98718	7.1
1408.38123	24.4
1409.24084	21.6
1410.27563	46.6
1411.03162	102.3
1411.72424	54.5
1412.72351	6.5
1413.62708	34.6
1414.96899	24.7
1415.62744	30.1
1416.68518	39.0
1417.34705	9.3
1418.67249	47.2
1419.74585	9.0
1420.49963	2.2
1421.74414	9.6
1425.30347	23.3
1426.52307	18.1
1427.68591	14.4
1430.43848	15.7
1431.13428	16.4
1434.19153	7.8
1435.52905	31.3
1438.11877	50.0
1438.97522	20.8
1439.76282	25.2
1441.34558	44.7
1442.38416	21.1
1443.17786	12.0
1444.48450	31.8
1447.31067	31.8
1448.60864	23.6
1449.73694	17.1
1450.77869	75.3
1451.63660	11.7
1454.25928	14.9
1457.18909	25.0
1459.18445	447.7	b (13) (1+), y (26) (2+)
1460.11902	359.4
1461.01221	65.7
1462.34460	47.0
1464.59973	2.7
1466.40686	23.4
1467.16882	7.4
1468.06653	13.3
1469.20007	29.1
1471.25952	7.6
1473.12402	24.1
1474.32642	4.9
1475.69934	11.6
1476.87183	10.7
1477.96252	18.4
1480.15784	4.7
1481.60229	30.5
1482.44238	33.5
1484.29797	47.0
1485.01599	19.5
1485.64612	5.1
1486.40100	29.6
1487.38538	7.4
1488.23621	14.0
1492.72083	8.6
1493.90662	10.7
1496.10437	44.7
1497.65930	28.6
1498.26233	5.5
1499.43738	3.3
1502.30237	26.3
1503.19177	38.0
1504.40405	10.8
1507.60205	9.8
1510.92419	28.5
1512.96240	26.5
1513.68713	28.6
1515.72729	14.9
1516.95483	5.7
1518.45837	26.1
1519.33740	16.5
1521.45361	56.4
1522.78882	42.1
1526.29919	23.5
1528.64124	13.2
1531.30066	12.9
1532.60168	65.2
1533.59583	87.2
1534.53430	70.4
1536.50378	84.7
1537.64697	34.6
1538.83789	50.4
1539.64172	17.1
1540.35706	6.1
1541.67932	27.5
1542.93591	11.4
1545.63281	17.4
1546.78406	6.7
1548.60132	28.2
1553.26636	50.3
1555.17920	24.8
1557.21509	40.9
1558.08752	6.8
1560.93420	157.0
1561.90344	215.7
1563.38953	20.9
1565.81934	12.2
1566.88989	25.9
1575.13477	5.7
1576.72131	22.6
1577.54163	11.8
1578.57678	15.6
1579.83899	20.0
1581.27332	71.4
1582.32007	93.6
1583.22815	34.7
1584.31116	16.9
1587.11609	9.6
1587.89319	25.1
1593.91907	6.8
1596.73206	19.3
1599.82288	16.4
1601.01379	104.1
1601.97925	43.1
1602.79663	23.2
1608.09094	11.5
1609.52283	434.3
1610.35815	466.0	b (29) (2+), y (29) (2+)
1611.17224	392.4	b (30) (2+)-P
1611.99817	9.0
1612.83008	12.5
1613.70520	16.3
1614.46057	15.0
1615.87415	8.7
1616.61780	6.5
1624.08923	7.4
1635.21802	43.6
1636.73242	14.5
1638.16199	3.5
1639.45093	7.1
1640.31433	4.2
1643.06201	36.8
1644.94666	17.1
1648.90405	6.4
1649.70093	35.2
1650.74915	16.1
1651.40479	22.2
1653.19653	21.0
1659.98828	21.2
1660.72351	15.2
1662.66736	46.5
1666.55750	11.3
1668.99744	30.7
1681.44348	10.3
1696.85486	4.4
1697.91345	11.9
1701.12769	9.9
1718.80872	22.6
1722.99292	8.4
1724.79028	13.6
1727.98071	14.4
1729.47290	2.7
1733.63843	4.4
1737.01843	12.7
1743.08569	7.0
1743.83411	13.9
1748.42786	8.5
1751.21008	8.7
1763.68835	1.8
1766.14441	6.0
1768.03198	11.3
1773.35718	5.5
1774.48608	6.4
1775.39490	13.0
1777.33118	9.0
1778.52283	3.7
1779.70044	4.4
1784.76868	6.6
1785.55115	13.9
1791.29468	2.4
1793.11096	14.8
1794.07239	18.3
1794.90320	17.4
1795.75305	19.0
1796.72583	4.7
1810.08325	7.0
1811.70032	7.0
1812.86584	16.2
1815.64856	8.2
1817.85962	11.8
1822.50940	3.8
1823.17261	14.1
1827.43127	10.7
1833.65710	31.8
1835.08093	10.2
1839.68420	8.9
1841.52771	9.8
1845.35876	2.2
1848.23743	11.2
1849.06287	12.4
1856.93372	16.3
1863.81506	7.0
1869.99988	2.4
1872.44153	2.7
1878.61365	2.5
1879.71118	11.9
1881.79761	17.3
1884.94958	4.4
1897.55493	5.9
1899.76208	13.7
1904.63159	9.1
1905.86487	29.5
1906.94556	32.0
1909.54175	11.6
1912.13611	17.4
1912.88306	2.0
1917.52612	26.6
1921.51526	10.9
1931.94458	7.2
1935.92004	20.6
1951.74048	21.0
1955.46033	21.7
1957.00574	6.1
1958.07532	10.0
1962.25208	4.2
1968.59680	5.7
1975.02307	37.6
1981.54993	11.0
1982.86450	7.6
1986.91138	9.0
1999.34985	3.8
