# Supplementary material for: Phosphoproteomic Analysis of Platelets Activated by Pro-Thrombotic Oxidized Phospholipids and Thrombin
Source: PLoS One. 2014 Jan 6;9(1):e84488. doi: 10.1371/journal.pone.0084488 (PMC3882224; doi:10.1371/journal.pone.0084488)
Supplement: Annotated Spectra S5 — (ZIP) [file pone.0084488.s008.zip › TFPGFFSPMLGEFVSETESRGSESGIFTNTK_-11_2_134287.txt]

m/z	i	matches
331.28201	2.1
333.97263	19.5
341.22687	8.6
348.92270	3.8
355.16095	5.6
358.31915	8.6
363.52350	10.1
370.38528	8.0
371.08868	5.2
375.38977	11.9
385.01660	5.2
390.48407	13.0
391.52090	4.3
396.26123	31.2
400.26874	6.5
401.25861	4.5
421.28168	22.6
435.60959	5.1
446.36819	7.0
449.36014	16.3
451.31128	9.4
454.25726	2.8
455.05194	8.4
459.41205	10.7
460.98407	3.2
470.63937	8.6
473.58917	11.4
492.26331	10.0
494.48605	15.7
500.80426	11.1
506.12628	13.4
513.12573	6.1
514.37842	9.0
519.22125	5.7
521.36218	21.9
522.38391	13.3
532.36615	45.2
534.51819	16.6
535.29102	2.1
536.38477	23.4
537.30554	13.3
539.55389	5.6
540.21375	5.4
549.97522	4.9
551.34308	16.2
558.24707	3.0
560.11169	2.8
561.53479	13.3
563.41345	13.3
565.57507	10.1
568.56531	12.2
572.14197	7.0
573.56696	8.8
577.19379	5.5
577.79419	7.2
578.45740	4.4
580.12769	4.3
581.28149	19.6
586.26514	5.4
589.27759	4.6
592.26172	9.7
593.39624	4.7
597.20520	7.4
598.40662	3.6
600.53149	4.2
601.44220	2.6
602.47021	15.6
605.15527	13.9
608.30200	13.8
610.48926	8.3
611.44788	9.9
612.31927	3.7
617.17590	12.1
623.23914	19.6
635.02429	9.8
637.05994	7.2
638.11279	3.4
641.58728	10.0
646.09009	8.8
649.20264	46.0
650.60626	6.4
651.92761	37.1
653.33875	21.8
654.62024	5.3
655.79895	12.7
657.19489	10.5
660.35693	13.5
661.43311	4.7
662.29547	5.6
665.31598	20.6
668.97620	3.6
674.78253	17.1
676.13800	6.4
679.18384	45.1
681.20929	6.1
682.30579	4.5
683.61517	14.6
695.04639	7.5
697.08777	30.7
697.76978	8.7
702.41589	10.0
703.27332	15.3
704.64423	5.7
706.80988	17.2
707.65509	19.5
710.45239	4.0
712.50385	3.0
714.27271	22.9
714.92188	7.8
716.38330	7.3
717.16772	6.2
718.40265	7.9
720.43579	44.9
721.47302	25.3
724.35364	13.7
725.17896	7.7
726.12524	14.8
727.23834	12.4
730.33820	30.8
731.21313	38.5
732.27954	20.0
733.46338	10.6
736.44049	1.9
737.20813	4.9
738.03223	8.1
739.29401	9.6
743.03662	2.5
744.16138	19.5
746.34479	13.5
747.89380	13.5
749.22681	20.4
753.74744	31.8
756.62817	20.0
758.25012	6.7
759.20642	7.7
761.43945	19.8
764.70020	4.2
767.33038	27.0
770.20068	10.8
772.31653	8.5
773.31360	4.5
777.30389	44.2
780.34729	28.6
781.25085	9.9
784.24927	38.9
785.18909	8.1
787.37939	5.7
788.29211	7.7
790.79785	19.6
791.75952	13.1
795.31848	2.8
798.17303	9.7
799.06104	37.8
800.13989	20.7
802.94580	8.7
807.55469	11.6
811.42615	8.4
813.22931	9.5
815.42456	7.8
817.59436	9.8
819.25720	12.8
820.19971	9.6
821.73755	4.3
822.82751	12.7
824.28174	17.0
825.16760	7.9
826.36047	21.9
827.43384	9.5
828.09753	16.9
829.27039	7.7
830.54346	12.0
832.00806	2.8
832.66113	11.6
833.55017	16.3
835.38416	27.6
836.51013	17.8
838.28394	43.2
842.78015	18.5
843.39111	7.6
844.79163	14.4
846.59131	5.8
847.44312	8.6
848.65039	44.2
849.93347	13.7
854.23071	10.7
858.08362	11.1
859.59033	7.4
860.19470	27.5
861.16943	5.1
862.51367	9.6
867.58386	69.4
868.35083	22.9
869.83728	8.7
871.04968	10.3
873.60046	4.7
874.22742	2.1
875.59692	3.0
876.53418	6.1
878.59814	38.7
879.44592	4.4
883.31763	11.4
884.95300	19.4
885.57544	12.1
887.98706	20.4
889.60803	45.0
890.64673	7.2
892.01050	2.8
893.74841	20.2
895.81042	9.1
897.50085	4.3
898.23242	8.9
899.64209	18.7
904.47437	14.5
905.74341	131.1
906.63062	76.1
907.56006	38.6
908.35864	5.1
911.50037	27.5
912.39197	62.2
914.36133	8.8
916.03491	5.9
917.15381	63.7
919.04639	25.4
919.78271	16.6
926.31763	9.4
926.98816	17.4
928.73096	12.0
931.64868	3.6
935.08936	12.3
936.96021	13.0
941.71008	10.5
943.36536	11.8
944.51892	14.6
945.67700	33.4
946.43372	6.3
948.57324	48.9
949.54272	10.3
951.31641	3.6
953.60046	9.4
955.46106	45.2
956.07275	31.0
956.98181	36.3
957.82043	7.5
962.63513	29.0
963.77637	7.5
964.74194	19.1
965.47925	1.9
967.05164	17.6
968.07288	10.9
968.96851	10.7
969.89136	4.9
970.81738	16.9
972.36719	25.9
973.20398	15.9
974.25598	9.9
975.77625	29.5
976.90393	30.0
978.00439	5.8
978.86816	46.3
979.70276	2.8
981.27783	20.7
981.88745	21.6
983.13452	56.6
983.87122	10.9
984.61560	11.4
986.18298	16.4
988.68970	4.8
989.61621	3.8
990.39514	11.2
991.12537	7.2
991.87061	14.8
993.26599	21.9
994.35596	16.9
995.89709	95.4
996.87207	17.4
997.55261	14.3
998.34521	7.3
1001.20776	40.9
1002.14355	26.2
1006.62329	18.3
1009.48499	24.8
1011.34009	29.1
1012.33765	8.4
1014.34692	6.7
1016.81824	48.0
1017.86133	20.8
1018.68359	31.2
1021.65649	21.3
1022.81506	50.8
1023.56006	12.7
1024.71045	33.6
1025.67212	30.9
1027.17761	8.3
1028.22314	13.7
1029.63855	4.9
1030.62573	4.7
1032.08386	45.8
1033.65442	39.2
1035.80469	139.0
1036.43457	5.9
1038.01392	18.3
1038.85498	71.9
1039.82690	48.1
1041.02356	693.2	y (29) (3+)-P, y (28) (3+), b (29) (3+)-P
1041.66492	522.7
1042.62012	105.6
1043.68701	42.9
1044.50952	34.5
1045.20496	45.5
1046.42651	21.4
1047.07983	4.3
1048.60950	6.2
1049.65759	15.2
1050.89197	18.7
1052.68604	16.9
1053.30920	19.4
1054.00610	9.2
1054.97192	137.8
1055.69727	23.2
1056.81934	58.2
1058.20471	24.7
1059.11316	59.8
1059.84741	2.1
1061.66626	63.6
1063.22107	25.5
1064.72485	36.3
1066.78821	77.0
1067.82813	1007.3	y (29) (3+)-NH3, y (29) (3+)-H2O, b (29) (3+)-NH3, b (29) (3+)-H2O
1068.74866	107.4
1069.60242	100.0
1070.39673	28.7
1071.42212	66.6
1072.45117	14.0
1073.58276	5674.2	y (29) (3+)
1074.29956	6882.4	b (29) (3+), b (30) (3+)-P
1075.77051	202.2
1076.53040	157.7
1077.44995	128.4
1078.45764	249.8
1079.78577	124.3
1080.94263	61.4
1082.43298	148.1
1083.82666	32.3
1085.05127	46.5
1086.05566	4.3
1087.06677	12.0
1088.17371	17.0
1089.31079	80.3
1090.19580	39.3
1092.17224	61.0
1092.89038	11.7
1093.79358	9.7
1095.34180	9.0
1097.08521	93.0
1098.31470	81.4
1099.23975	101.3
1100.06616	23.8
1101.09863	21.0
1103.11914	11.1
1104.31421	34.2
1105.63525	50.1
1106.40271	193.7
1107.27612	69.5
1108.79468	54.4
1109.51831	42.8
1110.35266	19.8
1111.96985	157.1
1113.41968	30.0
1114.22266	40.2
1114.99268	26.3
1116.31274	71.4
1117.16541	96.1
1117.95667	99.4
1119.02588	27.6
1120.01855	53.7
1120.74695	25.8
1121.81641	98.7
1122.58691	185.9
1123.21509	354.4	y (21) (2+)-P, y (30) (3+), [M+3H] (3+)-P, y (11) (1+)-P
1124.08423	327.5
1125.10461	179.2
1126.43103	91.0
1127.32764	114.1
1128.43799	62.2
1129.08630	46.7
1129.88831	66.5
1130.56335	78.9
1131.61768	89.2
1132.45789	96.7
1133.64001	60.8
1134.51062	75.5
1135.59888	63.7
1136.77356	118.6
1137.68713	170.1
1139.01208	277.1
1140.00635	44.6
1140.79175	48.6
1141.63135	23.6
1142.43945	14.9
1143.27686	45.4
1145.13806	19.2
1146.76563	21.8
1155.89124	14.0
1165.80347	33.8
1168.37268	27.5
1169.40955	18.2
1171.72510	107.7
1172.46338	50.7
1173.70337	45.5
1174.89514	9.1
1175.54407	13.4
1176.79309	47.0
1177.53162	13.2
1178.83862	31.1
1179.51831	5.5
1186.17737	5.1
1186.84424	19.6
1189.95203	18.7
1190.60596	6.6
1192.18250	17.7
1193.05127	42.5
1194.50879	4.5
1197.25562	10.9
1198.56494	17.9
1199.68921	8.3
1201.36401	12.8
1205.46558	15.9
1207.36377	13.8
1208.13281	14.2
1210.87549	12.2
1211.80811	44.8
1212.68530	18.5
1214.28882	26.5
1216.40991	4.9
1217.41406	34.8
1218.98486	11.0
1220.23071	20.7
1222.11377	46.2
1226.02197	22.8
1226.82971	6.2
1228.13110	47.6
1229.29590	6.9
1230.69653	1.2
1231.51880	14.4
1233.21851	19.8
1233.98975	22.7
1236.63135	40.3
1238.56055	50.0
1239.38477	6.2
1239.99072	3.2
1240.84546	7.5
1243.83789	5.5
1244.80530	4.1
1245.43457	6.5
1246.72559	55.7
1248.31116	13.3
1249.24146	15.3
1250.73254	12.8
1252.41504	7.8
1254.73865	7.7
1256.14807	14.6
1260.78174	28.5
1263.58313	9.5
1268.82642	35.1
1271.11865	5.9
1273.71362	13.3
1274.42419	4.5
1275.54834	11.0
1276.60376	17.1
1278.31616	6.5
1280.25549	6.7
1282.10303	75.6
1283.32275	50.3
1284.02722	27.1
1285.05469	5.8
1286.06372	29.6
1288.37549	9.3
1289.10107	4.0
1290.99915	14.8
1293.08887	189.0
1294.32324	65.9
1295.15479	3.4
1298.31982	16.3
1299.43958	23.7
1301.20667	38.2
1301.94336	12.7
1302.59460	28.9
1303.79700	42.3
1307.56006	16.8
1308.92773	26.0
1310.73547	81.5
1312.34888	102.5
1313.89136	24.6
1318.52991	38.0
1320.07251	18.4
1321.08740	28.6
1321.75464	37.7
1323.31799	13.6
1324.74268	60.0
1326.76538	6.8
1328.04675	5.1
1328.84888	23.4
1331.05591	6.0
1333.50769	66.1
1334.31384	7.2
1334.92627	18.8
1336.25134	23.1
1337.04688	51.5
1337.78528	24.4
1339.31055	68.5
1342.24255	412.2	y (24) (2+)
1342.97144	360.1
1344.12537	30.9
1344.76050	17.2
1346.41089	62.6
1347.27234	22.1
1348.27734	2.3
1349.76208	28.3
1352.40796	4.1
1354.25708	20.5
1355.10828	3.8
1356.20007	59.8
1358.26941	152.6
1359.15063	63.9
1360.07703	8.7
1363.54797	57.7
1369.07520	29.5
1371.03003	6.4
1372.00012	14.0
1375.80090	63.5
1376.93884	142.9
1378.17395	32.3
1379.66541	66.7
1380.27502	9.5
1381.63049	5.8
1382.55603	26.8
1383.19373	20.1
1384.54883	8.8
1385.76001	415.4	y (25) (2+)
1386.55261	399.3
1387.24951	95.0
1388.89929	17.5
1390.54358	41.5
1392.23425	32.9
1395.54651	12.0
1396.54797	86.1
1398.03162	8.8
1400.69885	6.6
1401.79675	5.8
1402.41638	5.6
1404.28223	20.9
1405.50867	20.7
1407.72021	30.8
1409.29919	44.5
1410.34290	94.1
1411.34399	45.7
1412.29041	49.2
1413.55579	9.5
1414.38855	13.0
1415.42542	55.6
1416.07385	33.8
1418.45618	26.1
1419.80017	32.5
1420.76050	36.3
1424.93713	20.2
1427.93494	28.4
1429.57996	46.6
1430.95642	19.0
1432.70569	16.6
1433.61877	5.4
1437.38342	11.1
1438.19104	19.0
1439.38647	6.4
1441.87463	45.2
1447.02869	41.7
1449.03430	30.8
1450.34180	56.3
1451.19995	109.2
1452.08875	32.8
1452.99170	15.6
1453.64417	9.8
1455.71582	41.5
1456.78760	73.2
1457.71570	15.6
1459.22205	388.5	b (13) (1+), y (26) (2+)
1460.23596	450.3
1461.08923	114.6
1461.84387	24.0
1462.78333	16.8
1463.67737	8.3
1464.46692	37.7
1465.37170	6.0
1466.66528	24.0
1468.43201	3.2
1470.86804	61.5
1471.52881	3.2
1472.86365	41.8
1474.20544	21.9
1479.01880	7.0
1479.83020	35.6
1480.80969	38.5
1482.00964	66.7
1482.77112	22.7
1483.45496	8.8
1484.08923	24.3
1486.82739	16.6
1487.98669	7.8
1490.42090	18.8
1491.03918	36.2
1492.13416	8.8
1495.54858	20.9
1496.45105	14.9
1497.53625	5.6
1502.87781	17.8
1503.96716	41.7
1508.28650	35.3
1512.42798	34.0
1513.25183	25.3
1514.56531	31.6
1516.06384	28.2
1517.32117	2.8
1520.57446	3.8
1523.56995	49.4
1525.43750	17.0
1527.43738	24.8
1528.68945	36.7
1531.84216	53.6
1532.71362	98.9
1533.53137	51.1
1534.48291	17.7
1535.45227	15.3
1536.74390	25.0
1537.57349	29.2
1538.35095	18.4
1539.77661	12.7
1542.64563	4.9
1543.54822	11.6
1544.42529	21.4
1545.29529	22.2
1549.59729	15.1
1552.40967	30.8
1555.49377	2.3
1556.75940	5.9
1561.25720	316.4
1562.31213	146.9
1563.46008	9.8
1564.21118	5.8
1565.70483	2.3
1567.46606	10.9
1568.80774	6.9
1571.36145	14.5
1572.36743	9.7
1574.38782	12.9
1576.56860	5.5
1578.61841	25.3
1579.79163	39.0
1581.46570	117.3
1582.49670	43.9
1585.04224	6.2
1587.26282	9.5
1587.94067	11.9
1593.77417	3.8
1595.19873	5.1
1597.25195	21.4
1600.74817	29.3
1601.53162	48.8
1602.25769	46.7
1603.55432	18.0
1604.53674	9.3
1606.59314	9.6
1608.12109	1.9
1608.76184	8.1
1609.45813	27.3
1610.20789	824.8	y (29) (2+), b (29) (2+)
1611.15479	209.2
1611.96838	42.0
1613.12219	10.1
1619.42493	4.5
1620.40356	5.3
1623.33301	10.9
1626.78955	4.1
1632.80115	1.9
1635.00623	10.5
1635.67737	10.3
1638.61938	7.3
1646.89417	12.2
1648.12561	14.8
1649.95081	12.8
1651.19446	18.4
1652.91101	32.9
1655.43286	28.0
1656.38293	9.4
1660.22449	61.3
1661.09265	35.3
1662.04492	5.4
1663.28601	10.8
1666.15247	14.4
1671.47729	2.1
1675.29626	7.0
1682.55493	18.1
1690.33826	22.3
1691.62878	3.0
1692.99390	9.3
1697.69604	8.8
1709.50842	4.1
1712.52429	10.5
1718.66479	6.7
1719.78088	13.2
1722.17310	17.3
1724.64124	14.2
1729.81860	16.0
1735.74634	12.2
1737.52759	14.5
1744.96167	4.3
1747.06799	2.5
1750.13440	9.8
1751.61804	9.6
1753.93250	7.9
1756.05688	7.3
1759.90881	7.3
1763.09070	11.4
1764.77698	5.4
1766.32581	19.8
1766.92688	2.0
1771.21667	13.7
1773.34924	8.8
1781.68079	17.8
1789.78210	30.4
1790.47815	19.6
1803.54553	12.6
1805.05652	13.3
1808.36609	7.9
1813.04480	6.8
1825.68567	8.1
1827.42932	29.0
1828.05383	5.3
1830.68127	9.9
1832.69934	4.3
1847.23523	4.0
1848.74768	9.2
1852.13635	4.1
1859.11853	5.8
1864.73572	12.0
1868.43933	12.3
1869.85144	19.6
1874.40320	18.4
1882.81555	25.8
1883.84851	6.8
1886.03333	2.3
1894.05591	9.1
1894.78186	2.7
1905.58606	31.2
1906.61902	10.3
1908.51672	5.5
1909.56897	9.1
1911.54077	14.3
1918.55981	8.0
1933.23792	3.6
1938.66638	13.3
1940.65295	4.9
1942.05725	7.2
1947.78625	10.7
1949.02917	5.8
1953.93726	6.4
1961.18188	9.5
1962.08423	8.6
1964.49670	7.8
1966.97058	11.9
1975.89136	9.7
1979.86304	5.5
1990.18591	22.1
