# Supplementary material for: Phosphoproteomic Analysis of Platelets Activated by Pro-Thrombotic Oxidized Phospholipids and Thrombin
Source: PLoS One. 2014 Jan 6;9(1):e84488. doi: 10.1371/journal.pone.0084488 (PMC3882224; doi:10.1371/journal.pone.0084488)
Supplement: Annotated Spectra S5 — (ZIP) [file pone.0084488.s008.zip › TGSGGPGNHPHGPDASAEGLNPYGLVAPR_-2_2_54078.txt]

m/z	i	matches
272.33133	98.1
273.16266	37.1
274.37823	10.5
285.17221	15.6
290.41223	11.4
298.10962	6.0
303.17389	3.5
307.05411	19.7
307.74844	16.4
310.09995	30.2
314.20639	6.4
315.12457	4.6
336.49017	16.1
341.10809	25.4
342.25766	12.9
343.38031	319.1	y (3) (1+)
344.42728	7.5
345.33221	2.4
345.93503	4.7
353.03912	8.2
354.18533	24.9
355.33020	12.8
356.14740	16.0
358.22827	15.9
360.06775	24.1
367.28265	15.8
378.20624	11.6
383.43921	6.5
384.16492	5.4
393.10489	9.4
393.97180	5.1
394.83508	8.4
395.82599	11.2
398.07813	36.0
399.23846	2.0
405.41379	8.4
406.26050	12.9
407.54590	16.6
410.30377	11.4
411.64313	8.9
414.42670	21.2
416.48425	2.2
417.21313	17.0
418.01886	26.8
421.29297	9.8
422.59650	9.4
423.21039	14.0
424.23083	26.8
425.97791	6.6
427.16809	5.7
432.70007	12.3
433.61060	4.0
434.54803	17.8
436.36493	2.9
437.12000	2.6
438.35284	14.1
439.41589	21.5
440.05817	12.1
441.88928	78.7
442.57874	56.0
443.61804	20.7
449.49017	2.2
452.69879	21.7
455.19836	5.6
457.85706	4.2
460.33466	30.1
461.96747	8.1
464.22382	11.1
467.02765	11.9
468.27228	34.1
470.53040	13.7
472.96338	16.9
477.04352	216.2	y (8) (2+), y (9) (2+)-NH3-P
478.04150	36.8
479.42664	19.6
482.24432	9.3
483.43762	25.6
485.70667	43.9
486.39795	49.8
487.33661	25.3
488.12964	2.8
489.40381	2.6
492.56689	13.2
493.49243	2.9
496.45520	32.5
497.22430	24.8
502.30267	12.6
504.28168	20.4
508.49475	12.3
511.21741	108.7
512.22308	27.6
513.17993	22.6
514.35718	43.8
516.94885	7.4
519.15363	10.2
520.26129	13.5
522.39343	2.6
525.82574	31.2
529.22162	10.1
533.57648	19.2
534.35706	56.7
535.68396	76.6
538.71179	19.3
540.03986	9.2
541.40448	5.9
542.26337	12.8
543.51569	4.4
545.40765	14.3
547.15204	33.1
547.97162	15.7
549.34698	22.2
553.13281	9.4
554.33508	7.3
555.32391	105.3
556.42334	41.5
559.53815	26.5
560.42139	12.2
563.48676	24.1
565.37946	10.1
571.29193	9.6
572.27350	18.0
574.50720	18.4
576.04822	56.7
577.46240	9.8
578.50757	2.9
579.29681	34.7
581.37860	5.8
582.35583	4.0
583.50970	31.2
586.41846	7.7
587.81769	2.4
589.27704	17.9
590.98792	48.5
592.57135	4.1
593.43878	58.1
594.34021	13.1
595.43524	7.1
597.08551	4.4
601.09027	14.7
602.98669	12.8
604.10278	21.4
607.38312	9.6
608.91479	17.3
610.25067	96.0
611.14966	69.1
612.42645	249.1	y (6) (1+)
613.56042	20.9
614.37689	20.2
615.07727	8.9
616.33051	53.0
619.42871	44.6
623.99908	21.9
625.55780	86.7
626.86230	65.4
628.20746	57.1
628.89630	5.8
629.54297	2.9
634.07361	45.4
635.09186	370.8	y (12) (2+)-P, y (19) (3+)-P, b (14) (2+)
635.79871	89.5
637.43634	9.6
638.58472	11.9
640.44379	17.1
641.43726	25.3
642.62054	26.2
643.54443	26.7
644.27936	40.3
645.21582	23.8
646.24585	24.3
648.89502	4.9
651.75275	31.2
653.12433	31.2
654.57849	26.6
655.67657	13.8
656.64984	21.5
657.54407	6.9
658.92535	57.6
659.59930	9.7
660.46747	11.8
661.33899	38.6
661.95294	40.6
663.01343	80.4
663.86951	30.1
669.18103	45.9
670.70270	134.6	b (22) (3+), b (15) (2+)
671.46075	18.2
672.26843	14.4
675.34924	3.1
676.47882	18.1
678.59357	10.8
680.18805	12.5
681.29480	156.2
682.40546	10.1
683.39764	14.3
684.21320	6.0
685.58893	31.1
687.33984	27.8
688.47675	23.1
691.44879	34.0
692.80096	29.7
693.47375	38.0
694.44226	8.0
695.34094	6.2
696.64771	81.5
697.46014	26.9
698.80670	37.1
700.02594	17.0
702.03668	25.7
702.71381	14.3
703.39734	37.3
704.87177	183.1	y (14) (2+)-H2O-P, b (16) (2+)-H2O, b (16) (2+)-NH3, y (14) (2+)-NH3-P
705.92633	33.4
706.53406	40.3
707.35431	13.2
708.57611	25.1
709.65375	10.3
711.05182	119.5
712.29199	4.7
714.02606	40.9
714.73773	41.0
715.62048	121.3
716.55109	11.9
717.28595	4.0
718.95837	63.0
720.13379	87.4
720.94678	8.1
722.29132	37.1
722.94598	32.4
723.70258	38.6
725.03986	36.6
726.35773	14.4
727.24408	28.5
728.71826	4.2
729.43457	14.3
730.53674	22.6
731.74231	249.8	b (24) (3+)-H2O-P, b (24) (3+)-NH3-P
732.78241	48.9
733.45673	19.3
735.33710	175.0
737.51923	15.1
740.57916	223.1	y (15) (2+)-H2O-P, y (21) (3+)-NH3, b (17) (2+)-H2O, y (7) (1+)-NH3-P, y (15) (2+)-NH3-P, b (17) (2+)-NH3
741.31909	37.5
745.52869	21.2
747.09601	209.1	b (9) (1+)-H2O
748.34766	94.9
749.42999	122.5
750.29474	50.9
750.91022	40.4
754.64990	17.2
757.28082	36.8
758.20941	20.8
759.33386	36.1
760.56122	32.0
761.45685	11.3
762.27765	19.1
762.97156	39.4
765.31610	457.0	b (9) (1+)
766.28937	96.6
766.93323	23.9
767.62598	13.7
768.87311	20.9
769.72693	4.7
770.72723	26.1
772.41998	33.5
774.63898	28.6
775.30981	19.2
776.24371	18.1
777.23193	69.3
777.97467	40.1
779.95038	52.4
781.38873	13.2
782.47076	39.6
784.16510	29.4
785.48486	67.4
786.47388	55.0
787.65582	70.1
788.95197	13.9
789.75262	26.8
790.70428	27.7
791.75500	55.1
792.75464	6.2
793.48279	7.1
794.20782	3.7
795.52509	29.6
796.14777	177.2	y (24) (3+)-H2O-P, y (24) (3+)-NH3-P, y (23) (3+)-H2O
797.00262	61.0
797.70929	15.8
798.46503	55.6
799.22040	44.5
799.94855	47.6
801.43872	83.0
803.08978	45.5
805.20563	341.3	b (18) (2+)-NH3, b (18) (2+)-H2O
805.99188	245.6	y (16) (2+)-P
806.96564	48.6
808.14813	29.4
809.36932	6.4
811.52606	17.8
812.48932	51.4
814.16748	1175.0	b (18) (2+)
815.04889	234.3	y (25) (3+)-H2O-P, y (25) (3+)-NH3-P
816.59406	44.5
820.03809	92.7
820.86627	93.4
822.57037	76.7
824.31268	53.1
824.97131	74.0
825.70807	12.5
826.41718	37.9
827.52808	41.9
828.21710	8.0
829.42401	91.8
830.15839	28.5
832.00299	13.3
833.37115	165.4
834.00452	248.0	b (19) (2+)-NH3, b (26) (3+)-H2O, y (26) (3+)-H2O-P, y (26) (3+)-NH3-P, b (19) (2+)-H2O
835.12463	69.2
836.30988	73.9
837.04785	58.3
838.21783	9.6
839.32574	25.7
840.64685	61.9
841.59564	15.4
842.75000	493.6	b (19) (2+)
843.59894	76.3
844.50281	68.3
845.43152	121.5
847.68713	64.3
848.39130	22.5
849.33252	48.9
850.76483	24.5
851.62238	8.4
852.58777	12.1
854.45465	404.0	y (25) (3+), y (8) (1+)-P
855.56964	418.0	y (16) (2+), y (7) (1+), y (17) (2+)-P
856.58752	56.2
857.47266	67.7
858.43420	42.7
859.41455	107.1
860.40240	47.6
861.12152	23.1
862.19330	67.9
862.86200	13.7
863.83099	123.5
865.04651	108.4
866.48895	94.8
867.78058	214.9	y (26) (3+)-H2O, y (26) (3+)-NH3
868.89282	120.8
869.61652	70.1
870.44952	55.7
872.45874	400.6
873.71112	564.8	y (18) (2+)-H2O-P, y (26) (3+)
874.55231	85.4
875.61682	19.6
876.86157	262.4
877.64435	94.3
878.62451	132.0
879.61267	28.2
881.34497	291.8
882.30273	44.0
884.30463	192.3
885.40497	371.8
886.33661	46.4
888.35266	155.7	y (28) (3+)-P
889.87445	419.2
890.61981	531.2	b (20) (2+)-H2O, b (28) (3+)-H2O, b (28) (3+)-NH3, b (20) (2+)-NH3
891.76721	200.2
892.49908	164.3
893.66522	130.6
894.61102	104.1
895.69147	129.4	y (17) (2+)-NH3, y (17) (2+)-H2O
896.80707	251.8	y (27) (3+)-NH3, b (28) (3+), y (27) (3+)-H2O
899.09698	2541.4	b (20) (2+)
899.90607	553.5
900.61774	256.5
901.54150	16.5
902.42798	231.4	y (27) (3+)
903.10559	42.4
904.12268	61.9
905.05450	473.1
905.78418	275.1
906.91669	277.3
908.37817	63.1
909.67230	75.2
910.76935	226.1	[M+3H] (3+)-NH3-H2O-P
911.62701	65.1
912.24408	112.7
913.43207	90.4
914.49994	12.7
915.98309	190.2	y (28) (3+)-NH3
916.66290	520.4	[M+3H] (3+)-H2O-P, [M+3H] (3+)-NH3-P
917.26740	247.1
918.08685	163.3
919.31049	71.9
921.19507	187.7	y (28) (3+)
922.15503	1043.3	[M+3H] (3+)-P
923.10706	1117.7	y (18) (2+)-H2O
924.38171	61.6
925.45752	313.4
926.68207	69.2
927.78265	60.2
928.68152	455.2
929.82562	404.3
930.88153	163.5
931.87146	116.0
932.68201	141.1	y (18) (2+)
933.80560	407.8
934.56195	388.4
935.47217	235.2	y (8) (1+)-NH3
936.52655	311.8
937.38165	425.9
938.24969	1165.3
939.29785	374.7
940.33051	373.2
941.34650	65.6
942.33545	227.5
943.22125	498.9	y (19) (2+)-H2O-P, [M+3H] (3+)-NH3-H2O, y (19) (2+)-NH3-P
943.99908	196.9
944.89130	42.0
946.38062	13.0
956.68530	39.5
958.33502	10.2
963.54498	9.8
964.51593	16.4
966.61475	13.4
968.52924	4.6
970.31537	9.2
971.78815	11.0
972.41217	11.1
974.85944	30.3
975.46484	16.5
976.10614	40.3
979.70221	10.1
980.51801	4.2
981.52643	60.4
982.46820	29.8
983.42548	31.0
984.64081	5.8
986.58545	107.3
987.92731	50.9
990.12012	76.3
992.04169	12.1
992.90802	29.5
994.31744	7.3
996.11029	53.2
997.00824	35.2
998.72021	133.6
999.58331	185.9	b (11) (1+)
1000.44427	209.5	y (20) (2+)-P, y (19) (2+)
1001.50201	138.0
1002.16547	62.5
1002.77252	48.6
1003.85858	70.2
1004.93530	28.5
1006.08539	48.4
1007.03613	30.0
1008.79907	24.3
1009.65741	11.7
1011.55908	3.8
1014.26489	45.6
1015.29230	19.1
1016.60687	12.3
1017.54230	23.0
1021.48688	25.3
1022.60089	43.4
1023.47052	21.7
1025.30054	33.9
1026.53955	104.3
1028.14355	47.6
1029.68555	36.3
1031.94055	64.5
1032.71558	14.7
1034.10596	35.2
1038.05579	30.5
1039.28613	14.3
1040.49316	60.3
1041.86963	85.7
1043.93774	26.5
1049.40576	242.2
1050.18945	431.4	y (20) (2+), y (9) (1+)-NH3
1051.13257	98.4
1051.76099	7.1
1052.78027	12.1
1053.98828	6.6
1056.40564	86.1
1057.45703	11.0
1058.39038	3.1
1059.70605	8.3
1060.79785	21.5
1061.92285	22.4
1062.84302	12.3
1063.53528	82.1
1064.47815	28.1
1066.47021	1256.6	y (9) (1+)
1067.48535	747.9	b (23) (2+)-H2O-P
1068.41260	107.1
1069.44629	54.0
1070.63501	17.8
1071.37012	4.2
1077.85425	20.7
1078.45532	11.4
1079.37781	5.6
1081.23376	51.5
1084.38794	43.0
1085.21204	50.0
1086.26782	40.8
1087.91772	32.6
1089.33728	129.5
1090.44165	64.4
1092.24548	31.7
1094.60095	7.8
1095.38770	13.3
1096.57886	39.0
1099.74048	27.3
1101.43774	11.0
1102.60925	14.9
1103.33606	21.4
1104.60339	25.5
1106.19519	66.7
1107.03333	52.1
1108.16406	6.4
1109.09290	41.9
1110.59814	44.0
1112.92432	92.4
1114.16870	68.7
1116.66577	9.7
1117.72620	46.6
1118.36255	67.6
1118.96582	55.3
1120.74292	47.3
1124.36304	79.6
1125.52271	98.8
1126.34253	24.1
1127.31470	81.3
1128.16541	66.8
1129.28345	49.5
1130.89587	73.1
1131.63232	54.6
1132.83740	47.6
1135.43799	11.2
1137.54443	53.2
1138.29651	11.7
1141.75879	48.0
1144.60388	25.3
1146.40686	172.3	b (24) (2+)-NH3, y (23) (2+)-NH3-P
1147.39160	90.8
1148.40833	11.3
1149.53064	22.9
1150.68274	39.6
1151.42017	19.3
1153.15735	52.2
1154.17041	38.8
1155.35583	55.4
1156.32483	60.1
1157.43506	56.4
1159.54761	17.9
1160.70654	16.8
1162.21240	70.8
1163.29163	98.5
1165.78748	15.0
1167.20630	7.6
1168.02759	71.7
1170.47095	11.4
1172.84778	7.4
1173.79492	16.0
1175.02515	74.6
1176.44763	3.5
1179.44482	97.8
1180.44885	46.6
1181.56763	42.0
1182.21423	16.8
1182.87085	25.7
1184.95093	40.5
1187.62476	15.2
1188.86926	55.9
1189.66113	12.1
1191.37781	11.9
1192.40625	24.3
1193.03589	26.0
1193.90588	6.1
1195.05664	8.6
1197.87402	57.4
1198.55762	35.7
1199.45532	14.0
1200.93335	4.9
1202.14648	19.8
1203.30249	52.8
1204.61475	22.9
1206.76929	22.1
1207.52563	53.2
1209.19824	7.1
1211.17700	226.1	b (26) (2+)-P, b (25) (2+)
1212.14380	186.1
1213.10596	4.4
1214.39771	54.4
1218.28613	5.3
1219.53967	28.7
1220.51233	18.7
1223.39819	16.7
1224.21973	20.2
1226.21606	28.0
1227.54761	18.8
1231.67090	6.2
1232.48059	16.1
1233.89099	10.3
1234.64795	27.0
1235.29932	11.8
1235.96167	43.0
1236.65015	530.5	y (11) (1+)
1237.62476	126.3
1238.49902	67.0
1239.59827	7.7
1241.43140	9.4
1242.42419	13.0
1243.02832	28.0
1244.04382	29.3
1244.74597	33.6
1247.71790	63.7
1250.25195	23.6
1251.76587	247.4	y (26) (2+)-NH3-P, b (26) (2+)-NH3, b (26) (2+)-H2O, b (14) (1+)-NH3, y (26) (2+)-H2O-P, y (24) (2+)
1252.87561	188.7
1253.71436	41.3
1255.35303	9.4
1256.00500	4.4
1256.67419	45.0
1259.59290	18.9
1260.69470	509.9	y (26) (2+)-P, b (26) (2+)
1261.61328	187.6
1262.58887	64.0
1264.62305	8.7
1265.65588	40.4
1266.57849	8.4
1267.81665	145.8	y (12) (1+)-P
1268.56958	150.7	b (14) (1+)
1269.56580	89.7
1270.40234	120.1
1271.50195	43.7
1272.61829	28.6
1274.06616	15.4
1276.32947	6.7
1278.74231	35.0
1279.58362	63.6
1280.87683	15.5
1282.62744	7.1
1283.43420	37.8
1284.27185	51.0
1285.58899	45.8
1287.25720	140.0	b (27) (2+)-NH3, b (28) (2+)-H2O-P, b (28) (2+)-NH3-P, b (27) (2+)-H2O
1288.28455	97.0
1289.18347	25.8
1291.73010	2.8
1292.48853	24.3
1293.68225	31.8
1295.52087	152.0	y (27) (2+)-NH3-P
1296.13281	544.2	b (27) (2+), b (28) (2+)-P
1296.74548	458.7
1297.87659	108.9
1299.05859	6.8
1300.27356	12.4
1303.31067	6.8
1304.51526	6.0
1305.61633	4.2
1309.60852	31.3
1310.51453	18.0
1311.99329	9.4
1314.05212	10.8
1315.56128	7.5
1316.55164	19.5
1317.76318	20.2
1319.86206	14.7
1321.58972	8.8
1323.36218	21.6
1326.60718	9.6
1327.73792	18.4
1330.64441	5.0
1334.55957	18.6
1335.33386	16.7
1336.63586	28.6
1337.60059	29.0
1339.48889	89.1
1340.42004	38.0
1341.72205	23.9
1342.47412	11.2
1343.39294	7.7
1344.29431	13.6
1345.42859	20.0
1347.60596	99.5
1348.49023	59.1
1349.33069	33.9
1350.34204	10.8
1351.69202	9.6
1354.38708	13.1
1356.43079	39.1
1362.62012	23.9
1364.93909	16.3
1365.73547	37.6
1366.45459	36.1
1367.40649	6.3
1374.68823	4.9
1376.68054	12.4
1377.89648	9.0
1380.42419	25.6
1381.65051	17.2
1391.37659	18.8
1392.29895	4.0
1397.17114	60.8
1398.15601	19.2
1400.26355	9.5
1401.74475	21.8
1402.94958	9.4
1405.37317	5.0
1407.02698	5.8
1408.39661	10.7
1409.43494	33.9
1426.33801	16.9
1427.40002	64.2
1430.85706	27.6
1431.47302	17.3
1433.78943	5.8
1435.44995	41.8
1436.50854	74.5
1437.51855	70.6
1438.87061	32.7
1439.54944	29.2
1443.63794	3.5
1444.67664	4.7
1448.14539	19.5
1454.58960	28.2
1456.86169	10.6
1457.48547	7.3
1462.85315	18.0
1465.08350	10.8
1468.73022	10.5
1470.04993	7.3
1470.91931	3.8
1478.73999	6.5
1479.86279	4.9
1481.66504	20.3
1487.55310	15.2
1488.40002	4.7
1490.36719	4.0
1493.36511	4.2
1497.47571	62.5
1498.90662	93.6
1506.75439	13.5
1510.13782	9.4
1515.86804	5.6
1521.69055	12.5
1523.53577	53.1
1524.48425	30.6
1525.56787	14.4
1535.38135	11.9
1553.12805	42.9
1556.57971	3.1
1576.00793	26.1
1576.72351	18.6
1577.76135	11.9
1578.49573	8.1
1579.10876	13.7
1594.87512	130.1	y (16) (1+)-NH3-P, y (15) (1+)
1595.74451	142.3
1596.62048	6.0
1597.77722	7.8
1607.22046	3.3
1609.58704	14.4
1618.08862	11.7
1618.72156	9.2
1626.26721	13.4
1627.37415	57.1
1635.64246	5.8
1642.41663	12.0
1648.38586	2.8
1649.14624	6.6
1653.47302	9.2
1659.78784	26.8
1661.90417	6.2
1662.70300	4.0
1665.68274	8.4
1666.95483	21.5
1678.64001	6.0
1684.85974	18.3
1694.72083	8.3
1700.22693	2.6
1712.78259	5.6
1735.16443	18.8
1736.98206	33.1
1740.47327	10.0
1743.87720	2.4
1750.87244	3.5
1753.03381	7.1
1755.41711	8.5
1757.36829	7.2
1761.07263	6.5
1762.05945	10.6
1779.23474	15.1
1795.56433	16.3
1796.66101	42.6
1797.36450	19.7
1798.72778	7.3
1811.84167	17.6
1826.94348	14.6
1827.76135	4.0
1849.89490	9.6
1851.88611	4.7
1866.82825	18.9
1875.65344	16.6
1893.72888	15.8
1897.72888	21.6
1910.82349	76.8
1911.85327	37.3
1913.13989	38.0
1914.09436	19.4
1986.20593	28.3
1993.46118	20.2
