# Supplementary material for: Phosphoproteomic Analysis of Platelets Activated by Pro-Thrombotic Oxidized Phospholipids and Thrombin
Source: PLoS One. 2014 Jan 6;9(1):e84488. doi: 10.1371/journal.pone.0084488 (PMC3882224; doi:10.1371/journal.pone.0084488)
Supplement: Annotated Spectra S5 — (ZIP) [file pone.0084488.s008.zip › TGSGGPGNHPHGPDASAEGLNPYGLVAPR_-3_2_50563.txt]

m/z	i	matches
271.28369	7.8
272.37250	72.3
275.38049	30.8
279.33783	8.7
281.46652	4.4
294.05927	4.7
298.29553	23.1
306.18195	4.7
307.30850	73.6
307.93707	5.7
309.24823	32.1
311.18634	1.9
312.09424	9.7
313.11700	2.9
319.33386	5.6
324.00848	9.9
325.32785	33.9
326.33643	43.8
327.20941	27.1
341.34656	30.9
342.64972	44.4
343.27686	382.6	y (3) (1+)
344.13843	98.1
345.30023	34.3
346.21716	10.5
349.27673	29.2
352.08865	22.0
353.30011	5.8
354.29822	24.1
355.33856	34.0
356.35150	33.7
357.05139	11.2
358.36981	2.9
359.05994	20.9
363.35211	10.1
367.07642	5.4
369.11105	5.6
370.24216	18.0
370.93304	26.0
374.91898	16.2
377.24164	1.7
390.16507	7.9
392.96094	6.3
394.44897	14.4
395.68170	28.4
398.32236	57.1
400.53101	3.2
404.35861	18.0
406.30786	16.2
407.26498	34.4
413.04401	10.8
414.43951	6.8
415.32642	12.9
416.10114	16.5
417.04004	43.9
424.46716	10.6
426.03021	13.8
430.23462	2.2
434.31927	16.1
435.35791	24.4
436.19281	7.8
437.27588	4.9
438.40192	30.1
440.07111	83.4
442.37262	95.5
443.25897	78.7
444.25848	6.1
446.47723	6.4
452.13647	41.5
455.89661	9.4
457.88019	28.3
459.37769	2.7
460.00201	14.2
462.58026	14.5
465.42072	17.3
466.36041	5.2
468.25830	22.5
470.47565	16.4
472.44781	10.5
475.44019	10.0
477.02826	213.3	y (9) (2+)-NH3-P, y (8) (2+)
478.36737	56.4
479.54230	27.0
480.89172	2.7
482.20697	35.4
483.08887	29.1
484.53442	28.0
485.45447	11.2
486.16895	8.2
487.41913	12.5
488.41223	19.6
492.25549	17.4
494.18030	9.2
495.18134	10.4
496.10687	33.3
499.30353	18.4
500.13116	3.2
502.37231	14.0
504.33167	25.4
505.37061	14.2
506.46930	7.7
509.39795	15.6
511.17938	79.3
512.38123	45.4
513.13483	24.0
514.33319	3.4
516.13422	24.2
516.88824	11.0
517.63580	6.6
520.40088	31.7
521.20917	15.5
522.04944	6.3
523.28229	12.5
524.74213	31.2
528.23114	14.4
528.98676	3.7
531.08716	45.7
531.75977	34.5
533.96149	64.0
535.41168	26.7
537.46362	17.0
539.47754	25.7
542.51898	6.9
543.40625	7.7
544.06958	13.6
547.23883	8.8
548.12811	7.5
549.21301	5.9
550.55170	11.5
553.14362	10.6
554.08734	3.9
555.37030	171.4	y (5) (1+), b (19) (3+)-H2O
556.00500	1.6
557.29565	14.4
563.42047	10.9
565.55817	15.1
567.21045	7.8
568.49341	5.1
569.83899	43.3
574.37329	27.4
575.26709	6.3
576.25977	36.5
577.50073	13.3
580.33392	17.8
581.29993	28.7
582.21490	8.8
583.15082	66.4
586.21619	22.4
588.29321	3.9
589.40240	15.1
590.17462	26.2
591.22119	24.3
592.19611	27.6
593.11896	77.1
594.06708	6.9
595.99915	25.6
599.56665	4.4
601.73773	18.9
604.27704	5.6
607.43500	64.4
608.37579	33.1
609.59717	46.4
610.35669	152.8	b (8) (1+)-H2O, y (11) (2+)-NH3
611.24896	114.7	b (8) (1+)-NH3
612.43829	216.2	y (6) (1+)
613.66589	88.1
616.91217	31.7
623.32843	3.1
624.09430	25.6
625.12665	19.8
626.28973	214.4	b (14) (2+)-NH3, b (14) (2+)-H2O, y (12) (2+)-NH3-P
628.10675	108.0	b (8) (1+)
629.55975	60.0
630.83112	30.4
633.22986	4.4
634.81433	386.0	b (14) (2+), y (12) (2+)-P, y (19) (3+)-P
635.51312	235.6
637.46820	11.6
638.41022	9.4
640.66455	16.1
641.51044	20.0
642.81311	56.8
643.43549	45.1
644.31909	42.6
646.31036	15.0
648.39508	11.9
653.36212	20.3
654.40997	38.1
656.51678	8.1
657.15948	56.0
658.37610	4.8
660.28778	2.9
661.75360	44.4
662.78961	29.0
663.61127	17.6
664.39642	23.5
665.35663	30.1
666.40942	4.1
667.61475	16.2
668.97559	35.3
670.22992	96.0
671.20081	105.6
674.71820	75.8
677.70740	14.5
678.63190	6.1
679.24536	5.9
680.43286	45.7
681.38092	129.8
682.43243	37.2
683.75159	120.2	y (12) (2+)
686.12885	37.3
687.85583	5.9
690.17413	37.1
691.62482	90.9
694.23883	17.6
696.17175	63.4
697.00275	12.5
698.95660	37.3
700.03271	28.9
701.60431	23.5
702.54047	32.9
703.31647	31.6
704.49603	94.0
705.42554	104.1	b (16) (2+)-H2O, b (16) (2+)-NH3, y (14) (2+)-NH3-P
706.36139	61.8
707.89056	17.1
709.47058	10.6
710.65802	10.5
711.27936	8.8
712.40106	30.4
714.15448	301.3	y (14) (2+)-P, b (16) (2+)
715.02557	58.3
716.41681	89.2
717.25568	63.3
718.02716	34.8
719.74042	55.5
721.23541	90.4
722.54230	20.7
723.39478	26.7
724.14301	33.5
725.33331	4.7
726.80475	84.0
727.45013	4.9
729.28375	11.7
730.44177	14.1
731.38348	81.3
732.60284	75.1
733.82892	9.0
734.77448	59.3
735.39594	93.7
736.16113	34.9
738.34985	47.8
739.70483	27.1
740.64612	304.5	b (17) (2+)-NH3, y (7) (1+)-NH3-P, y (15) (2+)-NH3-P, y (21) (3+)-NH3, b (17) (2+)-H2O, y (15) (2+)-H2O-P
741.95093	83.1
743.39856	14.1
744.05670	24.6
744.81366	35.2
745.69958	94.4
747.42120	168.8	b (9) (1+)-H2O
748.17853	99.2	b (9) (1+)-NH3
749.21741	296.0	b (17) (2+), y (15) (2+)-P
750.08673	97.9
750.77570	23.2
751.66986	10.9
752.75641	32.7
755.77667	18.3
756.94977	21.0
758.52625	66.9
759.82428	15.6
763.35474	84.5
765.36163	525.2	b (9) (1+)
766.32147	72.1
767.41919	100.3
769.04315	47.0
769.77881	25.5
771.08856	23.8
773.75677	10.1
775.23859	6.2
776.47162	194.9
777.43671	38.5
778.06165	24.9
779.27289	6.9
779.89130	7.6
780.61798	19.7
783.58490	6.9
784.25220	8.9
785.48212	73.7
786.23090	15.1
787.54578	24.5
788.50885	35.0
791.37433	16.8
792.40912	26.2
794.07629	27.7
795.63574	77.4
796.60858	198.8	y (16) (2+)-H2O-P, y (23) (3+)-NH3, y (24) (3+)-NH3-P, y (23) (3+)-H2O, y (24) (3+)-H2O-P
797.43262	64.5
798.25946	107.0	y (15) (2+), y (16) (2+)-NH3-P
799.68854	93.0
800.55096	40.6
802.41925	105.4	b (25) (3+)-NH3, y (24) (3+)-P, y (23) (3+), b (26) (3+)-NH3-P, b (26) (3+)-H2O-P, b (25) (3+)-H2O
803.25311	38.3
805.16333	571.2	b (18) (2+)-H2O, b (18) (2+)-NH3
806.09595	231.9	y (16) (2+)-P
806.96527	85.6
807.90436	10.5
808.83228	10.2
809.95404	17.2
811.17535	90.8
812.21844	49.1
814.14398	1201.6	b (18) (2+)
815.10675	286.2	y (25) (3+)-H2O-P, y (25) (3+)-NH3-P
816.25165	47.3
816.94226	4.1
817.75641	40.2
818.55060	6.5
819.74695	61.2
820.58716	17.0
822.16156	15.0
822.89081	19.6
823.57562	5.6
824.79175	56.9
825.65112	173.5	b (27) (3+)-H2O-P, b (27) (3+)-NH3-P
826.51495	33.5
827.47949	21.9
828.15082	18.0
829.02338	87.7
830.22577	77.1
832.05743	25.8
833.66260	355.5	y (26) (3+)-H2O-P, b (19) (2+)-H2O, b (19) (2+)-NH3
834.75745	156.2	b (26) (3+)-H2O, y (26) (3+)-NH3-P, y (24) (3+), b (26) (3+)-NH3
835.69495	77.5
836.60150	13.9
837.41864	21.7
838.60474	20.5
839.50922	7.7
840.59497	47.9
841.61945	44.2
842.52563	622.8	b (19) (2+)
843.32300	139.8
844.28156	94.2
845.46936	37.0
846.45197	20.1
847.13519	39.4
848.50031	83.9
849.30096	51.3
850.54230	54.7
851.20929	27.0
852.30414	50.4
853.91583	174.7
854.57611	378.0	y (8) (1+)-P, y (25) (3+), y (17) (2+)-P
855.56677	260.5	y (16) (2+), y (7) (1+)
856.42059	270.6
857.41913	46.0
858.08362	11.9
859.60333	42.7
860.36005	23.0
861.79364	17.7
862.57782	106.4	b (10) (1+)
863.50879	46.0
864.39874	43.3
865.06262	44.3
865.67419	12.1
867.73053	281.3	y (26) (3+)-H2O, y (26) (3+)-NH3
868.54706	194.9
869.73053	118.5	y (27) (3+)-P
870.52594	12.4
872.50305	536.2
873.40948	548.2	y (26) (3+)
874.40131	144.7	y (18) (2+)-H2O-P, y (18) (2+)-NH3-P
875.47772	47.7
876.66522	154.7
877.43481	238.6
878.16742	72.8
879.16040	3.4
880.67853	90.4
881.28369	85.2
881.89362	95.5
883.02637	81.4
883.75037	140.5	y (18) (2+)-P
885.18805	606.0
886.03357	71.9
887.30536	80.5
888.14813	54.1
889.19202	86.5
890.17444	839.8	b (20) (2+)-NH3, b (28) (3+)-H2O, b (20) (2+)-H2O
890.98029	281.4	b (28) (3+)-NH3
892.37164	163.2
893.51178	29.4
894.39227	112.7	y (17) (2+)-H2O
896.39471	274.2	y (27) (3+)-H2O, b (28) (3+), y (27) (3+)-NH3
897.37543	194.1
898.88690	1952.3	b (20) (2+)
899.77411	1942.5
901.31317	116.6
902.45734	522.2	y (27) (3+)
903.31537	92.4
904.37372	139.4	y (17) (2+)
905.28479	396.4
906.22296	304.3
907.47223	226.8
908.55188	109.4
909.45587	167.8
910.36896	170.7	[M+3H] (3+)-NH3-H2O-P
911.27643	118.3
912.25482	267.8
913.73566	117.6
915.09283	115.2	y (28) (3+)-NH3, y (28) (3+)-H2O
916.35260	429.2	[M+3H] (3+)-NH3-P, [M+3H] (3+)-H2O-P
917.02594	362.7
918.01086	72.8
919.15741	71.5
920.28192	58.0
921.47809	421.2	y (28) (3+)
922.19800	1042.8
922.80792	1079.3	y (18) (2+)-H2O, [M+3H] (3+)-P
923.66339	128.2	y (18) (2+)-NH3
924.90466	198.6
925.82715	131.0
926.63043	101.0
928.37738	201.1
929.51184	185.5
930.26935	80.8
931.70770	18.5
932.65033	222.4	y (18) (2+)
934.25104	752.6
935.54254	359.9	y (8) (1+)-NH3
936.80316	415.4
937.70648	1008.3
938.70166	1277.5
939.87750	469.0
941.62958	182.4
942.91595	311.8
943.61060	371.6	[M+3H] (3+)-NH3-H2O, y (19) (2+)-H2O-P, y (19) (2+)-NH3-P
944.69049	94.4
945.88507	53.7
946.57544	61.1
947.41455	7.2
950.25781	4.9
951.39014	5.6
955.04004	11.3
955.69116	6.6
956.88702	17.3
957.49292	26.7
963.55194	10.2
964.71167	15.8
966.22333	7.4
968.83673	18.9
971.10419	58.8
971.86279	35.5
977.40094	8.1
978.68042	16.8
981.12714	109.3	b (11) (1+)-H2O
981.78033	3.5
983.32086	22.8
985.24603	4.7
986.60236	87.1
987.43964	54.2
988.10663	45.2
989.51263	35.6
992.27637	33.3
993.99005	60.5
995.47485	21.8
996.55933	49.4
999.39752	304.2	b (11) (1+)
1000.56079	269.5	y (20) (2+)-P, y (19) (2+)
1001.39520	83.8
1002.02179	174.9
1003.15015	9.0
1004.46161	36.6
1005.21063	60.4
1006.18878	15.7
1007.45319	22.4
1010.37567	28.4
1011.71552	7.4
1014.38898	27.6
1016.51782	55.2
1017.29810	18.5
1018.30884	29.1
1020.61987	10.5
1023.52563	73.4
1024.66370	53.9
1025.89783	48.3
1029.16418	10.2
1029.98486	85.7
1032.38428	73.4
1033.20349	47.5
1034.25317	20.4
1035.51685	14.0
1036.60962	12.7
1038.60669	41.5
1039.44727	10.9
1040.69580	136.7	y (20) (2+)-NH3, y (20) (2+)-H2O
1041.72839	91.1
1042.50415	41.7
1048.44434	62.8
1049.42749	328.4
1050.27368	362.3	y (20) (2+), y (9) (1+)-NH3
1051.65771	100.4
1052.39307	27.9
1053.31006	25.7
1054.20056	82.9
1056.61682	101.2	b (12) (1+)
1057.63403	17.6
1058.52820	22.6
1059.73901	2.7
1062.72253	52.7
1063.39209	22.2
1064.01819	16.0
1065.09460	14.0
1066.45313	1175.2	y (9) (1+)
1067.40845	632.7	b (23) (2+)-H2O-P
1068.44678	243.5	y (21) (2+)-P, b (23) (2+)-NH3-P
1069.70386	107.7
1071.37476	32.0
1074.54468	7.8
1075.62817	7.5
1076.61292	17.1
1077.70093	67.8
1078.98804	50.3
1083.32007	39.5
1084.32263	5.1
1087.76563	91.4
1088.36987	16.4
1088.99365	15.4
1091.52502	4.3
1092.14941	43.9
1093.20679	163.9
1094.75952	28.1
1095.38794	24.3
1096.52344	55.6
1097.80261	27.8
1100.55493	14.2
1101.43738	14.8
1103.55249	26.9
1106.14270	37.2
1107.46960	25.8
1108.97510	117.0	y (21) (2+)-H2O
1110.15991	125.9	y (21) (2+)-NH3
1111.08643	18.7
1112.35132	20.2
1114.49207	82.5
1116.17285	31.1
1117.34814	46.5
1118.36646	69.9
1119.27026	79.5
1120.11890	9.5
1122.07300	20.0
1122.72668	22.0
1124.40454	36.8
1125.80518	79.0
1126.59473	191.2	b (23) (2+), y (22) (2+)-P
1127.62378	48.5
1128.36792	63.1
1129.97412	14.9
1130.98486	21.5
1135.34460	15.5
1136.78430	20.7
1137.97729	98.2	y (11) (1+)-P
1138.72876	39.5
1139.89685	43.1
1140.55420	21.9
1143.87256	4.6
1144.64868	43.8
1145.47034	35.0
1146.45825	277.0	y (23) (2+)-NH3-P, b (24) (2+)-NH3
1147.50171	135.0
1148.58398	138.3
1149.22839	66.9
1150.23657	19.7
1152.48462	34.4
1153.75427	68.3
1154.90576	93.0
1155.90100	59.9
1157.14038	42.3
1159.77417	3.8
1162.09180	53.1
1163.00952	15.2
1164.61279	32.3
1165.54224	10.9
1166.27295	6.6
1170.28650	42.2
1172.60229	90.2
1173.74585	65.6
1175.40027	85.4
1176.17920	63.7
1179.55566	49.3
1180.62915	29.0
1181.51758	49.2
1182.87903	19.6
1185.68115	39.4
1189.11865	4.2
1191.75024	5.2
1193.22144	7.8
1194.04480	30.9
1194.94629	35.5
1198.93616	31.4
1201.15979	25.9
1202.15198	59.0
1203.27332	99.1	b (26) (2+)-H2O-P, y (24) (2+)-P, b (26) (2+)-NH3-P, y (23) (2+), b (25) (2+)-NH3
1204.49182	28.7
1205.54431	19.3
1206.37146	19.7
1208.39600	15.8
1211.62805	266.9	b (26) (2+)-P, b (25) (2+)
1212.63135	114.9
1214.75024	20.8
1215.80542	19.6
1217.39478	28.9
1218.51489	37.5
1219.54517	7.9
1220.90527	4.2
1221.53479	9.7
1223.05212	33.0
1224.33362	12.9
1225.39441	11.0
1228.37207	6.3
1229.43823	12.2
1230.32080	11.4
1231.17944	27.6
1233.41077	6.0
1234.14673	15.7
1235.21216	33.6
1236.48779	462.3	y (11) (1+)
1237.56689	256.0	b (27) (2+)-H2O-P
1238.52954	113.7	b (27) (2+)-NH3-P
1239.52075	96.1
1241.10168	36.8
1242.09839	4.8
1243.06494	101.7	y (24) (2+)-NH3, y (24) (2+)-H2O
1244.07300	24.5
1245.43774	34.3
1246.27014	3.8
1247.16577	94.4
1248.11023	17.3
1249.52502	66.2
1250.69714	61.0
1251.98889	445.7	y (26) (2+)-NH3-P, b (26) (2+)-H2O, b (14) (1+)-NH3, b (26) (2+)-NH3, y (24) (2+)
1253.10132	172.6
1254.23169	36.9
1255.30078	64.7
1257.98840	26.8
1259.30859	5.4
1260.68433	586.4	y (26) (2+)-P, b (26) (2+)
1261.58533	377.3
1262.57300	16.5
1263.28955	12.1
1264.56689	16.4
1265.76245	9.3
1266.57617	4.4
1268.19800	192.7	y (12) (1+)-P
1269.26038	284.2	b (14) (1+)
1270.04028	39.0
1270.73572	46.8
1271.44836	25.5
1273.60425	20.5
1274.39282	14.5
1275.12634	10.1
1278.83521	93.4
1279.63013	18.2
1280.79822	60.1
1281.97131	46.2
1284.31970	14.3
1285.87390	10.8
1287.61023	178.8	b (27) (2+)-H2O, b (27) (2+)-NH3, b (28) (2+)-NH3-P
1288.56958	78.2
1289.65393	13.5
1292.64160	19.6
1293.58496	19.0
1295.85266	206.1	y (27) (2+)-NH3-P, b (28) (2+)-P
1296.71497	408.3	b (27) (2+)
1297.49463	117.9
1298.22266	11.1
1298.93982	28.3
1301.00623	19.2
1302.38477	37.7
1303.12598	16.8
1304.05017	31.6
1309.04236	21.0
1310.03174	59.3
1312.23425	25.0
1317.55872	6.1
1318.80579	12.8
1321.86707	62.7
1322.67102	7.9
1323.53088	20.5
1324.41174	20.1
1326.56555	26.2
1329.02954	6.3
1330.13098	36.7
1332.35950	26.2
1333.26062	6.4
1334.55920	17.6
1336.36707	3.6
1338.27612	37.7
1339.52234	61.7
1340.60278	45.7
1341.65759	56.1
1342.64648	19.1
1345.69446	65.5
1347.92957	65.8
1348.65637	63.1
1349.80359	23.4
1351.27161	57.1
1352.48743	6.9
1353.49402	4.2
1354.70129	3.2
1358.86414	3.6
1359.87988	6.4
1363.62769	8.3
1364.25623	20.9
1365.37903	58.0
1366.17480	19.7
1367.37146	7.5
1372.70569	7.1
1375.77283	41.3
1378.40222	21.9
1379.71912	47.1
1381.47046	7.9
1385.86877	37.2
1387.53723	25.6
1391.68640	34.5
1392.49512	20.0
1393.37341	18.8
1394.49573	9.2
1397.46985	14.7
1398.09387	5.7
1398.72253	7.6
1403.67615	13.8
1408.37317	54.7
1409.38391	16.2
1410.46277	5.1
1419.77942	7.1
1420.74744	21.5
1421.59546	6.1
1422.71960	8.8
1424.45557	6.0
1426.21033	44.3
1426.94092	11.8
1427.77979	10.5
1430.16882	30.7
1431.49414	7.0
1433.48328	30.6
1436.67102	108.9	y (13) (1+)
1437.54895	42.4
1438.62341	35.0
1439.67249	22.4
1441.33167	2.4
1444.05188	36.9
1444.98889	25.5
1450.39124	20.2
1452.40564	6.4
1455.56372	21.3
1464.54712	17.8
1468.33936	8.1
1469.14673	5.2
1479.99438	5.4
1481.37830	17.5
1488.69385	3.2
1496.71399	14.5
1497.53455	39.4
1498.51648	14.5
1499.79968	30.6
1504.01770	9.3
1506.40247	24.6
1515.62927	15.4
1517.65466	12.1
1520.59863	6.8
1521.95129	7.6
1523.64856	14.1
1524.45935	38.9
1525.47510	14.5
1527.64661	7.0
1533.69141	25.0
1551.56165	41.5
1552.57446	18.3
1554.66345	7.4
1562.35632	3.2
1565.64209	6.3
1567.65222	5.4
1577.02600	12.3
1577.63940	40.5
1578.56311	11.8
1579.49524	1.9
1582.02979	34.5
1589.96130	13.5
1592.61877	8.6
1594.61853	106.5	y (15) (1+), y (16) (1+)-NH3-P
1595.71130	124.4
1596.47803	51.8
1597.44348	39.6
1598.23596	6.9
1601.01257	12.8
1605.23523	5.6
1609.61609	21.9
1620.41980	20.5
1624.53784	3.2
1626.36853	20.7
1626.97192	2.9
1627.75598	14.2
1628.37976	10.0
1630.49280	7.1
1638.82300	18.5
1640.63599	6.3
1643.84924	4.1
1645.61401	10.8
1654.82788	8.2
1656.55652	17.9
1658.48718	21.8
1659.66101	18.0
1665.86792	30.1
1666.85925	12.1
1667.56726	3.2
1672.62085	14.3
1679.78381	19.3
1682.54663	3.7
1683.71936	2.7
1684.77576	27.4
1690.62122	6.1
1709.95923	11.3
1719.80542	6.1
1728.55823	4.4
1735.49939	23.0
1756.84167	21.0
1759.71118	10.3
1760.56665	9.3
1767.80603	6.3
1775.76477	8.5
1796.85706	43.3
1797.57556	56.3
1800.43433	14.8
1811.06360	6.6
1856.83875	15.5
1858.63391	15.6
1863.30823	12.5
1865.70032	12.3
1871.16565	8.6
1893.86060	25.7
1895.50916	6.7
1896.13147	7.6
1910.93250	181.6	b (21) (1+)
1911.84106	33.8
1912.80579	21.0
1916.76819	11.6
1917.79382	10.9
1950.31726	2.3
