# Supplementary material for: Phosphoproteomic Analysis of Platelets Activated by Pro-Thrombotic Oxidized Phospholipids and Thrombin
Source: PLoS One. 2014 Jan 6;9(1):e84488. doi: 10.1371/journal.pone.0084488 (PMC3882224; doi:10.1371/journal.pone.0084488)
Supplement: Annotated Spectra S5 — (ZIP) [file pone.0084488.s008.zip › TGSGGPGNHPHGPDASAEGLNPYGLVAPR_-4_2_56304.txt]

m/z	i	matches
272.22980	96.3
273.31955	32.4
281.16345	11.7
282.40176	18.0
284.43347	12.2
285.27026	8.1
290.30460	10.9
304.03918	14.3
306.49063	8.6
307.22604	29.0
308.13147	5.8
310.05292	9.4
313.14444	17.3
314.30237	10.6
315.10120	13.8
315.97061	9.7
317.12723	28.1
324.02106	6.2
325.16299	48.1
326.16727	4.1
327.27585	14.8
332.27747	9.8
336.22614	2.9
337.25443	27.6
338.52710	10.1
341.08014	33.2
342.07040	34.2
343.24158	332.3	y (3) (1+)
344.27707	43.9
345.44061	41.5
351.98422	3.2
354.27420	86.9
355.16290	6.8
357.19534	9.6
360.53403	23.2
362.55371	10.2
364.39053	6.2
366.19312	5.6
368.19574	17.1
369.89603	11.0
371.52484	20.1
372.90277	15.5
378.27454	4.6
382.91113	4.8
384.45319	4.7
387.30841	12.4
388.16437	3.6
389.24988	3.8
394.90436	34.2
398.15878	45.7
399.20316	10.6
400.22406	16.4
401.51959	4.8
404.43671	14.8
406.35468	6.3
408.30865	34.2
410.37708	12.0
411.31519	13.2
412.52380	47.8
413.25262	9.7
414.14709	10.9
416.21588	12.6
416.95322	19.0
418.37988	7.1
421.11194	10.3
422.26147	25.1
422.99255	7.7
424.35333	22.1
426.39960	7.5
427.26416	7.0
432.32495	5.0
435.80890	8.8
437.14948	6.1
438.24146	18.0
439.39703	7.8
440.25446	15.1
440.93964	16.5
442.25958	225.5	y (4) (1+), b (15) (3+)-NH3
443.09656	45.5
444.43060	16.0
445.49652	30.9
448.48224	5.9
450.16119	4.7
452.27716	40.1
453.93732	8.2
456.08575	6.4
458.51501	17.1
460.22705	9.4
463.64832	16.1
465.23865	5.7
466.07196	1.8
469.36133	10.8
475.42822	29.9
476.76007	250.4	y (8) (2+), y (9) (2+)-NH3-P, b (16) (3+)
477.49506	187.7
478.35614	3.4
479.33459	3.6
480.28992	9.4
481.25757	2.0
482.44696	2.7
483.32288	33.3
484.49426	4.1
485.18073	29.4
486.24847	37.2
487.09546	6.7
490.41052	2.6
491.38898	32.7
493.31317	13.7
496.19714	30.3
499.17865	9.1
500.24402	12.2
501.71887	15.1
502.32916	4.5
504.20026	30.5
505.35254	33.5
510.08557	5.0
511.08954	86.7
512.82764	10.4
514.42737	16.9
515.36292	7.7
517.07153	6.7
518.13037	10.1
520.32111	15.6
521.90997	4.5
524.27936	10.6
524.88080	14.5
528.45569	17.7
529.32532	35.5
531.39215	13.4
532.95111	12.0
534.15826	107.9
535.15283	11.0
537.25293	9.3
541.56207	8.2
544.36267	9.9
545.68921	8.7
547.35138	16.6
548.38666	14.8
550.27783	20.9
553.39447	20.7
554.37067	12.0
555.50897	116.0
557.11871	29.0
560.98230	6.7
562.04224	29.8
564.41565	6.9
565.38574	14.4
567.35492	34.0
569.34247	11.9
570.54810	65.8
571.39093	23.8
572.39142	37.0
573.18701	17.6
573.89105	32.3
575.26520	42.3
576.44659	14.1
577.28406	2.9
578.76819	5.3
580.39606	5.9
582.07159	38.3
582.92633	51.2
583.60883	2.0
584.45502	33.5
585.59894	14.3
586.31750	4.0
589.82263	9.7
590.55676	42.6
591.55823	47.0
592.41589	37.0
593.32611	59.2
594.44061	17.8
595.33002	12.9
596.75409	7.9
598.60193	20.8
600.30786	34.1
601.50977	14.3
602.25507	30.5
604.18091	8.5
607.24603	19.0
607.97559	24.7
608.98303	10.6
610.24945	188.4	b (8) (1+)-H2O, y (11) (2+)-NH3
611.32013	113.9
612.36566	189.5	y (6) (1+)
613.48297	48.7
615.31781	25.2
617.25409	37.5
618.16107	19.2
619.04504	9.1
621.95880	6.1
623.29218	4.3
625.48236	83.8
626.34644	66.2
627.29865	44.1
628.21252	46.0
629.21936	34.7
630.37866	19.7
634.80847	314.3	y (12) (2+)-P, b (14) (2+), y (19) (3+)-P
635.56860	135.6
636.49554	11.6
638.24011	23.5
640.19708	24.5
641.66797	12.6
643.32330	29.5
644.36200	19.4
647.26471	30.2
650.27631	2.9
652.99060	66.6
653.61761	14.8
655.00702	33.1
656.64032	61.8
657.46033	6.1
659.15192	65.6
661.06451	8.0
662.00446	53.9
663.29181	22.3
668.19751	5.9
670.39978	154.4	b (22) (3+), y (13) (2+)-P, b (15) (2+)
671.03363	42.6
671.65991	37.0
672.73993	9.8
674.31207	22.0
675.32239	41.0
677.00604	34.6
677.78839	37.3
679.43036	20.0
681.29712	86.1
682.57892	101.3
683.31622	23.5
684.30988	21.8
685.29016	16.4
686.78473	35.7
688.39307	16.1
689.11700	4.0
690.68951	16.1
691.30371	55.4
692.28564	30.7
695.83063	97.3
697.17480	39.1
699.28546	49.9
700.37616	15.9
701.13721	22.3
702.03192	14.8
703.45319	41.2
705.04315	161.7	y (14) (2+)-H2O-P, b (16) (2+)-H2O, y (14) (2+)-NH3-P, b (16) (2+)-NH3
705.90314	129.3
709.30890	10.3
710.77643	12.5
711.44305	41.0
712.29645	29.9
713.38025	31.5
714.22089	254.0	b (16) (2+)
715.14520	62.7
716.70410	63.3
717.31390	7.2
718.21613	9.2
719.84180	68.0
721.09949	49.8
722.57111	60.1
723.48566	44.4
724.54840	53.1
726.76483	74.6
728.25403	6.4
728.98450	39.3
730.28168	84.0
731.17413	30.3
732.36237	124.5
733.65845	50.3
734.91119	62.0
735.78937	74.2
737.52844	38.2
738.33234	45.4
739.14270	27.5
740.18427	153.1	y (21) (3+)-H2O, b (17) (2+)-H2O, y (21) (3+)-NH3, y (15) (2+)-H2O-P, y (15) (2+)-NH3-P, b (17) (2+)-NH3, y (7) (1+)-H2O-P, y (7) (1+)-NH3-P
740.83612	150.1
741.52313	41.8
742.49139	40.2
744.43994	7.3
745.86218	25.2
747.50684	156.9	b (9) (1+)-H2O, b (9) (1+)-NH3
748.36847	88.0
749.30548	152.1	y (15) (2+)-P
749.98212	257.8	b (17) (2+)
755.00397	96.3
755.86871	12.6
756.61255	3.8
759.19025	6.3
761.04736	18.0
762.35815	17.3
763.98126	72.8
765.39832	570.7	b (9) (1+)
766.37531	246.9
767.61548	140.6
768.60931	83.4
769.35388	7.8
770.93982	29.2
772.22357	5.2
772.84485	19.3
774.54596	56.5
776.64215	245.3
777.68915	113.4
779.41779	20.1
780.39667	10.3
781.28864	15.3
782.33868	65.2
783.43219	27.5
785.23431	82.0
785.94647	7.6
786.67572	21.9
787.66815	40.6
788.46490	12.3
789.25092	70.7
790.40363	41.0
791.35883	58.5
792.53601	82.6
793.38672	11.9
794.09821	18.8
796.10480	205.8	y (23) (3+)-H2O, y (24) (3+)-H2O-P, y (24) (3+)-NH3-P
796.94366	153.7	y (16) (2+)-H2O-P, y (23) (3+)-NH3
798.28009	54.4
799.69226	102.3
800.51691	4.3
801.53955	4.1
803.01807	47.5
803.92059	13.4
805.25043	736.9	b (18) (2+)-NH3, b (18) (2+)-H2O
806.15814	301.2	y (16) (2+)-P
807.10156	5.8
807.81372	16.7
810.55670	28.2
811.40448	67.6
812.19934	60.5
813.33459	198.9
814.16742	1308.0	b (18) (2+)
814.98669	416.8	y (25) (3+)-NH3-P, y (25) (3+)-H2O-P
815.95306	27.6
816.95148	13.1
818.13324	61.8
820.18195	155.5
821.47992	93.4
822.28363	13.4
823.25049	66.8
824.45667	191.9
825.34650	193.5	b (27) (3+)-NH3-P, b (27) (3+)-H2O-P
826.63263	15.6
827.41443	12.0
828.61688	88.6
829.41040	38.0
831.07019	32.1
831.96387	9.2
833.67535	415.1	b (19) (2+)-H2O, y (26) (3+)-H2O-P, b (19) (2+)-NH3
834.70374	168.2	y (26) (3+)-NH3-P, b (26) (3+)-H2O, b (26) (3+)-NH3
835.85284	219.8	y (24) (3+), y (8) (1+)-H2O-P
836.95941	22.1
837.99298	20.0
839.11072	16.9
839.81372	7.5
841.10608	87.3
842.44720	279.5	b (19) (2+)
843.20160	84.0
844.38483	115.8
845.68103	82.4
846.74194	38.6
847.37073	24.6
848.62958	122.1
849.50201	16.6
850.36597	40.9
851.73981	17.7
853.24872	29.4
854.40826	515.2	y (17) (2+)-P, y (8) (1+)-P, y (25) (3+)
855.44263	385.4	y (7) (1+), y (16) (2+)
856.38190	112.2
857.46765	109.8
859.73663	44.2
862.32953	43.5
863.28693	189.0	y (27) (3+)-NH3-P, y (27) (3+)-H2O-P, b (28) (3+)-P
864.00024	44.9
865.37531	118.5
866.37921	118.1
867.59796	128.5
868.35992	141.2
869.15155	36.6
870.41602	5.5
871.51715	13.7
872.50677	588.7	y (26) (3+)
873.61621	490.7
874.63202	200.3	y (18) (2+)-NH3-P, y (18) (2+)-H2O-P
875.33936	122.5
876.09308	164.5
877.04919	389.7
877.86847	62.4
878.88031	35.5
880.85205	141.5
881.90924	102.7
882.80670	167.2	y (18) (2+)-P, y (28) (3+)-NH3-P, y (28) (3+)-H2O-P
883.96234	61.6
884.85883	320.8
885.68835	333.5
886.48676	46.5
887.29706	5.5
888.08893	82.4
888.71460	44.7
890.20465	1006.1	b (20) (2+)-NH3, b (28) (3+)-H2O, b (20) (2+)-H2O
891.14258	460.5	b (28) (3+)-NH3
892.42877	263.8
893.29517	87.8
894.11163	73.7
895.30304	87.4
896.13684	310.1	y (17) (2+)-NH3, b (28) (3+), y (27) (3+)-H2O, y (27) (3+)-NH3
897.43646	84.2
898.84985	1567.2
899.63983	2742.2	b (20) (2+)
900.55499	325.3
901.90039	324.3
902.79034	420.6	y (27) (3+)
903.84033	34.9
905.17120	304.2
906.27698	154.9
907.53815	183.4
908.44122	5.7
909.30243	60.1
910.19232	185.3	[M+3H] (3+)-NH3-H2O-P
910.98523	166.4
911.77740	85.7
912.55841	221.4
913.25287	93.0
914.18353	27.2
915.23151	117.0
916.08496	280.2	y (28) (3+)-NH3
916.80426	649.9	[M+3H] (3+)-H2O-P, [M+3H] (3+)-NH3-P
918.11072	75.7
918.80121	27.3
919.46118	92.5
920.56927	40.9
922.13678	1023.0
922.81647	1793.6	y (18) (2+)-H2O, [M+3H] (3+)-P
924.35651	230.4	y (18) (2+)-NH3
925.30695	229.0
925.99084	63.2
927.31244	213.9
928.28668	266.6
929.39935	230.2
930.22180	357.3
931.51166	192.2
932.69208	206.4	y (18) (2+)
933.71796	341.5
934.47192	616.2
935.47949	472.1	y (8) (1+)-NH3
936.51678	333.1
937.74884	938.1
938.76422	1465.4
939.52789	211.0
940.22003	70.8
941.74658	215.5
943.09277	665.4	[M+3H] (3+)-NH3-H2O, y (19) (2+)-H2O-P, y (19) (2+)-NH3-P
944.01904	212.7
945.18060	87.4
946.60577	42.0
948.83466	2.5
952.82983	2.2
954.79706	15.5
956.49249	26.4
957.54907	17.9
965.46289	9.2
967.14789	23.1
968.42328	26.2
969.79419	18.7
971.41235	39.0
972.47882	29.4
975.70001	15.7
978.77301	56.2
979.40277	35.1
980.36627	12.3
981.48920	88.8
982.56299	32.9
984.10052	106.5
986.53583	63.9
987.64648	51.7
988.61896	9.9
992.73212	42.7
996.56470	34.3
997.21027	69.5
998.19720	34.4
999.46405	334.7	b (11) (1+)
1000.74414	429.6	y (19) (2+), y (20) (2+)-P
1001.94635	53.9
1002.79694	2.9
1004.62543	57.9
1005.48187	18.7
1006.34589	18.3
1008.31403	35.4
1009.37079	15.4
1010.00311	14.5
1011.70709	11.0
1012.39716	13.0
1015.46393	5.3
1016.94067	39.4
1018.47052	10.6
1020.22467	36.1
1021.35394	36.4
1023.46655	83.3
1024.56763	16.4
1025.42676	5.0
1030.61938	18.3
1031.52588	61.8
1032.21057	100.2
1033.26294	68.1
1034.15356	32.4
1037.39844	10.4
1039.28809	88.9
1040.38208	103.0
1041.12720	74.7
1042.11951	51.3
1048.31238	46.3
1049.75513	644.0	y (20) (2+), y (9) (1+)-NH3
1050.56177	112.6
1051.30298	55.7
1053.25940	15.5
1054.08154	14.2
1056.44531	124.2
1057.28845	61.2
1058.16638	16.4
1059.63196	18.4
1060.25940	15.5
1060.96167	18.3
1064.24670	14.3
1066.45313	1597.0	y (9) (1+)
1067.52734	902.0	b (23) (2+)-H2O-P
1068.58179	264.5	y (21) (2+)-P, b (23) (2+)-NH3-P
1069.56946	27.5
1071.32312	62.7
1072.09753	12.3
1073.09338	6.0
1073.71875	2.4
1074.91150	43.3
1075.53027	14.3
1077.69824	79.3
1079.02991	27.8
1081.72461	12.4
1083.42395	2.5
1085.70593	3.6
1086.57983	51.0
1089.22803	32.8
1092.42090	14.8
1093.51355	7.2
1095.43640	8.9
1097.38696	28.4
1098.06189	12.0
1099.71350	11.5
1100.96399	25.3
1101.80225	8.7
1103.37097	26.2
1105.91528	80.0
1106.61597	32.8
1107.58008	56.4
1108.78027	89.7
1109.79736	57.0
1110.43628	26.0
1112.56982	7.1
1113.25549	11.4
1114.47632	8.9
1115.44836	93.6
1117.01990	10.0
1117.80420	71.7
1118.41870	32.5
1119.21362	71.8
1120.54004	27.3
1121.56226	10.8
1122.40649	14.2
1124.89160	21.2
1126.03491	144.2	b (23) (2+), y (22) (2+)-P
1126.76709	89.2
1127.75439	13.3
1128.39917	25.0
1129.35352	11.7
1130.56128	17.0
1132.16357	8.1
1134.41345	7.9
1136.78589	20.2
1137.99805	16.6
1139.52405	9.6
1141.09985	30.7
1143.44409	24.0
1144.38257	17.1
1145.01147	34.7
1146.44043	250.6	b (24) (2+)-NH3, y (23) (2+)-NH3-P
1147.58301	126.2
1148.39038	53.9
1149.73596	52.2
1150.58569	64.8
1153.06543	21.5
1153.76123	18.6
1155.14380	7.2
1156.66223	22.6
1157.83838	11.8
1158.44312	28.2
1159.93018	8.7
1160.62195	19.2
1161.24805	6.9
1162.37109	37.0
1163.30713	55.3
1166.73767	26.0
1167.79175	31.5
1168.45044	13.6
1169.30176	9.0
1170.42139	10.7
1171.43103	44.3
1172.12939	44.9
1172.85962	6.1
1174.08325	9.5
1175.12280	32.9
1175.94824	8.4
1176.97266	38.7
1177.58911	17.1
1179.49219	166.0	y (10) (1+)
1180.72815	105.3
1181.55212	26.9
1182.51843	4.1
1186.05200	25.8
1188.06445	46.0
1189.29956	23.7
1190.82361	16.8
1192.14868	5.3
1193.81299	96.8
1194.42322	1.7
1195.33411	13.1
1196.54175	69.5
1197.89746	7.7
1198.68018	7.9
1199.47949	15.0
1202.65051	186.2	b (26) (2+)-H2O-P, b (25) (2+)-NH3, b (25) (2+)-H2O, b (26) (2+)-NH3-P, y (24) (2+)-P
1203.81226	166.9	y (23) (2+)
1205.08826	15.0
1207.97290	40.9
1208.66321	18.3
1209.74500	12.6
1211.27625	221.2	b (25) (2+), b (26) (2+)-P
1212.46118	93.1
1215.29810	12.1
1216.88281	27.1
1217.71973	12.1
1218.54919	7.5
1219.53784	23.8
1221.54016	20.4
1225.68042	26.8
1227.31909	3.0
1228.36450	13.8
1229.21533	25.9
1230.53796	6.3
1232.01025	67.9
1234.51489	51.9
1236.49060	474.5	y (11) (1+)
1237.46570	328.4	b (27) (2+)-H2O-P
1238.36597	103.0
1239.15833	50.7
1239.81470	15.4
1243.26221	141.0	y (24) (2+)-NH3, y (24) (2+)-H2O
1244.23352	56.7
1246.03979	5.0
1247.38245	151.6	b (27) (2+)-P
1248.44995	84.0
1249.26294	4.9
1250.51343	29.0
1251.70935	184.8	b (14) (1+)-NH3, y (26) (2+)-NH3-P, b (26) (2+)-H2O, y (26) (2+)-H2O-P
1252.53052	299.3	y (24) (2+), b (26) (2+)-NH3
1253.67554	131.0
1254.82434	24.9
1255.55908	11.2
1258.21631	15.2
1260.46130	324.2	y (26) (2+)-P
1261.26550	552.1	b (26) (2+)
1262.17432	196.2
1263.47888	8.1
1265.58997	18.8
1266.31494	30.8
1267.61096	90.9
1268.38489	293.9	y (12) (1+)-P, b (14) (1+)
1269.34216	342.0
1270.47632	86.1
1271.55615	23.6
1272.42993	8.5
1274.55396	5.7
1275.52454	32.0
1276.50354	8.0
1277.90002	61.9
1279.17126	106.2
1280.38245	9.1
1281.79590	21.7
1283.30139	34.0
1285.99463	65.0
1286.60828	2.4
1287.63489	330.5	b (27) (2+)-NH3, b (27) (2+)-H2O, b (28) (2+)-NH3-P
1288.33398	96.3
1289.32263	44.3
1293.48865	12.1
1294.57800	9.0
1295.92456	82.3
1296.69763	419.4	b (27) (2+)
1297.60291	52.2
1298.39221	30.7
1302.39099	3.9
1305.87769	28.4
1309.09338	46.5
1311.51404	12.5
1313.70398	20.0
1314.60242	9.2
1317.37427	11.2
1321.51318	5.0
1323.57568	7.2
1324.55066	26.9
1325.82251	12.7
1326.85400	17.2
1328.34998	3.4
1330.70752	13.1
1333.57629	13.3
1334.99451	48.4
1335.92029	7.5
1336.93701	26.1
1338.57971	9.7
1339.60999	102.0
1340.64148	73.2
1341.27332	18.9
1342.53772	9.6
1345.11829	35.9
1346.53333	10.6
1347.54907	67.3
1348.77808	30.3
1349.92334	5.3
1352.84546	62.2
1354.59399	24.0
1356.56897	22.2
1357.61340	5.5
1358.58630	15.3
1359.84583	17.6
1363.35767	21.9
1364.17371	7.5
1365.55530	20.5
1366.90234	35.1
1368.46716	15.5
1377.28723	4.0
1379.69238	2.7
1381.17676	11.3
1382.59204	19.7
1383.38013	26.3
1389.43018	8.0
1390.63782	30.9
1393.21106	6.2
1394.47034	5.6
1396.84448	11.0
1397.46667	22.2
1399.85181	16.9
1400.58582	16.5
1402.28333	10.6
1404.03516	10.6
1405.34338	8.5
1406.33630	6.8
1408.06995	28.5
1409.19287	59.0
1410.05981	24.0
1411.44202	5.4
1412.56323	5.5
1420.36499	10.1
1421.09705	2.5
1423.50354	1.8
1426.71033	28.4
1427.56531	2.5
1429.20178	5.2
1430.75439	9.4
1431.52502	20.5
1436.59949	54.9
1437.62854	109.5
1438.63293	80.2
1444.77087	53.9
1445.65149	8.1
1458.30566	6.0
1464.85352	7.8
1465.68433	23.6
1469.60364	9.0
1471.53259	4.9
1478.32251	29.2
1480.37317	13.6
1481.31262	12.5
1482.85754	5.7
1486.41101	11.8
1488.58203	27.9
1489.51184	9.2
1491.62524	12.9
1493.73816	5.0
1496.22546	2.0
1497.72034	57.0
1498.48157	41.7
1499.46936	82.9
1501.42615	3.9
1504.89331	2.5
1505.52917	6.6
1507.00525	12.3
1507.62585	6.7
1511.13245	7.0
1514.91467	35.3
1515.81116	4.8
1516.97253	26.8
1523.52722	75.0
1524.79114	96.0
1525.74426	31.3
1532.41052	11.7
1533.81506	19.8
1536.29553	25.1
1537.80835	4.3
1551.56726	15.3
1552.38257	4.8
1553.06848	2.7
1554.61938	6.4
1558.43103	6.4
1559.79443	6.7
1560.43945	4.7
1561.33423	4.1
1563.30383	8.7
1573.92725	12.5
1576.72961	43.1
1578.86816	8.3
1580.50745	4.9
1583.76001	8.7
1588.74963	26.8
1594.75330	100.9
1595.64075	94.1
1596.77502	19.3
1597.55457	27.8
1604.68127	17.0
1608.13440	12.9
1608.76501	7.3
1609.81506	5.2
1610.70642	22.4
1621.62268	34.6
1622.87292	15.7
1623.74231	34.4
1626.64185	4.8
1627.65930	13.8
1628.73230	13.3
1629.74500	4.8
1632.15356	24.2
1639.58435	20.2
1641.61243	9.7
1642.75989	16.3
1648.39075	8.7
1652.72827	6.6
1658.77502	10.6
1663.99084	4.6
1666.62195	16.9
1677.25647	11.4
1678.91858	8.7
1684.46106	10.1
1698.75134	4.8
1701.56970	6.9
1707.25122	6.7
1709.84692	13.0
1714.13513	9.4
1730.13269	3.6
1735.51538	4.2
1738.95227	23.6
1744.86584	7.1
1748.42664	23.6
1752.27808	3.4
1755.45044	4.9
1756.51550	11.8
1758.83752	16.0
1762.34204	27.1
1778.53772	14.3
1779.49243	14.2
1780.36780	7.1
1783.55444	5.4
1796.71765	101.6
1797.55005	23.6
1798.68372	31.2
1806.82385	9.8
1864.24646	15.1
1866.01306	18.3
1874.64319	18.3
1893.00122	6.4
1894.06616	45.6
1894.99829	45.0
1895.68298	12.3
1910.82739	148.2	b (21) (1+)
1911.90271	109.1
1913.07922	10.1
1913.90393	5.0
1964.53430	14.8
