# Supplementary material for: Phosphoproteomic Analysis of Platelets Activated by Pro-Thrombotic Oxidized Phospholipids and Thrombin
Source: PLoS One. 2014 Jan 6;9(1):e84488. doi: 10.1371/journal.pone.0084488 (PMC3882224; doi:10.1371/journal.pone.0084488)
Supplement: Annotated Spectra S5 — (ZIP) [file pone.0084488.s008.zip › TGSGGPGNHPHGPDASAEGLNPYGLVAPR_-5_2_49395.txt]

m/z	i	matches
270.26410	17.1
272.32501	99.3
273.39917	29.6
283.82510	14.2
285.14432	6.2
287.30536	10.1
290.23569	37.3
292.25262	14.8
296.14636	8.0
297.06143	5.3
306.23358	8.7
307.02948	8.3
308.53705	34.2
310.71960	21.9
313.59836	4.2
320.27563	13.9
322.05200	6.5
324.51480	10.7
325.50992	22.5
326.22491	31.3
327.43469	32.0
329.48236	13.5
330.37677	5.9
337.48788	31.7
341.46643	43.9
342.30704	40.5
343.35397	639.8	y (3) (1+)
344.37576	210.0
347.32111	9.6
354.15308	2.7
357.31595	45.4
359.10306	4.4
360.50488	19.8
367.09735	2.7
371.36353	10.1
376.31409	31.1
377.35974	16.0
378.18976	41.3
382.33844	5.6
383.19702	12.2
387.28384	3.9
392.38190	3.8
393.24390	10.9
394.14368	27.8
396.26300	9.2
398.15790	63.4
399.34003	5.7
406.17700	12.3
407.46979	27.8
410.56607	37.0
412.32162	53.5
414.22076	28.1
417.40497	20.2
420.88147	37.6
423.20569	16.9
424.02588	6.8
427.44476	10.7
428.20886	4.1
429.41168	34.8
430.20032	3.6
434.45081	11.9
441.09918	8.0
442.47119	127.4	y (4) (1+)
443.34583	37.2
445.21442	14.8
446.44269	10.1
451.29877	14.2
452.21802	9.2
455.26569	8.0
456.54797	8.9
457.96881	6.8
462.28735	4.4
463.23621	3.3
464.50446	22.6
465.71063	5.0
467.25854	61.8
468.30988	6.2
470.20923	6.6
471.73639	11.5
473.36023	23.1
474.19183	12.8
477.00415	488.5	y (8) (2+), b (16) (3+), y (9) (2+)-NH3-P
477.99115	158.0
479.39502	23.4
481.55463	30.9
482.39471	63.9
483.35126	35.4
484.40015	30.5
485.23383	87.2
486.26929	23.7
487.08490	8.4
491.38953	31.9
493.44257	21.4
496.43372	105.3
497.49207	24.3
501.12079	8.3
502.29645	5.9
503.93512	55.3
504.65649	53.1
506.02899	3.6
509.22968	9.1
511.03516	160.8
512.27551	7.1
513.20380	18.4
514.26331	16.9
517.31378	60.1
520.60565	28.0
521.20618	9.0
525.40039	79.5
527.31476	59.4
528.32080	16.6
529.10645	92.7
529.71899	10.8
530.69647	17.1
532.30811	17.3
533.81281	110.0
534.51520	23.1
538.01385	28.2
539.11237	4.1
541.07135	14.2
543.38947	20.0
545.26141	2.7
547.51575	13.6
548.52051	9.2
549.27747	63.7
551.38452	29.3
553.38800	11.2
555.17896	133.4	y (5) (1+), b (19) (3+)-H2O
556.61377	41.2
557.44727	44.7
558.29401	10.3
559.22491	21.5
560.25165	9.0
562.28149	9.2
563.59900	25.3
565.33258	43.5
567.43890	32.8
569.14728	5.3
570.20514	11.3
571.42798	9.5
572.40955	26.4
573.09912	20.5
574.04974	53.6
575.18170	50.6
576.32886	6.4
577.11090	52.9
577.78345	31.4
578.41858	8.7
579.43915	33.9
582.21918	55.4
583.49622	43.0
584.17230	7.1
586.52045	47.0
589.09442	60.7
590.66254	8.5
592.30756	158.8
593.37140	43.1
594.20795	4.7
595.65967	34.0
596.44440	18.3
597.32397	4.5
598.47101	38.0
601.39911	90.7
602.65546	14.2
603.60693	8.6
604.35675	5.6
608.47137	79.9
609.40546	27.3
610.31982	333.0	y (11) (2+)-NH3, b (8) (1+)-H2O
611.28113	125.2	b (8) (1+)-NH3
612.39673	268.5	y (6) (1+)
613.51752	51.9
614.54041	68.0
615.73877	24.5
617.33209	24.8
618.06860	8.4
619.29199	8.9
620.13873	16.0
622.67230	10.8
623.46228	31.1
626.13892	252.1	b (14) (2+)-NH3, y (12) (2+)-NH3-P, b (14) (2+)-H2O
626.86493	10.4
628.23627	158.9	b (8) (1+), y (19) (3+)-H2O-P
629.37579	33.1
632.33655	24.6
633.19354	19.3
635.02911	781.6	y (19) (3+)-P, b (14) (2+), y (12) (2+)-P
635.86285	104.5
636.48193	24.9
637.62140	11.0
639.74933	3.6
640.41498	54.9
642.19995	30.7
643.15662	38.0
644.18878	34.4
645.87915	52.9
646.78284	13.0
647.76044	38.5
649.36017	27.3
650.69891	3.3
652.63068	30.8
653.44891	74.3
654.40283	5.4
655.07068	33.3
656.73212	51.9
660.13544	28.4
661.71265	78.6
662.85187	117.9
663.62048	53.8
664.40143	12.7
665.59930	57.7
667.42865	61.9
668.42505	45.1
670.64069	152.2	b (22) (3+), y (13) (2+)-P, b (15) (2+)
671.64478	38.2
672.29480	6.5
677.86237	12.4
679.71716	78.2
681.27386	215.2
682.39935	120.0
683.54999	112.8
685.33887	27.0
686.41498	64.7
687.04382	44.2
688.37622	5.7
689.49146	29.2
691.68451	87.2
692.48712	26.4
693.19067	28.7
694.21320	13.6
696.08777	82.8
698.31757	15.2
699.62396	8.1
700.54529	50.7
701.63318	13.6
702.47125	12.1
703.23834	7.0
704.85828	172.7	b (16) (2+)-H2O, y (14) (2+)-H2O-P
705.62689	182.4	y (14) (2+)-NH3-P, b (16) (2+)-NH3
707.56549	64.7
708.49774	6.3
709.34180	29.6
710.78204	18.7
711.69971	18.7
712.30774	22.8
713.86780	171.4	y (14) (2+)-P, b (16) (2+)
714.64630	177.1
715.41595	19.5
716.47076	16.5
718.77850	59.5
719.57324	140.6	y (13) (2+)
720.41278	46.9
721.23480	79.2
722.16779	36.4
723.43835	19.8
725.18817	43.2
726.38446	121.1
727.30011	50.7
729.56006	89.5
730.43781	18.2
731.20288	91.2
732.40607	261.7	b (24) (3+)-NH3-P
733.47852	43.9
735.39142	76.2
736.20892	40.2
737.36310	73.6
738.95294	74.7
740.24847	119.1	y (21) (3+)-NH3, y (15) (2+)-H2O-P, y (21) (3+)-H2O
740.88763	302.2	b (17) (2+)-H2O, b (17) (2+)-NH3, y (15) (2+)-NH3-P, y (7) (1+)-NH3-P
741.66827	122.6
743.01904	50.9
743.62964	7.0
744.39606	42.4
747.22858	337.4	b (9) (1+)-H2O
748.31012	182.7	b (9) (1+)-NH3
749.56726	598.5	b (17) (2+), y (15) (2+)-P
750.35016	16.5
751.90216	42.8
754.34674	169.6	y (14) (2+)-NH3
755.37128	83.6
756.39075	35.0
758.52386	9.5
759.36200	3.6
760.66931	38.2
761.51886	24.5
762.34686	73.1
763.44891	47.9
764.10236	33.7
765.27527	553.0	b (9) (1+)
766.36786	202.1
767.61926	103.2
768.67639	99.8
769.82965	5.7
770.94916	23.1
771.98199	57.9
774.62726	31.9
775.29749	24.0
776.60382	329.6
777.37292	150.2	y (22) (3+)-NH3, y (22) (3+)-H2O
778.33136	30.1
779.13684	22.5
780.38983	82.8
782.78467	55.5
783.59814	13.6
784.39166	16.7
785.60431	179.2
786.44281	84.6
787.58624	25.0
788.34698	19.4
789.22070	32.5
791.02716	29.6
791.96552	87.8
792.97870	55.4
795.13574	13.9
796.20416	170.6	y (24) (3+)-NH3-P, y (23) (3+)-H2O, y (24) (3+)-H2O-P
797.07068	71.5
798.14984	90.0
798.97223	40.9
799.73450	60.3
800.69489	50.1
802.01154	33.2
803.08423	124.8	y (24) (3+)-P, b (26) (3+)-NH3-P, y (23) (3+)
804.11633	21.2
805.09772	861.2	b (18) (2+)-NH3, b (18) (2+)-H2O
805.87274	195.1	y (16) (2+)-P
807.13104	64.9
808.58698	10.1
809.20758	31.6
810.65363	49.7
811.54938	172.3
812.69891	72.3
814.08142	1980.2	b (18) (2+)
815.02386	443.3	y (25) (3+)-NH3-P, y (25) (3+)-H2O-P
815.93524	11.0
817.04828	87.8
817.96875	27.7
820.01611	257.6
821.26324	75.3
822.69604	10.1
823.65955	67.7
824.52759	99.7
825.89813	53.5
826.55554	26.7
827.65973	23.2
828.53326	80.3
829.29669	97.1
830.68781	40.2
833.42596	130.1	b (19) (2+)-H2O
834.23224	330.3	b (26) (3+)-H2O, y (26) (3+)-H2O-P, b (19) (2+)-NH3, b (26) (3+)-NH3, y (26) (3+)-NH3-P
835.26782	255.8	y (24) (3+)
836.45648	100.1
837.65009	34.2
838.34058	25.6
839.11139	15.4
840.41705	11.7
841.25360	110.5
842.61646	1348.9	b (19) (2+)
843.70203	145.9	b (10) (1+)-H2O
844.74841	86.7
845.55194	18.2
846.67676	53.2
847.74249	134.9	y (25) (3+)-NH3, y (25) (3+)-H2O
848.52301	20.3
849.39807	59.8
850.30963	5.3
851.10895	45.1
852.72693	105.2
853.40735	49.6
854.57660	599.3	y (8) (1+)-P, y (25) (3+), y (17) (2+)-P
855.49078	286.7	y (7) (1+), y (16) (2+)
856.43671	90.9
857.59894	83.9
858.48077	11.6
859.71136	79.3
862.32562	232.7	b (10) (1+)
863.53754	125.2	b (28) (3+)-P, y (27) (3+)-H2O-P, y (27) (3+)-NH3-P
864.44501	17.2
865.59058	71.7
866.66614	58.5
867.80396	303.4	y (26) (3+)-NH3, y (26) (3+)-H2O
868.52759	133.1
869.19287	68.3
870.07391	27.2
872.48187	728.9	y (26) (3+)
873.50940	662.9
874.38031	343.7	y (18) (2+)-NH3-P, y (18) (2+)-H2O-P
875.51691	169.4
876.35291	177.2
877.15118	491.0
878.06879	266.2
879.21527	65.5
881.05475	110.8
882.11566	236.1	y (28) (3+)-H2O-P, y (28) (3+)-NH3-P
883.32483	154.8	y (18) (2+)-P
884.78644	504.8
885.49066	381.0
886.66144	280.1
888.84241	196.9	y (28) (3+)-P
889.90778	486.8
890.67413	781.2	b (20) (2+)-H2O, b (28) (3+)-H2O, b (28) (3+)-NH3, b (20) (2+)-NH3
891.59674	288.5
892.37604	83.1
893.44897	33.0
894.49615	92.5
895.76392	152.2	y (17) (2+)-NH3
896.71332	291.8	b (28) (3+), y (27) (3+)-H2O, y (27) (3+)-NH3
897.53308	81.6
898.85321	2249.8
899.57898	2352.3	b (20) (2+)
900.50891	376.5
901.82941	59.5
902.45654	458.9	y (27) (3+)
903.25482	166.5
904.33795	223.5	y (17) (2+)
905.24799	240.3
906.17810	612.3
907.20825	258.3
908.35425	104.3
910.41400	285.4	[M+3H] (3+)-NH3-H2O-P
911.18781	195.0
912.32880	139.7
913.58014	81.5
914.44049	200.3	y (28) (3+)-H2O
915.39630	157.6	y (28) (3+)-NH3
916.68988	1158.1	[M+3H] (3+)-H2O-P, [M+3H] (3+)-NH3-P
918.07764	290.0
919.03302	63.5
919.69244	19.6
921.82489	909.5	y (28) (3+)
922.54547	1155.2	[M+3H] (3+)-P
923.18781	889.0	y (18) (2+)-NH3, y (18) (2+)-H2O
924.21844	222.4
925.38898	268.1
926.18036	39.4
926.95154	93.2
928.32935	109.6
929.21356	288.2
929.93591	300.3
930.60303	71.1
931.49554	129.9
933.10089	464.3	y (18) (2+)
934.29108	1293.8
935.60687	641.4	y (8) (1+)-NH3
936.52435	421.6
937.47241	634.3
938.62891	2065.8
939.69440	522.4
940.81934	115.1
942.41669	363.6
943.43146	1375.1	[M+3H] (3+)-NH3-H2O, y (19) (2+)-NH3-P, y (19) (2+)-H2O-P
944.72614	164.4
946.04474	31.6
947.13623	17.5
948.30231	12.7
955.49042	5.0
959.57855	11.2
962.50177	11.2
963.68671	20.1
964.70435	9.8
968.90112	26.8
973.13129	39.9
974.65436	76.1
975.30151	20.4
977.81500	14.0
978.59253	62.7
980.20966	24.1
982.05560	71.6
982.66034	96.4
983.52618	4.8
984.77350	26.6
986.34619	92.1
987.61688	100.5
988.66235	56.7
989.52905	7.1
991.75903	99.3
992.70612	30.5
994.15436	78.8
996.11444	58.7
997.26007	22.2
999.28229	442.7	b (11) (1+)
1000.83838	432.6	y (20) (2+)-P, y (19) (2+)
1001.52582	179.2
1002.51593	64.6
1004.45483	98.1
1005.20050	40.6
1008.33813	20.0
1010.15057	68.9
1010.84302	42.8
1011.77423	11.9
1013.58575	20.4
1014.41730	6.8
1015.51385	3.9
1016.42377	24.8
1018.61938	29.1
1020.45215	8.3
1022.05371	24.4
1023.31708	63.3
1024.24719	42.9
1025.76392	116.5
1031.27478	2.4
1032.34509	54.2
1033.44385	57.7
1035.56616	17.0
1036.75110	9.7
1037.85510	15.7
1039.32886	241.5	b (12) (1+)-NH3
1040.35254	137.6	y (20) (2+)-NH3, y (20) (2+)-H2O
1041.00684	122.6
1042.31018	96.0
1047.03955	66.9
1048.55103	14.5
1049.58545	771.1	y (20) (2+), y (9) (1+)-NH3
1050.52417	594.9
1051.53662	96.8
1052.46216	14.9
1053.55713	24.8
1054.50098	9.2
1056.45020	200.9	b (12) (1+)
1057.57629	175.9
1058.59766	7.1
1059.43408	5.7
1066.50134	1961.2	y (9) (1+)
1067.44531	971.4	b (23) (2+)-H2O-P
1068.61047	344.1	y (21) (2+)-P, b (23) (2+)-NH3-P
1069.59180	45.9
1070.32666	29.4
1072.23730	8.5
1073.85742	15.6
1075.06677	6.4
1077.61035	75.6
1078.25659	30.6
1079.03906	54.4
1079.68066	9.7
1082.42358	38.1
1084.49951	40.3
1086.04102	52.0
1087.80505	24.4
1089.51099	11.6
1091.41870	44.5
1094.26331	46.8
1095.79590	36.4
1096.45569	17.5
1097.58838	24.2
1101.26025	74.1
1101.98767	63.8
1103.80444	108.2
1104.72876	24.3
1106.97864	5.8
1108.19299	18.5
1109.31348	272.6	y (21) (2+)-H2O, y (21) (2+)-NH3
1111.37158	11.9
1113.39465	23.4
1114.07690	28.7
1116.94043	104.1
1117.78394	290.5	y (21) (2+), y (22) (2+)-NH3-P, y (22) (2+)-H2O-P, b (23) (2+)-NH3
1118.97632	83.0
1120.01941	62.5
1121.54712	44.0
1123.45923	28.1
1124.66394	42.6
1125.76196	164.8
1126.64917	185.1	b (23) (2+), y (22) (2+)-P
1127.79163	81.4
1128.42212	70.4
1129.46313	14.2
1130.42224	30.7
1132.55334	34.0
1133.61047	17.2
1134.52979	20.7
1136.24243	12.1
1138.22046	13.3
1139.26379	19.9
1140.42249	3.6
1142.04443	64.2
1144.62122	54.2
1146.29517	401.0	b (24) (2+)-NH3, y (23) (2+)-NH3-P, y (23) (2+)-H2O-P
1147.46973	176.8
1148.74451	84.8
1151.30627	58.0
1152.21606	2.1
1154.65601	123.1	b (24) (2+), y (23) (2+)-P
1155.69189	65.0
1156.87097	36.6
1158.25732	22.6
1159.12744	31.1
1162.60608	102.8
1163.74231	54.4
1164.49670	13.9
1165.61230	4.2
1168.66589	29.6
1169.73279	4.9
1170.40552	18.6
1171.66858	3.9
1173.69653	19.6
1175.72803	72.8
1176.41870	38.6
1177.58374	38.5
1179.46228	182.7	y (10) (1+)
1180.52368	169.0
1181.45972	21.6
1182.29773	40.5
1184.11133	13.9
1186.12329	19.2
1186.88843	15.9
1189.32227	3.9
1190.02319	12.8
1192.54980	14.2
1193.41467	24.5
1195.44275	100.9
1197.15259	17.6
1200.10156	26.0
1201.32141	14.3
1202.11084	56.3
1203.04932	77.0
1204.14941	160.5	y (23) (2+)
1205.58875	18.7
1206.80151	19.5
1210.00732	55.6
1211.17102	104.9
1212.18945	143.3	b (26) (2+)-P
1213.10205	42.6
1213.96143	16.6
1216.77869	52.1
1218.03235	138.3
1219.08948	27.2
1220.86670	27.6
1221.85693	69.3
1222.71326	64.1
1224.36841	55.9
1225.03857	28.1
1225.79321	29.9
1228.77917	25.8
1229.41919	21.8
1231.58606	27.5
1234.64368	46.1
1235.51587	11.2
1236.65649	588.1	y (11) (1+)
1237.57190	274.5	b (27) (2+)-H2O-P
1238.48303	129.7	b (27) (2+)-NH3-P
1239.24292	18.6
1239.95422	18.4
1241.81421	6.7
1243.14319	136.4	y (24) (2+)-NH3, y (24) (2+)-H2O
1243.77930	20.8
1244.57129	57.0
1246.34338	18.7
1247.56958	154.6	b (27) (2+)-P
1248.42090	5.8
1250.27979	56.4
1251.88477	490.5	y (26) (2+)-NH3-P, b (26) (2+)-NH3, y (26) (2+)-H2O-P, b (14) (1+)-NH3, b (26) (2+)-H2O, y (24) (2+)
1252.67798	421.3
1253.68530	26.0
1254.70288	8.6
1256.09082	77.7
1260.67395	696.5	b (26) (2+), y (26) (2+)-P
1261.51746	489.4
1262.38684	27.8
1263.93164	18.1
1265.00696	31.9
1266.46375	11.8
1267.64978	116.8
1268.61658	334.6	b (14) (1+)
1269.54199	149.0
1270.54578	83.5
1271.60962	36.9
1272.27161	7.1
1274.12024	10.1
1277.20227	5.9
1278.16785	19.0
1279.24866	70.9
1282.68811	32.2
1283.49109	72.4
1285.61194	15.6
1287.11304	104.6
1287.88782	249.1	b (28) (2+)-NH3-P, b (27) (2+)-NH3
1288.57971	162.7
1289.79419	10.4
1290.69849	5.1
1292.64001	8.8
1295.92444	379.7	b (28) (2+)-P
1296.69934	782.8	b (27) (2+)
1297.57117	90.3
1298.25623	32.5
1299.49646	17.6
1300.30750	3.6
1301.07263	26.1
1302.18262	116.3
1304.59558	19.5
1307.53955	20.4
1309.22009	14.6
1310.32678	34.0
1311.48340	8.0
1319.81042	36.2
1321.08997	22.2
1323.31335	61.1
1324.49500	32.5
1325.86230	5.1
1327.65430	3.0
1328.65540	7.2
1329.89404	15.3
1334.37073	25.5
1336.39319	27.7
1339.45654	60.7
1340.49353	100.3
1341.69995	57.0
1342.76611	27.4
1344.49670	33.2
1345.67261	96.6
1347.45544	100.6
1348.52185	108.6
1349.46448	67.9
1350.29114	25.2
1351.27600	88.1
1354.27087	21.3
1356.20691	11.3
1357.35059	25.1
1359.97913	8.4
1365.77344	99.4
1366.62988	37.4
1368.41724	14.8
1372.47595	16.0
1373.29272	4.4
1375.33411	12.4
1379.44666	34.6
1381.03027	16.4
1381.82825	28.1
1382.66150	9.8
1384.56677	26.0
1388.99365	5.0
1390.52625	20.8
1393.31079	10.0
1394.66028	2.4
1396.46692	7.8
1397.39246	20.9
1401.47351	9.5
1408.61487	132.6	y (14) (1+)-NH3-P, b (16) (1+)-H2O
1409.67834	66.5
1410.58984	26.2
1416.38708	8.9
1419.21033	12.1
1420.81580	5.5
1422.37622	16.6
1426.62952	46.1
1427.53235	57.9
1428.65271	25.4
1430.40784	10.8
1431.53113	5.9
1433.59399	15.5
1435.55750	3.3
1436.84900	35.7
1437.75159	24.8
1438.94031	27.3
1440.15247	16.6
1445.14832	10.2
1446.71155	5.9
1462.69604	11.9
1464.54309	19.5
1466.71008	5.0
1472.73071	16.3
1473.72717	17.2
1480.24548	30.6
1481.29724	50.2
1486.72546	18.6
1487.94556	18.5
1494.58167	19.3
1495.55591	4.9
1497.59497	74.8
1498.71558	84.1
1499.46118	12.9
1502.54602	9.8
1504.43127	20.5
1505.67175	7.4
1507.75879	7.1
1510.55823	18.4
1511.52771	17.0
1512.53064	8.0
1514.52893	13.7
1521.22168	2.7
1523.72180	82.7
1524.48254	29.8
1525.60071	40.9
1526.45862	9.5
1527.28235	9.2
1528.30786	19.9
1534.40137	12.7
1536.21716	40.7
1537.55005	3.0
1539.72253	9.6
1544.07117	16.4
1546.61218	39.8
1549.53259	10.7
1550.33813	7.1
1551.86682	61.4
1552.89441	43.7
1553.81433	75.8
1563.61340	12.5
1571.03198	10.4
1575.34937	12.5
1576.72913	11.3
1577.91370	26.4
1579.83057	10.1
1588.07251	9.3
1588.91541	7.8
1592.77917	20.1
1594.69348	167.7	y (15) (1+), y (16) (1+)-NH3-P
1595.74988	136.5
1596.85999	69.6
1601.03137	4.4
1602.44897	2.7
1604.74036	7.7
1606.56091	13.8
1623.11462	20.9
1624.14539	15.3
1626.56946	69.5
1627.19177	8.0
1627.89514	36.5
1629.09412	23.7
1631.40442	6.8
1632.43970	4.8
1634.85266	17.6
1641.33997	14.0
1642.02808	4.8
1642.64136	7.8
1647.22339	10.4
1648.77966	59.8
1649.54224	37.1
1650.79858	23.7
1659.81702	29.9
1665.70142	26.0
1666.58325	13.6
1683.88318	18.7
1684.87488	17.7
1685.79517	12.4
1692.88062	4.4
1694.67664	45.8
1695.61072	14.0
1717.97278	5.6
1734.11316	17.5
1743.71692	8.9
1752.61169	5.1
1754.01282	31.7
1754.99048	8.4
1755.85852	20.0
1757.52271	7.1
1761.05444	24.8
1762.69177	14.6
1765.89221	22.1
1778.85242	6.6
1779.74146	37.8
1780.74988	8.0
1786.83899	2.4
1796.66821	31.1
1797.80212	70.1
1798.91479	69.5
1800.23352	18.6
1806.86902	29.0
1809.73950	17.6
1814.70532	5.6
1851.93286	21.9
1863.79175	31.6
1864.54968	23.9
1867.21362	29.0
1876.02771	43.9
1893.20129	16.0
1893.93884	33.7
1894.98022	38.5
1910.85901	138.0	b (21) (1+)
1911.66528	84.3
1912.87476	69.9
1937.85571	8.0
