# Supplementary material for: Phosphoproteomic Analysis of Platelets Activated by Pro-Thrombotic Oxidized Phospholipids and Thrombin
Source: PLoS One. 2014 Jan 6;9(1):e84488. doi: 10.1371/journal.pone.0084488 (PMC3882224; doi:10.1371/journal.pone.0084488)
Supplement: Annotated Spectra S5 — (ZIP) [file pone.0084488.s008.zip › TGSGGPGNHPHGPDASAEGLNPYGLVAPR_-10_2_76270.txt]

m/z	i	matches
269.95587	37.0
272.28821	591.0
275.22137	70.9
282.29965	104.2
286.22610	54.1
290.40039	138.8
291.36615	45.5
292.45465	98.6
293.32581	54.6
307.14014	164.9
309.42029	155.8
315.03125	104.4
323.36093	70.5
324.27869	195.4
326.08105	132.3
332.31274	65.5
338.18677	136.8
339.20337	64.7
342.32483	730.2
343.33728	3413.6
344.22342	396.5
352.28485	203.4
353.18567	51.3
354.22379	316.9
364.66296	40.3
376.70428	190.0
382.16309	106.4
384.86554	59.8
390.14337	22.8
392.96051	47.4
393.81970	59.9
407.18842	259.2
408.52414	124.4
410.31390	141.5
414.04291	50.4
415.91742	189.9
425.10876	62.7
431.88428	159.2
437.23004	353.8
439.04584	17.1
442.59314	697.1
443.55811	583.6
446.45648	56.1
450.06360	126.9
452.14673	111.1
455.71619	91.7
457.29352	70.4
458.48419	40.0
459.53845	41.8
470.71997	290.5
471.35651	26.0
474.46411	172.7
478.39478	195.5
482.79419	232.6
485.37006	375.8
487.30548	135.2
492.82782	156.6
493.85376	454.1
494.65381	74.0
496.18390	241.2
504.57660	149.6
512.23755	444.1
513.44055	79.7
514.30341	25.6
515.22394	84.6
520.22028	521.3
521.60242	45.6
523.30676	102.5
524.38354	141.2
526.50037	37.0
527.48792	56.2
528.13800	87.3
530.40900	43.2
534.26294	107.8
537.35986	34.2
544.30621	95.7
547.30347	700.5
548.01257	34.2
549.26563	165.2
553.29694	696.8
555.78912	1285.0
556.74713	175.2
557.47791	107.3
558.95752	53.1
566.37579	154.5
568.08972	605.4
570.26782	201.5
572.56805	31.5
575.55511	119.6
576.38452	737.6
577.21692	136.0
577.99866	48.5
580.76141	364.3
582.63110	318.4
583.28259	212.8
586.93311	125.4
588.89691	394.2
590.96094	70.5
592.29358	298.6
593.37677	376.1
596.03973	389.9
597.56799	62.3
601.27185	318.8
607.26050	263.5
608.61188	212.4
610.07745	272.0
611.31726	175.0
612.42969	2034.3
613.15924	182.0
614.38831	347.7
616.88458	1302.3
617.70227	543.4
623.32831	420.3
624.20551	34.2
624.90381	71.2
625.99048	4296.3
626.76373	121.6
627.87531	497.5
630.15857	25.7
632.70898	206.0
633.33600	80.2
634.93719	865.6
636.29779	56.9
637.29712	137.4
638.53546	93.1
639.25208	127.2
641.29974	81.6
642.22870	157.0
643.09857	331.4
644.32916	427.4
645.24359	301.1
652.24249	668.3
652.87433	383.6
653.73944	240.8
655.10785	238.4
656.98358	85.0
658.12677	350.1
658.90741	41.8
659.99512	175.0
661.51019	3105.3
662.58423	885.5
667.06134	42.7
670.22900	1091.9
673.23578	136.9
674.97925	5059.2
676.01288	470.0
677.33112	62.7
678.42902	107.9
679.13391	48.4
681.17841	725.3
683.28906	508.4
684.49445	29.0
687.21124	1026.3
688.41876	242.7
689.97430	363.1
691.28931	1404.8
692.12909	873.0
692.96210	232.0
694.20807	95.9
695.81726	554.6
696.53247	304.1
698.81854	93.1
699.97443	212.0
701.33142	359.4
702.38916	188.9
703.23590	253.2
705.02509	1553.8
706.65686	208.2
708.43860	685.8
709.53033	497.1
710.26898	1233.1
711.10126	422.2
712.98297	388.6
714.41455	89.2
715.49573	123.4
717.56055	220.1
718.62616	264.5
719.38507	1104.4
720.73706	406.2
721.61407	302.5
722.60248	973.0
723.39471	109.2
724.74725	112.5
725.65692	1527.5
726.88245	700.6
729.25598	492.6
730.54706	992.3
731.76678	2205.5
732.86835	469.7
734.34894	210.8
735.45337	542.0
737.00787	395.4
738.07111	28.4
740.32159	1820.1
740.96381	638.8
741.67828	190.2
744.67407	617.6
745.32990	1013.4
747.28247	2226.6
748.60724	1057.4
749.64935	445.2
750.40961	169.8
751.29962	121.9
752.25842	254.1
754.13660	1691.4
755.21490	424.2
756.40997	74.5
757.83661	327.5
758.92474	467.4
760.39362	256.8
761.02960	335.0
762.70544	348.8
763.45160	147.3
765.27338	1170.1
765.91840	741.9
766.70923	263.9
767.87512	1444.4
769.47021	141.0
771.70123	854.8
772.32928	484.4
773.29242	346.6
775.56476	1158.7
776.65240	2156.7
777.67792	169.5
779.07092	150.0
780.56378	2222.5
781.31342	778.9
782.35309	344.3
785.64044	198.0
787.36914	171.6
789.48480	979.2
790.17047	430.9
790.97168	446.6
792.36029	306.0
793.46924	515.5
796.02484	3616.1
797.20782	1737.9
798.13666	316.6
799.22144	108.2
800.42303	180.5
801.45508	47.6
803.15295	89.7
804.80701	5896.0
805.42303	4667.7
806.17328	1128.0
807.45074	226.8
808.67822	818.7
811.24225	418.0
812.26648	224.6
813.94769	851.8
815.06274	93.2
815.87805	662.1
816.79266	259.7
818.37634	59.6
822.67194	847.6
824.17090	1293.4
824.95453	1304.6
825.63440	270.5
826.38525	98.3
827.53583	592.8
828.22766	67.4
830.10297	59.8
833.32587	4212.9
834.03387	3315.0
835.01434	781.3
836.99561	333.2
837.63013	250.3
839.23993	40.9
840.60077	2274.4
841.44928	1095.2
843.42047	51.8
844.14435	107.4
845.32568	4120.0
846.65106	8044.5	y (26) (3+)
847.71228	1239.1
848.75415	272.7
849.53131	44.7
851.04633	927.2
854.04681	7899.3	b (18) (2+)
855.26556	1887.6
856.22650	543.7
857.51263	436.9
858.72998	962.3
859.93829	808.6
861.56049	141.6
863.80554	2816.7
864.62299	1121.3
865.51483	476.6
866.34869	572.1
867.60760	2406.6
868.27264	3888.0
869.31573	1789.1
870.04913	2954.8
871.06134	184.9
872.46375	21017.9	y (8) (1+)
873.54016	16738.2	b (19) (2+)-H2O, b (19) (2+)-NH3
874.31793	4634.1
875.23303	1353.9
876.12946	3203.8
877.16388	590.3
878.04382	398.0
879.06268	385.3
881.29700	4158.4
882.23206	1511.0
882.90582	2482.1
883.98883	874.0
887.20856	806.6
888.18500	505.2
889.76813	5967.4
890.52130	9440.6	b (20) (2+)-P, b (28) (3+)-NH3, b (28) (3+)-H2O
891.80774	2105.9
892.54694	1220.0
893.43176	788.9
894.62659	379.8
895.81903	2964.9
896.48755	4030.2
897.33099	1088.8
898.26544	1258.5
899.13373	397.5
900.16132	748.7
902.21735	3757.4
903.22955	1544.7
904.78210	2979.2
905.65869	1236.8
906.36456	409.6
907.24915	2580.3
908.03735	1334.9
908.82025	1303.7
909.43506	296.8
910.62231	7930.0	[M+3H] (3+)-NH3-H2O-P
911.71899	2599.5
912.60864	666.5
913.29791	730.4
915.09113	647.2
916.24658	25176.7
916.86346	32564.4	[M+3H] (3+)-H2O-P, [M+3H] (3+)-NH3-P
917.72784	1715.9
918.50378	14.3
919.43304	860.7
920.96271	1517.9
921.81494	4684.1
922.50385	118035.8	[M+3H] (3+)-P
924.14954	2059.5
924.91718	585.1
925.55243	1229.0
926.61169	422.3
928.39233	2855.1
929.47528	1988.2
930.20123	2561.7
932.06989	1476.0
933.25751	510.3
934.37225	741.8
935.09723	1171.8
936.02203	838.4
937.19830	1644.2
938.23578	14882.3	b (21) (2+)-H2O-P, b (21) (2+)-NH3-P, b (20) (2+)
939.06989	11527.9
939.90558	4278.4
940.59033	1197.5
942.15186	473.4
943.03864	3102.4
944.04449	1045.0
945.60077	132.9
946.77460	215.7
961.64264	553.8
963.83307	391.5
964.51660	95.8
967.23297	478.9
968.77448	39.9
969.76483	198.7
973.46631	112.9
975.05829	79.9
978.73413	336.4
979.95221	175.9
981.40863	687.8
982.46747	1071.2
983.45459	75.9
986.44977	11308.9	y (9) (1+), b (22) (2+)-NH3-P, b (22) (2+)-H2O-P, b (21) (2+)-H2O
987.46216	8591.8	b (21) (2+)-NH3
988.64056	1256.2
989.42133	451.6
991.72217	455.4
992.48096	1387.0
995.78662	9931.9	b (22) (2+)-P
996.48602	10062.5	b (21) (2+)
997.36597	1100.1
998.57843	142.7
1000.05542	632.5
1000.81787	432.3
1001.75879	898.0
1002.76398	135.8
1009.66870	6940.3	y (20) (2+)
1010.42065	3164.6
1011.07941	219.1
1016.06732	100.8
1021.32959	348.8
1023.62799	391.9
1024.40149	168.6
1028.76440	181.6
1030.49878	520.8
1032.32593	304.7
1036.29016	132.9
1038.33374	316.9
1039.05872	385.1
1039.94629	98.9
1044.48120	1498.6
1045.73193	358.9
1046.45654	186.3
1047.82397	45.8
1050.32422	363.4
1051.74976	247.7
1057.27454	107.5
1058.61462	143.2
1059.34387	177.4
1060.76453	298.2
1061.86902	158.8
1062.65906	26.7
1066.75232	128.9
1067.66077	323.1
1069.07617	843.0
1069.87061	102.5
1070.90112	133.1
1072.53052	232.8
1073.29297	44.8
1075.02588	34.3
1077.36731	2663.8
1078.20740	2068.7
1079.28430	1724.4
1080.43323	506.9
1081.43652	210.3
1087.22876	142.3
1089.53809	522.4
1094.29370	210.0
1097.03894	537.7
1098.21082	780.6
1099.55103	1323.6
1100.56689	1261.3
1101.32678	634.1
1102.68579	87.4
1103.56079	463.3
1105.65771	1212.7
1106.28540	386.9
1109.11646	175.5
1112.03455	310.8
1116.71069	365.1
1117.46619	346.1
1118.08203	134.9
1122.27612	181.7
1123.44946	161.1
1125.54517	1199.6
1126.49780	2227.9
1127.64160	591.6
1130.29895	276.8
1131.70349	138.8
1133.63538	1225.4
1134.53479	565.3
1135.97021	1334.3
1137.23108	121.8
1138.37427	983.6
1139.79163	319.7
1140.78210	99.3
1142.16626	31.3
1145.45081	470.8
1146.50305	340.5
1147.73608	512.8
1148.56006	167.3
1152.18567	136.1
1153.31970	1308.2
1154.17151	907.1
1155.15881	1693.8
1156.46204	7071.6	y (11) (1+)
1157.59045	3190.4
1158.49084	748.7
1159.86255	56.2
1161.59546	212.9
1162.24390	2394.3
1163.65466	390.8
1164.34692	110.2
1166.03784	59.1
1166.82422	245.9
1168.66614	257.4
1170.53516	221.3
1172.07910	251.2
1173.45264	50.4
1175.23010	554.6
1176.78809	40.1
1179.45703	914.7
1181.52209	856.2
1182.18750	55.7
1183.20142	178.7
1186.68909	79.0
1188.32642	115.7
1190.04443	105.0
1192.08044	141.4
1193.66284	127.8
1194.65283	606.8
1196.23145	251.7
1197.28113	309.8
1198.18323	597.7
1200.63391	141.4
1202.29224	1188.9
1203.35449	1190.0
1204.31006	1202.5
1211.17883	4225.4
1212.04712	4027.4
1212.81836	4584.3
1216.65454	509.4
1217.63306	152.6
1218.79114	177.3
1219.48706	31.3
1220.45825	19.9
1221.58643	79.8
1224.64148	572.9
1225.54431	85.3
1230.25793	155.8
1231.22388	400.0
1232.42834	335.9
1233.33264	183.3
1234.22095	491.2
1238.15942	1772.3
1239.32385	285.0
1240.77002	1562.9
1241.71252	271.1
1243.06116	231.7
1247.15100	6780.8	b (27) (2+)-P
1248.07104	984.0
1248.76819	112.1
1250.25476	219.1
1251.40149	1398.3
1252.07739	439.8
1252.87512	429.5
1253.52966	232.7
1254.57410	188.6
1257.21313	82.4
1258.68213	215.6
1260.66626	4700.5
1261.60974	2415.7
1262.22571	303.1
1263.11255	41.9
1264.60962	81.8
1265.33044	149.4
1265.98096	179.4
1267.51733	546.4
1268.83325	1758.6
1269.65771	1735.5
1270.65735	59.6
1273.71997	144.4
1276.73962	165.3
1278.99841	505.6
1281.82654	362.9
1282.52661	206.7
1284.28040	138.9
1285.57312	2373.3
1286.75940	2074.7
1287.60767	1132.8
1288.29834	726.9
1289.64307	103.3
1295.58618	517.2
1296.24548	5298.2
1297.14954	2686.1
1301.90222	190.6
1303.75378	215.6
1304.51990	410.3
1306.43311	330.2
1308.49219	438.5
1312.54285	195.5
1321.38257	329.9
1323.83240	149.1
1325.75647	149.6
1327.43835	226.1
1328.43689	164.8
1330.21814	275.3
1331.73779	281.8
1337.20630	1007.9
1338.03003	132.4
1339.46191	223.8
1341.67810	245.8
1345.21802	167.0
1348.24048	615.1
1349.30945	639.0
1350.33289	94.2
1356.62537	1237.1
1357.67297	1626.2
1358.53577	339.1
1361.24329	141.1
1365.22571	129.5
1367.07678	109.7
1378.40161	198.4
1381.88721	181.2
1387.93152	79.0
1390.89673	301.1
1392.35657	154.1
1398.38562	177.3
1408.63794	87.3
1410.35681	255.9
1420.32019	234.7
1424.97717	215.0
1425.62634	630.1
1427.20862	113.0
1438.73816	57.0
1441.38464	545.1
1443.63867	1376.4
1444.65039	553.3
1445.56616	407.2
1450.38513	124.3
1451.65320	66.4
1452.86902	42.7
1453.82214	107.4
1455.58508	227.1
1468.58875	79.9
1478.31494	34.9
1479.61768	141.8
1480.66052	250.7
1487.92529	150.2
1489.10754	244.7
1490.60815	201.9
1496.78381	175.4
1497.82703	559.4
1504.68591	119.0
1512.38196	129.1
1514.50989	1990.2
1515.59827	2055.6
1516.54700	919.2
1517.71350	341.6
1530.14783	112.1
1552.63049	184.2
1556.37244	271.2
1576.79187	76.7
1578.47253	486.9
1579.73511	95.3
1590.38220	79.6
1591.54309	73.9
1594.62524	118.5
1599.63672	39.6
1600.50330	130.3
1609.44446	129.5
1611.78760	314.4
1624.61206	76.3
1629.14368	65.5
1630.87573	190.0
1638.03210	37.1
1643.88403	81.7
1647.42700	110.3
1648.44739	79.1
1659.83093	86.3
1666.64087	111.1
1706.44849	59.9
1707.27966	84.6
1708.68774	36.2
1710.84924	161.9
1716.63464	56.8
1721.62622	115.7
1727.86743	48.4
1728.58655	82.6
1733.77014	139.1
1734.59436	141.4
1747.60901	62.0
1761.69739	54.1
1764.45398	88.3
1765.76672	133.5
1778.24292	82.9
1779.75720	104.5
1783.83142	186.3
1794.46118	245.8
1813.03296	33.4
1836.94690	31.3
1837.90649	70.9
1858.72058	31.7
1876.73816	471.1
1892.87830	192.4
1933.88501	213.1
1946.63025	152.8
1975.85974	190.7
1983.48279	74.1
1990.68372	198.0
1992.11597	58.9
