# Supplementary material for: Phosphoproteomic Analysis of Platelets Activated by Pro-Thrombotic Oxidized Phospholipids and Thrombin
Source: PLoS One. 2014 Jan 6;9(1):e84488. doi: 10.1371/journal.pone.0084488 (PMC3882224; doi:10.1371/journal.pone.0084488)
Supplement: Annotated Spectra S5 — (ZIP) [file pone.0084488.s008.zip › TGSGGPGNHPHGPDASAEGLNPYGLVAPR_-11_2_75164.txt]

m/z	i	matches
272.24924	155.3
274.19299	120.8
281.30228	31.5
282.45352	47.8
291.11673	50.4
305.95090	59.5
307.22400	189.2
313.28247	52.8
318.10669	102.4
324.09891	178.6
325.34802	104.7
326.07803	195.6
330.49213	60.0
331.41281	29.2
342.03546	320.1
343.38266	2684.1
344.39270	769.5
347.32590	29.5
352.22983	38.6
356.13416	41.0
358.50793	125.3
360.11804	97.2
371.09003	48.1
372.43042	78.8
374.30951	124.7
375.28113	78.5
379.22369	239.6
380.24744	142.7
383.09717	41.0
384.44324	36.3
394.98389	111.7
398.12918	102.0
403.25262	38.5
406.21606	55.4
407.25793	158.7
417.23206	130.2
417.89191	100.0
422.00891	120.6
432.00024	81.9
435.97424	57.5
437.46094	122.1
440.12653	309.6
442.24066	1438.4
443.50159	36.3
445.25879	97.8
452.20929	135.0
455.20441	203.7
458.13403	198.5
460.36890	163.2
461.38098	40.4
464.28101	173.0
470.40021	48.1
474.12775	66.4
476.16650	33.9
478.12018	159.6
479.32739	120.7
483.06458	92.5
485.19525	116.1
485.95447	163.4
487.31903	76.3
490.04791	89.9
493.08173	91.7
494.61102	317.7
496.11810	224.5
503.15393	97.6
504.31146	280.3
505.48468	62.1
508.43201	123.9
509.41107	38.2
510.81592	97.2
512.44897	330.1
514.34235	48.3
518.64447	171.1
520.85846	230.8
523.26007	157.1
528.45062	232.5
530.41119	51.0
531.26587	152.3
532.38080	117.7
537.13153	161.8
544.54181	73.4
546.66388	251.4
547.54175	146.7
548.22327	163.9
552.60095	237.4
553.46021	485.6
555.43219	515.6
556.34399	440.3
557.30438	97.6
559.07068	97.6
566.30408	141.9
568.53168	177.7
570.56122	169.8
572.35773	73.6
574.53491	146.9
575.56439	342.7
576.50995	256.4
577.78339	203.7
579.12738	48.3
580.34113	79.4
582.81610	599.5
584.50751	96.2
585.14655	108.6
586.29926	175.0
588.03363	153.9
589.57526	387.3
591.47137	45.7
592.12994	112.2
593.27057	439.2
594.53131	24.5
596.46893	74.1
598.48810	223.0
601.49280	88.8
606.33441	43.3
607.27997	45.3
610.41998	1220.3
611.26251	99.3
612.50153	2377.7
613.52606	482.1
615.45996	187.4
617.27118	451.6
617.91492	302.4
618.73798	160.7
619.39258	240.6
623.25159	439.2
625.92157	1997.9
626.89374	141.3
627.50604	70.0
628.35370	208.9
631.25287	205.1
632.30243	74.8
634.78021	222.6
636.45239	59.5
638.33203	24.5
643.86383	273.9
644.90607	168.5
647.52930	78.4
648.29242	294.5
649.09790	57.6
652.61945	569.3
653.38776	311.0
657.70026	176.7
659.09106	240.1
661.73883	1372.8
663.68915	211.9
664.32916	325.3
666.25165	343.3
668.70709	200.2
669.45135	22.8
671.02588	416.4
674.74762	3656.0
675.35004	1403.8
676.02100	442.9
682.24017	430.1
683.19495	382.5
685.36481	54.8
686.56018	333.4
687.56140	113.1
688.43427	81.2
689.98041	193.0
691.45294	819.6
692.27106	102.1
696.04645	583.5
696.87506	170.4
698.59949	237.8
701.15149	42.8
702.44843	302.0
703.41022	158.9
705.16217	1469.1
706.08618	528.3
708.29761	468.5
709.16742	435.8
710.35327	594.3
711.22272	229.6
712.50098	157.2
715.32776	131.1
716.21918	376.7
717.25897	598.5
718.50427	52.9
719.88684	685.0
720.76697	310.3
722.73114	1077.6
723.68329	198.5
725.73724	334.1
726.49225	257.6
728.57147	190.4
729.24945	473.7
730.48407	469.7
731.62494	3121.9
732.39911	504.0
733.29413	83.4
735.77997	80.7
736.45856	739.6
738.06073	81.1
739.04230	28.8
740.44403	1668.2
741.54077	653.9
743.53027	33.5
745.06488	546.5
745.88739	318.0
747.19550	832.6
748.69513	806.3
754.44971	1135.0
755.26819	188.6
758.22137	323.4
759.33398	299.7
760.50482	594.5
762.40759	57.8
765.37811	846.3
767.57172	75.4
770.71063	54.8
771.39410	477.3
772.65582	386.0
773.77289	351.8
774.84363	371.2
775.83325	492.1
776.56616	2334.4
777.76141	593.9
778.52765	164.2
779.26184	170.4
780.51178	1363.7
781.38824	454.1
783.46161	49.9
787.05914	825.1
787.97443	450.9
789.65710	890.6
790.39893	73.6
791.24310	176.3
794.33490	72.0
794.95856	33.9
795.96747	2817.6
796.83234	757.5
798.66022	212.3
799.31415	248.8
801.41949	254.1
802.50305	758.1
803.29376	132.9
804.92340	4437.7
805.80389	1809.9
806.95306	165.0
808.21051	470.8
809.13995	277.8
810.85199	754.9
811.77191	978.2
813.12897	363.6
814.48651	260.2
815.50110	432.3
816.88251	475.1
817.54590	661.4
821.41156	540.0
823.12433	198.2
824.85400	1159.6
825.74396	140.0
827.39130	1528.6
828.29480	635.1
831.31830	258.5
832.38190	306.5
833.55658	5606.3
834.88397	1091.7
835.73859	74.7
837.13123	468.9
837.90271	131.9
838.94458	26.9
839.96613	219.1
840.88580	1051.8
841.53027	289.6
842.77350	119.6
843.49701	60.2
844.66711	1697.9
845.35815	1434.7
846.50140	5352.9
847.29529	2080.0
848.12708	75.4
848.81262	29.6
850.05267	251.9
850.81989	574.4
853.97247	6708.5	b (18) (2+)
854.73254	2824.0
855.34326	317.5
856.61121	97.5
857.51605	197.2
859.10809	1005.0
859.84174	1093.6
860.62390	157.4
861.27167	159.8
862.38214	532.5
863.84174	1523.3
864.80731	721.6
866.96039	401.6
867.77698	1926.4
868.97406	1705.6
869.68439	3822.2
870.45807	381.6
871.28455	415.3
872.45697	18575.8	y (8) (1+)
873.76019	18151.9	b (19) (2+)-H2O, b (19) (2+)-NH3
876.02563	1442.3
877.10773	892.9
878.50519	575.4
880.08606	233.2
881.42157	4680.4
882.51300	1780.2
883.15283	1081.9
884.03107	178.7
885.29895	69.1
886.95972	1141.9
889.02435	280.8
890.05927	12781.7	b (20) (2+)-P, b (28) (3+)-H2O
890.99725	2378.3
891.71478	841.4
892.55426	2807.0
893.70709	781.6
894.43341	48.3
896.15723	3272.5
897.19995	1125.3
898.47699	464.8
899.42084	552.4
900.17474	36.3
900.93707	523.7
902.05804	2937.4
902.76782	3748.4
904.69385	2131.5
905.55701	2286.0
906.51178	704.8
907.23474	1232.0
908.04333	1788.0
909.96881	3388.3
910.87640	3220.4
912.43872	2336.6
913.48932	80.4
915.83466	2965.4
916.58722	38061.9	[M+3H] (3+)-NH3-P, [M+3H] (3+)-H2O-P
917.52521	1922.8
918.39923	193.8
919.25018	616.6
920.45001	1577.0
921.64960	3600.8
922.51251	114136.5	[M+3H] (3+)-P
923.82440	1775.8
925.15997	2579.2
925.86969	273.4
926.49329	238.8
927.58521	331.7
928.60809	2468.0
929.92712	2950.4
930.61060	459.5
931.26727	343.3
932.82715	822.9
934.08154	946.4
935.10962	866.8
936.03998	572.4
937.37091	3470.2
938.10309	11311.2	b (21) (2+)-H2O-P
939.04559	13224.3	b (21) (2+)-NH3-P, b (20) (2+)
940.03754	2552.0
940.98297	122.0
941.85883	987.1
943.09857	1236.7
943.87402	932.9
944.68951	209.7
945.30469	236.4
960.95807	322.0
961.57404	165.3
962.29712	201.5
963.27002	331.1
963.93481	199.0
965.14630	105.8
965.93073	233.5
966.89020	152.2
968.43036	308.5
969.64679	124.7
970.50372	71.7
973.67719	959.6
978.20288	316.6
979.84528	103.3
981.47784	199.2
982.80170	424.3
983.43341	79.5
984.68903	76.1
986.47540	11095.2	b (22) (2+)-H2O-P, y (9) (1+), b (22) (2+)-NH3-P, b (21) (2+)-H2O
987.45270	6336.0	b (21) (2+)-NH3
988.35443	2368.3
989.55365	431.5
991.46893	181.0
996.06354	16052.1	b (22) (2+)-P, b (21) (2+)
996.85181	1798.5
997.56573	778.6
998.25586	472.9
999.64215	168.1
1001.07880	1224.6
1002.06439	46.2
1004.79370	141.8
1006.41211	150.0
1008.45160	64.3
1009.34894	1578.3
1010.05078	5815.8	y (20) (2+)
1011.14600	864.4
1012.02490	73.7
1014.74200	250.1
1018.04413	125.9
1019.16901	70.1
1020.22076	111.5
1021.26978	199.6
1022.34796	149.3
1023.31934	369.4
1025.14978	202.5
1026.88013	31.5
1031.00061	44.1
1032.47852	350.5
1036.03394	382.8
1038.51184	648.0
1039.42749	105.5
1040.29919	252.8
1043.17761	175.2
1044.84290	1065.9
1045.52783	682.1
1046.37891	101.6
1047.10986	125.7
1049.13452	213.6
1052.14575	50.9
1059.43286	50.5
1060.60266	407.5
1061.46021	130.7
1063.35571	54.8
1065.70728	90.1
1067.67041	88.7
1068.70654	743.1
1069.76746	867.7
1070.81323	142.0
1071.79785	212.6
1072.52075	196.7
1077.13574	1976.3
1078.01721	1593.4
1078.99146	1431.5
1079.77808	625.1
1080.64795	655.1
1081.43481	89.0
1082.54956	158.4
1084.01819	469.0
1085.23486	117.4
1093.19116	57.1
1094.65601	176.2
1096.35413	258.2
1097.92603	452.9
1099.37744	1328.8
1100.57971	1266.9
1101.69019	260.3
1103.26660	467.7
1105.66602	821.8
1106.76050	36.3
1108.79504	191.4
1111.73450	358.5
1113.37732	243.6
1117.35889	137.7
1118.05713	270.1
1120.29810	107.3
1120.93237	36.3
1122.31665	77.3
1124.00220	722.8
1125.18335	776.2
1126.34399	2774.5
1127.22144	206.0
1128.37146	243.9
1129.01318	97.1
1130.38684	136.6
1132.17004	334.0
1133.14697	1068.5
1134.24292	435.6
1135.34253	1338.0
1136.57654	867.2
1137.38794	21.4
1139.21582	68.8
1141.33289	64.7
1144.79224	131.3
1145.68311	749.9
1147.29077	474.3
1147.99512	96.1
1149.07495	147.9
1152.94287	574.1
1154.16443	1218.6
1155.06665	1259.9
1156.49316	4920.1
1157.53992	2197.5
1158.44470	569.6
1159.90479	255.3
1162.20520	2152.2
1163.10742	331.5
1164.17163	258.9
1165.18115	35.9
1166.59534	106.7
1168.57385	310.0
1169.73926	97.0
1171.80042	164.2
1174.63745	48.0
1175.34912	125.7
1179.46533	130.6
1181.35913	654.8
1182.54175	31.5
1186.53955	254.5
1189.08252	228.8
1190.40442	107.7
1191.00525	78.9
1192.64832	32.0
1193.39014	381.2
1195.17651	114.3
1197.64038	62.3
1199.40991	52.9
1200.94580	286.2
1202.39795	1705.2
1203.37891	1185.9
1204.32959	76.9
1207.55334	483.8
1208.50952	269.3
1211.15649	2546.6
1212.18262	7059.7	y (24) (2+), b (26) (2+)-P
1213.08740	810.9
1214.93762	218.0
1220.38428	246.8
1221.44043	156.0
1222.46411	120.5
1223.86560	28.8
1225.48059	103.7
1229.94067	733.9
1232.52734	229.5
1233.63000	33.8
1234.55664	180.9
1237.79016	29.1
1238.46851	1041.7
1239.07520	589.3
1240.72656	2171.9
1241.60571	237.8
1243.49878	521.7
1245.37500	106.5
1246.83740	1435.4
1247.66187	2506.0
1248.60278	460.5
1250.68530	281.2
1251.91150	785.2
1252.92712	698.7
1253.96704	22.1
1260.79553	5399.1
1261.57275	3554.7
1264.02283	54.8
1267.49817	260.6
1268.17578	78.9
1269.30054	2062.3
1270.24866	774.4
1270.94043	95.0
1272.13794	71.7
1274.90503	325.2
1278.32715	77.3
1280.93982	47.7
1281.98242	316.2
1283.23291	175.1
1283.86218	56.9
1285.63855	2563.3
1286.62659	1957.8
1287.59436	690.1
1288.62207	474.8
1291.44385	258.3
1295.73669	2524.5
1296.60889	5515.8
1297.61755	204.9
1305.89709	422.6
1309.79504	101.3
1318.41687	195.3
1319.41711	126.6
1321.87549	194.4
1322.69788	29.5
1325.60022	166.0
1331.17004	206.0
1339.14453	191.7
1342.29370	57.5
1344.88794	194.8
1345.93115	74.3
1348.47070	817.3
1349.45276	436.3
1350.56702	61.3
1351.45398	106.5
1356.46985	998.2
1357.50378	638.7
1358.50098	302.6
1366.12622	95.4
1370.71960	22.1
1373.72449	206.6
1380.36218	144.7
1381.23657	88.2
1384.45789	66.5
1385.14941	39.1
1388.28259	166.0
1390.20154	109.2
1391.58801	187.6
1392.25464	127.3
1394.13306	36.2
1396.73633	137.3
1403.26404	237.0
1406.82507	75.5
1408.21802	337.3
1413.48853	60.9
1420.46545	753.9
1424.13660	64.7
1425.56726	273.5
1426.69324	155.9
1434.49231	56.2
1440.79993	172.6
1441.45300	62.4
1443.87646	963.4
1444.66699	439.1
1445.85449	156.3
1447.48169	92.5
1449.35754	104.0
1450.33459	71.8
1451.54431	106.6
1460.88562	31.5
1461.55334	81.1
1462.41907	41.0
1463.66687	67.1
1464.31921	30.2
1473.71655	120.1
1475.65662	48.1
1480.46814	293.0
1485.57520	48.1
1487.21448	269.7
1488.59607	160.0
1495.59509	60.0
1496.47400	264.0
1497.55579	543.6
1507.59656	251.2
1512.52014	40.6
1514.65247	2499.8
1515.69141	1359.0
1516.48889	403.8
1535.81775	71.6
1540.11658	88.0
1541.42859	214.4
1542.45630	33.9
1543.53687	95.0
1544.41272	245.5
1545.31921	70.2
1546.72876	22.0
1547.60486	66.7
1551.49402	110.4
1560.48511	450.1
1572.55090	82.9
1573.32922	79.7
1577.46570	399.3
1585.48474	65.9
1594.67517	24.5
1608.71252	176.4
1614.39600	57.2
1620.68689	66.8
1625.44543	43.0
1657.05310	107.2
1668.78101	52.4
1673.96960	88.3
1677.39587	188.9
1681.55054	262.3
1706.12134	29.2
1707.58167	98.1
1717.18286	156.8
1726.33142	201.6
1726.94946	22.1
1727.99731	33.9
1728.90710	41.0
1761.74158	223.4
1774.25452	106.6
1778.89319	479.4
1781.37915	170.9
1783.75476	185.2
1784.46118	26.7
1785.91052	91.5
1827.42664	66.7
1832.33765	111.4
1848.00317	265.6
1857.38269	184.6
1877.32019	582.5
1878.00793	12.5
1878.78247	80.3
1921.22144	196.3
1973.42896	98.5
1991.85291	288.3
1993.01379	54.7
