# Supplementary material for: Phosphoproteomic Analysis of Platelets Activated by Pro-Thrombotic Oxidized Phospholipids and Thrombin
Source: PLoS One. 2014 Jan 6;9(1):e84488. doi: 10.1371/journal.pone.0084488 (PMC3882224; doi:10.1371/journal.pone.0084488)
Supplement: Annotated Spectra S5 — (ZIP) [file pone.0084488.s008.zip › TGSGGPGNHPHGPDASAEGLNPYGLVAPR_-14_2_119330.txt]

m/z	i	matches
272.13358	317.8
273.39392	197.6
278.13931	46.7
280.37692	69.5
285.18558	45.1
286.25848	46.6
291.16422	48.0
299.32794	157.0
300.24756	68.1
307.23221	43.5
309.37759	16.9
310.62094	72.9
312.18704	21.7
313.35913	17.0
319.28293	40.1
322.23102	30.9
324.32056	460.4
325.53000	52.8
329.17313	91.8
338.14270	40.8
339.36069	69.4
340.30029	43.2
341.23315	129.6
342.21283	124.7
343.36047	1396.7
344.41101	192.8
346.01471	42.1
347.40381	61.9
351.24124	122.2
355.38837	20.0
356.26636	173.0
357.74387	68.1
368.20935	12.3
371.21039	21.5
372.46158	44.7
374.14053	40.3
375.27792	15.4
377.13391	16.9
387.35077	21.6
389.19495	78.4
392.48499	53.2
394.38843	76.4
398.47104	102.7
400.40662	81.1
407.36243	42.0
410.01996	90.5
414.29156	49.4
417.41724	82.4
418.28760	156.5
421.39197	116.0
430.83972	65.1
438.40631	29.3
442.31390	1115.5
443.14673	242.7
444.36499	70.9
445.21222	21.5
447.08221	13.9
447.90674	119.2
448.91589	32.6
452.54865	43.2
454.00604	98.5
458.45288	185.7
459.24493	46.4
462.99304	16.9
465.32239	94.0
466.96075	95.9
468.12445	141.4
469.29456	134.1
469.97644	18.7
472.39874	37.1
473.40869	88.2
478.12524	38.6
482.47919	178.8
483.47125	96.4
484.91772	31.0
485.57678	57.2
486.21173	261.5
487.16797	91.6
491.35767	130.5
492.48761	54.1
494.14398	266.9
496.73694	79.0
502.46954	204.2
503.58032	232.9
504.23279	42.3
505.41241	131.8
514.21442	88.2
518.24976	93.4
519.03613	69.5
520.48401	44.8
521.92426	140.3
523.19641	187.5
524.41199	100.8
526.30902	57.2
527.56451	18.5
530.16278	24.7
533.52252	26.3
538.20013	99.1
539.31683	172.7
540.15955	54.1
546.90289	568.2
548.14600	201.8
549.03094	145.5
552.85309	46.8
553.58783	136.0
555.30182	383.8
556.27435	93.1
560.47858	35.5
567.24164	145.6
568.00348	27.9
568.93622	157.2
570.05939	344.5
571.27014	101.2
573.33905	52.4
574.25769	154.2
575.46161	243.8
576.07758	21.5
576.80029	57.1
580.45959	438.7
581.53351	66.6
582.44220	235.5
583.18726	23.1
585.21771	69.5
586.82697	175.3
589.39276	118.4
590.28400	47.9
591.17139	223.0
592.12799	274.0
593.39752	238.1
595.24609	207.4
596.36597	32.4
598.28394	97.5
601.61713	131.1
602.50641	216.2
603.86353	100.8
607.28058	225.5
608.40259	123.8
609.64563	194.2
610.39618	48.8
611.70587	59.0
612.43530	572.5
613.40234	316.2
614.28705	179.6
615.49927	180.2
617.08148	664.6
618.22650	565.8
619.12469	325.6
620.92902	78.7
621.96454	117.5
623.52228	185.4
626.02356	3634.6	b (14) (2+)-P, b (21) (3+)-NH3-P, b (21) (3+)-H2O-P, b (20) (3+)
627.03876	347.5
629.58624	236.8
630.94196	55.9
632.01257	192.0
633.73956	44.8
634.81317	304.3
635.51910	177.1
636.41046	151.1
639.66113	62.1
640.60364	43.1
641.23737	292.2
642.36151	49.8
643.32141	187.5
644.31360	308.6
645.46442	119.1
646.36462	177.6
647.25885	111.8
648.38062	311.8
649.68744	156.4
652.79913	805.0
653.64886	78.9
654.84052	120.5
657.08563	76.5
659.37189	201.3
661.45636	1757.3
662.39423	291.1
664.39380	102.0
665.21136	91.3
667.10272	97.6
669.34955	123.3
671.05737	35.8
674.76129	2484.3
675.45953	937.9
676.12372	405.4
677.28827	71.1
678.43713	319.5
681.11414	18.5
685.55939	111.5
686.60748	324.4
687.61255	318.7
688.83820	86.0
690.35345	600.5
691.30853	596.2
691.96777	697.2
693.41290	24.7
694.48230	85.8
696.54779	550.7
697.94489	156.9
699.14850	34.0
701.17517	324.7
702.70203	333.5
703.37305	27.9
704.41315	49.9
705.32123	433.0
706.19415	150.0
708.47455	247.9
709.17096	353.0
710.46332	736.2
711.19629	54.9
712.38629	112.6
713.34625	401.6
715.25299	481.4
715.86646	172.3
716.57471	57.1
717.49005	148.6
718.51263	195.0
719.74347	272.3
720.69977	340.4
722.26569	343.6
723.37341	255.8
724.28931	135.9
725.35834	68.5
726.26385	219.8
727.62543	105.2
728.31726	72.9
729.22351	114.0
730.20276	198.5
731.86017	1953.1
732.85742	273.3
734.43945	89.1
736.24890	326.9
738.69208	124.6
739.34430	85.9
740.40430	748.0
741.02948	479.9
741.89142	149.3
743.22711	41.7
744.05139	190.3
745.65399	459.9
747.16284	683.8
748.60394	1059.8
749.37402	105.7
754.60016	756.7
755.68024	164.7
757.23517	237.7
758.98895	30.9
759.88586	105.2
761.14752	153.1
761.75305	20.2
764.14154	63.6
765.46295	260.9
766.39642	134.5
768.10681	481.7
770.28253	224.0
771.74670	293.1
772.55835	185.2
774.98608	592.5
775.70270	602.9
776.52094	1244.8
778.67035	34.4
780.37347	276.4
781.31976	298.9
782.36505	553.2
785.36957	202.2
786.69550	753.9
787.56927	542.1
789.23853	829.5
789.97253	455.5
791.41309	218.7
792.59583	122.3
793.79846	182.6
795.62268	647.2
796.52808	1444.6
797.73676	72.7
798.42419	184.7
799.21655	87.8
800.96771	309.3
802.32196	153.3
803.79077	187.3
805.06171	3440.5	b (18) (2+)-P
805.91962	886.3
806.60895	244.3
808.19775	722.4
808.83215	35.1
810.08771	124.7
811.48993	610.3
812.47150	135.6
813.34442	35.9
814.31036	133.1
815.38898	152.9
816.67841	705.6
817.87329	69.5
818.76099	333.5
820.34070	143.6
822.43634	52.5
823.85699	489.1
824.75055	2232.3
825.43945	43.9
826.43213	188.8
827.39386	361.8
828.38007	74.2
830.14124	241.3
831.41730	143.7
832.14758	207.2
833.74976	3612.5	b (19) (2+)-P
834.52002	709.3
835.38483	24.5
836.90198	362.0
838.18176	55.4
839.38226	551.3
840.31708	667.1
841.41217	1566.5
842.34161	342.2
843.56207	55.7
844.19653	133.6
845.31592	1703.7
846.60797	3448.0	y (26) (3+)
847.41010	2853.0
848.47491	116.0
849.12177	52.3
850.56097	104.8
851.32959	274.9
853.99408	5292.3	b (18) (2+)
855.03851	346.1
856.54218	77.3
857.89111	475.1
858.81232	162.3
860.14197	305.1
861.11395	673.2
862.24683	241.8
863.76935	1453.8
864.57245	671.3
865.31775	186.7
866.48163	340.6
867.26410	451.1
868.06232	2564.7
869.32574	1870.7
870.16937	1223.8
872.51495	12605.5	y (8) (1+)
873.17474	772.6
873.82971	10541.2	b (19) (2+)-H2O, b (19) (2+)-NH3
875.23993	654.9
876.46600	1321.2
878.24286	775.9
880.44153	145.5
881.20728	2127.0
881.86420	1062.5
882.57410	1498.6
884.10156	591.8
885.47144	186.4
886.57190	55.7
887.19513	89.2
888.41589	711.1
889.83472	3915.3
890.61615	6298.4	b (20) (2+)-P, b (28) (3+)-H2O, b (28) (3+)-NH3
891.96771	336.4
892.68835	1141.3
893.62689	611.6
894.52313	498.4
895.61237	793.3
896.56183	3922.5	y (27) (3+)-NH3, y (27) (3+)-H2O, b (28) (3+)
897.54388	620.5
898.69696	815.8
899.77362	534.9
902.14941	1799.9
903.01691	1471.9
904.36151	1173.7
905.03906	4156.4
905.88824	3356.4
906.65332	1696.0
907.33966	213.8
908.11621	466.3
909.03888	631.5
910.53241	3947.1	[M+3H] (3+)-NH3-H2O-P
911.35107	1823.5
912.75604	746.2
913.83203	290.2
914.66278	322.2
916.05310	3342.5	y (28) (3+)-NH3
916.77972	28690.9	[M+3H] (3+)-H2O-P, [M+3H] (3+)-NH3-P
918.79047	525.6
919.43915	773.7
920.49567	411.1
922.01160	14784.2
922.67499	52020.6	[M+3H] (3+)-P
923.77515	2146.4
924.78265	1501.3
925.58441	925.1
926.34076	946.8
927.87756	1655.8
928.91559	1997.2
930.12506	1991.0
931.05054	497.8
932.14984	281.2
932.99017	597.4
934.04669	1830.5
934.88007	437.7
936.41327	697.4
938.13751	11051.9	b (21) (2+)-H2O-P, b (21) (2+)-NH3-P, b (20) (2+)
939.17120	9736.8
940.22925	1808.5
941.11420	151.4
942.95502	1861.4
944.08612	693.1
944.99609	486.7
947.09741	110.9
952.40527	103.7
958.89703	54.1
960.12457	54.1
960.72852	60.7
962.98248	97.3
964.24286	207.6
965.69000	457.3
966.82391	230.9
968.58942	93.9
969.61572	66.4
971.82001	12.3
973.14313	126.3
974.38971	292.4
975.01190	23.2
976.85016	55.8
978.37567	52.5
978.98755	326.9
980.19159	127.0
981.56226	340.1
982.50519	287.2
983.43549	112.7
986.56512	7466.6	b (22) (2+)-NH3-P, y (9) (1+), b (22) (2+)-H2O-P, b (21) (2+)-H2O
987.51764	6553.3	b (21) (2+)-NH3
988.42236	1704.0
989.60150	454.2
990.46094	228.9
991.10687	105.2
992.34833	263.3
993.33539	149.2
995.78052	3631.9	b (22) (2+)-P
996.58008	5544.8	b (21) (2+)
997.43683	477.2
999.48724	243.0
1000.41626	374.0
1001.01996	301.2
1001.75757	114.3
1003.20978	15.4
1004.24023	105.3
1005.70648	34.0
1007.19952	174.0
1008.09711	146.0
1009.72162	3611.7	y (20) (2+)
1010.87628	781.9
1011.80219	106.6
1013.24750	46.9
1014.53326	147.6
1016.06219	203.7
1019.47577	157.5
1020.87085	274.6
1022.27875	80.5
1023.43097	40.2
1024.10388	222.2
1024.71387	69.6
1025.58032	152.6
1026.46411	51.0
1028.18665	197.8
1030.54663	270.9
1033.11060	129.5
1033.74316	41.6
1035.22363	236.6
1037.43835	92.9
1039.13892	737.2
1040.05847	370.7
1040.79419	179.4
1041.48035	21.6
1042.38159	232.3
1044.70337	544.8
1045.42664	88.2
1047.11230	173.5
1048.84094	170.4
1050.20496	166.8
1054.17969	190.7
1055.75562	215.4
1057.75098	77.0
1059.22900	154.2
1060.60706	135.0
1064.61719	69.6
1065.52881	470.3
1067.43286	117.3
1068.54956	397.2
1069.53186	530.6
1071.91199	110.7
1072.89209	58.7
1074.61682	189.3
1075.38794	99.5
1076.86816	663.7
1077.75781	1046.2
1079.07825	650.2
1079.82385	395.6
1080.52563	883.1
1081.52856	279.6
1082.58459	314.1
1083.94153	85.0
1085.65430	49.5
1089.87329	150.2
1091.20178	13.8
1092.49988	188.9
1093.40137	46.5
1094.57227	119.2
1095.44287	58.9
1096.62915	41.7
1097.90210	412.9
1098.91479	423.2
1099.71155	1350.0
1100.55273	657.4
1101.39319	328.3
1103.58447	111.3
1105.63098	901.6
1106.36682	104.8
1107.56628	568.3
1108.74963	287.4
1109.48218	241.5
1110.48889	244.1
1112.22656	239.3
1115.49829	91.0
1117.07422	109.4
1117.90295	583.0
1118.97461	225.0
1120.21338	49.4
1121.66406	251.5
1124.34033	429.9
1126.19556	1424.5
1127.09424	426.9
1128.25952	58.1
1129.43079	37.4
1130.53491	136.3
1133.14258	496.7
1133.94116	399.8
1135.36084	1258.7
1136.32788	893.8
1137.30078	444.8
1137.99768	144.6
1138.69604	253.2
1139.76453	423.4
1140.80615	32.4
1142.63281	61.8
1143.57263	43.3
1144.35278	149.7
1145.70264	112.1
1146.45740	403.2
1147.79517	424.7
1148.60779	372.0
1150.19519	224.7
1150.83850	102.1
1153.14111	335.7
1153.90552	259.1
1154.84326	234.2
1155.87085	808.1
1156.55017	2353.9
1157.51709	3050.9
1158.61194	520.6
1159.65503	68.4
1160.48291	129.9
1161.23853	54.5
1162.59558	1493.3
1163.72546	484.1
1164.60352	110.6
1165.63501	626.1
1166.81226	538.4
1171.47021	40.1
1172.27783	84.9
1174.58813	258.9
1175.54199	65.0
1176.51050	147.2
1177.73364	85.1
1178.84656	335.6
1180.06116	99.3
1181.27856	489.1
1182.18152	306.8
1184.52441	163.1
1185.31909	235.2
1186.45691	236.2
1190.07849	332.4
1191.50940	254.7
1193.00439	170.9
1193.70728	105.3
1194.77832	236.2
1195.62000	145.6
1197.53259	347.3
1198.59985	40.2
1201.17456	742.5
1202.71326	1073.9
1203.66406	1362.2
1204.35889	82.7
1205.07568	221.1
1206.49438	103.1
1209.08765	77.1
1211.27771	2785.8	b (25) (2+)
1212.31799	4282.1	b (26) (2+)-P, y (24) (2+)
1213.21094	960.2
1214.09229	105.0
1214.81714	87.1
1216.30981	54.1
1217.44153	298.3
1218.16052	87.8
1221.66235	71.1
1226.84229	97.2
1229.84778	52.2
1230.61560	116.1
1231.62500	58.8
1232.67627	541.2
1233.69531	100.6
1234.61206	70.9
1235.63403	154.5
1236.72937	107.5
1238.73718	1868.7
1239.57056	885.3
1240.99829	77.0
1241.86853	214.8
1243.28967	68.0
1244.19360	126.9
1245.08508	67.2
1245.70776	194.8
1247.13013	1753.7
1248.30652	1399.7
1249.01489	39.2
1250.45337	235.6
1251.88562	1386.2
1252.83618	547.5
1253.62146	153.0
1254.69080	122.0
1257.05200	180.2
1258.89722	221.4
1260.71838	3421.9	y (26) (2+)-NH3, b (26) (2+), y (26) (2+)-H2O
1261.52502	1033.8
1262.16235	279.2
1265.83215	139.6
1266.45764	38.3
1267.55054	346.6
1268.87244	1299.2
1269.86890	585.9
1270.75122	566.7
1273.10059	103.7
1274.09265	130.4
1274.89758	47.9
1275.64441	131.6
1277.18823	151.8
1278.85913	123.9
1279.53064	77.3
1280.62622	52.5
1282.10437	149.5
1283.41638	18.7
1284.33105	103.6
1285.62427	1771.8
1286.83484	1143.2
1287.75208	1174.4
1288.40454	310.0
1289.24817	205.3
1291.42981	1495.5
1292.38916	1131.5
1293.42053	188.2
1294.91565	165.5
1296.25330	2838.1	b (28) (2+)-P, b (27) (2+)
1297.03113	1125.0
1297.75818	502.2
1298.45520	158.0
1300.62537	304.5
1301.65527	155.7
1302.64734	561.4
1303.74536	314.0
1304.43005	65.9
1306.10522	34.0
1307.54541	175.5
1308.15857	48.1
1310.26086	123.0
1312.92249	47.2
1317.42542	41.8
1319.66650	94.3
1320.90771	311.2
1321.59753	53.7
1322.95850	106.4
1325.68933	136.4
1326.86035	55.7
1327.87415	143.6
1329.20227	158.9
1332.68933	51.0
1334.73706	71.6
1335.46899	151.6
1336.48364	125.3
1338.94446	521.6
1348.43848	887.2
1349.90295	172.4
1350.67859	34.0
1351.91443	39.0
1354.48364	89.5
1355.24597	77.2
1356.70203	474.4
1357.66162	466.6
1358.89697	212.5
1363.14612	49.5
1368.58716	61.6
1370.50134	95.9
1374.40527	62.5
1378.25525	32.5
1380.63940	96.7
1383.04175	140.2
1385.46741	58.7
1389.45007	23.1
1395.51624	234.1
1396.47388	61.8
1397.33850	92.8
1400.96228	56.2
1402.94055	44.8
1405.76343	20.0
1406.78906	154.4
1407.83533	126.4
1408.49158	59.6
1409.83459	67.4
1410.64417	23.1
1412.65381	48.3
1413.65320	71.1
1414.92175	31.1
1419.30139	143.7
1423.43372	92.9
1425.21277	44.7
1426.27051	94.5
1427.71399	55.6
1428.39490	68.0
1434.80530	116.6
1436.34778	38.7
1437.81140	88.2
1439.57361	51.2
1443.97693	223.9
1444.76709	469.9
1445.82910	118.5
1446.93347	166.2
1453.67371	142.9
1455.69299	95.9
1462.56140	116.5
1471.32458	119.2
1472.67542	67.4
1478.65417	31.5
1479.93384	37.1
1480.64612	44.8
1482.42188	66.1
1484.79138	24.7
1488.45667	23.1
1489.59473	43.9
1493.70239	72.7
1495.50793	43.7
1496.39624	71.5
1497.64038	326.4
1498.28040	63.8
1501.52405	169.8
1504.53357	148.6
1506.67017	120.1
1507.73804	165.6
1514.78723	1292.0
1515.67590	1584.5
1516.72913	634.7
1548.44250	96.0
1550.43262	325.8
1559.20190	18.5
1561.83130	86.7
1567.16187	116.1
1570.06409	195.9
1577.78699	118.7
1578.73865	72.1
1581.42859	80.7
1583.51392	26.2
1594.30908	165.0
1597.81165	49.4
1602.52673	83.4
1604.58118	38.0
1608.33801	37.5
1610.42944	123.9
1619.58679	26.2
1623.47144	41.7
1631.83948	33.1
1639.31995	105.1
1640.00415	13.9
1642.66614	170.8
1649.35291	104.8
1650.67163	28.0
1653.65515	87.8
1660.18774	41.7
1664.44104	144.1
1666.51086	187.4
1675.95496	15.4
1677.52454	136.5
1682.41772	154.1
1685.17859	43.3
1690.88660	37.0
1708.63293	37.0
1717.25073	19.1
1732.62781	55.6
1739.88647	40.2
1741.83569	55.5
1744.32434	103.8
1746.90247	77.3
1747.99622	114.4
1755.61987	66.5
1760.51831	115.7
1761.39673	93.9
1765.96851	86.6
1777.73206	34.2
1778.60706	43.3
1781.00916	61.9
1783.69763	92.6
1784.45776	27.8
1785.12195	58.8
1790.90613	86.7
1800.35913	89.9
1803.74048	15.6
1813.44128	16.9
1860.23267	26.5
1874.37292	29.3
1876.65210	198.3
1877.67566	69.3
1893.97131	145.7
1975.72632	40.2
1978.90503	47.3
1993.02173	71.3
