# Supplementary material for: Phosphoproteomic Analysis of Platelets Activated by Pro-Thrombotic Oxidized Phospholipids and Thrombin
Source: PLoS One. 2014 Jan 6;9(1):e84488. doi: 10.1371/journal.pone.0084488 (PMC3882224; doi:10.1371/journal.pone.0084488)
Supplement: Annotated Spectra S5 — (ZIP) [file pone.0084488.s008.zip › TGSGGPGNHPHGPDASAEGLNPYGLVAPR_-22_2_82466.txt]

m/z	i	matches
272.28760	218.8
273.07452	23.1
277.94614	11.8
281.92038	13.9
289.41736	10.2
290.27078	35.4
291.17157	8.2
292.15414	15.2
298.12177	3.3
307.39755	30.7
308.35431	43.3
309.34604	75.6
311.94894	4.5
313.38446	48.0
325.11209	56.7
326.21826	43.4
327.18042	43.0
329.24341	15.8
338.33633	15.1
339.50491	4.8
341.15640	95.9
342.30399	58.1
343.34210	510.2	y (3) (1+)
344.40753	76.4
345.42380	30.1
348.28445	25.3
350.15131	19.6
351.70801	22.1
352.59186	2.6
354.38263	56.4
355.49734	9.7
360.07837	42.9
361.49792	11.6
366.28943	22.3
368.33630	8.6
369.13589	11.5
376.21799	20.4
378.28992	10.3
381.02658	52.4
389.27979	9.9
395.12341	4.1
396.42908	20.6
398.16833	42.8
399.39117	11.2
400.58533	6.7
403.11066	21.1
404.36389	6.3
406.13995	23.6
407.45697	14.1
408.51843	35.0
410.19412	32.8
411.34967	10.5
412.40588	8.2
413.06061	14.4
414.23621	39.0
415.39874	56.6
416.49902	38.1
417.53516	5.8
419.31366	15.3
420.33923	15.4
422.21307	61.3
425.13562	11.8
426.28253	40.2
428.37079	13.2
429.55365	23.0
431.83319	12.8
434.68970	34.1
435.47076	15.2
436.33960	30.9
438.12726	63.5
439.36737	14.5
440.24817	7.1
442.38495	301.5
443.33057	37.6
444.96350	7.3
446.26691	15.8
447.70709	59.8
449.41284	25.0
450.16150	45.6
451.30963	18.2
452.49933	21.5
453.39148	7.8
457.56635	6.7
459.19385	74.3
461.15710	16.2
463.74969	4.8
464.47278	24.5
465.19849	12.6
466.27808	55.2
467.63000	35.1
468.38263	8.1
469.15991	48.5
470.32355	9.1
471.47052	7.4
472.26080	15.7
474.17535	46.5
475.40497	6.1
476.90851	627.4	y (8) (2+), b (16) (3+), y (9) (2+)-NH3-P
477.85583	164.3
478.47919	17.2
481.29572	16.3
483.28821	7.3
484.67212	47.6
485.68311	75.4
486.60419	78.4
488.03058	9.6
490.11768	24.9
491.55914	68.2
493.93567	6.7
496.22021	52.2
497.24896	53.7
500.68982	9.9
502.25244	29.8
503.26312	15.9
504.32532	77.9
504.99518	19.3
507.85400	7.1
510.14746	41.4
511.38849	176.2
512.44128	46.5
513.62244	41.4
514.88300	30.3
517.52893	51.7
519.40570	6.7
520.25433	63.6
521.53845	22.4
522.29291	29.1
524.13416	14.2
525.43243	44.8
526.21124	8.5
529.08569	42.3
529.93793	56.1
532.04797	17.4
533.84961	81.6
534.63605	19.5
536.06311	9.8
538.28180	81.6
539.24646	7.1
541.39801	35.7
543.29639	119.8
544.25439	36.2
545.11072	29.4
547.42725	182.1
548.38806	61.7
549.55536	22.0
550.18616	4.4
550.99060	44.8
551.64111	45.6
553.03485	141.3
554.30621	125.9
555.59851	276.4
556.71088	74.7
557.57330	28.0
558.52710	18.5
559.17224	10.8
562.37793	8.2
565.27875	116.8
566.44067	39.1
568.88788	28.1
570.25122	24.9
572.29095	43.4
573.56482	49.6
575.02826	26.0
576.27374	49.5
577.38715	40.7
578.30640	49.4
582.10950	40.6
583.40472	28.7
584.19128	5.6
585.18433	14.3
586.08514	49.9
589.09296	16.3
590.24286	23.6
591.34814	11.2
592.21985	83.1
593.32861	40.2
594.16199	20.7
595.16693	23.9
595.81354	41.0
598.00891	65.3
600.57458	86.4
601.39825	57.8
602.34009	20.7
603.51569	6.0
604.83307	24.6
606.26660	21.6
607.36188	88.1
608.06317	12.0
609.17084	37.8
610.19135	212.4
611.20148	113.4
612.56537	503.3	y (6) (1+)
613.33459	150.2
615.68073	12.3
616.78217	23.1
618.14380	131.0
619.04816	2.9
619.95007	40.7
620.68512	34.6
622.34058	21.5
623.50446	37.1
625.46423	279.9
626.40399	397.6
627.46643	69.6
628.28625	85.7
629.20648	32.8
630.36255	39.4
631.17303	13.4
632.32574	18.8
634.19678	79.5
635.03534	755.7	y (12) (2+)-P, b (14) (2+), y (19) (3+)-P
635.92389	208.0
636.77722	20.8
638.05450	21.0
640.27045	3.0
643.48077	52.2
644.31183	72.2
645.80872	39.8
647.43390	25.6
648.25543	53.7
649.27710	16.7
650.64764	5.5
653.04718	135.1
654.36737	49.3
655.68018	53.9
656.41919	44.2
657.20453	5.9
659.04199	8.9
661.59869	280.0
662.35242	75.6
663.44672	96.2
664.34418	51.8
665.51947	9.3
666.38330	40.5
667.74042	63.9
668.69989	8.1
670.52631	360.4
671.57294	157.9
673.07904	25.9
674.63275	40.2
679.56378	190.3
681.33435	421.2
682.33612	82.7
683.32495	88.2
683.97913	50.1
685.14105	57.3
687.25555	32.3
690.34473	24.7
691.35541	61.2
692.19507	18.2
693.32269	40.4
694.47296	10.8
695.80988	46.5
696.60699	53.4
698.24249	153.5
699.53583	15.4
702.84448	51.0
703.55322	84.7
704.76147	209.6
705.51605	233.8
706.32623	29.3
707.12598	12.9
708.55206	8.6
709.42218	9.3
710.43121	128.2
711.60040	42.2
712.53387	4.6
714.31500	617.2	b (16) (2+)
715.35925	54.3
715.99829	8.9
717.18225	83.7
718.71960	89.8
719.71649	130.7
721.30548	109.6
722.28436	104.9
723.58368	99.9
724.31012	19.0
725.40375	47.8
726.72363	107.4
727.72748	69.8
728.38300	79.5
729.59143	27.1
730.40771	202.6
731.56989	178.6
732.78424	185.3
733.62134	8.4
735.21771	121.7
736.05878	40.6
737.41022	25.3
738.26257	79.1
739.42712	21.1
740.55719	339.9
741.52423	101.5
742.20953	11.0
743.65778	13.2
744.96082	48.2
745.70367	60.6
746.80591	188.7
747.47443	167.5
748.41693	361.5
749.59509	467.2	y (15) (2+)-P, b (17) (2+)
750.51514	121.8
751.49615	82.7
752.97333	15.7
754.67346	108.0
755.43732	3.5
756.36407	5.1
757.33771	40.9
758.00116	9.0
759.27991	35.0
760.52728	47.7
761.48053	25.6
762.40765	101.0
763.50958	33.3
765.38306	895.0	b (9) (1+)
766.37665	337.2
767.67267	285.2
768.59882	283.2
769.48743	44.2
770.14642	15.1
770.98267	97.9
772.33264	45.1
774.07806	84.1
776.70831	555.1
777.44965	97.0
778.10272	113.4
778.97394	83.2
779.65125	22.2
780.45526	26.5
781.55304	11.9
782.21674	20.0
783.71014	92.8
785.41632	160.7
786.58990	87.8
787.44562	107.6
788.26410	107.3
789.54883	91.5
790.69843	37.8
792.56439	128.8
793.39313	44.1
795.68597	237.7
796.90045	525.1	y (24) (3+)-H2O-P, y (23) (3+)-H2O, y (23) (3+)-NH3, y (24) (3+)-NH3-P, y (16) (2+)-H2O-P
797.91046	192.4
798.69135	74.3
799.34082	91.5
800.18634	241.2
800.87451	8.7
802.97052	24.4
803.89075	141.8
805.18457	1275.3	b (18) (2+)-NH3, b (18) (2+)-H2O
806.05975	586.8	y (16) (2+)-P
806.73456	12.6
807.43298	53.7
808.04431	38.0
811.48816	76.5
812.64838	83.1
813.85272	1993.7	b (18) (2+)
814.47473	1538.2
815.16895	450.6	y (25) (3+)-NH3-P, y (25) (3+)-H2O-P
816.06818	50.9
816.72534	65.7
817.55109	57.2
818.47095	51.4
819.39294	71.9
820.31543	260.5
821.61481	167.9
823.34705	49.0
824.78271	253.6
825.76361	74.1
826.61188	114.5
827.21796	22.9
828.28052	67.4
830.10651	208.5
831.01703	46.9
833.06195	182.0
833.70441	1074.2	y (26) (3+)-H2O-P, b (19) (2+)-H2O, b (19) (2+)-NH3
834.64478	292.5
835.73895	332.9
836.71448	194.3
837.60645	57.1
838.47235	133.3
839.39594	6.4
840.16815	51.0
841.02917	70.5
842.28680	963.0	b (19) (2+)
842.89447	786.6
843.61749	341.9
844.60089	114.6
845.47931	76.8
846.91504	171.1
847.73840	35.0
848.75287	137.1
850.57300	71.0
851.42169	15.3
852.31409	3.7
854.40631	975.5	y (8) (1+)-P, y (25) (3+), y (17) (2+)-P
855.31366	570.2	y (7) (1+), y (16) (2+)
856.37366	137.5
857.32813	46.7
858.02863	40.6
859.19421	84.9
859.95715	46.5
861.47717	26.4
862.22125	367.0
863.41180	222.6
864.18671	262.4
865.18024	256.6
866.11066	102.6
867.57776	380.5
868.63837	349.7
869.61017	117.7
871.26556	72.8
872.57422	894.0
873.60565	1177.3	y (26) (3+)
874.50909	302.7
875.93744	269.0
876.95721	671.4
877.77057	172.9
878.43219	64.8
879.37305	79.6
880.83887	285.1
881.96576	462.5	y (28) (3+)-NH3-P, y (28) (3+)-H2O-P
883.07611	261.7
884.99213	1096.2
885.91467	374.0
887.11206	128.5
888.94135	115.8
890.25970	1715.3	b (20) (2+)-H2O, b (28) (3+)-NH3, b (28) (3+)-H2O, b (20) (2+)-NH3
891.14307	1432.8
892.19586	211.3
893.50275	153.1
894.64618	369.3
895.57611	66.8
896.39398	258.9
897.17987	1096.7	b (28) (3+), y (27) (3+)-NH3
898.30725	1028.0
898.93481	2564.5	b (20) (2+)
899.71606	4922.5
901.25507	178.0
902.27704	523.6	y (27) (3+)
903.16974	232.6
904.11591	161.3
906.13660	8471.7
907.09326	2544.9
908.30389	50.5
909.47797	180.9
910.63489	210.9
911.32806	214.9
912.26202	403.6
913.22272	184.3
914.29840	69.4
916.17047	888.4	y (28) (3+)-NH3, [M+3H] (3+)-H2O-P
917.07709	1133.1	[M+3H] (3+)-NH3-P
918.34039	113.5
919.42456	169.4
920.30212	67.7
921.08673	231.8
922.31879	3259.7	[M+3H] (3+)-P
923.13403	1888.0	y (18) (2+)-H2O, y (18) (2+)-NH3
924.21271	531.8
925.26373	333.5
926.41864	145.9
927.63312	161.7
928.58185	425.2
929.58490	757.1
930.85962	392.1
932.20398	474.0	y (18) (2+)
933.30518	676.3
934.31567	1680.2
935.18066	835.0	y (8) (1+)-NH3
936.26367	515.2
937.16425	1480.4
938.17499	2315.7
939.18414	1558.1
940.30640	642.9
941.33478	18.8
942.41498	676.5
943.35126	1393.2	[M+3H] (3+)-NH3-H2O, y (19) (2+)-NH3-P, y (19) (2+)-H2O-P
944.06622	548.5
945.14850	120.3
946.16034	895.8	b (21) (2+)-H2O
947.09381	93.5
947.86725	59.7
962.44800	61.3
963.35107	26.9
964.63654	14.0
966.16357	24.4
967.39941	20.2
968.53900	64.8
969.61688	13.3
971.44281	8.5
973.29004	13.3
977.28369	28.0
981.57208	119.6
982.44678	207.8
983.14752	77.4
984.33917	59.9
986.57562	187.5
987.48755	67.0
988.52704	33.4
989.43359	66.2
990.96820	101.4
992.02246	72.5
993.38434	23.2
994.24585	20.1
994.92212	18.0
996.43555	39.6
997.90363	29.4
999.40741	606.3	b (11) (1+)
1000.49292	588.8	y (20) (2+)-P, y (19) (2+)
1001.55609	179.0
1002.49243	62.8
1004.62274	210.8
1005.76593	31.4
1006.84320	54.3
1009.91620	49.9
1010.66406	4.5
1012.39551	13.7
1014.59674	25.0
1015.89301	16.6
1017.98285	75.2
1019.28638	36.9
1020.15289	21.2
1021.75391	36.1
1022.81104	52.6
1023.94794	123.6
1024.76270	9.9
1025.47290	26.8
1026.41479	15.9
1028.40283	5.2
1032.52747	120.1
1033.62085	51.6
1035.28503	15.2
1036.74463	15.9
1037.42468	17.5
1038.38477	31.3
1039.11914	61.0
1040.03467	25.2
1041.08276	215.7
1042.78247	73.8
1043.98926	119.2
1047.49011	25.9
1048.69775	117.5
1049.69275	1089.4	y (20) (2+), y (9) (1+)-NH3
1050.51184	834.0
1051.60327	89.9
1052.54138	7.3
1053.94934	85.8
1056.32629	235.9
1057.36877	95.1
1058.71509	11.3
1059.63794	14.6
1061.21558	25.7
1062.65918	67.3
1064.07849	3.7
1066.45898	2369.1	y (9) (1+)
1067.49463	1988.4	b (23) (2+)-H2O-P
1068.50623	736.3	b (23) (2+)-NH3-P, y (21) (2+)-P
1069.57056	89.3
1070.47229	38.1
1077.56433	56.8
1078.72815	8.5
1079.55493	14.4
1080.37695	48.1
1081.45190	92.8
1082.24512	55.2
1083.79443	12.3
1086.40540	14.1
1089.37158	54.0
1090.69702	56.7
1092.14600	64.0
1094.21643	41.9
1094.95215	111.1
1095.62573	34.8
1096.78149	21.2
1099.35083	19.4
1102.03479	29.2
1102.73877	93.8
1104.49561	43.8
1105.43884	58.4
1106.46265	26.7
1107.97839	40.4
1109.24890	108.1
1110.20654	131.8
1111.64087	17.1
1112.66931	56.9
1113.63611	25.6
1115.04761	48.4
1115.79175	24.7
1117.08667	67.6
1118.29272	199.1
1119.51880	64.1
1120.65344	38.4
1122.53955	10.7
1126.23389	394.8
1127.19019	59.8
1128.37268	70.5
1129.08667	82.6
1129.69507	69.5
1130.33862	14.1
1132.02014	13.0
1135.21851	39.1
1137.29578	61.4
1139.11133	4.0
1140.99414	16.3
1141.90698	18.6
1143.40393	14.3
1144.28003	13.7
1145.30078	63.8
1146.46765	541.6	b (24) (2+)-NH3, y (23) (2+)-NH3-P
1147.43140	489.8
1148.44897	4.4
1149.34924	38.1
1150.35876	47.0
1154.41968	79.7
1155.39014	32.2
1156.72998	147.8
1157.70764	45.5
1160.64880	109.5
1161.53271	58.8
1162.14661	12.9
1162.93652	154.1
1164.30371	155.5
1165.10864	38.7
1166.37427	14.1
1167.39270	4.4
1168.38672	57.5
1169.66846	23.2
1170.83569	20.6
1171.57532	14.8
1172.77356	13.3
1175.52686	63.1
1176.51245	51.2
1177.70691	34.8
1179.33826	155.6
1180.48022	183.7
1181.60999	107.0
1182.81433	38.9
1184.57959	38.1
1185.24060	7.7
1191.70886	22.0
1192.60791	4.1
1193.64294	18.4
1194.83838	212.3
1195.59644	51.7
1196.83899	36.0
1197.97717	64.1
1200.10010	26.1
1201.91296	84.0
1202.95850	137.5
1203.78857	161.5
1204.51392	47.3
1205.12610	4.1
1206.36670	10.3
1207.19141	29.1
1210.87305	330.7
1211.70325	220.2
1212.65234	257.4
1216.06567	77.0
1217.84412	65.4
1219.25415	11.2
1221.62354	41.9
1222.24023	20.1
1223.50989	75.0
1224.50024	16.1
1227.48584	10.9
1228.16992	7.5
1229.66113	82.9
1231.46802	24.5
1232.78247	127.6
1233.51416	75.0
1234.45996	75.1
1235.26636	60.4
1236.56738	937.6	y (11) (1+)
1237.64197	384.4
1238.82751	318.6
1239.61157	18.5
1240.79443	29.5
1242.34094	90.9
1243.37061	157.7
1244.13025	92.7
1244.96301	29.5
1247.13904	508.4	b (27) (2+)-P
1248.14258	66.9
1251.37402	275.2
1252.21362	595.6	y (26) (2+)-NH3-P, y (24) (2+), b (26) (2+)-NH3, b (14) (1+)-NH3, b (26) (2+)-H2O
1253.08691	363.2
1254.17627	7.1
1256.56750	32.6
1257.94604	8.8
1258.73584	37.7
1260.82031	2120.3	b (26) (2+), y (26) (2+)-P
1262.12451	315.2
1263.10388	46.7
1264.97192	45.7
1266.53125	11.7
1267.86475	253.3
1268.52026	523.1	b (14) (1+)
1269.52844	317.5
1270.50610	198.0
1272.90942	46.9
1273.87744	22.4
1277.31995	15.1
1278.65759	99.8
1279.83801	112.4
1280.72400	96.7
1282.95435	60.9
1284.65503	32.4
1285.87463	70.9
1286.62244	40.3
1287.36853	206.7
1288.14038	347.3
1289.20349	166.0
1290.59241	14.5
1296.05505	727.2	b (28) (2+)-P
1296.78748	1207.0	b (27) (2+)
1297.66956	236.3
1298.67346	8.7
1300.55676	12.4
1301.87512	61.9
1304.60583	40.7
1307.34827	26.9
1309.39050	77.9
1311.56897	19.5
1312.42432	16.7
1314.34473	105.0
1315.60413	8.5
1316.41248	15.0
1319.32776	33.6
1320.53687	44.8
1321.72058	57.9
1323.15710	47.5
1324.19666	62.7
1325.42004	51.1
1326.56042	63.5
1327.28320	22.5
1327.93054	23.5
1328.73767	23.6
1331.63452	48.6
1333.18176	15.2
1335.54797	21.9
1337.13928	22.9
1338.45618	44.4
1339.57654	210.6
1340.53308	53.8
1341.69885	18.6
1344.53394	58.8
1345.45093	142.1
1347.36633	202.0
1348.54517	169.0
1349.79419	164.9
1350.59851	30.2
1353.65247	19.8
1354.43335	10.0
1356.26318	31.0
1356.97656	3.3
1358.20813	24.2
1363.77039	14.4
1365.35767	46.4
1366.33191	222.8
1367.42151	114.2
1368.36719	52.1
1369.61658	10.8
1372.50195	26.1
1373.62537	8.2
1378.51233	62.6
1379.65125	28.4
1381.47253	9.2
1382.49329	15.3
1386.96082	18.9
1390.53491	19.4
1391.94666	22.7
1392.61218	54.3
1395.54675	57.3
1397.29993	91.5
1398.54333	8.2
1400.86243	26.6
1401.78674	43.1
1404.66589	12.8
1405.93884	17.1
1408.47400	128.3
1409.30920	17.0
1410.51428	30.8
1411.29089	31.9
1414.15894	10.4
1418.57312	17.0
1419.40466	24.9
1421.64038	36.5
1422.68127	40.9
1426.39478	142.4
1427.49597	32.2
1428.50891	40.4
1430.50940	7.3
1432.21289	32.6
1435.21997	14.8
1436.54993	133.9
1437.82971	83.3
1438.58008	57.1
1439.49597	51.0
1448.36108	11.5
1455.66772	20.1
1456.53101	27.3
1457.50562	22.0
1458.85767	17.3
1459.47058	27.4
1460.83154	34.9
1462.54272	22.4
1463.75183	30.9
1465.59436	37.4
1468.71497	9.9
1469.93713	47.1
1470.82434	21.4
1477.65161	35.3
1479.57886	37.7
1481.35291	22.8
1482.02686	8.5
1482.80676	12.0
1483.44775	11.1
1485.71338	38.4
1486.75574	29.0
1487.60181	10.4
1492.52563	6.0
1496.94788	109.8
1497.55444	130.7
1498.66272	139.3
1499.69202	57.6
1500.32776	26.8
1502.51184	5.5
1505.72656	48.9
1506.76501	13.0
1509.03845	67.6
1509.68274	7.5
1511.89160	10.3
1514.61658	19.0
1516.59790	5.2
1521.64160	32.7
1523.67432	94.2
1524.75842	115.2
1527.37378	38.2
1531.22607	31.0
1533.34875	4.1
1534.52747	17.5
1535.77429	22.8
1549.46851	18.9
1551.80896	13.1
1552.75513	21.0
1553.62305	88.4
1555.18298	15.9
1556.43079	6.2
1574.34839	42.4
1576.71631	8.8
1577.92712	108.6
1578.65808	58.0
1580.92151	7.3
1589.55737	17.3
1591.58606	30.9
1592.26111	13.0
1592.90442	34.2
1594.64172	459.9	y (16) (1+)-NH3-P, y (15) (1+)
1595.72180	320.4
1596.74670	236.1
1597.35767	7.7
1602.54590	14.4
1605.91199	6.3
1609.73669	10.1
1617.78479	13.7
1624.54126	35.6
1626.48987	91.4
1627.51733	106.0
1628.54114	17.8
1629.46155	11.4
1631.06653	18.2
1631.84412	16.3
1633.76428	7.4
1640.08289	33.8
1641.92786	5.1
1645.52942	10.0
1656.60925	8.1
1659.02954	27.4
1659.78491	25.0
1660.65564	43.5
1665.93323	13.0
1668.88391	26.8
1673.23328	15.1
1675.77905	8.2
1682.90259	8.6
1683.82251	52.1
1705.42993	15.6
1709.09253	16.7
1710.10999	24.0
1714.99060	13.8
1719.28503	30.2
1721.44397	7.3
1734.85144	11.8
1738.30212	12.9
1739.93811	13.0
1746.78650	3.0
1753.20691	35.2
1755.53430	27.1
1756.80200	15.2
1764.79712	13.3
1765.94263	5.1
1777.06226	11.0
1778.85229	15.7
1780.71814	13.7
1793.66626	18.6
1796.68579	128.4
1797.90735	96.2
1798.93567	48.4
1812.53943	27.5
1814.39331	10.5
1827.45496	19.0
1850.98718	24.6
1863.83521	19.7
1865.19812	24.3
1875.88892	16.9
1877.87390	23.3
1883.00562	6.0
1892.46655	12.2
1893.89783	119.7
1894.88354	91.3
1895.72937	16.6
1910.48706	144.8
1911.69006	203.3
1912.80652	72.9
1913.93958	4.5
1985.13928	8.1
