# Supplementary material for: Phosphoproteomic Analysis of Platelets Activated by Pro-Thrombotic Oxidized Phospholipids and Thrombin
Source: PLoS One. 2014 Jan 6;9(1):e84488. doi: 10.1371/journal.pone.0084488 (PMC3882224; doi:10.1371/journal.pone.0084488)
Supplement: Annotated Spectra S5 — (ZIP) [file pone.0084488.s008.zip › TGSGGPGNHPHGPDASAEGLNPYGLVAPR_-23_2_83829.txt]

m/z	i	matches
272.32904	161.2
273.18762	17.6
290.28302	54.1
293.16940	11.9
299.02237	15.4
302.33862	16.1
303.34003	11.3
306.24323	21.7
307.42691	24.7
308.29443	22.8
309.11353	3.9
310.23914	32.6
313.09775	26.1
315.09543	35.1
319.30969	12.2
325.24527	6.2
326.43149	16.0
330.41489	9.0
341.02930	67.6
342.31171	112.1
343.37012	586.8	y (3) (1+)
344.48932	89.5
345.40643	22.7
349.33972	15.3
351.01904	12.7
353.23206	27.3
354.34631	35.9
355.24829	33.3
357.25458	13.7
360.50510	8.2
366.09781	28.3
368.78580	8.0
370.13898	4.8
371.09912	12.3
372.41290	6.2
373.51718	19.3
378.29330	9.1
380.03088	23.0
383.27545	18.2
389.22491	44.9
395.38861	8.0
397.47595	54.8
398.07666	25.8
406.19904	26.6
407.41882	29.6
409.25323	11.9
410.28986	21.4
411.22412	47.4
414.11279	29.2
416.67542	46.2
417.47473	44.7
418.30737	21.2
419.53241	7.1
421.32635	22.5
422.22113	23.8
424.34332	53.7
430.24713	51.0
433.09479	37.2
434.04938	31.7
437.49042	21.4
438.34534	36.3
439.45911	34.1
440.09680	35.7
440.96936	21.3
442.35095	331.4
443.25146	24.9
444.43488	23.3
448.17206	10.8
451.11230	16.8
452.43024	121.9
453.29114	9.0
455.18951	16.4
456.27686	18.4
458.68817	52.2
461.06354	12.7
463.52539	3.9
467.33380	14.3
468.38666	69.2
476.76831	444.3	y (9) (2+)-NH3-P, y (8) (2+), b (16) (3+)
477.50177	258.2
478.29425	9.7
481.31763	20.4
482.47980	28.6
483.29523	42.6
484.17914	7.1
485.11377	23.3
486.41437	27.8
488.81885	45.0
493.58020	20.9
495.05438	42.0
495.90613	16.0
496.53271	32.1
497.71851	21.1
500.08472	16.2
501.15393	8.0
502.65399	3.9
503.67456	44.0
504.57013	11.9
506.43890	18.0
509.05530	38.0
510.25165	32.0
511.23279	151.3
512.48010	45.4
513.21429	70.6
516.66412	21.0
517.53644	63.7
519.33374	25.7
522.25171	10.5
524.49005	101.3
525.53058	51.0
527.09680	29.9
529.09827	89.3
530.26837	54.6
531.50781	58.8
533.86865	115.3
534.60406	43.0
536.21564	34.6
537.42426	48.5
539.20142	42.5
543.44977	30.7
546.40320	87.5
547.41870	39.1
548.43439	51.1
549.03998	19.9
550.53937	65.0
551.48608	23.3
553.24597	81.7
554.20349	17.0
555.25000	125.9
556.07037	23.3
556.88037	48.8
557.59723	58.1
558.89557	34.5
559.50372	8.6
560.79559	25.5
565.30322	91.9
566.36969	90.5
568.80450	10.4
571.62018	5.3
572.54407	97.0
574.38464	52.1
575.40729	38.4
576.88428	45.5
577.62469	79.5
579.72357	50.8
580.90302	56.3
582.39551	107.9
583.28033	56.9
585.90216	79.8
587.52405	51.8
590.36267	29.4
591.61493	76.2
592.83063	73.4
594.26654	106.4
595.89362	52.8
601.27533	64.7
604.29462	27.5
605.19012	43.9
607.39752	10.4
608.94055	19.7
610.24506	250.7
611.36517	180.1
612.45837	466.0	y (6) (1+)
613.54114	88.4
614.52997	26.9
616.24463	24.0
617.50519	51.0
618.59698	73.9
619.34515	14.6
622.21112	33.2
622.97479	39.5
624.51971	30.8
626.03052	271.4
626.90027	195.1
628.28229	139.7
629.37653	20.0
633.17908	24.3
634.97552	813.5	y (12) (2+)-P, b (14) (2+), y (19) (3+)-P
636.41962	43.1
638.08783	23.7
640.20160	67.5
642.12970	15.5
643.34344	110.9
644.16107	20.8
645.68262	18.7
646.80847	32.2
647.97992	58.8
648.78156	26.3
652.97418	122.5
654.30682	37.8
655.05682	50.6
656.70313	5.3
657.46124	18.0
658.18463	7.1
659.02533	39.7
660.46460	70.4
661.89948	119.9
662.90564	236.8
664.24518	26.3
666.52850	69.4
668.33624	37.1
669.01788	25.2
670.51221	478.7	b (15) (2+), b (22) (3+), y (13) (2+)-P
671.58325	95.1
674.37158	14.5
676.64496	17.3
678.37952	40.1
679.72308	36.1
681.23041	284.2
682.66278	166.0
683.52472	53.8
684.71753	113.9
685.34027	22.5
688.27893	84.9
690.56934	6.2
691.54895	100.4
692.29059	7.6
695.93506	181.8
696.95306	62.9
697.61969	39.6
698.53986	14.9
699.30316	41.1
700.08038	145.4
701.14081	32.3
704.88605	377.0
705.65686	85.7
706.46289	38.0
707.18811	14.0
710.60803	27.2
711.34271	57.9
712.25861	90.7
713.18622	156.8
714.23682	126.9
715.15399	57.7
715.97418	51.3
717.25177	24.2
719.68414	227.1
720.54388	89.1
721.57220	52.4
723.23877	21.9
724.32892	53.5
725.17456	19.3
726.61920	86.2
727.95697	88.4
728.98712	94.2
730.07660	65.3
730.74896	28.0
731.55823	95.4
732.83044	141.6
733.47687	118.1
734.20996	9.8
735.02728	139.5
736.01691	36.0
737.14703	74.4
738.71527	21.9
740.61603	516.0	y (15) (2+)-H2O-P, b (17) (2+)-NH3, b (17) (2+)-H2O, y (7) (1+)-NH3-P, y (15) (2+)-NH3-P, y (21) (3+)-NH3
741.70532	88.4
745.78998	29.4
747.32953	306.5
748.28168	255.3
749.29132	631.3	y (15) (2+)-P, b (17) (2+)
749.99103	384.8
750.69476	151.4
754.32477	136.5
755.06085	15.8
755.77118	71.8
756.96503	22.8
758.51581	62.3
759.78174	28.0
760.70203	27.1
761.35968	87.6
762.46649	46.7
763.38013	71.9
764.19281	50.0
765.31708	636.3	b (9) (1+)
766.23627	187.7
767.35236	163.2
768.23224	212.5
769.74103	36.1
772.87024	73.8
773.55157	28.8
774.41663	19.1
776.65198	483.1
777.42438	89.2
778.37512	269.5
779.17651	41.8
780.35492	153.7
781.92535	30.5
783.92133	55.6
784.80194	27.9
785.54388	254.8
786.40576	121.0
787.24597	89.1
788.05182	47.0
789.32556	92.5
790.30035	25.2
791.08575	51.5
791.89014	138.5
792.91266	82.8
795.43854	29.2
796.62878	420.6	y (24) (3+)-H2O-P, y (23) (3+)-NH3, y (23) (3+)-H2O, y (24) (3+)-NH3-P, y (16) (2+)-H2O-P
798.03149	212.9
799.05481	112.3
799.88245	165.0
800.88873	24.1
802.88739	174.9
803.57306	21.1
805.10956	1083.2	b (18) (2+)-H2O, b (18) (2+)-NH3
806.17719	310.9
807.21722	73.0
808.14716	46.0
811.39984	276.6
812.42035	13.7
813.89191	1894.1	b (18) (2+)
814.62238	968.1	y (25) (3+)-H2O-P
815.50122	247.6
816.33319	109.5
818.01740	21.0
819.20935	53.6
819.82050	70.2
820.73541	153.4
821.53851	16.2
822.44617	26.2
823.36273	14.0
824.54144	222.0
825.57996	169.2
826.34259	55.3
827.15717	14.3
828.40015	12.9
829.40485	111.5
830.44733	42.8
832.13226	37.1
833.42706	620.6	b (19) (2+)-H2O, b (19) (2+)-NH3
834.33856	59.6
835.30084	175.8
836.43286	219.5
837.57855	44.2
838.66235	55.3
840.50189	161.9
842.30389	1190.6	b (19) (2+)
843.08038	448.8
843.72437	69.1
844.46637	156.4
845.56812	78.3
846.93365	47.7
848.32062	122.3
849.26642	122.1
850.64838	88.8
851.86707	78.9
854.36847	738.5	y (17) (2+)-P, y (25) (3+), y (8) (1+)-P
855.28827	720.2	y (16) (2+), y (7) (1+)
856.74335	180.8
857.69421	5.2
858.87708	114.0
859.63409	122.3
862.28986	150.1
863.31152	223.2
864.59546	260.6
865.57501	119.7
866.46979	158.7
867.28778	102.3
868.37933	345.6
869.28168	152.3
870.13470	25.9
871.16058	137.5
872.54230	981.0
873.65125	1043.2	y (26) (3+), y (18) (2+)-H2O-P
874.43073	301.2
875.54791	147.6
876.98438	502.6
877.70557	18.9
878.47125	14.6
879.73468	75.3
881.23431	304.8
882.21442	338.2
883.25812	86.7
884.75574	608.4
885.70477	437.2
886.61188	114.3
887.39740	52.8
888.44733	271.1
890.29413	1587.4	b (20) (2+)-NH3, b (20) (2+)-H2O, b (28) (3+)-H2O, b (28) (3+)-NH3
891.06805	859.2
891.98792	396.5
893.07727	71.6
894.47101	219.4
895.63208	95.1
896.63483	623.5	y (27) (3+)-NH3, y (27) (3+)-H2O
897.27692	855.0	b (28) (3+)
898.03302	702.7
899.22406	5678.9	b (20) (2+)
899.95605	1315.6
900.77258	752.6
902.39679	887.2	y (27) (3+)
903.60406	381.0
904.97015	350.6
906.20056	8369.1
907.15973	1820.7
908.17212	121.1
909.44354	200.8
910.55048	568.3	[M+3H] (3+)-NH3-H2O-P
911.52972	273.9
912.48157	194.0
913.86298	140.9
915.01019	145.7
916.31573	951.1	[M+3H] (3+)-H2O-P
917.11774	982.3	[M+3H] (3+)-NH3-P
918.24005	212.9
919.26117	73.4
920.12366	90.9
921.36346	443.8	y (28) (3+)
922.22009	1884.3	[M+3H] (3+)-P
923.05389	1969.0	y (18) (2+)-H2O
924.74426	313.3
925.60516	50.5
926.41364	240.8
927.34204	102.2
928.94598	520.2
929.95496	297.6
931.62115	271.1
932.56207	341.6
933.54950	651.8
934.54425	1436.2
935.47906	704.6	y (8) (1+)-NH3
937.20990	1440.9
938.49603	2705.1
939.69427	745.7
940.58234	211.4
942.68231	1222.9	[M+3H] (3+)-NH3-H2O, y (19) (2+)-NH3-P, y (19) (2+)-H2O-P
943.41913	767.5
944.07770	564.8
945.09619	82.7
946.05640	387.1
946.90863	206.9
962.89667	14.4
966.34406	70.9
967.55487	27.8
968.17279	47.4
969.19867	20.1
970.48553	6.8
971.58270	27.5
973.32001	32.5
974.60297	13.1
975.35938	16.4
976.42914	47.2
978.41901	30.3
979.50586	20.7
981.13013	163.1
982.29340	144.1
983.27002	93.5
984.19653	8.1
986.19727	93.0
987.10870	138.7
987.86499	59.2
988.60687	123.9
990.45850	30.7
991.34393	86.1
992.99127	42.8
996.29321	249.0
999.35889	738.4	b (11) (1+)
1000.62909	487.1	y (20) (2+)-P, y (19) (2+)
1001.60229	331.6
1002.49432	84.6
1003.97614	74.4
1004.77045	92.3
1006.13306	144.8
1008.45166	21.9
1009.59894	13.6
1013.75885	47.6
1015.37091	16.8
1016.24481	53.8
1020.19849	18.2
1021.35602	38.2
1023.54230	76.0
1025.43945	49.3
1031.26440	32.2
1032.40906	161.3
1033.31165	102.7
1034.62036	40.2
1035.77026	23.8
1038.80237	8.5
1040.94983	53.9
1041.91919	49.3
1043.51880	35.7
1044.86768	86.6
1046.47876	19.6
1049.65625	1475.7	y (9) (1+)-NH3, y (20) (2+)
1050.53540	468.7
1051.66846	38.2
1052.38354	10.6
1053.40430	31.1
1056.35181	221.1
1057.50317	111.0
1058.29346	6.6
1059.57007	58.0
1062.45325	85.8
1063.44458	13.6
1066.40295	2358.9	y (9) (1+)
1067.53857	1207.9	b (23) (2+)-H2O-P
1068.51221	407.9
1069.80225	225.9
1070.51782	10.8
1073.71155	13.6
1075.75073	112.2
1077.24268	83.4
1077.84912	86.1
1078.61646	16.4
1079.43396	8.5
1080.35217	43.9
1081.31140	50.9
1082.48291	107.8
1083.29224	24.2
1086.02417	117.6
1086.87097	19.2
1088.27393	6.7
1090.35034	125.4
1091.48096	83.8
1092.53247	32.7
1093.26221	6.7
1094.59253	28.2
1096.05066	74.0
1098.46863	55.3
1101.49695	78.7
1103.03784	61.2
1104.26721	37.9
1105.57190	42.0
1106.62915	78.5
1107.92603	84.9
1109.36304	71.5
1110.38623	137.4
1111.36987	84.3
1112.49060	17.1
1114.61670	5.3
1115.69263	21.0
1116.63013	16.1
1117.44458	142.4
1118.08740	29.4
1118.95325	162.2
1120.82727	71.6
1122.22961	190.6
1124.60010	36.5
1125.80444	184.1
1126.50635	143.9
1127.32568	104.4
1128.39905	114.2
1129.60327	45.3
1130.35632	11.2
1131.66016	10.4
1132.39490	84.5
1133.59595	31.0
1134.63892	31.3
1135.87769	89.1
1136.77979	3.9
1138.47693	46.5
1139.51074	30.8
1140.87000	110.9
1142.66248	27.1
1145.79980	158.2
1146.53015	208.9
1147.41455	230.4
1148.60864	81.5
1149.22473	8.9
1150.51514	17.5
1155.04810	204.5
1156.40015	44.5
1157.61646	7.1
1158.81030	13.6
1159.51563	21.5
1160.88965	12.8
1162.07446	59.4
1163.17383	76.3
1165.63550	18.9
1166.45935	20.6
1167.51343	79.7
1169.76733	32.8
1171.04395	76.1
1172.08301	27.0
1174.06665	76.9
1175.67676	327.2
1178.69922	83.2
1179.49951	73.4
1180.42712	232.8
1181.70764	86.8
1182.56689	5.3
1184.88074	4.3
1187.32263	36.0
1188.56189	12.4
1189.18152	12.6
1190.07971	10.4
1191.95984	16.9
1194.27319	110.0
1195.24194	58.6
1196.11267	34.1
1196.81152	52.8
1197.69385	29.0
1198.98035	74.7
1200.58911	38.3
1202.39185	59.3
1203.37231	164.3
1204.04688	96.4
1204.82190	40.8
1205.52905	4.7
1208.78491	147.0
1211.25024	464.3	b (25) (2+), b (26) (2+)-P
1212.12158	335.7
1213.10657	15.0
1215.15894	16.6
1217.00781	78.8
1217.82483	31.8
1219.64807	51.5
1224.38586	45.3
1228.45520	63.7
1229.85413	74.6
1231.90503	119.3
1232.93567	17.0
1233.88928	75.3
1234.52026	41.5
1235.35938	36.5
1236.56543	1028.4	y (11) (1+)
1237.66626	676.0	b (27) (2+)-H2O-P
1238.82166	193.2
1239.53406	102.2
1240.76257	25.3
1241.39673	33.7
1242.62231	78.1
1243.79602	220.0
1247.47070	160.3
1248.26074	33.2
1249.18701	83.6
1250.59656	108.9
1251.86670	599.7	y (24) (2+), b (26) (2+)-H2O, b (26) (2+)-NH3, b (14) (1+)-NH3, y (26) (2+)-H2O-P, y (26) (2+)-NH3-P
1252.60620	458.6
1253.61963	299.0
1254.68286	13.9
1258.97095	67.8
1260.78955	893.6	b (26) (2+), y (26) (2+)-P
1261.49658	423.4
1262.19165	297.2
1263.98071	49.8
1265.59619	91.4
1268.36743	749.3	b (14) (1+), y (12) (1+)-P
1269.39014	419.1
1270.44995	102.8
1271.67432	62.4
1274.93005	5.3
1275.60742	8.0
1276.75684	33.6
1278.66467	63.8
1279.63684	111.2
1281.16895	30.8
1282.18420	66.2
1283.24585	219.3
1284.35449	69.0
1284.99109	72.1
1287.02893	388.0
1287.86169	340.5
1288.61511	158.7
1291.40039	29.2
1296.24817	886.3	b (28) (2+)-P, b (27) (2+)
1297.16406	661.3
1297.84192	159.8
1301.13098	46.2
1302.81458	6.2
1304.27979	54.1
1305.20764	33.6
1305.93250	64.6
1308.33484	16.5
1309.72913	10.6
1311.69714	95.4
1312.97034	16.2
1316.41809	33.1
1319.47412	104.9
1320.43555	22.5
1321.63171	78.0
1322.52258	34.9
1323.55066	25.6
1324.29480	66.2
1325.53943	16.8
1326.44312	44.6
1327.04932	29.8
1331.69702	9.8
1333.17651	34.5
1334.45935	11.8
1336.12476	53.3
1339.17078	126.0
1340.46667	112.8
1341.42407	31.9
1342.40112	46.5
1344.15833	105.8
1345.54712	139.0
1347.59351	180.1
1348.59021	51.6
1349.55090	188.1
1350.31104	45.9
1351.00623	16.4
1352.93103	18.7
1353.92651	55.6
1357.62341	43.1
1362.77673	14.5
1364.43201	44.5
1365.64063	79.9
1366.74280	89.7
1367.53784	24.9
1368.21521	88.1
1369.32080	17.1
1370.12671	29.6
1375.59924	3.4
1377.67249	32.1
1382.56824	26.7
1384.70691	11.3
1392.43616	8.9
1394.78882	23.8
1397.72852	5.8
1398.51001	18.2
1407.57532	26.3
1408.63831	49.0
1409.56091	43.4
1410.70300	43.0
1414.39868	8.1
1419.42114	21.5
1420.66614	19.7
1423.35022	8.9
1424.05432	18.5
1426.39722	108.7
1427.59314	99.5
1436.47839	180.0
1437.71948	180.1
1438.53162	68.5
1439.70361	30.5
1441.77405	9.4
1447.57043	7.1
1453.84460	4.3
1454.74719	24.4
1455.81372	32.9
1457.54028	16.9
1459.08997	16.9
1461.85095	22.0
1463.55774	64.6
1470.22595	25.5
1475.84192	5.3
1477.05273	61.4
1479.85669	55.9
1480.64978	7.5
1481.80969	39.8
1488.65784	15.5
1494.83142	27.3
1496.85376	48.3
1497.48352	28.6
1498.40369	14.6
1499.02368	21.6
1499.64587	22.4
1505.55054	66.1
1506.27722	8.0
1512.47644	19.0
1520.36426	5.3
1521.61621	7.1
1522.46069	18.7
1523.80322	96.0
1524.72900	78.8
1525.80151	7.6
1526.82385	17.8
1533.41833	14.5
1535.30945	34.0
1536.73987	30.2
1537.69934	13.6
1551.44128	7.1
1553.92432	21.8
1555.64197	5.7
1560.96863	8.5
1562.33459	45.1
1565.60229	12.9
1571.01257	25.3
1573.52991	28.3
1576.69678	31.9
1577.35657	28.1
1578.51184	34.7
1580.05823	12.2
1580.72241	9.9
1592.02393	17.4
1594.64941	281.3
1595.63757	127.8
1596.87146	85.1
1597.97742	22.5
1600.25525	19.2
1610.59290	8.1
1611.52795	12.7
1626.81616	6.2
1627.66772	76.8
1628.92297	36.5
1631.84607	12.7
1633.69360	17.9
1634.67786	18.8
1638.68054	9.9
1641.78821	12.7
1649.05530	18.9
1657.73071	11.0
1676.92444	19.7
1683.58875	36.5
1685.51404	7.2
1693.56995	49.4
1694.97009	21.1
1708.78210	8.1
1709.83826	76.5
1717.46912	11.9
1727.20837	21.0
1755.84436	15.5
1756.51917	4.8
1764.61414	16.0
1771.79858	23.8
1773.96362	14.9
1780.42444	13.1
1782.70813	24.1
1788.55627	12.6
1791.13147	56.8
1792.62097	21.1
1796.66907	128.4
1797.84949	61.6
1808.70483	63.8
1826.96753	21.4
1863.76294	16.0
1864.41150	34.7
1876.46606	82.0
1893.33728	40.6
1893.94849	5.7
1894.84631	16.4
1910.75452	173.9
1911.76355	125.3
1913.00745	116.0
