# Supplementary material for: Phosphoproteomic Analysis of Platelets Activated by Pro-Thrombotic Oxidized Phospholipids and Thrombin
Source: PLoS One. 2014 Jan 6;9(1):e84488. doi: 10.1371/journal.pone.0084488 (PMC3882224; doi:10.1371/journal.pone.0084488)
Supplement: Annotated Spectra S5 — (ZIP) [file pone.0084488.s008.zip › TGSGGPGNHPHGPDASAEGLNPYGLVAPR_-25_2_74569.txt]

m/z	i	matches
272.24112	69.4
278.33963	14.8
284.27124	8.8
285.08377	15.0
292.52094	5.9
297.25534	11.2
300.23547	10.7
303.42648	7.3
307.11212	8.7
309.44272	11.0
314.17535	2.7
315.18359	5.2
318.25034	27.7
324.58063	3.8
325.20575	10.6
326.32275	16.3
332.32837	3.5
336.94482	9.3
340.32071	2.1
341.40186	22.0
342.23532	27.7
343.33133	111.4
344.27295	64.1
351.15579	11.8
354.01093	32.8
354.63367	6.3
359.91766	3.7
364.16324	2.8
369.20929	9.7
373.41135	6.6
377.00235	6.9
380.75806	3.5
383.26602	5.6
390.51776	4.0
391.83752	6.6
394.06500	5.1
396.21869	19.1
398.17950	34.6
399.02414	6.4
406.32416	3.8
407.35278	6.8
411.19659	18.3
412.43280	9.0
413.87622	20.9
415.18921	29.8
417.39911	78.4
422.51917	8.0
424.37714	7.3
428.38721	29.7
429.56470	8.1
430.83942	5.9
431.56238	17.2
434.72247	21.8
435.35516	2.0
437.16187	9.8
438.35803	5.2
439.33929	6.8
440.23700	5.0
441.29266	17.3
442.44916	54.5
447.93427	8.0
452.04999	6.4
454.53595	2.1
456.85602	5.6
461.59003	2.5
467.45721	6.0
476.97620	123.1
477.91345	42.7
479.10754	33.6
480.33545	2.6
481.32233	27.8
482.19745	18.8
483.39722	22.9
484.25854	10.3
485.93542	24.1
487.85492	2.3
491.50647	8.6
493.36438	26.9
495.24316	10.9
496.25977	19.1
498.29919	6.8
500.37347	4.7
501.76440	12.7
502.52454	9.5
503.58282	4.3
504.31866	25.1
511.15747	107.3
512.28094	9.9
513.53656	26.1
515.07526	25.8
517.51941	3.3
521.22217	14.1
522.17487	4.0
524.23193	13.9
525.32050	39.9
527.36365	13.7
528.51526	31.6
529.32416	11.3
530.47565	8.0
531.39209	5.0
534.14447	60.9
535.14764	4.0
536.19031	32.7
538.00348	41.7
540.40137	7.6
543.51355	45.9
545.27740	29.7
546.41187	5.0
547.33026	35.0
548.17194	69.5
549.48022	29.5
551.27063	6.9
552.82916	24.7
553.47607	58.0
554.38464	19.4
555.28955	46.6
555.96643	24.9
557.24756	21.5
562.15765	6.1
564.08185	4.3
565.23920	14.2
567.39343	22.2
568.25519	23.0
571.69275	36.9
572.41559	13.2
575.32214	7.8
576.64020	26.8
578.43536	20.4
580.33405	10.3
582.47656	81.4
583.16437	12.8
586.18610	64.3
590.17517	20.6
590.94965	39.8
592.69586	13.3
594.44910	28.1
595.32526	19.9
598.94397	9.5
600.10120	5.4
601.03094	12.1
602.58966	20.4
604.43652	21.1
607.55194	22.9
608.87268	31.6
610.16803	60.3
612.42023	191.4
613.36896	60.7
614.05756	20.6
615.19836	11.2
617.47931	41.7
619.75098	16.8
620.78693	3.4
622.08020	3.7
623.24481	11.0
625.88049	111.8
626.80475	109.1
627.46771	4.1
628.61224	36.8
635.03320	342.8	b (14) (2+), y (19) (3+)-P, y (12) (2+)-P
635.84912	61.7
637.82013	14.9
640.27271	32.7
641.29437	4.2
643.24207	32.7
645.55719	29.1
647.31122	7.9
648.42291	40.1
649.58289	12.0
651.55817	14.8
653.76886	38.8
654.51904	24.1
656.04865	12.5
657.62958	8.2
659.39142	28.4
661.90369	65.9
662.57013	12.9
666.04840	3.4
669.41022	9.5
670.65619	226.2
671.37579	16.5
678.32928	17.8
679.62360	35.3
681.49176	94.5
682.46014	34.2
683.07178	22.3
684.07471	14.1
685.49182	5.2
687.23798	33.2
690.47662	5.2
691.44604	38.8
694.13110	16.4
695.87866	34.4
696.99664	44.9
697.75446	39.5
698.35632	10.0
702.56207	27.2
704.79797	71.3
705.72534	24.2
706.36469	24.0
708.38446	19.5
709.21576	9.8
710.54608	41.6
711.62750	31.6
714.18994	208.3
715.86182	16.6
716.99200	16.5
717.80511	38.2
719.69293	51.8
721.41449	60.5
722.62726	38.3
724.16003	3.6
726.26227	33.6
728.45282	11.5
729.33875	22.0
730.31390	58.5
731.58685	36.3
732.20618	21.7
734.23907	3.2
735.34125	87.0
737.31134	45.5
739.18005	22.2
740.39325	113.3
741.17487	110.8
742.12714	26.4
743.09674	22.7
744.00421	8.6
745.30811	26.3
746.08051	30.6
747.29980	54.1
748.32935	26.2
749.34625	179.5
750.34961	98.1
751.05981	17.4
752.25873	8.6
752.87555	7.5
753.51971	12.1
754.89911	38.4
757.49542	55.5
758.88812	28.8
760.19910	50.7
761.14124	17.1
762.63428	13.0
763.38373	88.2
764.78271	115.7
765.49640	350.6	b (9) (1+)
766.43536	125.1
767.42523	102.7
768.26160	10.4
769.24475	45.5
772.49152	14.1
773.25232	13.9
774.48840	11.4
775.46857	29.3
776.70367	163.2
777.81323	87.1
779.31274	35.7
780.41821	12.5
781.85327	16.6
783.31732	2.3
785.48718	84.5
786.59637	21.1
788.02600	25.4
788.93549	10.4
789.57147	53.6
790.66431	7.6
791.95355	98.3
792.77167	4.9
793.97913	8.6
794.58978	12.0
795.25140	9.5
796.31500	106.0
797.05865	79.5
798.10840	64.2
799.83942	88.5
800.51947	28.5
801.59308	9.6
803.14038	72.2
804.90643	200.7
805.58881	350.1	b (18) (2+)-NH3, b (18) (2+)-H2O
806.78436	115.8
808.25934	33.7
810.57013	80.9
811.37848	22.0
812.53497	20.8
813.83966	820.5	b (18) (2+)
814.60089	336.0	y (25) (3+)-H2O-P
815.47650	31.7
816.33124	60.0
817.48895	64.1
818.40924	42.3
820.08649	85.8
820.95319	12.3
821.93500	8.8
822.81696	46.3
824.06592	53.7
824.94666	68.0
826.25934	58.2
826.96368	18.6
827.57874	17.6
828.43549	8.5
829.45599	40.9
830.86914	83.2
831.95026	72.4
833.64410	340.6	b (19) (2+)-H2O, b (19) (2+)-NH3, y (26) (3+)-H2O-P
834.31964	72.0
834.98444	80.6
836.46069	92.6
837.45349	33.1
838.07220	15.8
838.89398	49.1
840.13812	57.4
841.80621	161.9
842.58484	299.4
843.31543	51.7
844.21698	68.0
845.29480	87.3
846.52502	32.7
847.21527	25.9
848.56293	114.7
849.39154	23.8
850.24634	74.3
851.25287	60.5
852.41315	59.0
853.51221	66.4
854.51666	442.8	y (8) (1+)-P, y (25) (3+), y (17) (2+)-P
855.55792	146.7
856.56677	149.5
857.61029	15.8
859.54871	29.8
862.32135	127.1
863.13464	198.3
864.13947	127.6
864.77716	34.2
865.56805	91.7
866.61426	37.9
867.47131	77.6
868.16669	131.2
868.99670	112.9
870.08228	104.6
870.97241	16.8
872.44757	279.3
873.41168	472.2	y (26) (3+)
874.38080	169.1
875.63568	68.9
876.75110	97.0
877.84003	113.7
879.18561	32.6
879.91821	8.9
881.43561	174.4
882.25781	172.2
883.14435	122.4
884.83185	209.8
885.62616	265.9
886.46472	98.2
887.06549	5.1
888.23883	166.6
889.49945	313.3
890.58673	775.5	b (20) (2+)-NH3, b (20) (2+)-H2O, b (28) (3+)-H2O, b (28) (3+)-NH3
891.42474	299.4
892.64636	16.4
894.38202	165.4
895.94781	259.6
897.10938	957.4	y (27) (3+)-NH3, b (28) (3+)
897.96417	306.1
899.15033	1908.0	b (20) (2+)
900.16785	524.1
901.32501	131.8
902.48749	204.7
903.46973	94.9
904.77252	459.9
906.09302	6187.0
906.99933	1072.9
907.97577	68.6
908.70074	33.9
909.32764	204.2
910.22980	91.8
911.20660	176.7
912.34863	68.3
913.43689	31.1
914.81067	97.6
915.98975	338.5	[M+3H] (3+)-NH3-P, [M+3H] (3+)-H2O-P, y (28) (3+)-NH3
916.72217	280.4
917.34198	366.1
918.28351	95.2
919.83453	183.4
921.04602	250.9
922.16821	931.7	[M+3H] (3+)-P
922.84491	631.3	y (18) (2+)-H2O
923.97974	99.1
925.14398	310.1
926.22345	127.9
926.94684	38.4
928.41730	232.1
929.16565	85.9
929.90576	184.2
931.04248	116.4
932.10138	135.1
933.23932	311.8
934.50177	616.7
935.41315	155.4
936.37695	270.8
937.18353	563.2
938.15717	804.6
939.14594	588.8
940.48553	196.6
941.66064	305.1
942.33087	156.3
943.31885	802.5	y (19) (2+)-H2O-P, y (19) (2+)-NH3-P, [M+3H] (3+)-NH3-H2O
944.28784	183.9
944.89740	23.5
945.86938	224.4
946.90216	38.7
949.12994	27.0
956.05664	11.8
963.92657	27.0
966.24585	6.7
967.21118	8.2
969.44092	5.2
971.15289	2.6
972.04742	8.9
977.66412	49.9
978.38403	13.5
979.56757	28.1
981.56195	53.1
982.29010	85.6
983.26178	56.1
984.36847	36.3
986.52277	14.0
987.37335	66.9
989.38605	52.5
991.04254	11.6
994.23096	18.6
995.99408	25.0
996.98706	27.3
999.28711	179.7
999.95367	57.4
1000.55957	179.3
1001.44043	107.7
1002.35162	36.8
1003.02344	2.8
1005.47168	9.0
1006.67560	43.5
1008.55029	50.8
1009.49042	19.5
1010.45605	12.3
1013.51276	26.6
1023.27417	8.2
1024.39038	13.8
1025.39929	3.0
1026.57825	8.3
1028.58276	8.9
1029.54956	24.1
1031.25061	14.2
1032.07947	46.5
1032.77051	5.8
1033.53711	45.1
1034.44421	17.3
1037.93250	10.7
1038.65649	6.8
1039.42480	58.5
1041.46057	119.5
1042.45630	17.2
1045.86694	28.3
1046.90613	11.0
1048.78516	30.0
1049.66370	461.6	y (9) (1+)-NH3, y (20) (2+)
1050.64795	63.6
1051.59827	82.8
1052.72083	6.8
1055.32068	14.6
1056.28442	57.6
1057.35449	13.5
1058.19189	5.0
1058.82410	39.9
1059.48254	33.3
1060.51709	10.2
1061.33594	4.7
1064.54517	25.7
1066.52258	879.5	y (9) (1+)
1067.44165	354.6	b (23) (2+)-H2O-P
1068.62524	161.7
1069.76465	51.9
1072.42749	5.5
1076.19446	4.9
1077.31934	19.0
1078.14697	62.5
1080.47607	72.8
1082.00464	63.2
1083.45349	12.7
1084.86279	37.3
1086.12476	89.0
1087.67297	3.8
1090.08569	21.8
1091.25330	100.0
1091.92798	1.1
1094.60547	8.0
1096.50757	12.5
1097.61292	14.2
1099.60791	5.0
1100.97119	38.4
1103.41138	41.5
1104.52649	26.1
1106.17297	21.2
1108.82666	57.8
1110.25500	36.3
1111.05444	16.8
1113.49536	9.9
1114.92847	8.6
1118.36133	22.3
1119.35522	29.5
1120.31653	22.4
1121.81592	64.2
1123.55237	6.6
1125.61072	113.4
1126.82373	87.5
1127.49890	14.4
1128.42126	38.7
1129.25195	15.0
1130.70605	22.5
1132.74634	97.5
1133.51404	8.5
1136.15149	67.9
1136.85352	5.9
1137.47729	10.5
1138.69067	12.8
1139.40784	2.6
1140.22083	14.0
1141.19385	30.5
1141.87817	5.4
1143.11292	28.5
1146.31677	231.6
1147.50977	54.3
1148.26416	34.7
1150.14075	6.9
1150.94617	11.3
1152.84448	6.2
1153.46204	13.5
1154.82690	71.1
1156.51343	23.9
1157.58386	8.2
1158.41028	41.4
1159.21326	56.4
1160.25562	7.9
1161.07776	24.5
1162.84985	108.3
1163.99768	35.4
1165.28662	15.4
1167.25537	12.7
1167.88184	7.1
1169.26563	8.6
1170.45361	35.1
1171.32361	7.1
1172.67920	50.5
1173.54077	25.6
1174.27026	3.0
1175.03931	38.8
1176.05347	17.1
1176.76453	10.0
1178.49170	2.1
1179.62695	38.4
1180.54077	47.9
1181.43542	88.6
1182.45911	4.2
1183.57056	11.0
1184.30066	7.3
1185.07495	7.3
1189.46851	13.1
1190.71130	3.4
1194.66943	20.9
1196.49927	58.3
1198.48328	51.9
1202.38354	27.5
1203.65747	82.4
1205.54041	3.5
1206.78088	11.6
1207.97583	17.9
1208.64941	11.6
1211.33984	145.8
1212.05811	58.8
1213.46753	64.8
1214.60449	51.5
1215.57397	90.9
1218.73181	19.6
1220.05896	11.2
1224.55042	10.4
1227.29248	32.8
1228.41699	12.2
1229.19104	10.9
1230.59131	23.2
1231.53162	25.0
1232.79419	2.6
1233.85474	40.8
1236.48816	333.3	y (11) (1+)
1237.67322	163.2
1238.83154	101.0
1242.25269	8.1
1243.26221	105.5
1244.03931	25.7
1246.30188	97.4
1247.39685	85.1
1248.29285	83.5
1249.60474	25.3
1250.81067	26.8
1251.41919	39.0
1252.23669	271.1
1253.23901	121.6
1254.12427	7.6
1254.88416	16.7
1256.06274	14.5
1257.34705	12.0
1259.18127	15.5
1260.47559	264.6
1261.42236	477.4
1262.32446	27.0
1263.00732	37.4
1263.87146	12.0
1264.73267	17.2
1265.59595	43.8
1268.65771	303.6
1269.74536	105.6
1270.79309	21.1
1272.62585	29.8
1274.94397	5.3
1277.68762	20.5
1278.59265	71.0
1279.81006	38.5
1280.91907	46.5
1281.57410	19.1
1282.29639	4.8
1283.51514	81.2
1284.59583	47.7
1285.42542	20.9
1286.99670	39.3
1287.74414	73.5
1288.76135	83.3
1291.60022	11.6
1293.72351	5.9
1296.33423	333.3	b (28) (2+)-P, b (27) (2+)
1296.95520	189.2
1297.96521	17.2
1298.65393	18.0
1300.26636	16.6
1300.98206	11.9
1303.02185	26.6
1305.83423	5.2
1307.72266	32.8
1308.37439	5.8
1309.21338	15.0
1309.83813	12.2
1311.15088	50.4
1311.76819	6.8
1312.84143	7.4
1316.69080	9.7
1318.45081	3.3
1322.21472	16.6
1323.76257	23.3
1325.46204	20.3
1326.61804	46.4
1327.61096	51.3
1328.65161	34.0
1329.65564	11.1
1336.18518	19.7
1338.49329	10.6
1339.41187	85.8
1340.13489	5.0
1340.94116	22.9
1341.76465	42.7
1344.44714	104.7
1345.65759	99.9
1346.60315	3.7
1347.43457	131.3
1348.59167	49.1
1349.41711	11.1
1350.22559	28.3
1351.55237	14.9
1353.38269	6.2
1354.84875	4.0
1357.69617	18.5
1359.41760	35.0
1360.61707	9.7
1361.68713	2.6
1362.61621	22.5
1364.41187	2.6
1365.86621	17.3
1366.50500	70.6
1367.37451	10.9
1368.36255	15.9
1370.56970	15.0
1371.52087	10.5
1373.53333	3.9
1375.77881	10.2
1376.72168	12.4
1378.60718	7.3
1382.48669	4.7
1387.81885	23.7
1395.58362	6.9
1397.33459	27.1
1398.22278	21.1
1401.45715	9.2
1404.56311	41.0
1405.78528	15.7
1408.50305	8.6
1409.51624	4.7
1410.18457	21.6
1411.89734	3.7
1419.27783	10.1
1424.29822	2.1
1426.55908	66.9
1427.61279	7.0
1428.61975	26.1
1436.18982	59.0
1437.47583	85.0
1438.46899	31.0
1440.06873	6.4
1444.42639	5.9
1445.66956	32.8
1450.37854	9.4
1454.71362	19.6
1457.61877	6.8
1464.83813	5.7
1466.57104	16.7
1469.87488	3.2
1475.02197	29.7
1476.85352	16.6
1478.95801	9.9
1479.94226	7.0
1481.48352	12.3
1482.67444	14.5
1484.54932	16.4
1488.25476	13.5
1492.03430	9.9
1497.65588	81.8
1501.47034	9.9
1506.45935	5.3
1507.71008	4.8
1521.35010	11.3
1523.79651	81.6
1524.68127	19.2
1525.40247	3.7
1533.80676	13.4
1535.54773	23.3
1540.05847	31.8
1546.50220	2.6
1551.59961	6.2
1552.28589	7.0
1554.68201	17.7
1573.07629	29.3
1573.95251	2.6
1575.67615	6.4
1576.87451	59.7
1577.81616	19.8
1578.57642	26.5
1582.60242	6.2
1594.64038	135.8
1595.62598	55.2
1596.80115	24.0
1598.97913	6.6
1601.20227	3.3
1606.75476	10.0
1608.53540	4.0
1613.55896	6.3
1620.36157	5.8
1626.70142	11.4
1627.69373	25.4
1628.60315	59.8
1629.41345	24.9
1631.08533	14.6
1641.48169	10.9
1642.55798	13.5
1649.74341	8.0
1652.13794	11.8
1659.11755	20.3
1666.77026	11.8
1667.58411	6.2
1672.99731	3.8
1675.90552	19.3
1676.53748	3.9
1678.29614	10.0
1683.60828	14.0
1684.79321	15.0
1692.91577	6.2
1706.22351	8.6
1717.67896	9.0
1721.92212	17.8
1730.43616	5.8
1746.25574	13.9
1755.71790	10.9
1756.60181	16.7
1761.99377	6.2
1765.33020	4.5
1770.34839	11.6
1772.01941	5.7
1774.53735	7.5
1780.37439	5.9
1792.03308	6.3
1796.90417	57.8
1797.83044	37.6
1826.88745	12.6
1827.89465	15.3
1830.82898	3.0
1864.16772	11.3
1864.78455	2.5
1878.65027	8.4
1879.74304	10.4
1892.96130	21.9
1894.32898	3.8
1895.41956	8.3
1896.05945	5.9
1910.74377	25.6
1911.82703	61.5
1912.68823	12.3
1966.07385	2.9
1967.42200	2.8
1985.77600	3.7
1993.89539	12.7
