# Supplementary material for: Phosphoproteomic Analysis of Platelets Activated by Pro-Thrombotic Oxidized Phospholipids and Thrombin
Source: PLoS One. 2014 Jan 6;9(1):e84488. doi: 10.1371/journal.pone.0084488 (PMC3882224; doi:10.1371/journal.pone.0084488)
Supplement: Annotated Spectra S5 — (ZIP) [file pone.0084488.s008.zip › TGSYGALAEITASK_-8_2_89650.txt]

m/z	i	matches
210.90720	22.1
216.21729	66.6
225.64212	28.8
228.21573	99.3
229.05421	45.6
232.04465	20.4
232.85040	66.6
234.21808	199.6
235.20499	41.7
246.43268	36.8
249.22131	33.4
251.05647	15.9
256.21286	10.4
259.12787	21.0
260.17975	20.3
264.59821	7.3
265.24640	41.7
267.15710	13.4
268.21057	16.1
269.26929	16.6
270.22131	25.8
271.08655	18.2
271.99310	63.3
273.06686	13.3
275.24628	12.7
276.29813	28.8
277.31424	14.8
278.23553	20.0
285.26617	29.4
286.21518	87.3
287.38745	27.4
289.04352	7.5
290.08972	110.1
290.92410	20.6
294.21765	11.0
296.22235	5.5
297.99469	22.7
301.17841	28.8
302.32291	67.8
303.37524	34.1
304.18027	29.2
305.24298	505.8
306.82977	24.1
308.52301	92.3
309.12949	45.2
310.11566	34.3
311.20038	148.8
313.35492	16.6
314.14764	42.0
315.29971	18.4
318.20709	54.2
319.01233	16.6
319.97275	66.7
322.41412	17.8
325.51468	26.4
326.40656	108.6
327.11932	7.9
328.19977	41.5
329.00952	12.3
330.21191	20.5
331.10751	34.4
332.09534	32.9
336.40472	82.3
338.89587	70.5
341.24823	37.1
342.10809	63.8
343.67853	28.2
345.27078	52.7
346.09601	137.1
346.69696	11.9
347.48013	52.7
350.52356	21.7
351.35355	7.3
351.99673	45.3
352.89124	93.2
354.56830	51.8
355.32477	56.7
356.25275	36.0
357.21539	4.9
359.19031	158.9
360.53729	22.0
361.44281	61.6
362.28821	118.4
363.11475	288.3
364.18823	57.9
365.99377	8.0
367.00372	17.0
369.31012	27.6
370.14105	70.8
371.23682	38.0
372.27008	96.6
373.25189	65.7
375.99860	65.1
377.01855	64.6
379.16907	7.3
381.09161	20.0
382.09155	27.1
383.23627	6.7
384.37854	40.0
386.96649	54.6
388.32037	236.0
390.50354	48.9
391.14258	489.7
392.17285	109.0
393.25061	57.7
394.47333	40.7
397.10052	21.3
398.37372	30.4
399.37921	22.4
400.39130	50.1
401.12915	6.7
402.25159	39.6
405.00354	79.9
406.24969	1426.6	y (4) (1+)
407.24060	168.8
408.29303	32.7
409.45288	8.6
410.77600	13.1
411.41443	18.9
413.39185	15.5
414.37793	35.9
415.37476	38.8
416.41510	104.6
418.51953	16.3
420.12213	9.4
422.21234	27.8
424.24231	14.0
425.29089	29.6
426.12213	97.7
427.33539	26.1
428.27014	30.9
429.24939	38.0
430.51532	245.3
432.08960	110.5
433.10034	114.0
434.31750	65.6
435.92175	51.6
438.26581	27.0
439.16583	28.9
440.76703	78.3
442.04346	142.0
443.43121	45.0
444.10522	17.4
445.41174	136.8
446.28430	6.7
447.45398	90.6
448.31598	551.9
449.14246	85.1
450.89740	40.1
455.14563	219.6
457.04651	72.9
457.75110	33.5
459.21997	68.3
460.97937	102.2
463.34680	14.1
465.21460	49.3
466.18433	57.8
468.23230	189.1
469.28857	30.2
471.48053	25.8
472.22711	51.7
473.32733	26.5
474.31433	222.2
475.35419	148.0
476.33331	38.5
477.45825	5.6
480.04346	71.9
481.11768	47.3
482.78448	126.6
483.50098	19.7
484.22845	97.4
485.28870	86.8
486.14276	66.3
487.23608	67.4
488.26605	56.9
489.06299	14.2
491.13885	155.7
492.23810	17.7
493.18140	21.5
497.08508	37.3
497.90430	56.9
498.98254	15.1
501.35968	392.4
502.25446	121.6
503.32385	105.9
504.32117	30.0
505.01660	54.8
505.94965	52.1
506.55518	37.6
507.30896	24.8
508.38605	89.7
509.22968	92.7
510.26776	90.8
511.41620	152.9
513.66852	76.0
514.30182	32.3
516.32727	161.0
517.58502	75.2
519.23712	3062.2	y (5) (1+), b (6) (1+)-P
520.20142	500.2
521.26868	112.8
523.77942	37.1
524.74030	20.9
527.68146	102.9
528.91888	70.5
531.37610	92.8
532.27191	61.6
537.31647	104.2
538.03156	100.6
539.66302	128.8
540.36084	47.9
543.42407	19.5
544.08429	12.6
545.23175	252.5
546.65826	6.9
547.49280	33.4
550.35114	26.6
551.55347	159.6
553.13800	43.5
555.30511	270.7
556.44659	133.1
557.23639	38.9
557.92682	39.7
559.35193	91.3
560.67682	71.5
562.21869	81.1
563.14337	101.4
563.94293	15.6
565.29065	226.1
566.38110	86.2
567.88831	92.9
569.34448	128.7
571.73895	157.9
572.55664	22.7
573.40619	82.1
574.30475	77.0
575.34662	66.7
576.51166	112.4
577.16797	29.4
578.15460	107.8
579.41669	138.2
581.39581	88.5
583.57770	25.6
584.27167	47.0
585.57367	152.2
587.74249	554.7
588.98340	68.9
590.70453	159.4
591.53442	160.4
592.26874	80.5
593.19849	84.7
593.99377	7.9
595.62878	92.6
596.86890	2289.8	y (12) (2+)-P
597.49512	847.9
598.56915	51.8
599.40698	141.1
600.49170	126.5
601.51495	234.1
602.71796	106.9
604.24670	105.7
605.68036	101.9
606.81122	89.4
608.48065	192.0
609.70538	329.3
610.62042	68.2
611.73779	26.6
613.17670	175.9
614.22028	715.2
615.39655	244.7
616.42615	345.3
617.13507	153.8
618.29828	130.4
619.25635	105.5
620.46222	30.8
621.16522	97.2
622.07471	132.9
622.68848	4.5
623.86407	39.9
625.65442	364.6
626.42224	130.8
627.54755	330.4
628.32867	42.1
630.12885	161.6
630.99921	18.5
632.32928	2231.0	b (7) (1+)-P
633.29547	468.3
635.20111	192.4
635.97894	82.1
636.73755	143.9
637.53595	8.6
638.61224	90.1
639.36865	79.8
640.17657	235.6
642.90546	110.9
644.27216	96.0
644.97498	21.8
645.59363	324.2
646.76917	283.5
648.33148	1586.6	y (6) (1+)
649.20367	503.0
649.92572	169.2
650.53888	88.4
651.28802	32.2
651.98273	12.6
653.37933	398.7
654.04376	275.2
655.29340	290.5
656.26019	189.5
656.98822	30.6
658.07544	241.9
658.81403	214.5
659.69965	89.7
660.63043	124.5
661.57001	279.2
662.39392	292.1
663.39252	73.6
664.49506	55.9
665.62164	559.2
667.05536	2643.4	[M+2H] (2+)-H2O-P, [M+2H] (2+)-NH3-P
668.10895	567.9
669.71222	267.1
670.74902	119.6
672.21466	122.4
673.12225	228.8
674.60590	3234.8	y (13) (2+)
675.79480	16450.3	[M+2H] (2+)-P
676.51404	7283.0
677.95544	228.9
678.68506	186.4
679.84723	501.6
680.96692	229.3
681.77191	142.7
682.42328	103.7
683.49823	112.6
684.76410	1405.4	b (8) (1+)-H2O-P
685.48706	1015.0
686.52148	461.6
687.40424	219.2
688.79706	240.1
689.56287	246.4
690.89722	895.5
692.15558	1427.9
693.09186	673.8
694.58838	632.6
695.76788	510.8
697.37347	221.0
698.63422	147.1
699.31622	341.8
700.16193	247.1
701.40997	967.0	y (7) (1+)-H2O
702.19031	466.1
703.22394	1395.1	b (8) (1+)-P
704.13074	724.5
704.79132	348.7
705.71698	390.9
706.32123	449.2
707.18372	1172.0	[M+2H] (2+)-NH3-H2O
708.39178	249.8
709.43585	302.5
710.35638	72.9
711.21100	268.3
711.98248	838.0	b (7) (1+)-H2O
713.20123	493.5
714.63525	1383.6
715.63751	1723.4	[M+2H] (2+)-H2O, [M+2H] (2+)-NH3
716.48499	851.3
717.42780	66.5
726.05878	7.9
730.10266	94.3
731.20056	47.9
732.42981	30.3
735.76495	71.9
736.70349	48.5
737.68378	131.4
738.95398	11.0
740.51410	15.3
743.19745	65.9
744.34454	42.6
745.43463	4.9
746.14618	9.4
747.30994	109.8
748.71100	97.2
750.07501	26.9
751.29828	65.2
753.42188	68.4
754.76062	22.7
756.83533	41.0
757.45587	88.1
758.40680	15.8
760.15436	129.1
761.42413	94.9
762.23688	22.5
763.12579	87.3
765.09235	212.0
765.95514	121.0
766.75653	106.4
768.08093	588.9
768.89026	226.7
769.93524	95.4
770.59949	37.5
771.25952	48.2
772.90869	107.7
773.91473	71.5
775.21320	74.7
775.98029	62.3
777.16217	480.5
778.16156	30.9
780.12701	20.4
783.35297	159.0
784.40784	57.8
786.20624	46.3
787.26971	122.5
788.38910	15.4
790.08673	51.6
790.93848	16.8
791.74017	51.2
792.42523	36.8
793.37897	30.3
795.65265	10.1
796.49725	6.1
797.57703	8.0
798.19794	20.5
800.05255	66.6
800.94025	40.8
801.59601	84.0
802.30267	74.9
803.64728	62.1
804.31091	38.7
805.37079	18.0
806.25702	85.8
807.08563	6.1
808.67657	131.6
809.45294	33.3
810.87213	192.2
811.99506	149.9
813.97534	153.9
814.87335	127.2
815.67426	82.3
816.62958	37.2
818.91187	278.6
819.97369	109.8
821.09906	87.6
821.92621	46.1
822.68951	39.4
824.40594	21.3
826.55688	274.8
827.44806	219.8
828.28009	185.2
829.29474	45.0
830.46051	101.8
832.34100	3109.7	b (9) (1+)-P, y (8) (1+)
833.39526	1091.9
834.92334	120.0
836.36102	142.3
837.26624	73.7
838.59454	56.5
839.52631	134.6
840.46759	6.1
842.32684	17.7
843.90430	115.5
845.35223	133.8
846.45697	126.2
847.68262	22.3
849.42010	33.3
851.08368	47.5
852.63800	13.5
853.34515	100.7
854.30560	32.7
857.52875	80.4
859.37488	24.7
860.33716	31.3
861.29193	38.3
862.35321	107.3
863.41132	71.6
864.59088	51.8
865.29254	39.5
866.50922	84.8
868.00806	125.2
868.82135	41.9
870.24933	162.2
871.50763	105.9
872.40680	53.3
874.26782	26.0
877.74261	60.1
879.39825	45.7
880.03412	39.7
881.27570	71.4
882.37451	43.5
883.36035	97.0
884.53290	72.3
885.21661	52.8
886.10791	37.7
887.86670	66.3
888.79169	37.6
890.23712	45.6
891.54218	32.7
892.64471	36.5
893.41632	45.9
894.59796	77.5
896.34564	17.8
897.21918	45.0
898.09479	72.7
899.38776	84.2
900.47998	26.8
901.55298	137.1
903.29810	745.0
904.34662	134.7
905.64307	70.4
906.72467	148.9
910.13873	17.4
911.21490	57.4
912.13623	70.9
914.07050	92.1
914.92157	76.6
917.26245	40.0
918.04181	6.1
919.09259	41.7
920.27863	18.0
921.60370	80.8
923.65326	69.9
925.65625	56.0
926.84137	47.5
927.55988	94.5
928.77411	90.8
929.68744	77.5
930.51587	62.1
931.41595	48.5
932.23578	15.8
933.19067	14.3
934.08368	68.2
935.37274	41.5
936.45679	79.6
937.17236	39.4
938.34894	55.1
939.16815	17.2
941.03265	122.4
942.64600	193.3
943.56989	24.7
945.29541	2158.6	b (10) (1+)-P
946.39795	732.9
948.39264	101.3
949.59442	100.7
950.45020	61.3
951.09521	47.4
952.21027	268.5
954.24713	43.4
955.78680	40.3
956.55029	42.7
958.29541	4.9
959.85352	305.9
960.46198	2061.2	y (10) (1+)
961.43683	649.1
962.70239	118.8
964.46234	31.5
966.44214	165.9
970.35907	191.0
971.26227	36.0
972.14093	38.7
973.36432	40.6
974.53925	56.8
975.41156	31.5
977.08099	131.9
978.42578	191.2
979.64355	138.0
980.81354	44.1
982.61920	56.7
983.67114	47.8
984.57294	8.4
986.41962	130.5
989.22290	11.1
990.53052	26.5
991.75739	243.9
993.49756	20.7
994.76953	38.6
995.44281	20.1
996.23486	5.5
997.75079	78.5
999.25726	54.2
1000.89630	165.9
1002.39948	126.6
1003.71045	134.8
1005.82318	84.3
1008.28339	57.5
1011.46442	176.5
1012.46240	65.7
1013.11328	15.5
1014.29834	95.3
1015.48584	21.0
1017.23517	42.8
1018.31396	21.4
1019.22089	26.9
1020.37811	18.5
1021.20123	11.2
1022.62573	56.4
1025.36316	29.2
1026.25964	97.4
1028.09521	248.6
1029.29993	144.6
1030.68591	22.4
1032.52380	51.1
1033.44897	15.6
1034.54126	33.7
1035.73450	72.1
1038.69971	68.3
1039.48560	15.8
1040.76404	49.7
1043.10913	195.0
1044.46045	212.0
1046.28467	397.2
1047.31653	149.4
1048.99719	34.4
1049.60889	5.9
1052.35376	68.5
1055.28442	59.8
1057.43506	70.7
1059.55029	72.3
1061.50024	30.7
1062.17590	14.9
1064.47253	97.1
1065.43811	23.0
1070.64551	28.0
1071.56299	8.1
1072.64038	10.3
1073.53528	50.9
1074.96448	11.6
1076.34668	30.4
1078.24390	20.2
1081.44995	13.1
1082.27734	9.2
1084.24719	34.7
1084.98340	21.4
1086.76563	31.1
1087.53809	16.0
1089.27087	95.1
1090.17871	24.0
1091.55762	205.3
1092.42310	38.3
1094.07251	17.6
1095.61218	6.7
1099.19629	83.6
1100.19702	125.3
1100.93286	18.0
1103.19263	13.7
1104.55371	15.8
1105.60754	148.2
1106.29443	42.2
1106.90625	10.2
1107.53223	12.5
1108.30029	20.2
1109.35742	67.9
1113.54504	51.4
1117.34351	175.0
1118.58240	146.0
1123.58008	824.4	y (11) (1+)
1124.58252	261.8
1126.06787	423.2
1127.11353	84.1
1128.13379	69.7
1131.35547	40.2
1132.23523	62.2
1133.06665	21.1
1136.49329	25.3
1137.37439	14.1
1138.54272	14.1
1144.39502	163.6
1146.91504	66.8
1147.53296	60.9
1152.13525	16.2
1152.95044	32.6
1160.70850	81.8
1161.46680	18.7
1165.83081	43.2
1170.28662	59.3
1174.53357	16.2
1177.21069	19.2
1178.30750	10.2
1184.47363	165.2
1186.45447	40.6
1192.52527	109.5
1193.94543	10.6
1196.40466	28.3
1197.10156	178.8
1197.94775	35.4
1199.17041	25.2
1200.14844	53.5
1201.33789	43.5
1202.41870	32.4
1203.77979	65.9
1204.48315	171.1
1205.43164	182.2
1215.34656	104.3
1216.57678	31.9
1217.32166	14.5
1217.97083	13.3
1219.25342	23.4
1220.43591	31.0
1226.84338	27.9
1229.48376	25.5
1232.51038	19.3
1239.54285	37.0
1240.62134	15.3
1245.60828	6.1
1247.43665	50.8
1248.22437	40.6
1248.85425	11.9
1251.53906	30.8
1253.39844	44.8
1255.18445	24.0
1256.13708	9.7
1261.92590	34.0
1267.67151	28.4
1272.23792	42.9
1273.39832	16.6
1274.01636	9.1
1275.13586	40.1
1275.78845	29.7
1282.47949	14.5
1284.26270	121.6
1285.33032	92.4
1287.65405	46.4
1288.37207	14.1
1290.47888	172.3
1291.48193	32.3
1301.12915	54.9
1302.33081	180.1
1303.35742	96.1
1306.22449	36.2
1308.05652	17.6
1308.93713	30.4
1312.38794	66.4
1313.74902	10.4
1317.34509	21.1
1323.13977	19.5
1330.41565	29.3
1360.17700	18.1
1375.47498	15.2
1405.90417	10.4
1411.51160	12.3
1412.49060	108.3
1418.39587	23.1
1434.95471	43.5
1436.51526	5.5
1443.22119	7.5
