# Supplementary material for: Phosphoproteomic Analysis of Platelets Activated by Pro-Thrombotic Oxidized Phospholipids and Thrombin
Source: PLoS One. 2014 Jan 6;9(1):e84488. doi: 10.1371/journal.pone.0084488 (PMC3882224; doi:10.1371/journal.pone.0084488)
Supplement: Annotated Spectra S5 — (ZIP) [file pone.0084488.s008.zip › TGSYGALAEITASK_-9_2_88753.txt]

m/z	i	matches
212.87715	10.6
215.18881	59.3
216.16789	83.3
222.00603	24.5
225.89223	48.4
227.43726	70.1
228.18359	266.9
229.11444	27.3
233.33841	41.9
234.10114	576.7
235.06915	82.4
238.75545	13.3
242.86679	55.0
244.10788	38.0
245.78897	5.4
247.30820	32.4
249.15906	8.6
250.08194	13.3
251.59256	127.0
257.20099	46.9
259.32050	38.1
261.30798	38.8
263.12747	10.0
266.16913	24.7
277.13699	14.1
279.10706	92.5
284.37674	32.0
285.92935	51.0
286.88492	32.1
288.40643	18.9
290.22787	205.5
294.98331	8.6
298.19556	13.3
300.20477	11.5
302.43622	18.1
303.17987	91.8
305.17548	602.7
306.28168	57.5
308.44702	84.2
309.39746	23.7
312.12875	19.8
313.19586	8.6
314.18985	14.1
316.12854	46.9
316.95538	29.7
319.09103	59.5
320.33398	42.2
323.90155	96.4
326.10370	165.9
327.04938	132.0
328.00513	139.7
329.07288	86.5
330.18182	22.0
333.13123	10.1
334.12457	37.6
337.51938	29.6
338.15469	33.5
339.31201	18.9
341.22232	44.9
341.95020	93.0
343.81964	28.4
345.07550	15.6
346.09064	116.1
349.27960	28.9
350.24597	35.2
351.27386	26.5
353.23196	62.2
354.04861	43.5
355.19580	226.4
357.14844	95.4
358.76703	106.4
359.54913	38.3
360.32227	42.2
361.11932	57.1
363.35388	209.9
364.44287	47.5
365.29492	18.5
366.04633	51.6
366.97113	18.1
370.07324	26.1
371.68140	18.9
373.12701	141.2
374.27887	42.3
375.20526	27.3
377.33606	106.0
379.19696	44.1
381.00256	38.5
381.81104	23.6
385.14087	6.2
387.24042	125.9
388.35999	220.4
389.91876	180.5
391.13672	678.4
392.21411	160.6
393.09882	27.1
397.13538	111.5
397.80908	37.4
401.20502	12.5
406.33868	2363.0	y (4) (1+)
407.37274	289.9
408.64142	15.7
409.33594	13.3
410.16870	76.4
411.19940	92.4
414.40686	51.9
415.12958	25.8
416.15411	98.2
417.14337	57.4
418.30841	117.1
419.41321	75.9
420.19098	18.1
421.38776	41.7
423.23193	25.0
424.66595	10.2
426.51166	75.6
429.01678	31.2
430.17267	182.9
431.18933	83.2
432.15729	48.7
439.44952	144.1
440.24579	52.0
441.05200	93.1
442.12280	86.6
443.03851	28.9
444.15491	20.3
445.49066	37.3
446.26184	29.9
447.06464	46.7
448.07056	1015.3	b (5) (1+)-P
449.09552	114.0
451.70288	136.7
455.17468	18.1
456.23230	20.3
457.59137	45.2
458.32275	55.7
459.26813	44.0
460.14429	67.1
461.13177	204.1
462.00824	49.6
463.87598	13.3
466.15234	54.7
467.30603	67.5
468.27661	144.3
469.27588	21.8
470.36292	17.0
472.69763	99.8
474.12268	388.7
475.19690	139.8
476.30115	45.4
477.18762	60.7
478.23926	48.0
481.47723	137.5
483.35840	69.6
484.35907	86.1
485.91095	191.2
487.50427	17.0
488.44171	51.0
489.28680	8.3
490.01581	47.0
491.94525	25.9
494.17346	22.8
495.36401	77.1
496.14496	31.4
496.88287	37.5
498.05444	16.5
501.17114	714.7
502.37762	68.1
503.41400	73.4
504.42651	142.3
505.39551	21.4
506.55084	62.9
508.25726	33.9
510.19232	112.0
511.21588	101.9
513.02063	32.1
513.84418	7.0
515.10242	47.8
516.54919	26.4
517.45996	34.3
518.65497	111.8
519.29089	4604.2	b (6) (1+)-P, y (5) (1+)
520.33026	1182.8
521.34357	136.3
524.87720	92.6
526.40613	69.1
527.28802	12.2
528.22455	83.0
529.00690	21.5
530.64667	171.4
531.35382	4.6
532.31952	61.6
533.64130	16.5
535.91815	185.2
536.99243	55.5
538.04486	101.1
539.34088	82.7
540.46051	56.4
541.09161	83.7
542.96118	117.3
545.21869	192.2
546.99579	238.5
547.88788	12.1
548.97766	61.5
549.72968	66.9
550.67554	22.8
551.52448	19.4
552.20020	14.6
552.92340	53.4
553.58417	50.2
555.25714	531.6
556.82703	124.1
558.48889	74.0
559.52161	120.7
560.38141	89.6
561.13690	88.5
562.40228	77.9
563.98242	93.4
565.26794	57.8
566.11102	164.0
566.86548	89.9
568.93628	146.6
569.87152	93.7
571.17578	19.0
572.14642	49.2
573.25946	225.1
574.74896	35.7
575.54089	199.1
576.29773	21.7
578.60370	223.7
579.48798	192.8
580.86920	110.7
582.08746	150.2
585.96692	123.7
587.55383	411.1
588.37622	282.1
589.62122	88.3
590.30219	16.6
591.11920	28.2
592.06232	83.2
592.93433	41.8
593.67236	202.2
594.91528	137.8
597.02100	4714.8	y (12) (2+)-P
597.77405	649.5
598.85889	397.2
599.65533	50.8
600.48279	115.8
601.08417	33.1
603.60614	122.4
604.30060	109.0
605.19739	131.8
607.16229	77.8
608.74432	78.1
609.95111	22.5
611.08673	171.2
611.84308	300.9
613.15363	117.4
614.18274	757.4	b (7) (1+)-H2O-P
615.28168	349.4
616.64154	244.3
617.44342	44.0
618.57135	94.9
619.34399	67.8
620.33112	11.0
620.95837	44.6
621.64905	43.5
622.47168	44.9
623.32611	158.2
624.24158	14.0
625.20087	210.8
626.28857	597.8
627.22986	96.4
628.46906	268.1
629.68231	104.7
630.55640	235.1
632.23279	2740.0	b (7) (1+)-P
633.30219	945.3
634.43756	93.5
635.15356	58.5
636.03113	112.7
638.04425	116.7
638.96735	65.1
640.25311	156.3
641.29535	45.6
642.66559	114.8
644.29852	201.3
645.55292	475.5
646.36322	320.5
647.67499	301.9
648.32709	1765.5	y (6) (1+)
649.34039	602.7
650.26123	454.2
651.60217	57.4
652.33136	67.1
653.73993	137.2
654.74255	537.6
655.60516	111.1
656.68622	31.6
657.91400	636.2
658.90558	356.4
659.89734	312.8
661.39551	271.6
662.08148	115.9
663.45972	89.6
665.55853	616.1
667.05518	1890.4	[M+2H] (2+)-H2O-P
668.02484	4050.5	[M+2H] (2+)-NH3-P
668.97418	237.6
670.01965	70.6
671.40558	182.9
672.30908	174.2
673.54797	151.9
675.69794	14966.0	[M+2H] (2+)-P
676.51672	13943.6
677.31171	1155.7
678.22070	347.7
679.23120	202.7
680.39960	478.1
681.19989	359.8
682.38873	167.4
683.30725	197.4
684.24078	42.3
685.49658	1168.0	b (8) (1+)-H2O-P
686.36481	587.7
687.45776	370.3
688.46039	44.6
689.15692	76.4
690.42175	112.3
691.48004	1174.0
692.43750	978.1
693.49805	537.6
694.78876	266.2
695.99396	435.7
696.90424	93.3
697.93109	345.8
698.85040	312.4
699.66193	130.2
700.60443	167.1
701.48639	689.0
702.70709	1500.2	y (7) (1+)-NH3
703.35565	1978.8	b (8) (1+)-P
704.41327	800.2
705.30499	359.2
706.62225	1057.2	[M+2H] (2+)-NH3-H2O
707.23187	776.4
708.11816	843.4
708.99561	298.7
710.34906	261.9
711.10046	61.9
712.24078	658.6
713.46155	856.5
714.16376	215.3
715.50854	2737.2
716.48474	3746.5	[M+2H] (2+)-NH3, [M+2H] (2+)-H2O
717.30768	103.4
719.08466	183.4
724.73712	7.8
727.08234	22.8
730.31799	105.9
733.20099	83.5
736.17120	57.9
737.17725	34.9
740.38788	22.8
741.27960	80.1
742.04645	89.6
743.08698	69.4
744.99219	56.0
746.25189	152.2
747.48773	84.5
748.25165	51.7
750.73480	49.5
752.11926	175.6
754.74274	140.2
756.15912	33.5
758.76337	153.5
759.78229	154.4
762.42474	39.0
763.75128	120.3
765.05219	100.5
766.22058	17.4
767.80377	64.5
768.70197	65.0
769.51617	13.0
770.59210	128.7
771.90381	127.4
773.28796	43.9
774.44824	37.3
775.37488	78.1
776.98114	18.4
778.45868	96.1
781.50519	46.9
783.40302	146.1
784.54150	83.9
785.83124	22.1
786.99701	344.3
787.89874	70.7
788.78485	41.5
792.37231	139.9
794.60858	13.1
797.05084	33.1
799.45551	76.5
800.91376	301.4
802.35248	25.6
803.44556	91.3
805.77704	9.4
807.53571	32.1
809.11456	252.3
810.09772	250.8
811.24640	16.5
813.18494	222.7
813.97473	178.5
815.17487	230.4
816.56873	66.6
819.48285	19.7
820.24951	54.7
821.48431	10.4
822.95001	35.6
824.99042	12.5
826.58282	78.1
827.33649	196.2
828.46161	131.7
829.16400	37.5
829.92529	26.0
832.36322	4037.1	y (8) (1+), b (9) (1+)-P
833.39844	1722.3
834.45917	444.2
835.46143	27.5
836.73584	149.3
839.42072	47.5
841.00104	223.0
842.06659	54.3
844.37463	53.2
845.40851	85.6
846.24274	27.6
848.20599	123.2
850.10870	43.2
850.81561	55.3
855.31964	93.2
855.98395	49.0
857.84375	94.1
859.29175	13.3
860.54993	75.1
861.44244	183.4
863.85138	43.9
864.84528	218.6
866.77618	271.2
867.52740	20.9
869.06549	22.2
870.20245	119.8
871.35675	129.1
872.48383	75.0
874.16724	26.8
875.15179	32.8
876.23370	112.3
877.27588	62.1
878.28589	98.1
879.36774	35.6
881.34204	146.7
882.30780	141.3
883.35425	103.3
884.98999	101.3
887.32837	142.2
888.46710	116.2
890.48413	67.2
893.82196	38.3
895.35083	20.2
897.30933	44.6
898.13324	180.4
899.11945	59.7
901.38397	107.0
903.39813	938.4	y (9) (1+)
904.43976	371.2
905.54327	209.9
907.86737	20.3
909.87262	81.6
910.48853	35.0
912.12653	104.6
913.40015	135.6
916.03857	122.4
917.15985	239.3
917.94781	56.7
919.24286	328.6
920.46783	157.7
923.11078	48.7
923.75470	33.1
925.46808	30.0
927.00665	213.4
927.70831	115.9
928.59985	90.6
930.04694	102.6
930.93243	190.3
931.58234	66.7
932.72552	120.1
934.39569	161.8
935.67114	27.6
937.51996	241.0
938.79474	72.7
940.46942	222.9
941.20551	56.2
942.52155	236.8
943.39868	119.1
944.25043	29.4
945.33936	2136.2	b (10) (1+)-P
946.44354	700.9
947.21411	174.3
948.08112	196.9
949.36816	486.7
950.17108	121.9
950.95160	24.9
952.22070	10.9
953.05682	62.8
953.97479	68.4
955.59857	28.1
958.36151	11.5
959.03705	62.8
960.36249	2630.8	y (10) (1+)
961.46045	1279.5
962.46289	283.3
965.05371	103.8
966.01904	148.7
967.25690	22.8
967.89551	50.8
971.33527	90.2
972.42377	47.1
973.29279	28.8
974.14746	108.8
975.33282	204.9
976.42358	11.0
978.18524	25.7
979.44476	29.2
980.52325	10.2
982.15039	44.2
984.87201	57.6
986.61993	164.6
987.24554	149.5
987.95502	52.6
990.84808	125.2
993.25287	45.8
994.26581	28.1
997.19720	22.6
998.25592	88.5
999.71906	99.7
1002.14862	201.4
1005.73901	242.8
1007.12036	8.6
1008.65698	10.2
1010.27838	173.6
1011.25970	263.9
1012.35883	52.9
1013.58685	42.0
1015.05585	132.2
1016.14496	58.2
1017.11847	20.5
1019.27777	55.1
1021.95654	14.1
1022.99713	30.3
1026.18774	32.1
1027.09155	42.3
1028.11719	169.9
1029.04810	138.5
1030.21167	45.1
1031.38062	100.9
1035.29163	79.7
1036.59912	67.6
1038.33887	41.8
1040.30396	49.4
1043.04614	365.6
1044.09827	162.5
1045.31201	32.0
1046.16345	602.0
1047.13208	254.8
1048.23438	141.3
1049.62817	74.3
1053.67786	23.6
1057.20874	17.3
1058.47266	25.9
1060.09937	91.5
1061.84253	93.4
1062.76355	34.4
1071.30872	14.9
1073.74792	78.1
1075.17529	98.4
1076.28625	17.8
1079.11157	48.6
1082.40747	8.6
1089.64917	25.2
1091.31934	143.3
1095.71826	11.0
1099.42480	139.4
1100.18823	63.7
1101.27051	46.1
1103.37378	115.7
1104.06616	54.3
1105.49585	24.8
1106.33533	28.4
1107.26001	34.9
1108.10693	28.1
1109.35486	29.9
1110.45471	21.0
1112.65747	38.0
1116.24109	44.3
1117.24402	125.0
1118.73218	271.5
1119.51672	38.4
1120.56409	27.9
1121.43750	33.7
1123.38782	571.4
1124.45728	515.5
1125.85779	457.5
1126.68054	12.1
1127.70959	124.0
1128.43286	66.8
1129.33081	75.3
1131.35962	46.0
1133.32214	46.4
1135.13770	22.8
1136.70679	61.3
1144.30774	228.0
1145.57507	122.7
1148.05676	28.6
1152.51440	41.6
1153.32092	40.8
1158.08789	29.1
1159.55566	76.6
1161.40112	15.7
1162.22266	29.8
1165.30066	15.6
1169.73315	10.9
1173.63379	57.2
1175.54639	14.9
1177.12549	14.9
1179.11121	82.6
1181.59424	19.7
1186.39722	110.2
1187.80896	27.8
1192.20972	303.4
1193.35107	21.8
1195.46582	29.6
1197.09351	246.8
1198.23157	116.6
1199.21130	69.6
1201.34424	20.2
1202.63818	62.8
1203.26990	77.7
1204.36475	161.4
1205.40820	166.0
1206.15405	59.2
1209.35693	14.6
1210.45789	59.9
1214.40515	61.6
1215.20129	209.6
1215.80481	20.2
1217.35046	74.2
1219.99109	11.0
1230.21790	13.3
1231.37439	47.0
1235.22168	62.8
1248.23132	10.8
1249.44580	11.5
1255.56934	24.7
1257.35315	75.8
1265.58240	76.4
1266.86987	54.2
1275.36475	21.8
1276.24646	37.4
1277.62146	75.7
1279.66663	41.7
1284.05249	40.9
1285.02478	52.7
1286.27954	30.5
1288.07385	66.0
1293.26135	13.3
1300.82617	45.7
1302.57166	135.1
1303.46350	156.9
1304.28857	82.8
1307.31750	23.6
1314.47266	80.6
1316.33606	97.2
1317.07068	26.6
1318.32141	98.1
1320.27136	58.4
1321.26538	16.3
1337.35632	16.3
1341.67932	14.7
1387.87549	20.4
1443.73108	98.1
