# Supplementary material for: Phosphoproteomic Analysis of Platelets Activated by Pro-Thrombotic Oxidized Phospholipids and Thrombin
Source: PLoS One. 2014 Jan 6;9(1):e84488. doi: 10.1371/journal.pone.0084488 (PMC3882224; doi:10.1371/journal.pone.0084488)
Supplement: Annotated Spectra S5 — (ZIP) [file pone.0084488.s008.zip › TGSYGALAEITASK_-12_2_85120.txt]

m/z	i	matches
212.04558	10.6
216.20079	44.8
217.36069	47.8
219.14005	10.6
221.34790	18.6
222.00211	13.9
226.09677	25.4
227.87212	44.9
231.11229	52.4
233.20770	17.1
234.27660	432.9
235.31619	111.8
240.27408	42.6
242.91870	33.2
243.95726	33.0
244.83234	15.5
245.72345	24.5
251.35056	16.8
252.13414	9.4
253.17236	80.3
256.44037	6.9
257.11710	59.5
262.05338	16.8
263.04633	7.7
265.10779	198.3
269.14771	33.3
269.82990	27.0
271.08331	34.9
272.23260	91.6
276.15591	13.8
277.23291	29.2
279.15744	25.8
284.06107	20.6
285.31702	25.8
287.20813	15.4
288.47647	49.1
290.01770	113.8
291.16190	33.0
292.41620	146.0
293.22366	79.7
298.18320	53.2
300.74847	25.3
302.27161	35.2
303.59772	36.6
305.16925	725.4
306.30206	120.4
308.30673	139.2
309.21304	243.3
309.97354	13.7
311.29340	39.7
312.30029	7.7
316.16367	17.6
317.39099	45.8
322.20056	58.5
326.04395	203.2
327.19177	40.7
328.37097	43.2
335.34857	52.5
336.22192	65.5
337.29092	36.4
338.42084	67.1
339.96088	8.6
342.38553	89.3
344.05624	14.3
345.47736	65.1
346.34650	113.2
347.17923	28.9
353.28668	162.5
353.96765	52.6
354.96625	56.7
356.28650	38.9
358.57867	101.4
359.68823	58.6
361.17902	300.4
363.13147	263.3
364.14990	38.6
369.02246	90.3
370.35962	47.5
371.17255	69.8
372.95020	86.4
375.08545	66.9
376.68188	20.3
377.46155	31.3
379.39124	86.0
380.55078	52.9
381.48840	24.5
382.96857	69.2
384.18860	28.0
385.07501	22.8
386.35577	49.7
388.33392	119.9
389.43719	12.0
391.12988	661.4
392.07050	83.8
393.54834	58.4
395.54071	16.6
397.19879	281.4
397.84686	6.9
400.06268	20.6
400.87244	58.5
402.16034	24.0
403.65735	45.0
406.30011	1752.0	y (4) (1+)
407.21796	271.5
408.30103	15.4
410.19958	25.2
411.37793	59.6
412.99982	56.6
416.46045	54.9
417.30200	90.2
418.08289	56.6
419.05780	43.2
421.35486	101.0
423.15063	60.8
424.00555	13.4
425.24835	42.3
426.34082	107.8
428.35785	48.0
429.74231	84.5
430.41907	129.0
431.65656	12.9
433.82135	32.9
435.49243	25.0
437.33807	33.4
439.27057	50.1
441.06152	239.5
442.14185	217.0
443.37170	106.3
444.44971	9.5
446.16125	66.1
446.98663	19.6
448.14624	957.4
449.31549	157.2
450.30548	36.6
451.00861	16.9
451.63165	26.1
453.46826	53.8
454.40430	81.9
455.76123	109.1
456.38446	14.4
457.19305	29.2
458.05261	10.1
459.20361	53.8
460.27234	72.0
462.06409	84.9
463.10303	119.3
464.40106	42.9
465.87360	11.5
466.59515	18.4
468.43091	75.8
469.24774	107.3
470.67749	168.4
472.28845	135.1
473.16339	12.4
474.83429	113.8
475.45972	275.3
476.27502	22.3
477.22974	86.4
477.86169	85.1
478.54224	44.9
480.70148	356.1
482.38025	177.5
483.89716	282.2
485.17090	117.3
486.24915	157.1
487.38684	26.9
489.41931	98.3
491.15875	66.9
495.15784	47.5
497.13879	48.3
499.47522	17.5
500.34509	102.3
501.28790	650.0
502.40088	175.7
503.42438	239.1
504.28497	126.7
505.52417	27.2
506.36127	20.6
507.38104	76.6
508.17548	97.8
510.00385	151.4
510.80151	63.4
512.20245	54.6
514.43475	45.4
516.25903	880.8
517.28003	433.4
519.25989	4097.1	b (6) (1+)-P, y (5) (1+)
520.39825	957.5
521.37958	39.4
524.11597	56.2
525.27576	20.6
527.36761	128.4
528.25580	261.0
529.32959	139.1
530.22589	55.5
530.99268	39.9
534.83020	46.8
535.76044	254.3
536.88745	331.8
537.89539	25.6
539.27301	43.4
540.30121	158.7
541.78522	156.2
543.05896	25.2
545.00067	192.8
545.97870	88.8
547.31964	60.5
549.31830	41.5
550.03448	32.0
551.73547	57.7
552.95367	102.5
553.77203	71.8
554.76044	224.9
555.42957	327.1
557.02948	218.1
558.61530	73.7
559.42560	54.0
561.25043	123.4
561.93201	157.2
562.62140	109.3
563.55701	25.8
564.86139	24.0
566.09125	57.5
567.26929	55.1
568.17023	67.8
569.26904	75.7
570.21246	120.7
571.38599	66.3
572.34875	103.7
573.65741	362.6
574.93011	171.7
576.01935	81.0
576.99408	51.3
578.39581	118.6
579.79419	145.6
580.55511	47.5
581.61243	112.6
583.67584	40.4
585.31879	105.3
586.41913	96.1
587.97406	241.8
589.07867	74.3
590.01746	287.0
591.06659	123.3
591.75055	117.4
592.39423	37.9
593.10126	211.2
594.75946	132.1
595.69000	68.9
597.06305	4574.3	y (12) (2+)-P
598.03937	175.4
599.06049	497.2
599.97833	189.7
601.20844	294.5
602.78101	226.6
603.73102	43.3
604.80353	195.2
605.44354	51.7
606.38641	26.9
607.44421	42.5
608.36847	58.8
609.36945	144.9
610.34473	86.1
611.45160	246.7
612.94916	58.3
614.22272	982.5
615.28937	1309.9	b (7) (1+)-NH3-P
616.48810	929.5
617.42401	180.5
618.68121	281.6
619.37054	111.3
620.37854	58.8
621.02588	112.3
622.25940	15.1
623.01410	54.1
623.63470	144.1
625.34399	263.1
626.39301	519.1
627.54590	274.7
628.61908	38.9
630.29913	340.7
631.02765	251.3
632.27612	3395.7	b (7) (1+)-P
633.36981	614.3
634.48505	160.0
635.25415	277.9
636.14288	302.4
637.36847	261.2
638.37079	244.2
639.15753	55.5
640.08472	74.5
641.05280	138.1
642.19696	67.6
643.22174	144.8
644.05939	39.3
645.54028	348.3
646.27832	222.8
646.94672	63.5
648.40009	2656.2	y (6) (1+)
649.41888	685.4
650.56873	112.3
651.57593	53.8
652.69061	67.1
653.61163	86.0
654.71625	440.9
656.25500	118.4
657.36798	111.8
658.47882	460.5
659.33966	92.4
660.24213	197.1
661.39172	380.0
662.25592	202.5
663.07635	76.9
664.07294	100.4
665.49237	649.4
666.80585	2348.1	[M+2H] (2+)-H2O-P
667.67432	3929.2	[M+2H] (2+)-NH3-P
668.79047	462.2
670.29498	76.3
671.24225	141.6
672.08746	153.4
672.82257	196.3
674.22174	2030.8	y (13) (2+)
675.32330	5656.7
676.17859	25692.4	[M+2H] (2+)-P
677.80780	623.9
679.08466	810.8
680.10620	507.5
681.13763	208.2
681.80469	254.1
682.53168	182.0
684.26483	367.0
685.30255	1428.5	b (8) (1+)-H2O-P
686.49384	308.5
687.41510	17.0
688.14984	172.9
688.79822	187.3
689.49677	69.8
690.42853	173.8
691.48773	1196.9
692.28326	1107.1
693.05481	283.1
694.01465	444.8
694.76483	348.1
695.81879	147.3
696.59406	182.1
697.75317	119.6
699.46228	272.6
701.53729	1590.4	y (7) (1+)-H2O
702.66632	834.4
703.34436	2767.9	b (8) (1+)-P
704.21210	770.5
704.83716	542.8
705.46783	806.1
706.53705	1553.7	[M+2H] (2+)-NH3-H2O
707.37439	875.5
708.08264	1037.7
709.22266	139.0
710.25995	363.4
711.70892	2461.6	b (7) (1+)-H2O
712.57239	922.0
713.39532	504.7
714.56378	1274.9
715.51190	1871.9
716.49188	2164.2	[M+2H] (2+)-H2O, [M+2H] (2+)-NH3
717.49139	67.7
719.28302	133.5
720.32220	50.4
729.61493	23.5
731.05316	158.3
735.71747	95.7
738.00818	122.9
739.41522	9.5
741.00763	123.7
741.91400	8.5
743.20227	110.8
744.21283	282.6
745.35468	151.8
746.26080	269.2
747.35504	127.2
748.30341	59.3
750.57684	24.6
752.55591	26.3
753.36169	58.6
754.59302	152.9
755.47961	258.0
756.37585	38.9
757.79767	183.8
758.62811	76.7
760.10065	262.6
761.37018	151.5
761.98199	50.0
763.05157	27.9
765.21832	63.4
766.40924	183.1
767.48090	669.5
768.46002	1971.4
769.43817	350.3
770.21783	219.9
771.55487	33.0
772.22760	28.3
773.40887	50.7
774.35162	30.9
775.40778	15.1
776.80151	705.0
777.64893	510.1
778.61139	309.3
779.52704	118.3
780.42828	35.1
781.57770	32.5
783.00403	8.6
783.72430	169.7
785.19019	96.7
786.39636	61.6
787.34113	230.3
789.25104	89.9
791.45941	71.5
792.82166	84.0
796.45038	48.3
797.28314	45.8
798.76880	59.0
799.85602	64.7
801.44135	84.6
802.29132	38.1
803.22058	23.2
803.96002	60.1
805.43353	52.9
806.13385	126.6
807.52386	75.6
808.13727	51.1
809.50342	332.6
810.38336	156.2
811.10803	83.2
812.38129	13.7
813.19550	130.4
814.33844	254.5
815.50397	690.5
816.36682	376.7
817.32886	96.5
818.05914	215.7
819.23425	516.3
820.03192	16.1
821.16028	138.2
822.12329	31.2
822.72424	18.9
825.47430	50.7
826.54803	1197.2
827.23212	1056.7
828.02313	253.4
829.55481	175.0
830.45746	27.7
832.31415	3773.5	b (9) (1+)-P, y (8) (1+)
833.34436	1725.1
834.09003	66.0
834.88580	15.1
835.70374	11.5
836.86206	86.9
838.26758	34.1
839.10303	46.5
841.08887	60.9
844.23547	41.8
845.78485	49.9
846.46307	11.4
847.29089	110.8
848.72046	52.7
850.52692	163.5
852.32556	149.5
853.18115	50.4
854.27692	51.9
854.92261	123.1
857.20294	31.2
858.53729	25.2
861.32361	104.2
864.58032	98.4
865.35461	42.5
867.11450	81.8
867.81299	58.7
869.21576	14.9
871.10010	86.4
872.53595	99.1
873.77222	89.9
874.54541	25.9
875.72681	155.0
878.03522	132.7
879.98383	173.6
880.70905	14.1
881.59668	41.0
883.46954	65.5
884.24127	23.9
885.49371	54.6
887.08990	242.8
888.26929	63.6
890.12653	106.8
891.11768	29.5
895.68365	153.5
897.49323	82.1
898.35358	221.8
898.95428	171.0
900.22382	94.1
901.33698	165.4
902.09686	20.3
903.33722	840.1
904.54840	259.4
906.93921	109.1
909.32050	13.0
910.19000	28.7
910.91180	41.5
912.28192	44.7
914.01123	206.4
914.79413	15.6
916.85059	131.0
917.76141	99.3
919.43726	186.4
920.07697	15.7
922.39795	227.6
926.17865	39.4
927.15179	93.5
928.27734	130.0
930.29962	259.6
931.39819	226.4
933.71478	24.3
934.65625	91.6
936.01440	66.3
938.45453	57.9
939.31055	69.2
940.33984	82.1
941.81079	114.0
943.25116	41.3
944.51239	182.4
945.36200	1664.0	b (10) (1+)-P
946.34497	515.1
947.27393	114.6
948.83624	219.1
949.63647	116.2
950.85297	91.4
951.51239	15.0
953.78143	123.5
954.53778	64.8
955.52563	83.8
957.88141	70.3
958.74017	282.5
960.37134	1641.0	y (10) (1+)
961.42603	1147.7
962.58246	149.7
963.48981	73.1
964.58246	62.9
966.37128	80.3
967.12958	15.7
968.72510	147.7
970.70184	88.8
971.40161	33.1
972.78290	6.9
974.73022	37.2
976.69135	24.4
977.48560	143.0
978.37646	99.2
979.39624	74.7
982.97150	104.1
984.16278	111.3
985.36505	57.0
987.38824	51.1
988.21851	137.9
990.71368	143.5
991.67554	106.7
993.20355	95.4
993.80609	73.4
995.29004	35.7
998.44305	46.2
1005.76703	27.5
1006.63165	43.3
1008.48779	55.9
1010.63983	58.4
1011.60010	93.0
1013.25946	9.5
1014.42651	49.8
1015.23395	39.2
1016.02710	70.4
1016.67841	29.8
1017.29932	27.1
1018.54565	51.2
1020.85376	121.2
1021.70190	14.9
1022.30597	28.0
1023.69440	59.1
1025.26929	27.5
1026.27185	147.3
1027.02930	77.6
1028.23315	213.9
1029.42224	43.9
1032.26147	28.1
1036.50122	59.5
1043.23706	502.7
1044.12292	171.2
1046.32446	657.1
1047.42627	414.4
1048.43494	42.6
1049.07458	34.3
1050.52808	12.0
1052.06836	54.9
1054.59497	22.3
1055.29321	69.7
1058.08972	60.9
1060.40857	77.7
1062.24036	51.0
1063.40588	95.2
1065.31836	64.1
1067.60327	25.2
1070.72595	42.0
1071.32825	53.6
1078.77625	100.8
1079.51880	62.6
1080.39270	50.9
1082.25867	14.6
1084.36328	30.4
1086.62720	44.1
1087.41150	29.2
1090.57202	75.3
1091.33557	102.2
1092.70044	37.2
1095.73364	10.1
1096.47961	61.2
1097.49561	14.4
1099.41895	149.2
1100.56152	9.4
1102.87939	73.3
1106.57947	14.6
1107.27783	28.6
1108.40552	80.6
1110.41113	27.5
1111.58228	174.9
1114.74805	40.5
1116.22388	38.0
1117.43457	414.9
1118.16272	207.4
1119.25110	143.1
1123.36047	791.4
1124.47852	467.7
1126.28418	478.9
1127.37573	68.8
1130.30774	46.6
1131.46460	20.1
1133.46582	180.5
1134.40735	32.8
1135.40186	66.4
1138.77832	42.4
1139.57373	7.8
1141.28601	35.9
1144.15503	181.5
1145.27832	57.4
1146.22766	103.6
1147.43872	24.9
1148.52124	117.1
1150.36829	61.4
1152.57642	44.1
1154.63635	43.5
1156.50793	15.5
1157.18311	73.0
1159.56323	19.0
1162.56836	57.6
1166.38684	13.7
1168.08618	52.2
1169.49353	42.4
1172.24365	62.6
1173.98938	23.0
1175.18726	107.5
1180.22668	39.7
1181.70728	12.0
1186.42725	49.8
1187.19360	19.8
1188.16602	58.3
1190.00183	31.1
1192.38330	322.9
1193.16858	19.3
1193.80908	32.6
1197.41162	293.1
1198.17627	117.4
1199.20740	37.2
1200.79211	70.9
1202.34998	82.6
1203.48730	59.7
1204.39478	176.3
1205.61121	183.6
1207.49780	24.9
1208.16357	85.8
1214.34631	142.4
1215.69470	172.9
1216.43250	118.3
1222.28528	43.3
1228.54248	17.2
1230.42017	19.4
1232.19763	14.1
1233.53943	14.9
1236.59229	60.3
1241.32642	6.9
1251.16187	48.6
1256.15540	62.4
1257.12390	120.0
1271.88440	22.7
1274.65613	65.2
1275.81531	31.5
1276.69202	14.1
1281.45728	17.5
1282.18079	51.3
1284.38220	131.5
1285.48547	91.8
1290.54675	90.8
1296.93689	32.1
1300.55103	73.9
1302.28918	97.6
1303.58142	132.2
1314.40076	16.0
1316.76746	27.8
1320.05774	15.0
1321.21448	22.6
1322.63477	44.3
1334.11902	125.6
1338.54285	12.3
1344.31824	22.2
1347.07117	61.7
1354.53625	11.5
1355.24768	55.5
1361.04236	38.9
1410.23999	25.0
1413.60510	48.4
1430.58496	75.3
1436.32300	32.6
1437.39905	39.7
1438.40222	7.8
