# Supplementary material for: Phosphoproteomic Analysis of Platelets Activated by Pro-Thrombotic Oxidized Phospholipids and Thrombin
Source: PLoS One. 2014 Jan 6;9(1):e84488. doi: 10.1371/journal.pone.0084488 (PMC3882224; doi:10.1371/journal.pone.0084488)
Supplement: Annotated Spectra S5 — (ZIP) [file pone.0084488.s008.zip › TGSYGALAEITASK_-13_2_88670.txt]

m/z	i	matches
212.92354	10.0
216.10162	39.8
218.98242	103.0
220.67065	38.3
228.13800	204.4
229.30893	10.8
232.03026	55.4
232.84593	44.3
234.24448	489.5
237.18332	18.1
242.29541	26.1
244.28992	71.1
245.98752	9.0
248.21527	23.3
251.31712	28.6
254.34569	154.3
255.50441	63.6
259.33997	31.9
261.20993	24.3
262.36511	31.0
263.14386	10.8
264.79529	377.7
265.75946	28.6
268.20050	44.6
269.24878	70.2
271.88467	46.2
274.47040	32.6
279.26785	26.1
287.16913	80.2
290.04855	610.9
291.12823	44.2
292.16669	44.5
293.15329	39.9
294.03247	20.0
295.31757	29.1
297.15039	26.5
301.29337	51.6
303.05273	65.2
305.28546	938.9
306.35638	8.1
307.43237	22.6
308.44299	30.2
309.20038	209.8
311.19226	22.8
314.05966	48.3
316.26538	9.0
318.07898	45.0
320.59772	14.3
322.08148	78.0
323.27216	28.2
325.14511	55.4
326.24323	383.6
327.54382	121.7
329.55627	64.5
330.85284	65.1
332.06201	9.9
333.32367	56.9
334.11371	30.9
335.13257	57.9
336.06177	16.3
337.25589	70.6
338.02063	26.2
341.16742	91.3
343.23120	38.8
344.32788	54.7
346.45813	152.5
347.31277	31.5
347.98700	35.7
350.27167	15.3
353.06497	155.6
355.04163	229.3
356.14111	91.7
358.34113	12.5
359.14465	64.3
361.07147	224.6
363.06433	198.9
363.99872	28.0
366.20447	20.7
367.50323	11.7
369.11005	47.6
370.16626	68.6
371.19275	88.1
372.57330	129.9
373.64050	195.7
375.46857	20.8
377.47156	13.2
378.38678	10.5
380.01935	16.2
381.69952	45.3
384.34564	31.0
386.92651	78.7
387.72711	9.2
388.37823	117.5
389.44354	9.9
391.07336	977.8
392.23676	160.9
393.16370	126.8
394.98804	38.5
396.82690	194.7
399.39441	15.4
400.11517	50.0
401.08374	134.6
402.79156	32.5
403.48309	30.7
404.18793	79.8
405.21802	86.6
406.25171	2211.8	y (4) (1+)
407.32166	378.5
408.80634	16.3
409.55518	9.8
412.15216	32.1
415.13611	166.6
417.28430	94.8
418.11804	18.1
420.42834	150.8
423.73914	93.0
426.14392	20.0
427.23273	43.7
428.64148	43.2
429.34467	39.0
430.17590	250.3
431.16309	35.4
432.28510	74.1
433.11353	13.6
435.34338	22.6
438.30957	22.4
439.13068	38.0
440.37738	97.5
441.05591	140.2
442.32324	182.1
443.18695	78.7
444.37415	149.9
446.52808	19.1
448.27557	1160.5
449.03027	27.6
451.31744	72.5
454.56824	47.5
455.26843	16.4
456.54773	104.2
457.32941	14.5
458.73981	135.8
460.07166	54.0
460.99524	23.4
462.85242	82.3
464.26904	60.5
465.20294	17.2
466.20349	58.9
468.48230	135.5
469.43109	124.7
470.20496	17.2
472.08167	7.2
474.42200	456.9
475.29700	72.2
476.31158	75.9
479.41278	77.3
480.23676	27.2
481.51514	175.2
482.55475	129.7
483.57788	230.5
484.26483	62.9
485.14990	162.3
486.29041	125.5
487.33179	222.3
488.27930	39.2
491.16193	196.8
492.13837	50.5
493.46216	60.5
494.73303	16.3
495.43451	34.5
498.33875	35.1
499.48914	80.3
500.21094	17.2
501.22180	572.1
502.21600	145.7
503.08453	64.0
504.10590	283.3
505.20593	25.1
506.21741	82.1
507.61133	36.5
509.17590	195.1
510.18152	66.0
511.17853	122.6
513.37585	104.5
514.45740	12.6
516.34906	1011.6
517.35681	690.1
519.17017	4871.7	b (6) (1+)-P, y (5) (1+)
520.27234	1071.0
521.60114	102.5
522.57501	54.6
523.24170	19.1
525.23010	37.3
526.33459	164.6
527.31470	91.6
528.24847	61.6
529.32648	74.6
530.31396	11.7
531.68365	13.5
534.37225	64.4
535.64777	133.8
536.40857	104.7
537.22858	105.0
538.49432	61.7
539.32526	64.7
540.47827	235.0
541.31622	36.5
543.48627	42.6
545.22461	295.9
545.96936	101.0
547.27533	55.5
548.70813	56.1
550.34338	67.4
551.14868	52.1
552.39960	227.1
553.18439	22.7
555.14270	585.9
556.44135	194.6
557.34711	21.6
559.17865	97.6
559.85461	59.6
561.36499	193.9
562.71332	247.9
564.10980	90.9
565.06525	148.8
566.52454	257.1
567.29559	52.3
568.00861	121.0
569.86481	56.4
571.36310	245.5
572.36548	258.7
573.26324	235.6
574.19257	132.7
575.01855	177.7
576.53217	224.8
577.31708	67.6
578.26111	269.1
579.26489	506.9
580.07996	90.8
581.57532	127.6
582.42236	7.3
583.83313	103.0
584.82428	272.7
585.52576	511.5
586.65607	110.3
587.33044	18.1
588.29132	293.3
588.93170	8.2
589.69739	58.2
590.79407	180.7
591.61786	50.3
592.32642	267.3
593.40680	146.1
594.29016	18.7
595.38409	189.3
597.01056	4633.7	y (12) (2+)-P
598.25061	247.2
599.12811	262.2
600.64069	106.2
601.45618	26.5
602.16492	103.0
603.12189	60.8
604.20789	79.7
605.62445	110.3
607.73572	25.7
608.46869	59.0
610.17053	315.2
611.12030	240.3
611.74329	89.0
612.36664	96.6
613.47931	237.8
614.30731	1314.1
615.32880	1475.8
616.43976	1062.8
617.24866	578.3
618.33868	390.9
619.31506	197.9
620.45453	28.8
621.44928	71.7
622.82690	56.5
624.32520	302.7
625.40192	455.6
626.19037	423.9
627.41125	487.2
628.38641	131.5
629.51288	128.7
630.46527	688.2
631.41595	86.2
632.19098	3017.9	b (7) (1+)-P
633.25256	818.1
634.03424	299.3
635.18695	277.1
636.58234	70.8
637.32355	88.8
638.05377	38.7
639.23859	330.8
640.01776	281.8
641.18268	95.6
642.17450	75.1
643.39606	103.1
644.61316	124.0
645.61896	133.9
646.28876	156.0
647.15948	207.8
648.30609	2644.0	y (6) (1+)
649.16278	561.1
650.69092	404.4
651.50922	17.9
652.60516	291.7
653.63007	331.6
654.48578	383.7
655.50995	49.7
656.36804	64.6
657.15399	159.0
658.18634	440.0
659.10089	304.0
660.31915	85.0
661.04968	249.5
661.98737	286.4
663.01788	302.2
663.65167	42.9
666.00488	1133.6
667.12506	3322.7	[M+2H] (2+)-NH3-P, [M+2H] (2+)-H2O-P
667.90906	1571.4
668.57721	297.2
669.43610	112.4
670.13751	131.3
671.12683	191.7
672.37506	350.5
673.75189	428.2
674.63409	2331.2	y (13) (2+)
675.93744	30744.8	[M+2H] (2+)-P
676.95221	1474.8
677.84851	270.1
679.18610	1016.2
680.19653	656.5
681.26868	101.9
681.88684	111.1
682.55670	73.3
683.38153	167.7
684.62970	570.6
685.43384	839.1
686.35889	526.3
687.13049	313.2
688.43323	129.7
689.51361	255.5
690.97656	1254.8
691.79315	1719.0
692.80573	795.4
693.69849	115.0
694.42743	270.0
695.41730	101.7
697.05548	533.4
697.95935	122.6
699.21948	101.4
700.00800	253.5
701.25433	969.9
702.38745	1290.6
703.24719	2645.2	b (8) (1+)-P
704.10297	1349.9
705.49554	1663.0
706.39508	1067.0
707.42548	1280.4
708.39319	344.3
709.57166	411.2
711.52838	3061.6	b (7) (1+)-H2O
712.39545	1981.9
713.32996	968.9
714.50861	1396.0
715.47449	2896.1	[M+2H] (2+)-H2O
716.25720	1782.2	[M+2H] (2+)-NH3
716.91937	679.1
720.24585	22.0
727.67145	32.0
730.05524	146.8
730.93805	180.1
731.61566	21.5
732.38092	86.9
733.41693	232.4
734.63763	24.2
736.47583	72.8
739.49799	64.4
742.55017	167.1
743.37439	183.5
744.56128	125.7
745.52838	99.4
746.41779	99.6
747.19977	141.5
749.30548	118.1
751.53223	10.8
754.14441	209.8
755.16351	46.2
756.10669	68.0
756.90057	26.4
758.93365	496.5
760.02576	630.3
762.19940	68.3
763.55853	28.8
765.02081	103.9
765.94855	200.7
768.13751	1841.0
769.00543	1191.5
770.12909	255.4
771.53925	160.9
772.92242	110.9
773.81732	23.6
774.91266	48.7
777.02716	1483.5
778.10333	341.0
779.63708	346.8
780.45355	105.4
781.38324	105.9
782.54425	17.8
783.29230	105.1
784.25287	31.9
785.40155	149.5
786.30975	268.8
787.03796	239.9
787.80878	158.1
792.32635	55.5
795.47095	12.7
796.36334	44.4
797.23907	35.4
798.99445	42.0
799.90302	50.0
800.59747	106.1
801.30688	215.8
803.53394	8.1
805.60040	64.4
806.39008	94.0
807.88062	219.3
808.83893	467.1
809.49390	296.6
810.13629	40.3
814.20276	507.3
815.11755	323.2
816.03619	91.8
817.28107	167.3
818.19989	204.0
819.13263	266.9
820.45734	59.3
822.75201	38.6
824.48761	49.1
825.55798	104.0
826.71375	3203.9
827.92505	638.7
829.12689	191.5
832.30011	5309.0	b (9) (1+)-P, y (8) (1+)
833.32983	1384.2
834.36993	158.2
835.72211	109.8
836.61279	161.4
837.28973	9.0
838.10748	91.4
841.19501	54.3
843.02155	42.3
844.29156	151.6
845.96484	98.3
847.70990	55.4
848.76044	169.7
849.86792	64.5
851.72040	57.9
852.41833	138.3
853.31476	51.2
854.63074	197.2
856.22321	38.5
857.10925	53.3
859.46906	52.8
860.67242	37.5
861.38702	16.1
862.14471	49.6
862.81183	63.5
863.91644	151.7
864.77179	185.6
866.32446	16.4
868.08008	169.3
869.47827	34.9
870.22046	247.9
871.13263	162.3
872.58685	59.2
873.48193	16.3
874.37573	50.2
875.81415	181.5
878.38849	120.1
879.46454	12.5
881.33984	281.8
882.27374	71.1
883.35455	65.2
885.04791	317.6
885.67755	12.2
888.47266	26.0
890.56024	101.4
891.56891	61.0
892.97339	157.7
893.71490	152.2
894.56024	98.0
895.65259	46.3
898.52081	44.1
899.40533	65.6
900.01727	83.0
901.44110	67.3
902.31793	51.8
903.33978	1243.3
904.31268	414.2
908.24323	24.5
909.89044	94.7
911.32343	12.7
912.18219	217.7
913.28204	32.2
913.99176	47.6
915.21112	32.5
916.14673	38.0
917.62714	99.7
920.56445	81.7
921.46454	67.2
922.16937	32.0
923.31476	162.8
926.04364	121.9
926.94629	325.5
927.78241	141.1
928.41510	158.8
930.08612	701.4
931.25049	113.2
932.24097	226.2
935.41656	34.0
936.13892	48.3
937.97333	302.1
938.74713	65.0
939.56616	84.2
940.93060	348.6
942.10724	246.2
942.89789	151.8
943.90460	251.9
945.23071	3064.3	b (10) (1+)-P
946.44415	801.0
947.52521	191.8
948.98682	135.4
949.78033	246.3
951.18823	64.4
952.55664	42.4
954.33966	119.9
955.09528	15.7
958.52783	43.5
960.37030	3096.8	y (10) (1+)
961.38232	1649.9
962.59961	312.5
963.83490	45.3
964.88715	237.1
965.56445	26.7
966.57526	22.0
968.08124	108.8
969.11621	20.9
970.44818	8.1
971.18890	116.9
972.35352	73.3
973.03906	100.4
973.64893	91.1
974.34967	20.0
976.10278	22.5
979.23932	88.2
980.89508	265.2
982.19049	170.3
983.36060	20.9
984.94806	150.0
987.42609	17.2
989.18262	19.1
990.42987	265.1
991.79364	37.6
992.46948	12.1
994.12158	29.8
995.43091	9.9
998.31378	55.6
999.09351	108.6
1000.51898	51.4
1001.95947	119.0
1003.34186	35.0
1004.18646	32.9
1005.32062	63.7
1007.44434	24.6
1009.22095	74.4
1010.58173	28.7
1011.29767	25.1
1012.87640	32.5
1014.19092	90.7
1015.25519	125.9
1016.10712	15.4
1018.86035	164.9
1020.12689	153.9
1022.15338	10.8
1024.25830	18.1
1025.29114	78.5
1026.29419	113.6
1027.30396	180.3
1028.17126	355.7
1029.19604	52.6
1031.66870	69.7
1032.50232	24.5
1033.91101	40.4
1035.66113	132.6
1036.46167	37.1
1037.76880	50.8
1039.13660	41.7
1039.99805	41.4
1041.68372	57.8
1043.09106	390.8
1043.99902	180.3
1046.39160	799.1
1047.32861	329.5
1048.42200	15.3
1051.74365	8.9
1053.26086	38.5
1056.46997	63.7
1058.16162	29.2
1060.96289	129.5
1062.22485	34.8
1064.06250	198.0
1067.89868	64.6
1070.35205	46.0
1071.57300	88.8
1073.03857	141.7
1076.59497	93.5
1077.51587	24.6
1081.06274	40.8
1082.36157	45.2
1083.51587	130.2
1084.53564	62.9
1086.22705	23.7
1088.55127	18.0
1089.51941	53.9
1091.29956	178.2
1092.06824	35.4
1092.96899	48.6
1098.02490	65.1
1099.21680	64.3
1100.47290	335.0
1101.33838	37.7
1104.28320	86.9
1105.66992	33.1
1106.38452	121.6
1107.82373	189.5
1109.41199	71.2
1114.64209	45.9
1115.94849	42.0
1117.20264	299.1
1118.27136	416.7
1119.99487	81.8
1123.37476	731.1
1124.45093	698.8
1125.98340	255.6
1127.40991	30.7
1130.47192	50.3
1132.25073	150.4
1133.09448	90.4
1136.50244	35.7
1137.42493	88.2
1138.48608	25.4
1140.22961	43.9
1141.14453	7.2
1144.03052	214.0
1144.97168	64.2
1147.72534	58.6
1148.39697	44.0
1149.72412	97.8
1152.32996	103.7
1153.12622	11.6
1155.85059	18.2
1162.07361	25.4
1167.51807	34.7
1168.35925	47.2
1173.36255	95.0
1174.20215	93.8
1177.54077	78.6
1179.61963	215.0
1180.50378	67.1
1185.24585	9.2
1186.30054	87.6
1187.13000	14.5
1187.88855	60.9
1188.87903	24.2
1189.76880	40.2
1192.35815	136.0
1193.43359	120.5
1194.67834	25.8
1195.43921	60.4
1196.09888	11.8
1197.29602	155.2
1198.36523	17.3
1201.58728	35.9
1202.51660	75.0
1204.34253	354.5
1205.33459	158.3
1206.26062	34.9
1208.37817	15.9
1212.80481	21.8
1214.40332	85.6
1215.50061	222.5
1216.33167	54.1
1217.20178	50.9
1218.80188	25.1
1221.51086	17.2
1222.70300	117.6
1229.49719	63.0
1231.63147	30.6
1235.70300	27.9
1247.56604	106.3
1248.21692	20.9
1251.65662	22.5
1257.05688	33.4
1259.40710	18.0
1263.64832	12.7
1270.28271	34.4
1273.32458	14.6
1276.39514	46.3
1284.19080	227.7
1285.67761	30.2
1290.38062	22.5
1291.28503	55.4
1296.19397	35.3
1300.47021	132.1
1302.07239	179.6
1302.97791	172.1
1304.29834	48.2
1313.57666	26.6
1317.51868	21.9
1321.24475	49.9
1356.48889	41.3
1357.60669	27.4
1361.35059	40.2
1393.95044	41.8
1407.06360	23.7
1451.69958	29.7
