# Supplementary material for: Phosphoproteomic Analysis of Platelets Activated by Pro-Thrombotic Oxidized Phospholipids and Thrombin
Source: PLoS One. 2014 Jan 6;9(1):e84488. doi: 10.1371/journal.pone.0084488 (PMC3882224; doi:10.1371/journal.pone.0084488)
Supplement: Annotated Spectra S5 — (ZIP) [file pone.0084488.s008.zip › TGSYGALAEITASK_-18_2_114827.txt]

m/z	i	matches
205.13609	24.0
213.04268	33.1
221.29161	75.1
222.13977	53.8
223.11227	16.7
224.90804	32.9
226.06454	78.2
227.01047	34.8
228.24344	127.3
229.11850	69.2
230.30533	25.7
232.26578	34.4
233.11838	60.9
234.33337	204.9
236.47957	17.0
238.53828	8.8
240.33957	51.9
242.16202	71.7
244.25064	57.0
245.98447	23.4
248.04738	12.6
252.17952	23.5
253.24911	38.0
255.40823	64.6
258.48743	32.0
260.46643	26.4
262.45178	53.7
263.28293	11.3
265.22275	166.5
267.15176	8.0
268.11816	11.0
269.21719	6.3
269.94135	13.7
271.67413	55.1
272.39319	57.0
276.86218	7.2
281.56274	10.4
283.41562	22.0
287.55298	22.8
290.45288	27.9
291.32959	58.9
303.33365	76.5
304.61963	89.1
305.32410	560.0
306.30154	171.8
308.12668	81.6
308.99246	46.7
313.10681	24.7
314.30396	65.1
315.46808	74.0
317.42731	29.2
322.26581	19.5
323.46271	11.2
324.19382	24.1
325.13739	25.2
326.18280	225.2
327.25433	85.4
328.45966	11.2
330.13098	26.9
331.13007	19.3
332.21283	66.5
333.38220	16.2
335.13861	17.8
337.17047	45.3
338.39087	94.9
339.30029	26.8
342.94904	14.6
343.99042	59.4
345.27255	69.8
346.04980	27.4
351.28995	9.3
353.28735	161.7
355.14978	201.3
357.00262	18.7
359.25952	73.4
361.49506	33.8
362.30914	31.9
362.99768	181.6
364.03387	30.7
364.64758	19.6
365.31708	12.3
366.54242	46.6
367.89435	27.7
372.25635	24.3
373.09845	97.1
375.22131	13.7
377.18433	48.8
379.68311	90.4
380.97784	29.2
382.02478	14.6
383.36292	89.5
388.34674	35.8
391.07056	593.0
391.78973	9.9
393.31586	66.4
395.52271	10.5
397.16815	131.0
397.94666	50.6
399.15234	56.9
402.31573	15.3
403.26758	105.6
404.18701	33.1
406.29474	1295.4	y (4) (1+)
407.29517	327.6
409.90826	48.0
411.25427	18.6
412.33478	12.1
414.21332	59.9
415.84039	35.3
416.44348	66.1
419.29675	66.0
420.39185	106.0
422.55792	58.4
423.27490	19.9
424.31580	35.6
425.21606	31.0
427.19312	12.1
430.14343	139.5
430.89050	20.3
432.31439	23.2
434.12543	38.0
436.53003	121.2
437.45544	63.8
438.12781	19.4
439.32397	10.2
440.34955	30.0
441.12158	193.4
442.40625	48.7
445.20190	44.2
446.26587	92.0
448.19885	639.3
449.38751	102.1
451.42963	40.9
455.34735	207.0
456.11578	17.5
457.15533	17.0
458.18658	17.0
459.21124	88.5
460.18408	6.3
461.23407	13.1
462.24451	78.6
465.28973	42.2
466.43329	87.4
468.14386	193.4
470.07709	41.4
471.43610	103.2
472.32239	33.8
474.18433	396.5
475.17841	21.1
480.87878	106.7
482.07758	54.2
483.30658	113.7
484.05341	61.3
485.08075	70.6
485.93323	206.8
486.62866	61.1
488.40216	36.3
489.62671	39.7
491.42444	57.4
494.41681	50.5
495.07764	23.8
496.75079	33.8
499.99567	36.5
501.30157	505.0
502.45526	20.4
503.47266	10.4
504.55542	61.4
505.49640	32.7
506.73077	22.6
509.64948	36.1
512.35638	70.8
513.29419	169.7
515.20294	37.3
516.25763	361.0
517.10065	150.8
519.28827	3844.9	y (5) (1+), b (6) (1+)-P
520.37744	566.1
521.49054	117.6
523.47473	49.5
524.45245	26.6
526.27533	96.3
526.99030	18.0
528.39960	40.5
529.37549	148.8
530.29694	77.3
531.25580	144.3
532.27856	24.1
533.79010	39.8
535.26263	126.2
535.97992	39.6
536.98474	164.8
538.26520	66.5
538.97949	24.5
540.21613	77.6
541.31775	89.9
543.31757	60.3
545.02209	138.8
545.80750	64.9
547.14557	18.0
549.97583	82.6
553.54608	177.8
554.28265	17.8
555.47125	108.9
556.40656	157.2
557.16638	77.1
558.18585	48.4
559.18982	127.8
561.15424	54.5
562.17474	121.6
563.18549	29.0
564.78217	25.8
565.91986	92.8
566.77148	33.2
567.39984	202.1
568.81866	282.7
569.74139	12.9
571.66925	123.0
573.04865	203.1
573.65405	32.8
574.72211	103.3
575.44141	156.2
576.81488	280.0
577.89069	81.7
578.95618	91.2
579.73334	206.6
582.34015	20.8
583.94391	54.2
585.54071	971.8
586.59601	160.8
587.32593	277.6
588.24524	79.0
589.71661	122.0
590.54559	21.0
591.59351	492.6
592.61517	214.8
593.22040	38.0
594.46478	74.2
595.43945	24.9
596.93835	3218.6	y (12) (2+)-P
598.36273	226.7
599.35858	589.9
600.92792	66.0
602.20367	407.2
603.13031	103.1
604.29272	241.2
605.51855	116.8
606.95264	11.3
608.41461	81.1
609.43799	218.8
611.12189	96.2
612.68701	39.7
614.36090	530.8
615.31329	539.8
616.33392	280.1
617.21649	193.8
618.15771	205.6
619.03961	174.5
622.31219	24.4
623.27979	134.8
624.48621	339.5
625.63538	251.8
626.50439	166.1
627.11975	137.5
627.95465	148.0
628.95282	93.7
629.65552	22.8
630.42059	78.1
632.24097	3016.8	b (7) (1+)-P
633.18250	283.9
634.08990	406.5
635.26520	156.9
635.94061	13.7
636.70929	172.4
637.47162	85.9
638.25177	37.5
639.82336	66.6
640.72662	54.5
641.69489	169.7
642.80811	178.8
644.60797	160.0
645.46039	189.6
646.38654	180.5
648.41864	1579.5	y (6) (1+)
649.41486	455.4
650.33673	84.1
652.02075	290.8
652.96466	126.4
653.75604	126.8
654.55774	27.9
656.89355	17.0
658.26611	173.7
659.12799	6.9
661.05878	216.0
663.38446	92.4
664.37933	53.3
665.46625	961.0
666.97559	4996.2	[M+2H] (2+)-H2O-P, [M+2H] (2+)-NH3-P
667.98810	502.2
668.70929	132.3
669.43115	27.0
670.32904	92.4
671.63654	164.3
672.34393	11.8
674.58569	4259.9	y (13) (2+)
675.76031	20743.6	[M+2H] (2+)-P
676.44098	8110.1
677.59076	352.6
678.60223	257.5
679.66101	205.9
680.44348	27.3
681.37262	23.4
683.22510	264.3
684.42883	607.5
685.44891	1145.7	b (8) (1+)-H2O-P
686.60779	467.0
687.91498	119.2
688.94574	150.8
690.44714	378.9
691.65155	1810.1
692.85352	926.9
694.03851	515.3
694.86749	67.9
695.49841	200.5
696.50922	236.3
697.48102	114.5
698.48779	162.6
699.25812	55.0
699.98621	29.6
701.64520	1399.5	y (7) (1+)-H2O
703.12958	2307.3	y (7) (1+)-NH3, b (8) (1+)-P
704.29822	604.9
705.42517	522.5
706.32147	744.1
707.12567	1603.4	[M+2H] (2+)-NH3-H2O
707.96625	190.0
708.71783	201.9
711.64008	1633.8	b (7) (1+)-H2O
712.72601	507.4
714.41705	1236.0
715.53937	5415.2	[M+2H] (2+)-NH3, [M+2H] (2+)-H2O
716.40955	1237.1
717.39526	90.6
719.43158	30.7
721.63239	12.9
723.19598	63.6
730.47650	38.0
731.33826	87.7
732.60321	27.4
734.32782	106.3
738.08154	30.3
740.56921	30.7
742.45551	60.0
743.26532	135.6
743.93744	93.1
744.54333	36.4
745.30035	25.2
750.52991	154.1
752.50891	111.6
754.26788	66.0
755.04596	67.2
756.27405	23.6
758.17059	19.5
759.42511	303.5
760.24323	93.6
762.15448	123.9
765.38763	32.4
767.60846	187.2
768.29248	360.5
768.93463	54.9
769.70923	40.1
771.60645	68.6
772.88019	43.9
774.19244	20.8
776.42133	87.8
777.29236	419.6
778.15082	178.3
778.96259	95.5
782.32935	60.6
783.25287	92.3
784.35815	9.6
785.56793	60.8
786.61414	46.6
787.32770	98.9
790.45441	52.4
793.17358	11.3
794.78802	42.2
795.51886	29.9
796.38745	31.6
797.50226	117.2
801.08795	70.9
803.50250	106.3
807.01788	196.2
810.84540	80.8
814.31403	207.7
815.23102	163.4
816.41937	114.7
818.00159	254.4
819.00085	194.5
820.52740	92.4
822.97491	26.0
824.80341	42.2
826.67401	583.5
827.53143	382.8
828.83673	56.5
830.35785	15.9
831.86029	276.8
832.48596	2967.0	y (8) (1+), b (9) (1+)-P
833.40607	812.2
834.30560	123.4
835.36859	60.2
837.49921	164.9
839.09076	76.0
840.47137	66.8
841.21570	44.1
843.46063	26.6
844.53632	47.4
845.49005	216.8
846.52692	65.6
847.54266	123.3
848.80829	27.7
849.42749	51.9
850.34039	42.2
852.38397	192.7
853.14032	49.3
854.79645	49.5
855.52802	38.1
856.51514	57.8
858.30511	63.1
859.51019	49.6
861.75958	70.5
863.29254	55.5
864.55438	28.2
867.45270	29.9
868.50629	56.8
869.35858	44.7
871.20392	16.4
873.43756	7.7
875.50439	132.6
876.22260	86.7
877.95605	29.5
880.18213	155.9
881.70483	144.2
883.35919	69.4
884.31818	83.5
886.09894	146.7
886.92975	57.7
888.33618	12.9
889.63013	66.3
892.16992	15.4
893.59784	72.0
895.22443	43.3
896.91644	131.3
899.81598	101.5
901.50909	71.7
902.30786	22.1
903.42719	858.0
904.08502	117.4
905.12402	123.8
906.77222	12.1
908.82251	42.5
911.77094	157.0
912.42261	33.2
913.28912	25.9
914.36932	25.7
915.64032	46.7
918.41669	231.5
919.69800	53.3
920.47577	71.1
921.31976	43.9
922.51294	12.9
925.68390	34.8
926.43964	144.3
927.21539	122.1
928.87256	255.8
930.09674	160.0
930.80011	50.3
931.65234	81.6
932.49854	303.3
933.56396	161.8
935.36359	65.3
936.38995	27.0
938.12207	91.9
940.35400	50.5
941.89459	180.4
942.88165	112.4
944.32892	167.8
945.36481	1519.4	b (10) (1+)-P
946.55646	423.3
948.60529	144.5
949.38934	72.9
950.66656	199.0
951.43335	27.1
955.16815	161.3
957.92706	305.7
958.63550	155.4
960.44019	1737.2	y (10) (1+)
961.63556	864.1
963.33685	47.5
963.93872	45.5
965.35303	63.8
966.27728	45.5
969.35541	113.3
970.57495	177.9
971.58954	93.8
975.36621	102.4
976.34491	155.7
978.65948	45.9
979.38947	61.8
980.32007	36.6
981.80719	101.2
982.88043	17.0
983.54523	15.4
984.62964	66.3
986.81299	14.4
990.16772	35.1
991.49512	43.0
994.71661	29.0
995.38745	30.2
996.33820	70.8
999.11646	185.8
1000.52496	26.6
1001.91846	180.2
1007.22003	21.8
1009.07184	88.0
1010.13312	129.3
1011.66595	15.4
1012.64093	62.1
1016.82251	105.9
1018.28864	26.6
1018.97906	43.3
1020.10352	61.8
1022.34186	13.8
1025.14319	44.8
1026.81616	84.9
1027.57410	66.8
1028.52002	134.6
1029.28076	34.3
1031.68579	40.6
1035.56165	30.7
1036.76050	48.1
1038.34766	25.8
1041.19336	16.7
1043.20459	299.5
1044.40930	121.8
1046.39355	276.8
1047.45532	270.8
1048.62402	38.9
1049.46082	8.0
1055.38892	55.3
1057.60254	107.2
1058.53906	68.1
1061.38379	75.8
1063.03027	89.2
1063.66711	125.2
1067.44507	105.0
1068.15747	166.2
1070.77234	8.8
1073.18665	8.0
1074.15112	34.6
1076.26343	66.1
1082.93945	26.6
1084.22412	46.3
1085.51453	5.6
1088.55151	40.9
1089.48535	188.1
1090.28271	5.6
1091.26001	143.0
1099.42407	48.0
1100.52039	57.6
1102.40247	22.8
1105.95886	26.8
1108.04590	64.0
1109.40015	34.9
1111.32043	44.3
1117.45972	439.2
1118.57837	52.8
1119.35938	13.4
1123.47729	609.6
1124.51831	260.0
1126.23657	400.2
1127.42993	101.4
1129.53735	16.7
1132.29541	28.5
1133.69275	79.1
1136.30798	100.5
1141.39844	23.1
1144.35107	236.0
1147.48108	290.2
1148.50842	20.3
1151.08008	31.4
1152.57153	38.9
1157.42920	29.1
1158.74939	31.0
1162.77686	31.6
1165.08276	16.2
1166.38452	15.3
1168.11328	59.4
1172.82764	49.6
1174.70313	80.5
1175.71436	53.3
1178.50916	12.9
1185.13916	15.4
1186.64478	23.5
1187.24792	10.4
1190.46240	9.6
1191.90234	83.7
1192.58777	58.4
1197.31934	97.8
1198.27258	44.8
1199.29126	39.2
1201.26758	52.3
1202.35864	207.2
1204.48962	48.2
1205.75195	106.2
1209.59888	38.2
1210.48352	28.6
1211.19568	23.3
1215.45398	46.6
1225.79883	55.6
1231.43298	30.8
1234.20142	24.9
1248.38000	12.9
1255.54297	33.5
1257.02258	11.0
1257.62305	46.3
1260.25012	96.3
1263.73157	24.7
1266.65930	13.7
1273.16907	55.3
1275.43079	106.0
1276.47668	44.5
1284.46228	65.4
1285.14001	151.4
1290.43958	61.1
1291.45032	51.6
1295.03687	27.4
1299.08411	58.6
1299.72156	19.2
1301.53101	170.7
1302.50183	232.6
1308.68066	25.8
1317.48523	104.6
1320.70325	20.0
1347.82556	23.1
1356.92627	40.6
1387.53577	27.7
1396.90491	39.8
1410.42517	34.9
1411.73865	15.4
1442.40820	24.4
1455.57605	27.9
