# Supplementary material for: Phosphoproteomic Analysis of Platelets Activated by Pro-Thrombotic Oxidized Phospholipids and Thrombin
Source: PLoS One. 2014 Jan 6;9(1):e84488. doi: 10.1371/journal.pone.0084488 (PMC3882224; doi:10.1371/journal.pone.0084488)
Supplement: Annotated Spectra S5 — (ZIP) [file pone.0084488.s008.zip › TGSYGALAEITASK_-19_2_115991.txt]

m/z	i	matches
217.42627	14.8
221.24487	54.1
224.12021	32.4
228.18111	154.5
232.23907	68.2
234.13661	425.6
235.39651	16.7
236.08780	97.2
245.19482	60.3
245.97649	21.2
247.30469	35.7
248.21687	71.0
254.20883	40.4
258.05206	52.5
263.26312	67.5
265.06311	123.9
266.35077	16.8
268.31250	15.0
269.46533	10.5
270.45972	19.1
272.53290	105.3
276.14185	43.4
277.19159	23.0
283.82428	9.6
285.43643	17.7
287.05017	11.3
288.22369	103.0
288.99695	26.5
290.30176	156.8
296.47662	22.1
298.47086	86.0
300.06525	45.2
301.02795	109.8
304.25354	120.6
305.17078	724.8
306.29385	68.2
307.85507	31.1
309.37302	184.4
311.22217	58.1
313.25424	23.7
314.16565	50.6
321.12317	8.7
323.06909	42.7
325.08948	47.3
326.22968	265.8
327.27625	119.0
328.12817	48.4
329.11310	38.0
330.07336	44.1
331.21622	51.1
334.13763	28.9
335.40448	85.7
337.29718	33.3
338.29956	61.0
339.07364	31.1
341.19763	9.6
342.37994	184.3
344.46625	75.3
346.26190	66.5
347.14954	30.2
349.20331	38.7
351.07520	40.6
353.26324	122.7
354.39172	21.0
356.08734	76.8
357.01660	20.1
359.17084	127.9
360.87976	173.7
363.13202	134.0
364.14893	12.3
365.19592	54.4
367.21594	27.6
372.18835	55.1
373.21362	193.4
374.38354	11.0
376.39868	29.1
378.74658	39.5
382.16632	9.6
382.77393	40.0
384.47339	124.1
385.37286	33.3
386.17773	19.3
387.27283	21.2
388.24438	53.5
389.37469	15.5
391.26312	350.5
392.29083	157.4
393.35492	44.5
395.11871	15.8
397.18805	144.3
398.28558	20.9
399.27679	109.5
401.03516	29.8
403.02563	20.1
405.11316	89.3
406.18506	1600.9	y (4) (1+)
407.46881	188.5
409.18262	62.4
414.62109	128.0
416.32764	98.0
417.12518	11.4
418.48102	28.0
420.21503	23.5
421.34131	19.3
422.54468	20.9
424.34967	50.4
425.19238	108.7
427.15344	82.5
430.33331	235.3
436.65863	53.6
438.33392	90.9
439.24451	14.1
440.00391	26.5
441.18195	101.0
442.19672	62.1
445.52209	29.9
446.59302	45.5
448.32190	594.9
449.34436	12.0
451.28192	25.4
452.35962	60.2
453.66418	46.3
455.02917	97.6
456.08868	99.8
457.02899	46.3
457.70123	21.9
458.69586	85.8
459.46234	42.3
460.10443	27.3
461.07898	101.5
462.07501	49.3
463.24371	116.1
464.33618	142.3
466.37244	68.4
467.45038	16.7
468.32806	164.5
469.18823	119.0
470.29181	13.7
471.29547	72.5
472.20886	10.5
473.78027	46.1
474.39545	105.3
475.42419	8.5
477.70227	41.3
479.47327	25.4
480.12671	12.8
480.73126	18.5
481.45923	17.3
483.22400	143.7
484.27582	71.1
485.11987	77.2
486.28003	199.9
487.16028	44.4
488.42847	37.9
489.05640	48.4
490.04565	34.3
491.33203	43.2
492.43848	59.6
493.28662	32.5
494.86273	68.9
495.58429	24.6
496.46338	15.5
498.38147	98.7
500.59125	75.9
501.31458	342.1
503.44324	54.6
504.14777	55.8
504.83765	23.7
506.34418	55.9
507.55145	56.6
509.29340	61.6
511.31311	37.3
512.11444	35.9
513.19183	226.6
514.96716	29.1
516.42194	179.7
517.43970	148.0
519.29034	4555.9	b (6) (1+)-P, y (5) (1+)
520.24475	698.5
521.23413	63.7
523.37067	37.8
526.05273	32.9
527.01343	54.6
528.01007	24.7
529.43866	165.8
531.08209	197.7
532.09100	52.6
533.38843	14.1
534.37115	143.2
536.52838	163.8
537.17902	129.9
538.33057	62.1
540.17358	50.8
540.94720	47.8
542.46783	31.1
543.72156	188.9
544.35760	28.3
545.19568	226.0
546.05023	56.1
547.66565	12.4
548.35406	31.7
549.55756	17.7
553.65411	14.1
555.14941	17.3
556.54785	66.0
557.39008	16.7
558.50458	48.4
559.66394	129.3
562.11792	159.1
564.83307	125.0
565.50806	76.2
566.39508	223.7
567.47986	267.1
568.73956	169.0
570.37323	8.7
573.20642	107.6
574.20819	78.4
574.92090	113.3
576.97607	13.2
578.36755	135.7
579.34454	157.0
581.58356	15.6
583.12396	148.2
583.85791	128.4
585.29340	400.2
586.09033	482.5
587.52161	128.4
588.43744	36.9
590.21307	187.5
591.40344	271.0
592.25281	18.4
593.21985	273.6
594.60980	27.7
595.50482	211.2
597.01910	3122.5	y (12) (2+)-P
597.96906	42.9
599.08649	196.9
600.94324	153.5
602.16705	225.0
603.63043	67.8
604.37689	187.6
605.57196	280.7
607.81311	204.2
609.34418	159.2
610.22736	291.4
612.29034	48.5
614.24237	705.1
615.36823	660.1
616.48529	413.0
617.40131	326.1
618.42493	371.0
619.28662	34.6
621.99695	115.2
623.43640	79.9
624.63275	172.9
625.53979	355.9
626.48340	225.1
627.49255	231.2
628.65051	13.2
629.61230	123.8
630.42999	98.8
632.26495	2739.1	b (7) (1+)-P
633.50629	1244.9
634.55328	310.9
635.36017	45.0
636.33307	89.2
637.18622	33.5
638.31079	77.3
639.24799	57.2
640.22345	95.4
640.98138	121.6
641.68829	45.0
643.58771	112.2
644.51086	69.9
645.81171	331.5
646.51050	129.8
647.38855	211.0
648.40863	2262.9	y (6) (1+)
649.42432	638.0
650.55963	348.7
651.41779	104.3
652.28796	64.1
653.92401	291.8
654.73053	284.9
655.98358	229.3
656.99200	43.8
657.97449	181.1
659.62579	177.7
660.48804	138.4
661.32666	184.0
662.18134	17.6
662.88312	71.6
664.12433	93.1
665.21600	353.6
666.26300	889.6
667.06671	2866.0	[M+2H] (2+)-NH3-P, [M+2H] (2+)-H2O-P
668.00580	810.6
669.58759	104.1
670.79401	322.7
672.31403	80.0
672.91437	65.2
674.64520	4072.5	y (13) (2+)
675.48114	6556.6
676.12543	24827.4	[M+2H] (2+)-P
677.58655	506.9
678.72516	402.4
679.51404	343.3
680.23676	183.3
681.23309	324.2
682.31421	46.4
683.45074	91.9
685.20599	762.2
686.28491	288.9
687.23114	75.3
687.96320	148.3
689.52740	419.9
690.64716	377.6
692.04950	931.5
693.10406	691.9
694.01935	212.6
695.07471	63.4
695.67682	21.1
696.34729	43.6
698.39789	396.1
699.20270	126.5
699.80933	58.3
701.31708	1052.4
702.69427	1053.7
703.33783	1475.6	b (8) (1+)-P
704.52570	507.8
705.46198	653.9
706.36090	730.2
707.40619	1394.7	[M+2H] (2+)-NH3-H2O
708.50793	244.1
709.49109	182.7
710.85895	228.8
712.04919	908.8
712.96979	592.9
714.25604	730.6
715.45251	5066.7	[M+2H] (2+)-H2O
716.48566	641.9
718.26300	8.7
719.31183	41.4
725.43451	11.4
731.20599	99.3
733.66882	42.1
734.66461	109.1
736.22241	81.4
737.75568	46.5
743.42041	344.6
744.24957	9.4
746.12384	52.7
748.93384	58.0
751.10413	20.3
752.19208	95.0
754.13190	38.7
755.58789	15.9
756.25903	96.7
757.20782	10.5
758.28766	35.1
759.39178	251.5
761.90991	73.6
764.29004	129.2
765.37628	31.5
768.09039	194.8
768.94305	293.1
769.57306	16.8
770.40265	10.5
771.39661	49.6
772.30615	68.3
773.29755	83.1
775.51044	58.6
777.48346	235.4
778.58447	57.9
780.63165	115.9
781.60077	22.1
783.16980	73.7
784.43878	278.6
787.19580	73.0
788.82117	19.2
789.60193	79.4
790.75952	65.7
791.42035	29.3
796.19159	43.2
799.57196	117.5
804.40149	93.2
807.43439	106.0
809.45526	96.3
813.12708	17.2
814.25970	253.4
815.30231	104.0
816.59149	32.3
817.55176	311.0
818.19318	22.4
819.29700	73.5
820.20013	225.8
821.16309	59.3
827.05371	273.8
827.86530	470.7
828.58728	32.7
829.56537	113.9
832.29987	3501.3	b (9) (1+)-P, y (8) (1+)
833.36591	1393.5
834.91278	64.8
835.57446	26.5
836.40350	33.4
840.04999	120.2
841.35114	40.7
842.60077	36.4
843.47925	23.9
845.01758	359.8
845.63544	44.9
847.40924	43.2
848.36334	146.8
850.46478	12.2
854.39734	138.4
855.44672	66.5
860.41107	70.1
861.31439	180.2
863.00446	28.5
866.13947	178.8
867.26813	52.4
868.37573	137.8
869.51129	47.1
870.28241	66.3
871.10065	115.3
874.36713	91.7
875.52759	16.7
877.28979	62.3
879.57690	36.4
880.78693	23.6
884.10284	189.4
885.40167	115.7
886.46826	39.2
887.56451	99.5
888.87616	12.8
889.97382	128.1
893.98297	74.9
897.22321	45.0
898.34235	37.0
900.29865	66.3
901.28833	166.4
902.20685	222.8
903.43903	558.9
904.58246	402.4
908.58197	145.6
909.99164	46.4
912.44000	81.6
913.70410	100.1
915.37061	81.4
916.49628	99.1
917.49286	23.8
918.31836	110.7
919.17657	120.4
920.93585	39.1
922.54596	31.8
924.77026	110.4
927.40936	299.2
928.57404	25.4
930.11115	85.9
931.35248	204.2
932.41431	92.5
935.18976	31.6
936.04987	69.5
937.56354	76.2
940.68262	35.5
941.70721	47.4
943.25861	178.1
944.69366	523.8
945.47137	1400.8	b (10) (1+)-P
946.38397	424.8
947.97589	79.0
948.86401	11.4
950.34027	81.4
951.31982	39.1
952.34229	33.1
954.09644	198.2
955.04218	19.9
955.66913	13.1
957.43085	76.3
960.46069	2721.4	y (10) (1+)
961.53693	398.2
962.18115	52.5
963.47137	95.1
964.52783	111.1
965.22266	60.3
968.72333	80.6
969.97052	52.1
970.99628	134.7
972.23151	49.5
973.49078	37.0
975.44678	15.5
976.35260	82.5
977.33374	96.6
978.49615	93.0
979.51752	60.0
980.44891	33.4
982.01440	31.0
983.76172	13.2
984.57861	31.2
986.55878	15.8
988.88519	52.2
992.21338	17.4
993.44415	17.6
996.40485	18.7
997.59564	33.6
998.35645	78.1
1002.47418	169.6
1004.06470	55.2
1004.73175	21.1
1005.67059	38.4
1009.30011	24.3
1011.21283	150.0
1013.58405	14.9
1015.90991	82.2
1016.89600	46.0
1017.96930	118.2
1019.36542	132.0
1020.16730	53.0
1023.33026	36.6
1024.41016	31.2
1027.14819	315.0
1028.14526	209.4
1029.40710	80.7
1033.04797	34.2
1034.68701	41.3
1038.61475	33.4
1041.62769	81.5
1043.14941	457.5
1044.19800	111.0
1046.37476	810.2
1047.23352	250.6
1049.70422	33.3
1051.80908	48.3
1054.29797	31.8
1058.76282	40.1
1060.45654	59.9
1062.19971	91.3
1064.04688	21.7
1065.13660	8.7
1067.25208	34.8
1068.04834	74.4
1071.48169	52.5
1073.19751	68.0
1074.62708	16.7
1076.98071	48.5
1078.49316	12.2
1079.41797	48.5
1080.84521	121.7
1081.66943	52.9
1082.98206	47.9
1086.66101	41.0
1087.47156	31.9
1088.45508	20.0
1089.36792	65.1
1091.38245	97.8
1099.33423	220.0
1100.19250	215.9
1103.46960	37.4
1105.57556	25.7
1106.61353	15.5
1108.58789	52.2
1115.39575	20.3
1117.32495	386.4
1118.50977	324.7
1123.46680	518.2
1124.47412	138.0
1126.26135	140.9
1127.28589	67.7
1132.16223	11.4
1133.59216	17.7
1134.29724	17.2
1141.27490	22.1
1143.76270	56.5
1144.44788	250.7
1145.47351	76.8
1146.80444	20.3
1147.43909	150.3
1148.46606	61.0
1149.50183	60.9
1150.42505	22.8
1151.84387	17.6
1157.73755	56.6
1165.14807	67.5
1167.71704	20.3
1170.24170	11.7
1174.49170	53.1
1175.36218	67.5
1176.61621	45.0
1178.13416	41.4
1179.43481	19.4
1180.46582	57.4
1184.17871	77.7
1186.48120	21.2
1188.10962	12.3
1191.47510	83.2
1192.59631	71.1
1197.04004	240.0
1197.69006	54.6
1198.50903	122.0
1201.32935	23.1
1202.19312	41.6
1203.74084	40.4
1204.58875	205.1
1208.08203	77.1
1215.10571	32.1
1216.15503	83.4
1219.23901	30.2
1222.54614	21.7
1227.51062	30.1
1231.48206	23.7
1247.71423	197.9
1256.44714	34.2
1262.25427	16.8
1274.01404	25.8
1275.46362	132.0
1284.59265	50.7
1285.53723	118.3
1290.61523	21.8
1299.41211	64.4
1300.40564	45.8
1302.40381	318.0
1303.35803	74.5
1306.33960	25.8
1317.69617	37.9
1353.65979	36.8
1366.01929	45.0
1367.93103	53.2
1388.27832	8.7
1417.14221	11.4
1419.63147	25.7
1423.84192	17.7
1426.21155	21.4
1431.29443	10.5
1434.35730	11.9
