# Supplementary material for: Phosphoproteomic Analysis of Platelets Activated by Pro-Thrombotic Oxidized Phospholipids and Thrombin
Source: PLoS One. 2014 Jan 6;9(1):e84488. doi: 10.1371/journal.pone.0084488 (PMC3882224; doi:10.1371/journal.pone.0084488)
Supplement: Annotated Spectra S5 — (ZIP) [file pone.0084488.s008.zip › TGSYGALAEITASK_-20_2_100705.txt]

m/z	i	matches
206.65460	9.0
212.23679	7.3
213.76262	30.8
216.19043	11.2
217.25333	44.9
225.13504	17.8
226.29193	7.8
228.12772	93.7
228.98407	15.5
231.21902	16.9
233.27904	25.9
234.21970	230.2
235.36063	22.1
244.08423	11.2
245.24539	9.6
246.21725	38.6
246.92323	21.3
248.20560	39.4
249.07559	24.7
252.06332	23.8
254.01042	29.0
257.29996	10.5
260.96436	8.4
264.52350	14.9
268.38031	50.8
269.32666	66.6
272.30151	43.4
273.40045	10.6
276.31189	22.0
277.19482	6.7
278.22153	28.6
284.33926	20.4
285.11691	14.6
287.59198	15.6
288.41135	32.2
289.34189	16.8
290.31555	11.7
291.59708	50.4
293.10052	7.8
297.52625	9.5
299.11328	17.1
301.16422	10.9
303.31293	35.1
305.32443	409.7
306.36240	17.6
308.11493	12.7
310.25323	6.2
312.16910	12.4
321.17493	17.3
322.48846	7.9
323.34534	11.7
324.09583	39.0
325.09402	13.9
326.21606	129.5
326.93933	15.6
329.19659	9.4
331.33069	6.4
332.53687	11.6
334.28070	39.3
336.13171	19.3
337.28168	13.8
338.48401	46.2
339.74164	12.3
341.90924	100.0
343.09171	17.2
347.00360	16.8
348.15466	18.0
349.10828	50.3
352.25677	17.7
353.68317	23.8
355.30975	9.5
357.11957	55.0
357.87750	17.8
359.05396	37.0
360.16937	28.6
361.07153	43.3
361.97028	33.0
362.96295	158.3
363.91321	12.6
365.20801	9.4
366.34662	13.4
370.15479	20.2
371.07275	48.0
373.18939	72.2
374.17816	13.4
375.51086	18.4
377.46716	62.0
379.26563	17.7
380.21222	9.4
381.33002	59.4
383.16998	43.5
383.95612	9.9
385.32245	8.9
386.13208	13.9
387.26862	25.9
388.24414	38.6
389.46106	9.5
391.26306	474.7
392.16620	45.4
392.98804	39.3
394.46515	29.7
395.20618	36.9
397.23688	45.7
398.16095	17.9
400.20105	38.1
401.32947	6.4
402.42548	11.7
404.51697	30.4
405.21289	29.6
406.29474	855.8	y (4) (1+)
407.68079	80.7
412.08478	127.0
415.21967	70.9
416.20514	63.6
417.12512	19.3
418.29370	52.9
419.18683	9.0
420.13470	19.7
422.35907	9.9
423.66119	26.5
424.32281	58.0
425.46619	21.6
428.19604	41.6
430.19690	52.8
431.16113	21.2
432.59436	48.7
434.62396	7.7
435.54230	6.2
436.40753	10.7
438.35712	17.1
440.33606	11.8
441.18896	28.2
442.14252	39.1
444.12811	64.0
445.34674	16.1
446.24323	64.8
448.13385	316.0
450.61145	9.4
451.60962	11.2
454.13086	24.5
455.19519	129.1
456.43896	31.7
458.15955	33.8
459.20898	61.0
460.22565	31.3
461.46356	13.4
466.35779	29.7
468.24744	137.8
469.02325	7.9
470.30896	29.8
471.68353	9.0
472.58618	84.4
473.60626	35.6
474.43127	43.6
475.34210	57.4
476.49255	21.9
480.13989	63.6
480.78455	17.7
482.38708	41.2
483.27869	196.6
484.27533	128.3
485.41071	25.0
486.48218	53.6
489.45825	26.6
492.27411	68.1
494.43048	26.5
495.28259	7.9
496.50269	91.0
498.54376	10.6
500.16626	11.7
501.24243	313.0
502.38324	65.4
503.46222	20.2
505.28247	39.8
506.31152	35.6
507.28326	22.6
511.88568	42.2
513.20477	14.9
515.54230	14.3
517.20251	67.5
518.02820	91.5
519.27637	2202.2	b (6) (1+)-P, y (5) (1+)
520.16101	606.5
521.63293	35.7
523.29266	39.1
524.83868	49.7
526.39502	15.7
527.64478	34.1
528.45313	40.9
530.65411	192.0
531.44916	92.2
532.36298	45.3
533.21429	19.6
535.28882	33.1
536.52338	12.8
537.45831	98.4
538.43500	61.7
539.34882	19.7
540.31293	72.6
541.99554	119.2
544.32605	5.1
545.42334	94.7
546.36053	18.0
547.06183	6.8
552.47101	45.9
555.32385	160.6
556.01044	64.6
557.29852	51.2
561.95624	127.3
562.62982	62.8
563.83319	50.6
564.44720	13.5
566.32013	15.6
567.29694	23.7
568.49316	36.0
569.25739	68.2
570.34686	34.0
570.98090	11.8
572.43829	105.1
573.45856	134.1
574.23260	129.0
575.47406	33.1
576.19647	120.3
576.81866	10.8
578.62250	100.0
579.60205	72.8
580.53864	58.4
582.47095	207.3
583.35516	108.7
584.16046	10.8
585.63953	705.1
586.62537	149.5
587.85944	258.1
588.76471	51.9
589.55066	37.3
591.25140	265.0
591.88025	39.6
592.75482	97.8
593.74908	53.2
595.13159	44.9
596.78632	1621.8	y (12) (2+)-P
597.49817	494.3
598.69897	138.9
599.62567	17.8
600.71851	21.8
602.36639	42.9
603.30017	89.7
604.22357	93.1
605.23724	124.8
607.40094	205.6
608.48340	58.2
609.52789	143.2
610.59045	274.3
611.56891	131.7
612.58008	41.4
614.19977	396.1
615.32245	98.6
617.07904	128.5
618.14166	155.0
618.97864	294.4
620.74353	177.9
621.45123	9.5
622.77435	103.4
623.61322	116.9
625.43805	226.9
626.51703	227.6
627.54675	168.4
628.42657	35.2
629.36505	25.4
630.35443	27.7
631.55798	105.4
632.31842	1812.5	b (7) (1+)-P
633.22137	530.2
634.06586	476.4
635.11273	109.7
636.14703	51.1
637.29071	105.2
638.34113	100.2
639.21307	41.2
640.65424	37.9
641.72034	62.8
642.39630	13.7
643.59161	134.0
644.27594	25.7
645.63055	206.3
646.33374	143.2
647.29218	49.1
648.42438	1204.9	y (6) (1+)
649.41516	169.1
650.31708	74.2
651.66138	19.2
652.55414	42.5
653.66504	203.0
654.48364	138.1
655.54742	71.1
656.48688	85.6
657.25269	81.5
658.12384	410.8
659.00781	136.7
659.91962	128.6
660.79193	80.7
662.22626	70.4
663.47186	34.2
664.59894	6.8
665.76831	168.7
666.72260	1821.0
667.58881	2282.9	[M+2H] (2+)-NH3-P, [M+2H] (2+)-H2O-P
668.60547	14.0
671.64923	93.5
672.33539	17.3
673.48273	20.9
675.66504	14969.7	[M+2H] (2+)-P
676.47968	6435.1
677.53802	167.5
678.33636	179.8
679.56281	427.8
680.66284	207.2
681.44940	51.4
682.61322	87.5
683.34772	78.7
684.19739	91.3
685.48627	812.8	b (8) (1+)-H2O-P
686.64630	173.0
687.31750	60.5
688.14471	158.6
689.10004	145.4
690.42365	109.9
691.45313	651.0
692.44757	767.9
693.77203	237.4
695.14948	281.9
696.37964	131.6
697.14410	9.0
697.75244	7.9
698.67426	86.5
699.55994	37.7
700.50629	236.9
701.43353	414.5
702.48260	736.9
703.32245	943.1	b (8) (1+)-P
704.22845	375.2
705.11694	105.7
706.24237	429.6
707.24677	1069.1	[M+2H] (2+)-NH3-H2O
708.27533	363.4
709.17145	159.9
710.37158	177.6
711.24298	12.3
712.28461	585.7
713.22186	515.5
714.15710	66.1
715.31482	3436.5	[M+2H] (2+)-H2O
715.94342	2010.5
716.54602	2209.4	[M+2H] (2+)-NH3
717.44855	72.3
718.45038	17.6
719.28180	149.4
729.48004	33.3
731.21265	22.7
734.57916	72.1
739.26202	34.8
742.37164	38.5
745.19690	26.5
746.70306	18.8
747.65729	9.1
749.56122	18.5
755.06000	27.6
758.05975	21.7
759.61060	140.6
760.54504	37.3
761.48126	21.0
762.33600	15.1
764.12933	10.6
765.39111	82.8
767.36725	82.8
768.21429	104.3
769.17072	68.9
769.79175	44.1
772.50568	15.0
773.34692	45.8
774.63873	12.8
780.61420	60.3
781.29950	18.9
783.23608	45.0
786.37714	34.1
787.36237	120.5
788.35822	12.6
790.05890	27.9
791.06915	15.8
791.92102	35.5
795.33112	25.9
796.39728	53.8
797.30463	33.1
798.35468	15.5
799.22894	25.9
800.65546	5.1
801.54938	16.9
802.52917	11.1
804.47198	9.5
805.41095	52.2
807.43854	36.9
809.75098	219.3
810.67889	54.2
811.45795	14.9
812.54779	18.9
814.21008	169.8
815.50861	132.8
816.25897	56.5
820.31787	38.3
822.90375	102.8
823.50824	4.6
824.37128	95.0
825.99066	67.4
828.92218	30.0
830.29169	43.7
832.38940	2443.5	b (9) (1+)-P, y (8) (1+)
833.47485	449.0
834.42542	89.6
835.07349	30.6
841.27777	11.0
842.35895	43.2
843.55853	24.6
845.21387	275.5
846.64935	92.4
847.39746	4.6
849.86481	62.7
851.46594	93.3
853.65784	45.4
854.49750	18.5
857.21136	43.6
858.09015	93.5
859.96906	35.1
861.54047	17.7
862.57990	51.4
867.44128	16.6
868.91089	90.8
870.20068	91.9
871.12714	70.9
873.15460	25.5
874.29230	37.7
875.60156	29.4
876.77362	90.0
878.30707	87.3
880.19489	14.9
881.27362	19.9
882.98120	134.9
884.76587	15.6
886.66229	17.2
894.03754	20.4
895.28339	5.1
897.29736	27.7
897.97870	13.3
901.46490	10.6
902.28961	6.7
903.47968	344.7
904.55127	310.4
905.27124	56.8
907.41162	23.1
909.85175	49.2
911.52606	56.7
914.14056	73.4
915.76056	55.5
917.11499	8.3
918.55469	153.5
919.39008	162.6
921.81415	47.0
922.58832	18.9
924.08368	20.0
927.29913	107.4
928.53876	13.8
929.61353	117.3
930.36108	192.6
931.28998	65.8
933.22290	16.2
934.91376	36.9
935.84515	74.6
936.51141	8.3
938.49268	28.0
939.37360	16.1
940.88623	126.6
942.34912	88.6
943.75751	48.7
945.33685	1093.5	b (10) (1+)-P
946.36572	271.6
947.54730	35.3
949.72028	96.5
950.69922	82.6
952.49225	75.9
954.97650	83.6
955.58807	56.8
957.48639	11.4
958.56470	66.8
960.38470	1277.9	y (10) (1+)
961.42969	468.6
962.94696	131.2
965.36456	17.7
967.46002	10.6
968.61572	35.4
969.99152	41.7
971.30658	38.3
972.62164	6.2
974.03418	14.0
974.75635	38.1
978.74591	132.5
980.68866	88.6
981.84497	18.5
984.48651	48.4
985.84882	85.7
987.37427	16.1
990.32080	129.9
991.53412	72.9
997.11969	5.6
999.15216	55.1
1000.05737	50.9
1001.35248	29.8
1003.74249	12.3
1004.45502	29.8
1006.71210	26.4
1009.64795	96.5
1011.92426	41.5
1013.30542	8.4
1015.30804	139.5
1016.26727	10.1
1017.06201	13.0
1018.37994	35.6
1019.43060	21.0
1020.89557	44.8
1021.63397	29.2
1022.63013	19.9
1024.96118	33.9
1025.62451	20.0
1027.51245	35.4
1028.66858	70.3
1029.33752	42.4
1031.53479	26.1
1033.15771	13.0
1034.45422	18.9
1035.65210	16.1
1036.72717	39.6
1038.47498	35.0
1039.28052	14.9
1040.25317	17.8
1042.77734	61.8
1043.52527	193.6
1044.87134	111.8
1046.35718	340.9
1047.55054	69.1
1049.56616	52.5
1050.23877	32.2
1051.88696	56.2
1054.33447	25.0
1060.35547	27.6
1061.82910	25.3
1063.68066	42.5
1064.78320	43.1
1066.42249	54.0
1067.34375	15.0
1069.30273	15.6
1070.41699	85.0
1074.32776	13.9
1075.77661	13.3
1076.45020	21.6
1078.69507	10.1
1080.54895	41.9
1081.16870	33.5
1082.50830	31.5
1084.33594	10.1
1089.05859	79.8
1091.39648	33.4
1092.80505	12.9
1099.27466	34.8
1100.09521	38.2
1101.57275	19.2
1103.01709	37.1
1103.71472	25.7
1105.39856	53.6
1106.52209	20.4
1107.70483	68.1
1108.42407	88.2
1109.63806	10.1
1110.26563	5.1
1113.47034	18.4
1115.70020	5.1
1116.75330	50.5
1117.35925	396.9
1118.44409	111.6
1123.36938	377.1
1124.52295	238.5
1126.22058	193.9
1127.40417	77.1
1128.61438	34.8
1130.94714	52.8
1135.10571	23.2
1140.61401	18.8
1141.34167	19.3
1143.33264	71.2
1144.03699	70.8
1144.74817	49.0
1145.47925	10.1
1146.37256	6.2
1146.98804	14.3
1147.61389	301.5
1149.20215	15.0
1155.41797	30.0
1161.42871	62.4
1162.59473	31.5
1168.32471	49.8
1170.07129	11.9
1174.15271	89.0
1176.62207	43.2
1179.47705	6.7
1184.66040	41.9
1186.54871	7.3
1189.39868	15.3
1191.30835	82.9
1192.16162	100.9
1193.50757	25.9
1197.45691	53.1
1198.52649	41.4
1201.86804	30.8
1202.60327	104.1
1204.33960	185.5
1205.01563	10.9
1207.50635	46.8
1208.69580	7.7
1210.69983	22.6
1211.39087	18.2
1215.19421	184.2
1216.32251	57.4
1219.76172	26.0
1222.45667	53.6
1227.33472	26.1
1230.45789	23.7
1231.51343	3.5
1235.61853	10.6
1237.00525	4.5
1245.62732	42.9
1248.01697	6.8
1273.86951	56.6
1275.46082	44.6
1284.07263	49.8
1285.44470	83.6
1290.59619	42.5
1291.65051	31.4
1302.06799	103.4
1302.79810	35.8
1303.41223	35.9
1317.35657	10.0
1320.46838	18.7
1322.16406	26.8
1357.26489	10.5
1392.48047	37.1
1438.54150	40.6
