# Supplementary material for: Phosphoproteomic Analysis of Platelets Activated by Pro-Thrombotic Oxidized Phospholipids and Thrombin
Source: PLoS One. 2014 Jan 6;9(1):e84488. doi: 10.1371/journal.pone.0084488 (PMC3882224; doi:10.1371/journal.pone.0084488)
Supplement: Annotated Spectra S5 — (ZIP) [file pone.0084488.s008.zip › TGSYGALAEITASK_-21_2_115182.txt]

m/z	i	matches
210.28975	21.0
215.94766	118.6
216.92790	12.9
219.16409	20.5
222.08224	69.2
227.96240	245.0
229.16306	21.2
232.38837	51.3
233.33148	44.3
234.26457	311.1
237.04019	33.8
242.28661	28.4
244.30835	43.9
248.13268	83.6
252.02031	39.4
255.06721	27.8
258.03479	106.3
259.10822	10.3
261.92868	15.7
265.16287	122.6
267.17999	23.4
270.18829	22.1
271.10742	25.7
272.39056	14.8
273.31143	17.5
274.65341	15.7
277.34421	30.4
279.41818	9.4
283.20721	37.1
284.21436	12.1
286.74255	55.9
290.26648	114.8
291.29593	11.2
294.11014	24.9
298.21353	25.5
299.44897	57.3
303.27515	39.6
305.19568	504.0
306.26923	69.8
309.00323	22.3
310.46310	77.2
318.11566	38.2
324.29199	10.2
325.55682	13.9
326.31067	173.9
327.25928	21.1
329.43005	15.7
331.55688	74.3
337.04688	101.4
339.13666	130.6
339.89618	106.6
341.31281	21.8
344.15649	18.4
345.19104	13.0
346.11859	146.0
349.36432	19.3
351.18628	50.4
352.24768	13.0
353.01202	29.5
354.46484	170.0
355.26468	70.4
358.39581	12.1
359.75470	21.2
361.06055	251.5
363.09576	79.2
366.32269	150.4
368.31702	23.0
369.35956	34.8
371.69806	56.6
373.23608	257.1
377.21777	20.9
379.12299	83.3
380.64313	51.3
382.19342	15.7
385.17639	34.6
387.37408	36.4
388.43707	55.4
389.39850	12.1
391.10376	752.7
391.99194	129.7
397.00244	130.1
398.38965	40.3
403.02350	39.5
406.39423	1870.5	y (4) (1+)
407.34729	110.7
408.90741	41.3
410.93976	230.6
412.29114	84.4
413.16437	55.9
414.30029	123.3
415.24841	99.4
416.28656	77.6
416.97583	8.4
418.14221	53.5
419.20221	45.7
420.30951	33.2
421.48962	31.3
423.22931	73.1
424.27759	109.0
428.85345	72.7
430.19623	207.6
431.24579	110.9
433.54993	33.6
441.15900	269.2
442.07184	49.7
443.60205	66.7
445.21924	12.9
445.96729	44.5
448.09802	424.4
449.24988	132.6
450.48560	23.9
451.28296	64.4
453.62122	50.6
455.41748	176.1
456.62915	60.1
457.35925	69.1
458.16522	33.1
459.35297	27.5
462.23480	63.6
465.93256	44.1
468.00641	208.9
469.05103	101.1
472.01440	32.3
474.22565	759.7
475.34802	33.2
476.35797	113.4
479.55292	152.1
480.70984	59.3
481.60712	48.4
483.21326	147.3
484.16022	78.2
486.18848	238.1
489.36353	102.0
493.02582	45.7
495.12305	228.6
497.21466	51.8
498.33643	38.7
499.27686	121.5
499.99567	18.4
501.16815	881.7
501.93872	17.7
506.37195	31.9
509.67908	54.8
510.48956	32.8
511.40320	45.7
512.38727	17.9
513.50226	120.7
516.14355	134.0
516.80902	13.4
518.03998	78.4
519.28967	3924.8	b (6) (1+)-P, y (5) (1+)
520.29987	630.5
521.19586	20.5
524.03870	47.6
525.02283	70.5
528.53107	79.6
529.66339	97.5
531.28827	140.9
533.35541	32.1
536.57733	16.6
537.27386	202.3
538.15485	55.7
539.70251	97.2
540.96649	240.3
543.09210	30.2
544.15479	45.5
545.27179	282.8
545.97382	14.5
547.70111	24.6
549.54846	95.7
551.30487	139.3
553.96021	185.5
555.27277	248.3
556.32666	308.9
557.35077	133.0
558.99933	11.2
560.27069	168.6
563.06024	134.5
564.42651	98.3
566.53577	131.7
567.39789	38.4
568.35223	94.7
570.29346	58.1
572.00446	67.2
573.18024	107.6
574.60242	15.7
575.27051	63.2
576.77100	261.2
577.50104	7.6
578.34692	206.6
579.27362	173.7
582.07343	13.9
584.81732	83.8
585.63715	442.1
586.71246	182.9
588.08856	256.4
589.53296	183.4
591.44891	245.6
592.17200	131.8
592.87903	78.1
594.30890	26.9
595.01306	85.4
597.00592	4322.9	y (12) (2+)-P
598.15894	231.5
599.26056	87.4
600.23785	244.8
602.95709	65.3
603.60040	80.6
604.27063	114.9
605.26434	150.7
606.34552	229.6
607.40668	32.9
608.45508	52.1
609.46283	48.4
610.58612	66.4
611.42975	152.0
612.19690	67.4
614.15887	1518.1	b (7) (1+)-H2O-P
615.19983	346.0
616.31805	189.6
617.39252	298.1
618.35663	228.5
619.62213	86.1
621.57062	76.1
623.79010	225.7
625.32239	737.2
626.54016	322.4
627.60999	230.7
628.43896	11.1
629.33014	19.4
630.21875	97.1
631.19153	403.6
632.25391	2886.8	b (7) (1+)-P
633.14850	668.7
634.27972	374.0
635.45319	169.3
636.66864	105.4
637.88763	149.6
639.11188	168.9
640.14777	56.0
641.86194	334.3
643.02240	312.4
644.22900	354.6
645.60895	502.9
646.49139	280.8
647.41577	46.4
648.38568	2779.6	y (6) (1+)
649.37787	717.1
650.36694	298.5
651.19415	239.4
651.95697	84.3
653.97955	223.3
654.82660	84.9
656.89240	316.2
657.93549	195.7
658.57855	169.1
659.38190	275.9
660.74860	54.4
661.59052	61.9
662.55981	106.8
664.11511	168.9
665.85260	637.9
667.07721	3946.4	[M+2H] (2+)-H2O-P, [M+2H] (2+)-NH3-P
667.99847	1229.9
670.02472	201.6
670.73114	139.0
671.92010	57.9
672.87000	101.8
674.58319	2195.1	y (13) (2+)
675.76190	19304.3	[M+2H] (2+)-P
676.39349	11720.8
677.17108	557.5
678.21271	292.2
679.38544	334.2
680.78748	250.4
682.16913	73.6
683.09821	136.6
684.16693	320.3
685.29730	1610.0	b (8) (1+)-H2O-P
686.62372	442.5
687.68231	52.5
688.30499	55.3
689.04688	347.1
690.83765	961.0
691.81647	1004.9
692.76550	997.4
693.48407	246.1
694.93866	217.3
695.79382	27.4
696.57196	32.9
697.28857	47.3
697.92365	105.6
699.18451	130.7
700.30719	164.6
701.47137	1239.1	y (7) (1+)-H2O
702.66229	285.5
703.32251	2141.6	b (8) (1+)-P
704.16974	657.2
704.80792	15.2
705.79645	528.2
706.49115	525.2
707.45148	984.7	[M+2H] (2+)-NH3-H2O
708.55420	76.0
709.21460	123.1
709.98499	154.5
711.87848	804.2
712.99921	314.6
714.29065	924.1
715.55640	2834.1	[M+2H] (2+)-H2O, [M+2H] (2+)-NH3
716.43134	1116.7
717.13086	22.0
719.58002	11.2
729.92932	16.7
731.07953	114.3
731.80511	40.5
733.24615	20.3
737.48859	34.7
738.52728	31.9
741.08344	77.5
742.18042	84.0
746.58539	76.5
747.55804	104.6
748.59772	267.4
750.82611	98.2
756.41785	57.2
757.55255	62.0
758.61780	141.8
759.43695	161.4
761.27264	132.2
764.38275	17.5
765.34747	90.9
766.40332	28.3
767.17395	82.1
768.49829	142.7
769.21313	158.7
771.02051	46.8
772.05341	30.2
773.90155	135.3
775.36139	126.3
776.40363	120.6
777.18213	110.3
777.86969	178.7
780.54694	126.2
782.06299	53.4
783.31616	350.6
784.33014	50.3
786.83148	34.3
788.40411	27.5
789.16986	94.3
790.46094	132.1
792.07501	11.2
794.46271	31.9
796.52911	123.5
798.61810	262.7
799.37469	15.6
800.21582	49.8
801.25336	67.5
802.01086	19.5
803.96973	123.5
805.28302	68.4
807.92474	68.7
810.25665	24.9
811.58160	64.7
813.50385	117.2
814.47748	244.7
815.23267	32.0
816.12897	79.7
817.12726	117.8
818.34119	228.8
819.16589	57.4
820.90546	73.1
824.52637	29.3
825.54730	79.0
826.78345	312.7
828.55499	91.8
829.43549	32.1
832.31458	4391.1	y (8) (1+), b (9) (1+)-P
833.49811	1482.8
835.29388	38.2
837.07281	121.8
838.21680	94.6
839.86469	116.4
841.62854	34.5
842.32770	73.2
843.14673	80.8
845.02051	133.1
845.76550	44.9
849.39667	18.4
850.72113	27.4
852.17365	14.8
853.45331	110.3
856.41516	24.2
859.13660	40.2
861.29663	14.6
862.68921	87.4
864.60016	118.0
867.56299	37.5
869.13300	41.2
870.08502	26.9
874.72260	57.5
876.24872	97.6
876.90479	88.2
878.55597	42.7
882.19000	26.6
883.55914	38.3
884.88678	91.0
885.49506	26.0
886.30524	21.2
886.93573	55.7
887.95898	67.3
888.57404	13.9
889.42059	79.4
895.32062	153.7
901.34943	41.3
903.49658	1132.4	y (9) (1+)
904.41888	297.4
910.31476	39.1
911.92816	134.4
913.14337	73.2
914.46899	89.9
915.21857	76.3
916.90314	101.5
918.67889	137.0
919.35400	88.3
921.70917	79.4
923.16022	22.1
925.35327	24.8
926.62030	57.3
927.47589	50.3
928.49066	106.7
930.25269	294.6
931.47583	81.3
932.72662	31.1
933.59448	23.9
934.60406	106.4
936.40607	23.0
941.15356	327.2
942.41962	403.8
943.80811	47.7
945.28522	2096.2	b (10) (1+)-P
946.27985	508.8
947.38403	21.1
949.52606	183.7
950.18262	189.8
951.31769	89.7
953.61133	48.6
954.32770	9.5
956.35229	39.3
957.54858	33.6
959.75934	185.8
960.43170	2334.7	y (10) (1+)
961.39081	548.8
962.27875	118.7
963.59369	55.2
964.31366	50.9
965.08075	63.7
966.37677	53.6
970.72217	178.8
972.81781	80.3
973.55243	52.7
975.34668	26.8
976.30396	205.3
977.20880	113.0
978.06665	28.2
979.12933	189.8
980.39679	26.6
983.45062	66.4
989.25806	31.2
990.03082	11.2
992.81537	58.2
993.67773	33.0
997.16766	59.4
998.50879	122.5
999.81500	152.2
1000.45087	12.3
1004.03326	30.1
1009.50189	32.5
1011.83643	22.0
1015.20978	87.0
1016.45087	59.1
1017.14966	87.0
1020.33447	20.5
1022.33563	65.8
1026.36670	76.0
1028.28259	263.2
1029.13452	161.1
1030.12634	30.9
1032.03540	78.7
1033.09509	29.4
1033.86792	33.7
1036.21106	11.9
1037.24634	71.7
1041.12073	32.8
1043.27478	299.9
1044.04749	183.4
1046.46448	381.8
1047.37183	287.2
1049.30786	51.1
1059.47339	30.2
1062.50684	40.4
1063.12134	34.6
1063.74866	9.6
1064.79492	12.0
1070.90820	74.6
1076.50439	15.7
1080.50830	9.4
1081.31311	60.9
1085.27502	24.6
1089.47986	77.9
1091.27979	48.2
1095.26428	30.2
1098.91992	14.8
1099.54712	195.4
1100.36865	96.2
1101.30286	61.1
1102.18628	87.1
1104.04065	13.9
1105.76526	55.1
1107.86682	8.4
1110.75879	94.5
1112.60437	31.9
1117.44910	264.6
1118.51440	81.4
1121.30090	118.7
1123.42334	1195.8	y (11) (1+)
1124.56982	585.4
1125.77832	230.7
1126.54529	233.7
1127.31470	61.1
1129.23877	69.2
1130.47595	32.0
1133.41357	25.0
1139.16406	32.5
1141.11975	28.3
1144.45459	90.1
1147.46875	228.2
1151.34106	20.3
1156.09778	107.7
1159.57690	29.7
1163.84814	60.4
1165.12451	17.5
1167.07629	22.1
1168.58557	43.4
1174.15100	57.7
1175.61584	38.1
1177.97461	21.2
1178.62769	36.4
1179.66016	51.8
1180.49475	17.7
1184.39172	191.6
1185.82483	34.2
1187.38574	81.8
1191.29175	39.5
1192.33130	172.5
1193.53101	115.5
1196.78418	121.6
1197.42957	182.4
1201.79688	107.1
1202.53577	177.4
1203.48193	33.3
1204.43103	77.9
1205.44531	284.6
1215.26648	116.7
1216.31250	47.3
1228.19763	46.4
1235.57178	17.4
1259.79895	6.6
1266.04553	8.4
1267.29236	59.1
1270.05408	55.6
1273.11340	42.8
1275.43787	51.9
1279.86438	8.4
1282.36047	56.3
1284.43994	131.8
1285.41028	135.0
1290.92126	57.7
1298.22314	70.6
1301.00745	27.5
1302.29932	176.8
1303.47437	97.9
1304.95715	60.9
1312.95789	36.4
1317.73669	12.0
1334.35803	21.0
1337.18860	50.1
1386.51489	23.0
1394.61353	21.9
1395.71240	30.9
1411.43909	39.4
1427.58557	23.0
1430.38782	60.9
