# Supplementary material for: Phosphoproteomic Analysis of Platelets Activated by Pro-Thrombotic Oxidized Phospholipids and Thrombin
Source: PLoS One. 2014 Jan 6;9(1):e84488. doi: 10.1371/journal.pone.0084488 (PMC3882224; doi:10.1371/journal.pone.0084488)
Supplement: Annotated Spectra S5 — (ZIP) [file pone.0084488.s008.zip › THEAEIVEGENHTYCIR_-2_2_40118.txt]

m/z	i	matches
203.11484	2.4
211.37788	8.2
220.94208	11.2
222.15353	71.7	b (6) (3+)-H2O
225.35936	6.7
226.53214	10.6
238.24153	12.4
239.24406	316.2	b (2) (1+)
240.12218	19.3
249.15045	19.7
250.18752	6.9
253.18347	14.9
255.34726	6.5
269.23615	11.1
270.70880	14.7
272.35065	9.8
275.39401	3.7
280.00583	5.4
283.16699	20.5
285.91476	16.5
289.13531	5.4
291.15277	3.9
292.07300	8.0
297.35275	12.8
302.15955	19.9
310.93179	18.5
312.19254	18.6
314.05292	9.5
320.27768	12.7
321.51288	28.7
323.42639	6.3
331.49585	3.7
332.32419	1.6
333.12067	31.1
334.33636	2.4
337.46387	6.9
340.56421	5.9
341.17950	5.2
343.33704	13.6
345.55133	5.6
346.46057	6.0
350.18304	35.1
351.01508	3.0
351.88397	8.4
352.87659	3.5
355.30542	21.0
357.33917	26.2
358.21985	4.6
359.17706	3.7
362.07916	4.8
365.95056	2.2
368.13861	163.2	b (3) (1+)
369.32819	56.7
373.65405	34.5
375.22723	5.6
378.38800	17.9
381.54254	4.0
384.95782	30.8
387.05054	8.9
393.76508	5.4
394.54651	3.9
396.27020	5.6
397.33142	20.6
399.31372	1.5
407.22266	7.4
409.31543	3.9
411.18561	38.9
413.37408	6.9
415.01422	10.5
420.17328	18.4
421.33453	37.5
422.24530	20.2
423.43616	20.5
424.54718	9.7
426.39819	18.7
427.08612	7.9
430.22644	12.9
431.10004	11.4
435.39081	18.1
436.24731	27.8
437.52618	14.5
438.48877	34.1
439.25500	38.4
440.09729	47.4
448.46326	51.4	y (3) (1+), y (10) (3+)-NH3, y (11) (3+)-H2O-P, y (11) (3+)-NH3-P
452.25946	3.9
453.01257	21.0
455.16321	7.8
456.68878	14.1
458.11108	6.4
459.45886	4.3
461.29706	3.5
463.63306	6.2
465.43927	38.1
466.23206	3.5
467.52972	5.3
468.16528	7.8
469.48645	10.8
470.21771	1.5
471.20636	31.3
472.21289	2.6
473.18121	6.5
475.95972	64.4
477.54218	12.1
478.70526	9.3
480.35138	24.8
484.04846	5.2
485.35535	25.0
486.42328	13.1
487.31476	6.1
491.36066	5.8
495.16858	6.9
496.37024	56.1
497.22815	15.2
500.52466	26.7
503.82227	5.2
504.72784	7.3
505.36102	43.5
506.78717	27.7
509.15381	15.0
510.56677	45.0
513.71600	72.6	y (7) (2+)-H2O, y (7) (2+)-NH3
515.31073	22.6
519.07587	5.4
522.31763	181.3	y (7) (2+)
523.56244	53.3	y (12) (3+)
524.41144	3.0
526.31012	7.7
526.99988	3.0
529.25897	20.4
530.21283	3.8
534.54333	2.8
538.26495	4.6
540.11627	5.1
541.55603	12.1
542.18091	8.5
543.35559	28.2
544.66040	17.6
547.10577	25.7
548.88593	5.0
550.35797	4.6
552.16058	12.3
554.03821	57.2
554.86530	15.5
555.99915	3.5
556.98462	2.6
559.41174	19.6
560.15161	9.2
561.29303	4.5
563.10223	24.8
565.07678	5.0
568.32892	47.7	b (5) (1+)
569.26630	58.4
570.75159	45.7
575.95880	19.4
577.11700	28.1
577.93671	35.5
578.73334	15.7
579.94495	85.3	b (15) (3+)-NH3-P
582.41681	16.9
585.27802	60.3	b (15) (3+)-P, y (14) (3+)-NH3, y (14) (3+)-H2O
587.89014	27.8
589.44574	16.0
592.72308	11.1
593.37860	9.9
594.76538	30.8
596.04364	5.6
598.26190	36.1
599.39520	34.9
600.42432	41.2
601.28607	3.8
603.02808	69.9
604.99957	29.5
606.18524	74.3	y (9) (2+)-H2O, y (9) (2+)-NH3
606.92487	53.1
607.67719	29.7
608.53693	27.9
610.16754	3.5
611.26959	29.8
612.12921	14.0
613.34058	36.9
615.28253	279.0	y (9) (2+)
616.06244	364.0	b (16) (3+)-H2O-P
616.97974	47.3	b (15) (3+), b (16) (3+)-NH3-P
619.18640	212.3
619.95721	249.5
620.86749	84.9
621.76392	37.5
622.88934	56.4	b (16) (3+)-P, y (10) (2+)-NH3-P
624.08014	115.6
625.05286	17.2
626.63641	75.9
627.91010	43.8
630.04962	20.8
632.78900	43.3
633.53143	20.0
634.96735	10.6
636.04718	24.4
637.47882	47.3
638.26752	29.9
639.87219	11.2
640.70074	8.6
641.70941	4.0
643.60901	21.5
645.13171	29.4
647.36066	109.8	y (16) (3+)-P
648.18396	3.9
649.44775	44.7
650.96741	30.1
652.34784	14.2
653.64337	104.2
654.51550	51.8
655.51324	83.9	b (16) (3+)
656.54901	170.8
657.56128	37.3
659.24261	50.7
659.95435	97.5
661.33282	9.7
663.31781	68.8	b (6) (1+)-H2O
664.30353	88.9
665.43182	351.5	b (12) (2+)-NH3, b (12) (2+)-H2O
666.17694	4.3
666.92072	13.1
667.86133	141.8
668.83960	50.1
669.74231	83.9	[M+3H] (3+)-NH3-H2O-P
670.98737	170.1	y (10) (2+)-NH3, y (11) (2+)-H2O-P, y (10) (2+)-H2O
671.76172	22.2
672.41614	22.3
673.56781	86.6	y (16) (3+)-H2O
674.42615	186.0	y (16) (3+)-NH3, b (12) (2+), y (4) (1+)-NH3, [M+3H] (3+)-H2O-P
675.49176	249.9	[M+3H] (3+)-NH3-P
677.02679	177.8	y (5) (1+)-NH3-P, y (5) (1+)-H2O-P
677.74188	65.3
678.40283	57.6
679.76166	362.7	y (16) (3+), y (10) (2+), y (11) (2+)-P
680.52094	338.4	b (6) (1+), [M+3H] (3+)-P
681.39545	245.8
682.25677	233.9
683.48773	136.4
684.33820	170.8
685.89288	94.7
686.94281	70.7
687.91315	116.6
688.77606	60.6
690.00854	168.9
691.13812	94.6	y (4) (1+)
691.78558	87.3
692.79041	193.3
694.22028	358.6	y (5) (1+)-P
694.94110	256.3
695.82147	589.6
696.59229	347.5
697.91626	118.7
699.29028	134.9
700.66315	257.6
701.39771	57.1
702.00958	170.5	[M+3H] (3+)-NH3-H2O
702.72040	32.1
703.34412	137.0
704.02069	166.6
704.67816	66.0
705.35590	43.7
706.71466	11.9
710.21130	5.2
719.31580	5.8
720.60803	25.0
721.55463	9.1
722.17328	6.5
725.55109	22.8
726.17291	5.6
729.49646	250.0	y (11) (2+)
730.59253	56.1
731.27466	22.8
732.55634	27.8
734.53656	77.0
741.39642	26.4
743.23969	28.7
744.09564	16.4
745.68573	27.8
746.56415	19.5
749.46283	21.1
751.30475	37.8
752.38220	8.4
753.21399	48.8
756.81299	2.6
759.72888	46.8
760.44879	7.7
765.27936	14.6
768.49573	36.3
769.26996	36.4
772.63641	25.7
774.50159	15.4
776.54633	26.4
778.06757	17.3
780.03308	89.9	b (7) (1+)
780.70587	27.3
781.68475	64.7
782.39227	15.3
786.14264	350.0	y (12) (2+)
787.26337	119.6	b (14) (2+)-H2O-P
788.28223	4.9
788.91516	42.3
792.48480	70.0	y (13) (2+)-NH3-P, y (13) (2+)-H2O-P, y (5) (1+)
793.56055	7.2
795.26416	22.6
796.30048	81.2	b (14) (2+)-P
797.47351	19.8
798.14148	42.9
801.48230	53.4	y (13) (2+)-P
803.51550	41.5
805.13525	76.3
806.28186	11.0
808.31256	16.8
811.28046	27.6
812.54279	58.7
813.46252	48.6	y (6) (1+)-H2O-P
814.21918	24.5
815.74707	15.1
819.91278	63.6
821.90845	11.8
824.08624	69.8
826.00488	40.1
826.76489	14.7
828.71283	43.5
829.47931	27.4
832.72162	101.9
833.67072	22.2
834.43835	13.4
836.87817	48.3	b (14) (2+)-H2O, y (14) (2+)-P, b (14) (2+)-NH3
837.52148	20.4
839.35999	59.2
840.57190	8.3
841.61377	76.6	y (13) (2+)-H2O
842.52826	205.9	y (13) (2+)-NH3
843.47876	8.4
844.93988	44.0
845.85126	45.2
846.67859	20.3
847.37640	21.2
848.40564	27.1
849.75024	19.5
850.91016	210.6	y (13) (2+)
851.91614	52.3
852.78015	44.5
853.88782	49.9
855.73547	23.4
857.49469	13.7
858.98627	59.1
859.73431	13.2
861.14215	4.8
868.53046	21.2
870.71289	22.0
872.06940	70.0
872.83710	5.9
874.33038	37.9
876.67255	38.9
877.47101	97.2	b (15) (2+)-P, y (14) (2+)-NH3, y (14) (2+)-H2O
878.81372	28.7
884.57745	12.1
886.17609	716.9	y (14) (2+)
886.95404	267.6
887.98065	16.0
889.19940	81.2
890.80444	21.6
892.66205	96.8	y (15) (2+)-H2O-P, y (15) (2+)-NH3-P
893.47833	8.9
894.22247	20.5
895.65283	3.0
896.61786	7.7
897.79712	25.0
898.85321	11.0
900.36993	20.9
901.31647	4.8
902.29657	22.4
903.47028	3.3
908.03027	11.8
909.46655	223.4	b (8) (1+)
910.51056	74.8
911.45258	16.7
912.93262	14.0
914.96777	16.6
917.37231	27.3
918.06232	15.3
919.95685	17.3
921.38721	5.4
922.40814	1.8
925.44196	3.9
929.34399	84.9	y (6) (1+)
930.28644	24.3
932.47241	135.8
933.26221	60.5
934.09442	68.4	b (16) (2+)-P
935.11993	5.4
936.23663	5.0
938.49762	7.6
941.27277	404.2
942.13727	846.6	y (15) (2+)-NH3, y (15) (2+)-H2O
943.18414	61.8
944.18945	16.8
945.09955	7.7
950.63550	935.3	y (15) (2+)
951.46771	285.3
952.18597	159.9
953.26605	17.4
954.56549	24.8
955.41895	5.6
956.51080	24.4
957.82666	3.7
959.07373	5.3
959.68390	4.1
960.96063	11.0
962.64502	10.2
966.29620	8.6
967.24023	46.9	b (9) (1+)
968.57428	90.1
969.54376	30.0
973.53168	22.8
974.38818	22.7
979.97638	5.7
981.40192	12.4
982.23804	6.4
982.96478	6.3
983.73871	12.5
986.15875	7.5
987.00824	8.0
989.59644	8.4
993.50824	17.9
995.24762	36.1
997.51935	17.3
998.69635	10.4
1012.38971	19.0
1015.49445	15.1
1018.00922	25.8
1024.22852	22.8
1025.24353	16.1
1025.84448	5.2
1027.44800	6.2
1030.35925	17.0
1031.90137	44.1
1040.29395	7.8
1042.25745	2.6
1043.49109	37.5
1044.41296	20.1
1045.46912	1.7
1048.88220	9.4
1051.04944	22.8
1052.26355	56.0
1060.70215	5.6
1062.46863	7.6
1068.19629	2.4
1069.74475	6.5
1073.34009	23.5
1074.18750	2.6
1086.87134	10.6
1088.22974	21.2
1089.25793	7.4
1090.45764	20.1
1095.65698	30.9
1096.57458	18.3
1099.14453	7.2
1105.66199	11.4
1108.56104	2.8
1109.22205	21.8
1113.48535	11.3
1114.41357	5.4
1115.40100	19.0
1117.63989	26.9
1124.68811	4.9
1132.44824	9.1
1133.52478	11.9
1139.24805	3.5
1145.30176	33.1
1151.85156	11.9
1155.44934	9.3
1157.66040	3.0
1158.62207	14.6
1161.84033	6.3
1162.70447	2.0
1173.92358	28.8
1188.43433	14.3
1194.69153	3.4
1196.29578	7.2
1197.32581	34.4
1201.19434	13.9
1209.20496	11.2
1210.35986	5.6
1211.46765	7.6
1219.30994	32.7
1225.07654	9.7
1229.53381	18.7
1231.17175	21.2
1232.57813	7.2
1233.96423	16.4
1237.07898	6.6
1243.20361	23.8
1253.77771	8.0
1260.19202	7.1
1260.80664	32.4
1265.39099	17.9
1284.08801	9.8
1287.78906	10.6
1298.30908	14.6
1315.42139	6.3
1323.39331	1.8
1340.74304	6.7
1341.86548	44.3
1342.50928	1.4
1358.22937	6.9
1359.08728	24.7
1371.36267	9.3
1384.24609	7.1
1385.76440	28.5
1386.45129	3.0
1397.40906	25.4
1401.62317	5.6
1434.59888	18.9
1442.33118	11.4
1457.44470	10.6
1458.68396	12.1
1459.45203	5.0
1509.88855	5.6
1596.84631	16.0
1710.81616	12.3
