# Supplementary material for: Phosphoproteomic Analysis of Platelets Activated by Pro-Thrombotic Oxidized Phospholipids and Thrombin
Source: PLoS One. 2014 Jan 6;9(1):e84488. doi: 10.1371/journal.pone.0084488 (PMC3882224; doi:10.1371/journal.pone.0084488)
Supplement: Annotated Spectra S5 — (ZIP) [file pone.0084488.s008.zip › THEAEIVEGENHTYCIR_-3_2_37082.txt]

m/z	i	matches
221.16962	10.0
222.20259	19.7
223.20145	4.9
236.90964	10.1
239.09627	251.0	b (2) (1+)
240.14467	62.0
241.17447	14.5
244.07933	2.8
247.30269	2.4
250.35786	5.6
251.29559	4.3
256.21219	4.3
258.20221	29.8
262.18375	3.9
267.29187	5.8
271.38733	4.3
274.14465	9.0
277.15350	7.3
282.09692	7.6
283.13763	18.0
285.35138	5.0
286.53247	17.5
289.30023	1.9
291.13800	10.8
297.22034	4.5
298.95538	2.2
300.21780	10.2
304.04007	2.5
306.15833	9.7
307.77551	44.1
311.81506	8.4
315.30035	9.7
316.05200	6.2
317.12991	4.3
318.45508	3.2
319.17914	20.6
320.23401	16.8
324.05768	28.2
327.06314	3.3
328.00592	31.5
332.35190	35.0
337.97220	12.1
339.21545	12.3
348.34375	6.1
350.28284	47.0
350.98883	17.2
352.12524	7.3
353.22662	28.1
359.97870	5.4
364.13696	10.0
368.32745	298.6	b (3) (1+)
369.39417	23.3
370.94751	2.6
372.34351	24.6
376.30969	9.0
380.93604	11.7
383.25757	9.8
385.47302	9.0
389.34436	5.9
397.23718	2.4
398.35815	6.2
399.33759	5.4
400.45148	2.8
403.80237	13.6
405.43567	9.7
406.65503	26.8
407.48859	6.8
408.17065	12.3
410.19531	8.7
413.06812	12.3
416.19952	8.2
417.44562	23.8
418.78540	3.0
420.26038	15.9
421.22498	4.7
422.34406	10.3
423.46307	13.0
425.35773	7.1
437.35577	6.6
438.91827	38.3
440.48413	17.6
441.37689	4.3
442.59027	7.1
447.10321	6.7
448.43237	15.8
449.28705	8.5
450.68542	11.0
451.89899	27.4
453.01752	7.0
454.72974	2.6
457.02557	14.0
465.46594	173.4	y (6) (2+), y (7) (2+)-NH3-P
466.85535	7.9
469.43353	33.0
470.19800	2.4
471.26160	12.8
472.29755	8.2
474.24927	14.7
478.17035	17.6
480.15625	21.2
481.12854	3.2
482.95251	34.9
484.64539	34.1
485.28442	12.0
486.33069	1.9
487.10742	3.8
491.16113	2.2
491.81323	13.4
496.44690	16.7
499.48224	26.6
500.39117	89.2
501.30426	5.8
503.42261	30.8
504.67590	33.2
505.83075	44.7
508.01331	12.3
513.78223	30.5
515.31458	7.2
516.46381	11.2
522.47485	186.2	y (7) (2+)
523.27118	7.4
524.03998	24.3
525.42004	11.1
526.30518	33.5
530.18860	33.8
531.51093	25.7
532.41333	9.8
535.23920	11.9
536.34753	29.3
539.15802	7.7
540.27728	27.1
540.88361	12.9
543.54431	2.6
545.15912	12.1
545.96674	5.6
548.78143	23.3
551.26691	5.4
557.30255	25.9
558.03766	11.6
560.20282	6.4
561.51569	21.2
562.18109	33.2
564.10217	4.1
566.59052	17.9
568.23273	78.0	b (5) (1+)
569.21112	13.1
570.48914	8.6
572.55615	7.6
573.30927	8.2
578.04468	31.5
578.77600	9.0
579.49176	5.4
580.33813	9.2
581.37262	37.4
582.61810	141.8
584.02155	62.6
585.18695	46.4
587.63617	13.6
588.46759	8.7
589.44800	4.7
592.32538	5.9
593.17358	26.3
595.78479	39.8
596.54303	23.7
597.43652	13.9
598.30707	70.2
599.06854	38.8
599.73010	17.3
600.41107	28.0
601.36731	6.9
602.27380	25.8
603.42450	70.7
604.91296	45.4
606.06335	7.8
606.77313	48.9
607.75018	3.9
608.67169	29.0
609.34821	23.7
610.91479	76.0	b (15) (3+)-H2O
612.62469	3.9
613.47101	10.0
614.36652	18.8
615.53516	567.7	y (9) (2+)
616.36047	21.6
619.22125	304.8
619.87799	234.1
620.49323	219.6
621.31555	70.9	y (10) (2+)-H2O-P
622.89484	36.3
625.20514	28.3
625.97229	7.5
627.27106	23.9
628.44012	46.2
629.17987	3.3
631.41388	19.3
632.16547	40.1
633.35156	64.7
634.42456	23.2
635.20355	29.8
637.42401	76.1
638.23120	30.6
639.38031	56.0
640.42383	5.0
641.96942	37.7
642.93561	78.3
643.64081	7.8
644.52386	28.3
645.41803	30.6
646.89410	23.1
647.78778	59.0
649.05176	18.9
651.35028	102.5
652.65521	92.2
654.01288	47.7
655.19354	125.5	b (16) (3+)
656.00250	8.4
657.46887	9.7
658.46399	34.5
659.47925	190.6
660.81677	33.4
662.40564	103.5
663.19519	93.3	b (6) (1+)-H2O
663.92358	57.9
665.41156	405.4	b (12) (2+)-NH3, b (12) (2+)-H2O
666.68604	154.9
667.50726	37.3
668.33417	177.5	[M+3H] (3+)-NH3-H2O-P
669.39923	82.3
670.20135	14.9
670.81000	103.7	y (10) (2+)-NH3, y (10) (2+)-H2O, y (11) (2+)-H2O-P
671.43829	22.2
672.19843	41.4
673.07501	63.8
674.38629	305.8	[M+3H] (3+)-H2O-P, y (16) (3+)-NH3, y (16) (3+)-H2O, [M+3H] (3+)-NH3-P, b (12) (2+), y (4) (1+)-NH3
675.31726	98.4
676.06598	124.0	y (5) (1+)-H2O-P
676.69086	13.7
677.56659	186.3	y (5) (1+)-NH3-P
678.27411	94.5
679.93616	677.9	y (11) (2+)-P, y (10) (2+), y (16) (3+), [M+3H] (3+)-P
680.90448	451.7	b (6) (1+)
681.80518	185.0
683.08649	115.7
684.16339	127.6
685.06439	199.0
686.65204	151.2
687.35278	226.8
688.38794	74.9
689.07269	66.7
690.19940	197.3
691.14545	166.8	y (4) (1+)
692.13629	85.0
693.48059	261.0
694.45947	605.5	y (5) (1+)-P
695.35107	170.6
696.06970	1011.7
697.05933	232.0
698.17065	164.1
699.18683	214.2
700.46704	213.7
701.86023	550.2	[M+3H] (3+)-NH3-H2O
702.85529	100.1
703.49591	160.4
704.45789	315.6
705.38556	51.2
708.17029	6.3
720.85535	72.2	y (11) (2+)-NH3, y (11) (2+)-H2O
721.59186	1.5
722.27484	12.5
723.13098	13.7
725.12933	11.0
728.17206	37.2
729.49329	310.3	y (11) (2+)
730.45642	33.9
735.09497	23.2
737.06024	9.5
738.73401	12.3
739.41638	14.0
740.90704	27.8
741.82220	9.3
742.65082	24.5
743.78400	44.5
744.52972	4.4
746.23383	10.3
748.93341	23.3
754.55371	48.8
756.27289	37.5
758.54596	15.8
759.99982	32.8
760.75287	40.1
762.33484	7.4
763.53180	11.9
768.38745	98.2
769.87256	35.1
772.82361	12.4
774.08508	5.2
777.52301	19.5
778.36810	7.3
780.42981	47.5
781.49371	66.2
782.40204	17.9
784.26825	11.7
785.02069	11.4
785.99438	102.8	y (12) (2+)
786.79810	212.9
787.70978	42.2
788.99188	35.2
789.82898	33.9
792.38824	151.2	y (13) (2+)-NH3-P, y (5) (1+), y (13) (2+)-H2O-P
793.21844	22.0
794.36548	30.0
795.47015	22.6
796.55774	4.1
801.41040	38.5
802.09735	33.5
803.14124	8.4
805.03314	16.9
809.36847	3.6
813.77362	13.1
814.39459	12.5
816.47919	24.8
817.66046	31.9
818.43848	21.0
821.02142	38.9
824.05243	27.2
824.75690	12.6
829.12909	43.1
830.98303	53.6
831.65887	7.3
833.92047	23.8
834.85345	37.0
836.62427	30.3
837.27850	20.1
840.06830	58.1
841.93201	189.9	y (13) (2+)-NH3, y (13) (2+)-H2O
843.34222	25.3
844.07300	14.0
844.89526	26.5
846.35089	62.3
847.05548	38.7
849.19379	48.1
850.72650	192.6	y (13) (2+)
851.96747	18.8
853.69415	6.4
854.47192	15.0
855.27112	6.7
857.54626	27.5
859.44580	5.6
860.35522	12.5
862.51227	28.9
866.46942	27.6
867.34113	17.5
868.52362	82.0	b (15) (2+)-NH3-P, b (15) (2+)-H2O-P
869.41602	37.3
870.67560	31.8
871.99438	28.4
873.39996	24.9
874.26923	5.6
875.04449	17.5
877.46075	180.6	y (14) (2+)-H2O, b (15) (2+)-P, y (14) (2+)-NH3
878.52350	80.9
879.42603	9.1
880.37988	23.4
881.04150	27.7
882.12354	4.1
882.94354	27.9
884.84625	33.3
886.01440	673.1	y (14) (2+)
886.83856	486.6
887.59601	70.8
888.65790	59.0
890.10571	48.4
891.15137	38.4
892.48065	23.5
893.34991	59.0
896.91632	9.0
898.06512	24.8
899.81134	7.7
901.21735	54.9
902.10547	93.2	y (15) (2+)-P
903.24982	5.2
905.84326	38.9
906.84033	30.8
907.92950	15.1
908.75861	65.0
909.73755	53.6
910.71094	149.2	y (6) (1+)-H2O
911.80426	19.7
912.65778	1.9
917.22028	41.8
918.10431	22.2
920.02985	24.8
923.07520	20.3
924.39282	13.6
926.06763	71.4	b (15) (2+)
926.71191	10.9
927.58185	35.9
928.47626	14.3
929.24323	12.1
930.36932	51.5
932.27594	61.6
933.02155	175.7	b (16) (2+)-P
934.05573	98.5
937.37482	10.6
938.70490	8.4
941.64362	1337.4	y (15) (2+)-H2O, y (15) (2+)-NH3
942.62152	512.6
943.41406	82.7
944.16699	30.5
944.91821	27.6
946.59930	25.5
947.41577	21.3
948.38739	23.9
949.42749	34.9
950.59979	1395.6	y (15) (2+)
951.48828	583.1
952.54199	86.8
954.53979	9.8
956.39117	35.3
957.14331	12.8
958.84473	41.5
960.68823	20.9
963.41260	15.0
965.20239	3.0
966.08612	6.9
966.69702	3.6
967.43036	7.1
968.50928	36.7
969.38751	57.4
970.49957	8.3
971.42377	21.9
973.88623	11.7
982.07013	38.7
984.08954	17.4
986.33258	25.3
987.41254	24.8
990.38177	11.2
995.25519	37.1
997.92633	8.0
1004.83716	11.7
1006.63202	39.7
1008.75665	5.6
1010.91144	12.6
1014.34906	3.7
1021.49396	17.9
1022.39606	8.2
1026.76782	9.7
1028.47485	12.1
1030.10754	2.2
1030.96216	7.9
1031.62378	7.1
1037.28711	13.4
1042.35828	12.6
1043.16992	73.0	y (7) (1+)
1044.30872	7.7
1045.62549	16.2
1046.74231	3.3
1048.07642	7.0
1050.57092	61.0
1052.48608	26.0
1059.69458	7.7
1060.30139	3.3
1062.29468	38.5
1063.47388	19.8
1064.47778	7.3
1068.56787	27.1
1069.20117	2.8
1071.60913	13.2
1074.76465	8.6
1077.33752	16.3
1079.40576	11.9
1088.14868	6.9
1089.41296	17.3
1090.18896	16.0
1092.89661	19.4
1095.81592	61.2
1096.51758	2.6
1098.26538	9.9
1100.71436	1.9
1104.39197	5.0
1105.72070	10.1
1107.60864	12.3
1109.34546	11.2
1110.85022	5.1
1111.61841	4.3
1113.32910	11.5
1122.41309	8.1
1139.22852	2.8
1144.71289	7.9
1148.72302	15.4
1149.86865	5.1
1150.59521	11.7
1151.47705	3.4
1154.09631	5.4
1155.19458	6.2
1167.25366	3.7
1169.28162	15.8
1173.88940	20.0
1176.89941	8.3
1181.60669	8.2
1184.61853	2.6
1188.45996	20.1
1192.68433	20.4
1193.30713	2.4
1194.18555	26.3
1197.04053	6.9
1198.28040	3.9
1202.70679	11.9
1209.29871	39.6
1210.85034	26.0
1211.59241	8.7
1216.95544	4.7
1219.40234	3.2
1226.55566	2.8
1229.57922	41.0
1230.29492	7.4
1231.44690	25.1
1234.51147	22.5
1243.36548	26.0
1244.89050	11.8
1250.62012	4.9
1251.62012	6.7
1252.62451	13.7
1253.22461	15.1
1277.62878	31.3
1278.59534	8.8
1279.91357	9.6
1283.49890	19.9
1285.55774	10.5
1296.30200	8.8
1314.25171	6.7
1320.60974	2.6
1323.36780	27.9
1328.17627	4.1
1341.38147	12.3
1348.11414	5.0
1351.67859	6.2
1359.16736	37.1
1361.59155	8.4
1368.30383	3.7
1372.42749	18.4
1374.38733	3.7
1379.04724	11.9
1387.44727	34.5
1396.33484	17.3
1458.37671	16.3
1460.04407	8.2
1536.09399	23.5
1584.69739	3.0
1596.69800	3.0
1598.72681	10.5
1624.24426	10.0
1629.30750	4.3
1708.32361	9.4
1725.37195	9.9
