# Supplementary material for: Phosphoproteomic Analysis of Platelets Activated by Pro-Thrombotic Oxidized Phospholipids and Thrombin
Source: PLoS One. 2014 Jan 6;9(1):e84488. doi: 10.1371/journal.pone.0084488 (PMC3882224; doi:10.1371/journal.pone.0084488)
Supplement: Annotated Spectra S5 — (ZIP) [file pone.0084488.s008.zip › THPQWTFLLVVSLQLGLILQLPAATDLSIR_-23_2_2600.txt]

       m/z	          i	matches
 175.25372	       3.7
 195.19461	       6.0
 199.22845	       8.2
 221.21146	       2.4
 227.25159	       5.3
 235.76482	       8.9
 238.37949	       4.0
 251.86168	       3.3
 260.20450	       3.6
 267.07092	      58.1	b (14) (6+)-3P
 268.08945	      19.3
 268.70193	       4.5
 279.15295	      12.2
 281.20035	      30.7	b (14) (6+)-NH3-2P, y (10) (4+)-NH3
 282.13120	      11.7
 283.20056	       3.8
 285.02811	      29.0	y (10) (4+), y (5) (2+)-NH3-P, y (7) (3+), y (4) (2+)
 286.60382	      18.3
 295.07477	       6.5
 298.53036	      10.8
 304.39789	      47.8	b (6) (3+), y (8) (3+)-NH3
 313.29749	      12.0
 333.47144	       8.2
 335.45514	       4.0
 343.39716	      37.3	b (17) (6+)-H2O-P, y (6) (2+)-P, b (17) (6+)-NH3-P, b (15) (5+)-3P, b (11) (4+)-NH3-P
 344.31903	       3.7
 349.37451	      34.2	b (6) (2+)-H2O-2P, b (13) (5+)-H2O, b (13) (5+)-NH3, b (6) (2+)-NH3-2P, b (19) (6+)-H2O-3P, y (13) (4+)-P, b (18) (6+)-2P, b (19) (6+)-NH3-3P
 355.03802	     209.1	b (14) (5+)-H2O-P, y (16) (5+)
 356.16357	     101.6	b (5) (2+)-H2O, b (14) (5+)-NH3-P
 357.21814	       5.4
 369.46130	      13.1
 372.43359	       3.9
 374.72949	       9.4
 375.35297	       2.6
 376.95996	       6.9
 385.29755	      22.0
 387.05719	       2.8
 388.52887	       7.2
 389.37799	       6.1
 391.18762	      18.2
 393.50793	       8.7
 395.34723	      24.8
 396.98895	       4.6
 398.16290	       5.2
 399.07141	       3.3
 400.95349	       8.6
 411.20935	       2.4
 413.12872	      11.6
 420.81372	      10.8
 422.37689	       5.8
 428.94550	      25.9
 434.19348	       8.0
 437.14441	       3.5
 441.27979	      11.9
 446.19434	      16.9
 446.93951	       6.0
 448.08771	      14.9
 450.29590	       6.5
 455.12482	      26.8
 460.26147	       2.4
 465.81287	       9.3
 469.19342	       3.2
 470.75586	      11.3
 474.98059	      17.9
 478.02539	      28.0
 481.16577	      15.6
 488.31244	       3.5
 489.17267	       5.4
 495.08759	      39.5	b (25) (6+)-NH3, b (25) (6+)-H2O, b (11) (3+), b (18) (4+)-NH3-3P, b (18) (4+)-H2O-3P
 495.80273	      45.8	b (17) (4+)-2P, b (28) (6+)-H2O-4P, b (28) (6+)-NH3-4P, y (22) (5+)-NH3, y (22) (5+)-H2O
 496.90265	      11.8
 499.15173	       6.0
 501.46930	      11.9
 507.21783	       6.0
 508.76538	      44.7	b (22) (5+)-2P, b (21) (5+)-P, y (24) (5+)-H2O-2P, y (24) (5+)-NH3-2P, y (28) (6+)-3P
 511.08661	      26.6
 511.99805	      12.7
 513.36725	       9.0
 514.98682	       5.6
 515.69800	       1.7
 516.82886	       5.7
 517.47736	      47.9	b (29) (6+)-4P, y (26) (6+)-NH3, b (13) (3+)-H2O-2P, b (26) (6+), b (13) (3+)-NH3-2P, y (20) (4+)-H2O-2P, y (19) (4+)-H2O-P, b (24) (5+)-3P, y (26) (6+)-H2O, y (20) (4+)-NH3-2P, y (19) (4+)-NH3-P, b (12) (3+)-P
 518.36853	      27.7
 519.32971	      15.9
 522.28931	       2.2
 526.65820	      23.0
 528.56934	      25.6
 529.41455	       6.1
 532.22205	      14.8
 533.31305	      40.9	b (24) (5+)-H2O-2P, b (27) (6+)-H2O, b (14) (3+)-3P, b (27) (6+)-NH3, b (29) (6+)-3P
 534.16815	      21.6
 535.90936	      51.9	b (9) (2+)-H2O-2P, b (27) (6+), y (14) (3+), b (9) (2+)-NH3-2P
 536.54321	       5.7
 537.64880	       8.4
 539.10284	       8.4
 540.99835	      27.1
 541.73260	      34.4	y (19) (4+)-H2O
 542.67291	      48.0	y (28) (6+)-P, y (20) (4+)-NH3-P, [M+6H] (6+)-NH3-4P, y (27) (6+), [M+6H] (6+)-H2O-4P, y (20) (4+)-H2O-P, y (21) (4+)-H2O-2P, b (23) (5+)-P, y (21) (4+)-NH3-2P, y (19) (4+)-NH3
 543.71173	      30.8	b (4) (1+), b (18) (4+)-H2O-P, b (17) (4+), b (28) (6+)-NH3-P, b (28) (6+)-H2O-P, b (18) (4+)-NH3-P
 544.59064	      14.8
 546.08282	     102.2	b (29) (6+)-H2O-2P, y (20) (4+)-P, y (21) (4+)-2P, y (29) (6+)-H2O-2P, y (29) (6+)-NH3-2P, [M+6H] (6+)-4P, y (19) (4+)
 546.81879	      10.6
 548.81616	      17.6
 549.63080	      13.6
 551.21301	      36.8	b (12) (3+), y (24) (5+), b (19) (4+)-2P, y (4) (1+)-NH3
 552.00208	       9.4
 554.07825	      25.8
 554.95868	      11.9
 556.61377	       9.6
 557.64960	      26.7
 558.35901	      16.4
 558.96490	      22.7
 560.79169	      14.3
 561.51489	      10.1
 562.72528	      66.6	b (23) (5+), y (26) (5+)-NH3-3P, b (29) (6+)-NH3-P, b (29) (6+)-H2O-P, y (29) (6+)-H2O-P, y (29) (6+)-NH3-P, [M+6H] (6+)-3P, y (26) (5+)-H2O-3P
 563.36359	      18.3
 564.82306	      95.3	y (25) (5+)-NH3-P, b (15) (3+)-H2O-3P, b (14) (3+)-2P, y (29) (6+)-P, y (25) (5+)-H2O-P, b (15) (3+)-NH3-3P
 565.99103	      58.5	b (29) (6+)-P, y (20) (4+)-H2O, y (26) (5+)-3P
 566.96832	      46.6	y (5) (1+)-H2O-P, y (20) (4+)-NH3, y (21) (4+)-H2O-P, y (21) (4+)-NH3-P
 570.15131	      14.6
 571.50299	     102.2	b (19) (4+)-H2O-P, y (22) (4+)-NH3-2P, b (19) (4+)-NH3-P, y (20) (4+), y (21) (4+)-P
 574.71674	      28.3
 575.79413	     166.7	[M+6H] (6+)-H2O-2P, y (11) (2+)-NH3-P, [M+6H] (6+)-NH3-2P, b (19) (4+)-P, y (22) (4+)-2P
 576.42279	      16.0
 577.26630	      29.9	b (26) (5+)-H2O-2P, b (24) (5+), b (8) (2+)-NH3, b (26) (5+)-NH3-2P, b (25) (5+)-P, b (8) (2+)-H2O
 578.53650	      59.7	b (20) (4+)-H2O-2P, y (29) (6+)-H2O, [M+6H] (6+)-2P, y (29) (6+)-NH3
 579.78625	      11.7
 580.91095	      29.6	b (26) (5+)-2P, b (27) (5+)-NH3-3P, b (27) (5+)-H2O-3P, y (29) (6+)
 582.04132	      20.9
 583.83679	      12.1
 584.96704	      63.3	y (26) (5+)-2P, y (5) (1+)-P, b (9) (2+)-H2O-P, y (25) (5+)-NH3, b (9) (2+)-NH3-P, b (10) (2+)-H2O-2P
 586.39789	       9.9
 587.46820	      99.8	y (25) (5+), b (21) (4+)-3P
 588.55688	     114.4	y (27) (5+)-NH3-3P, y (27) (5+)-H2O-3P, b (13) (3+), [M+6H] (6+)-NH3-H2O-P
 589.45526	      80.1	b (16) (3+)-3P
 590.65271	     272.4	y (21) (4+)-H2O
 591.46460	      50.1	y (21) (4+)-NH3, y (27) (5+)-3P
 592.65814	     300.7	b (14) (3+)-H2O-P, b (14) (3+)-NH3-P, [M+6H] (6+)-NH3-P, [M+6H] (6+)-H2O-P, y (16) (3+)
 593.72736	     578.6	b (25) (5+)-NH3, b (28) (5+)-NH3-4P, b (9) (2+)-P, b (25) (5+)-H2O, b (28) (5+)-H2O-4P, b (10) (2+)-2P
 594.86877	     173.2	[M+6H] (6+)-P, y (22) (4+)-H2O-P, y (22) (4+)-NH3-P
 596.25201	     120.2	y (17) (3+)-NH3-P, b (19) (4+)-H2O, b (26) (5+)-H2O-P, y (21) (4+), y (17) (3+)-H2O-P, b (19) (4+)-NH3
 596.93164	       1.8
 598.76801	      29.1	y (23) (4+)-H2O-2P, b (14) (3+)-P
 599.81500	      61.3	b (27) (5+)-NH3-2P, b (27) (5+)-H2O-2P, y (22) (4+)-P, y (23) (4+)-NH3-2P
 601.19635	     113.8	b (26) (5+)-P, b (19) (4+)
 601.93549	     145.8	y (26) (5+)-H2O-P, y (26) (5+)-NH3-P, y (17) (3+)-P
 602.60388	      32.5
 603.51337	      47.4	b (15) (3+)-2P, b (20) (4+)-NH3-P, b (20) (4+)-H2O-P, y (23) (4+)-2P, b (27) (5+)-2P
 605.08691	       7.2
 610.49652	      25.5
 611.66595	     118.7	[M+6H] (6+), b (22) (4+)-3P, [M+6H] (6+)-H, y (28) (5+)-3P, [M+6H] (6+)+H, b (21) (4+)-2P, y (27) (5+)-2P
 612.66663	      48.5
 613.78784	      18.3
 619.36761	      25.2
 622.72308	      77.7	b (27) (5+)-P, b (16) (3+)-2P, y (23) (4+)-H2O-P
 627.28070	      12.1
 628.72589	      47.7	b (20) (4+)-H2O, y (17) (3+)-NH3, b (20) (4+)-NH3, y (17) (3+)-H2O
 629.90466	      35.4	b (15) (3+)-NH3-P, b (15) (3+)-H2O-P, b (23) (4+)-3P
 630.85687	       5.8
 631.76123	      17.6
 634.43005	      34.5	y (17) (3+), y (29) (5+)-H2O-3P, b (10) (2+)-NH3-P, b (9) (2+)-NH3, b (9) (2+)-H2O, b (10) (2+)-H2O-P, y (18) (3+)-H2O-P, y (29) (5+)-NH3-3P, y (18) (3+)-NH3-P, b (11) (2+)-H2O-2P
 636.85004	      32.3	b (29) (5+)-NH3-3P, b (21) (4+)-P, b (29) (5+)-H2O-3P, b (22) (4+)-2P, b (28) (5+)-2P
 639.31317	      27.4
 640.96942	      48.0	y (12) (2+)-P
 642.55859	      43.6	b (27) (5+), b (9) (2+)
 643.67358	      97.1	b (24) (4+)-H2O-3P, b (10) (2+)-P, b (24) (4+)-NH3-3P, b (11) (2+)-2P
 645.00079	       3.5
 647.60565	       8.2
 650.71606	      12.6
 652.43903	      21.4
 660.61292	      42.5	y (24) (4+)-NH3-P, y (24) (4+)-H2O-P, b (22) (4+)-P, b (21) (4+), y (25) (4+)-3P, b (17) (3+)-2P
 662.72186	       5.0
 665.00604	      46.5	y (24) (4+)-P, b (18) (3+)-3P, y (5) (1+)-H2O
 666.69604	      25.5
 673.03296	      27.2
 675.76544	      20.5
 676.78448	      15.9
 678.62561	      10.8
 686.05420	      11.4
 687.36871	      45.7	b (17) (3+)-H2O-P, b (17) (3+)-NH3-P, b (16) (3+), y (13) (2+)-H2O-P
 689.74683	      40.0	y (12) (2+), y (19) (3+)-H2O-P, y (20) (3+)-H2O-2P, y (19) (3+)-NH3-P, y (20) (3+)-NH3-2P, y (24) (4+)
 690.87109	       4.1
 693.03766	      38.4	b (10) (2+), y (29) (5+)-H2O, b (25) (4+)-NH3-2P, b (11) (2+)-P, b (17) (3+)-P, b (25) (4+)-H2O-2P
 695.52008	      18.2
 696.92126	      85.1	y (29) (5+), b (19) (3+)-NH3-3P, b (26) (4+)-H2O-3P, b (6) (1+)-H2O-2P, b (19) (3+)-H2O-3P, b (25) (4+)-2P, y (13) (2+)-P, b (26) (4+)-NH3-3P, b (24) (4+)-P, b (18) (3+)-2P
 698.73590	      14.4
 701.15192	      17.4
 704.76196	      66.2	y (25) (4+)-H2O-P
 705.61597	      10.1
 707.15723	      26.5
 711.26337	      31.3
 714.58850	       3.7
 715.75323	      25.4
 720.44928	      13.2
 725.96515	      78.2	b (27) (4+)-NH3-3P, b (26) (4+)-2P, b (27) (4+)-H2O-3P, b (17) (3+), b (13) (2+)-NH3-3P, b (13) (2+)-H2O-3P
 728.71185	      38.6	y (21) (3+)-2P, y (19) (3+), y (20) (3+)-P, b (19) (3+)-H2O-2P
 729.68024	       9.3
 731.72363	      14.4
 734.87701	      12.1
 737.89642	      19.2
 742.06390	      60.9	b (25) (4+)-NH3, b (25) (4+)-H2O, b (28) (4+)-NH3-4P, b (28) (4+)-H2O-4P, b (11) (2+)
 745.54913	      21.1
 751.91467	      25.1
 753.47961	      26.6
 757.49896	       7.7
 758.15631	      21.0
 759.92047	      12.5
 761.25140	      55.4	y (22) (3+)-H2O-2P, y (20) (3+), y (22) (3+)-NH3-2P, y (21) (3+)-P
 763.74738	      23.2
 768.35809	       5.4
 770.75446	       7.8
 773.92310	      38.9	y (15) (2+)-NH3-P, b (27) (4+)-H2O-P, b (27) (4+)-NH3-P
 774.68781	      26.8
 776.05206	      18.3
 781.96729	       9.8
 783.19403	      13.0
 786.26166	      13.2
 788.88947	      13.7
 793.86957	       3.9
 794.51941	      12.3
 799.38593	      13.4
 800.10040	       8.6
 800.70782	      18.2
 802.22064	      19.8
 804.41583	      33.4	b (20) (3+)-NH3-P, y (23) (3+)-2P, b (20) (3+)-H2O-P
 806.51599	      18.2
 816.38684	      19.2
 818.46155	       8.2
 821.02606	      21.2
 828.77069	       3.4
 831.43280	       7.3
 843.26666	      28.0
 847.72803	       9.2
 855.76434	      31.5	b (15) (2+)-3P, y (7) (1+)
 867.39447	       2.4
 869.25275	      16.9
 875.85938	       2.2
 880.10065	       4.1
 881.02838	       8.4
 882.14185	       9.1
 888.56964	      17.9
 897.34711	      37.3	b (14) (2+)-P
 909.43066	       3.9
 913.56769	       6.9
 919.71674	       9.0
 939.35986	      10.4
 940.48413	      18.0
 942.59222	      24.1
 946.52924	       7.1
 952.49738	       4.1
 959.45581	       5.4
 960.30933	      15.5
 967.33539	       5.0
 986.50861	       4.7
1001.06348	       5.1
1005.38129	      11.4
1019.06763	       8.6
1033.64795	      22.9
1038.36523	      12.3
1050.89465	       5.9
1055.70007	      17.9
1068.29419	      10.6
1070.48645	       8.7
1072.44727	       4.9
1074.91516	       9.6
1093.52979	       2.0
1104.73718	       3.7
1121.43359	       3.2
1132.93579	       6.9
1144.73315	       7.3
1185.80396	       6.2
1197.64856	       8.1
1199.64966	      32.4
1200.82153	      31.2	b (19) (2+)
1954.06030	       2.8
