# Supplementary material for: Phosphoproteomic Analysis of Platelets Activated by Pro-Thrombotic Oxidized Phospholipids and Thrombin
Source: PLoS One. 2014 Jan 6;9(1):e84488. doi: 10.1371/journal.pone.0084488 (PMC3882224; doi:10.1371/journal.pone.0084488)
Supplement: Annotated Spectra S5 — (ZIP) [file pone.0084488.s008.zip › TIAECLADELINAAK_-16_2_33689.txt]

m/z	i	matches
243.25540	4.3
245.25769	3.3
257.04974	6.1
261.21927	2.5
262.05505	9.1
266.39368	7.1
268.36206	2.8
271.17102	6.7
272.13107	4.1
276.06473	9.6
286.13809	2.6
287.33002	3.6
288.95197	4.6
300.44287	7.9
301.41766	8.4
303.46051	4.2
307.05780	2.3
316.24469	3.2
319.27539	8.4
326.32712	3.2
337.32489	10.6
340.00653	2.5
342.45135	7.5
348.19504	11.2
349.27448	16.9
355.15381	7.3
356.51764	4.5
357.25684	6.9
360.29486	3.8
365.56604	3.0
369.37085	6.0
370.90298	14.0
372.21350	3.3
374.46686	6.0
375.54846	2.5
376.34326	8.6
380.21698	5.3
386.37323	19.7	y (4) (1+)-NH3
387.35547	3.6
388.16937	15.4
389.33923	16.9
399.09753	2.8
400.21881	3.2
401.40521	9.5
402.54590	7.7
403.38342	51.7	y (4) (1+)
404.29663	2.6
407.16870	3.0
409.36890	6.1
411.54059	3.6
412.46112	11.8
420.15546	12.0
421.36261	3.2
422.47534	8.9
423.43982	18.0
426.14258	5.6
427.50201	2.6
429.35168	3.0
431.21863	1.7
436.20184	10.5
437.29944	12.3
440.57819	5.0
441.25018	3.4
441.94086	10.3
443.41882	5.8
444.74402	10.1
448.96722	7.3
449.96930	2.5
457.33386	2.6
459.01984	6.9
460.26904	8.4
461.60480	16.9
462.46558	3.1
466.33612	5.1
470.22522	20.8
472.05164	31.9	y (9) (2+)
474.38489	6.2
476.49835	2.3
478.46210	2.5
482.16473	7.3
489.53754	13.1
492.42523	14.6
494.31708	4.7
495.52283	6.9
496.69580	7.9
500.27759	10.3
501.21381	6.3
502.51495	8.4
507.04199	7.7
508.95477	7.2
510.15558	16.3
512.01471	2.6
512.86102	6.9
514.13739	17.5
515.35846	1.9
516.47534	59.5	y (5) (1+)
517.13385	3.4
518.05170	1.9
518.80975	10.1
521.47632	10.5
523.16882	6.5
525.98669	2.3
527.27380	8.6
529.25793	21.2	y (10) (2+)
529.99463	8.4
530.66107	3.5
534.13019	3.3
536.42474	6.7
538.54541	3.4
539.45520	28.9
545.24200	3.6
553.23932	23.8
554.27435	15.0
555.31873	7.1
556.96179	4.8
558.46204	4.9
559.65442	21.5
563.48035	3.9
569.29657	3.2
572.47015	47.3
573.11877	25.2
575.07745	4.1
577.53241	15.2
578.74384	18.1
579.52667	26.5
582.67499	17.4
585.27618	9.5
586.45508	45.4
590.08099	13.5
591.39618	11.0
592.23718	11.6
594.52289	36.8
595.61505	40.4
597.07776	38.4
600.43713	5.6
601.14398	8.4
603.31085	6.0
604.39154	9.0
606.25012	33.9	b (11) (2+)-H2O
607.85419	6.6
608.54272	4.0
609.27545	14.7
611.36865	14.8
612.35687	3.0
614.12823	13.1
614.91699	3.2
616.23102	11.5
617.07043	14.4
620.41370	16.8
622.04572	17.2
623.22296	16.2
624.59546	24.1
625.51331	55.2
626.75061	2.3
627.82977	51.5
628.93347	19.4	y (6) (1+)
630.32227	31.3
632.50494	5.1
634.27789	4.9
635.29877	7.3
636.57990	2.1
638.57666	14.8
645.75275	16.1
652.00360	2.8
653.35675	29.9
655.19495	13.4
656.32599	28.3
657.29266	11.7
659.61420	10.7
663.16388	5.8
664.35913	12.0
666.39209	14.2
667.25421	22.3
669.27362	33.5
672.20154	21.9	b (12) (2+)
673.35443	13.7
676.48993	4.9
677.48346	18.2
678.70764	13.8
681.43146	13.7
682.42834	18.8
683.99396	49.7
684.92053	40.9
685.77411	53.6
686.37439	3.6
687.83136	31.3	b (6) (1+)
688.66888	24.1
689.91815	7.5
691.58368	7.9
692.83795	26.5
693.63513	18.0
695.39685	3.8
697.62268	18.6
699.19214	46.3	b (13) (2+)-H2O, b (13) (2+)-NH3
700.14008	15.3
701.35657	19.5	y (13) (2+)-NH3
702.78241	84.4
703.43768	16.7
704.12897	11.0
704.78528	7.2
705.91028	23.1
706.79974	14.9
708.30249	6.3
709.99457	87.8	y (13) (2+)
711.27649	29.0
712.70502	39.2
713.65234	5.2
714.49213	18.0
715.49713	44.8
716.28021	6.4
717.21375	50.8
717.85895	2.2
718.60858	8.7
719.44403	14.0
720.33746	8.7
721.23560	28.1
721.87561	3.0
723.26093	22.9
725.11707	14.8
726.31665	41.0
727.38934	26.0
728.76263	13.4
730.24115	5.3
731.95941	15.7
732.61981	35.2
733.86841	19.1
734.48077	8.9
735.16040	22.5	b (14) (2+)-H2O, b (14) (2+)-NH3
735.88141	28.5
737.11823	68.8
738.05688	24.5
739.08502	13.8
740.99017	111.3	y (7) (1+)-H2O, b (7) (1+)-H2O, y (7) (1+)-NH3
742.15930	14.3
743.64661	14.3
745.77148	12.9
746.44464	21.4
749.09302	3.9
750.52686	42.9
751.26007	30.5
752.52716	32.5
753.76807	42.7
754.48273	23.6
755.59088	72.8
756.27087	10.1
757.99280	122.3	y (7) (1+), y (14) (2+)-NH3
758.71094	35.2	b (7) (1+)
759.41534	15.7
761.01337	49.7
761.72662	12.7
762.60468	39.1
763.85571	132.4
764.53607	4.7
766.39130	36.1	y (14) (2+)
767.83130	57.8
768.87836	3.0
769.82629	11.9
770.68811	47.9
772.55646	134.6
773.78479	81.1
774.81433	76.9
777.08661	32.1
778.18451	50.8
778.80719	5.0
779.49127	19.0
780.42261	21.7
781.54218	38.8
783.31317	51.2
784.66803	93.8
785.39618	35.6
786.25836	60.3
787.23535	62.8
788.57526	133.4
789.28809	39.2
789.99091	5.4
790.71948	28.6
792.23993	28.3
793.36774	118.8
794.52472	128.2
795.82648	121.4
797.16205	200.4
798.08966	326.8
799.03485	235.8	[M+2H] (2+)-NH3-H2O
799.97528	99.1
800.82977	68.2
801.64886	49.9
802.35675	18.9
803.44598	59.3
804.29572	19.8
805.35895	148.3
806.45294	102.0
807.16211	156.6	[M+2H] (2+)-NH3, [M+2H] (2+)-H2O
808.06494	45.3
809.27789	25.8
811.73877	7.1
821.15826	7.4
822.22192	5.4
824.43005	5.2
825.38824	11.2
826.16351	4.5
830.71216	2.5
833.85406	4.4
836.03278	17.0
838.55414	24.1
840.07898	3.6
841.08429	8.5
842.10010	11.5
844.46741	4.4
846.27399	52.8
846.91547	3.5
849.74451	7.1
850.44714	13.3
856.51715	27.7	b (8) (1+)-H2O, y (8) (1+)-NH3
857.61847	44.7
858.37354	29.2
860.17596	8.2
861.53601	10.2
862.78839	18.1
864.62085	20.5
866.06628	47.8
869.17297	6.5
873.98785	41.6	b (8) (1+), y (8) (1+)
874.91400	33.5
875.57855	16.3
876.43176	13.2
878.06342	7.9
879.52081	7.1
880.68024	7.1
881.82416	14.5
882.94708	1.7
887.28906	14.8
889.73914	13.5
892.11603	34.5
893.83868	10.8
895.39087	8.5
897.51196	19.5
899.07379	22.0
902.48322	9.8
904.48273	28.3
905.42792	17.9
908.42334	24.8
909.49359	13.3
911.39258	22.0
914.36261	32.3
916.38397	4.2
917.47211	5.2
919.19580	17.0
920.55249	14.2
922.07562	3.9
924.97418	14.3
925.84515	13.1
927.65363	7.1
929.38281	12.9
932.41644	9.6
933.33746	7.6
936.26605	18.1
944.50922	33.8	y (9) (1+)
945.65131	6.6
946.74982	2.2
952.98920	3.2
955.96802	5.5
956.87286	4.4
958.42743	5.8
959.55914	29.9
960.76593	31.3
962.35284	7.3
964.74213	29.2
965.40118	16.5
966.71777	140.3
967.35162	6.5
968.50024	32.7
969.63654	18.0
971.55060	6.0
972.40503	13.4
973.85553	13.8
974.46027	13.7
982.40771	12.0
984.81396	36.6	b (9) (1+)-H2O
986.26392	5.3
988.24042	5.5
990.20850	17.1
992.32697	4.3
993.45728	7.7
995.38617	16.9
1000.13605	14.2
1001.39276	22.8
1002.75262	20.6	b (9) (1+)
1003.38739	7.7
1004.29517	7.5
1007.33453	10.6
1009.10687	9.6
1015.54852	4.9
1016.71198	40.4
1017.42120	32.6
1021.92358	2.6
1027.31531	11.8
1028.50647	36.7
1029.89307	23.8
1031.26611	10.6
1032.13538	21.8
1033.44946	18.5
1034.27368	5.6
1035.06213	33.3
1039.57654	12.8
1041.86182	25.0
1043.08008	19.4
1044.29321	43.2
1047.35315	39.8
1050.48450	10.3
1052.48608	11.3
1054.26611	28.2
1055.29395	9.4
1057.69348	46.7	y (10) (1+)
1058.57996	36.1
1059.41602	2.6
1062.36938	8.1
1063.97144	34.8
1066.81848	22.9
1067.58472	21.8
1068.33972	2.6
1069.52490	30.0
1072.32349	7.9
1073.28711	16.3
1074.54663	5.7
1075.49585	6.5
1076.43005	9.5
1077.85559	20.2
1080.48792	15.0
1083.41113	4.5
1085.68286	86.6
1086.63892	31.3
1089.09839	13.0
1090.63232	13.4
1095.29053	7.2
1096.02026	11.8
1097.64026	39.5
1098.31299	26.0	b (10) (1+)-H2O
1106.53967	2.3
1107.57678	11.4
1109.59583	22.9
1110.52014	4.5
1115.99707	34.9
1117.09363	45.4	b (10) (1+)
1117.78540	3.4
1120.19531	15.9
1123.99561	12.2
1125.12244	11.5
1126.84265	11.8
1128.78882	19.8
1133.17920	34.9
1139.41431	7.8
1140.56274	17.4
1142.34399	3.6
1144.04053	14.3
1145.77930	50.1
1149.87183	24.5
1150.58691	19.6
1151.62061	20.7
1159.54346	42.1
1160.19434	29.8
1160.84644	3.4
1162.98376	9.8
1167.40771	6.9
1168.81226	5.1
1169.67346	7.6
1170.44775	26.5
1171.21936	6.9
1172.26636	12.7
1177.44482	3.4
1179.22974	11.6
1179.93274	20.1
1180.54590	4.9
1182.23645	16.1
1186.68579	6.0
1188.36536	10.3
1189.71851	12.2
1190.58521	3.4
1197.59094	6.2
1201.04614	2.8
1202.47058	4.1
1205.29504	16.3
1207.68701	14.6
1208.34912	6.9
1211.11377	15.9
1212.00037	22.0	b (11) (1+)-H2O
1212.91003	16.2
1216.47791	5.7
1217.44580	8.3
1218.62244	3.2
1220.69531	11.2
1228.79871	14.8
1229.68542	40.8	b (11) (1+)
1230.37561	5.3
1231.16052	6.3
1232.55334	7.8
1233.31177	5.0
1235.11877	7.9
1239.12366	6.4
1241.20984	28.1
1242.36096	11.8
1244.29761	4.9
1245.15515	6.9
1255.15527	23.1
1258.24829	2.4
1267.70178	10.3
1270.82446	2.8
1273.29285	3.8
1275.75830	12.2
1276.71399	12.1
1303.13660	6.2
1309.92981	4.1
1315.61560	20.1
1320.73828	4.1
1323.64673	11.2
1325.70740	1.5
1329.78137	1.5
1337.69531	4.9
1339.40808	6.5
1340.71863	12.2
1343.34692	53.2	b (12) (1+)
1344.80505	18.9
1346.26880	25.3	y (12) (1+)
1347.46753	26.0
1350.11389	4.6
1354.10266	20.1
1358.31921	19.5
1359.44263	45.2
1366.42578	2.8
1368.46729	14.9
1370.23889	17.1
1371.53699	12.3
1381.39905	3.2
1382.84143	4.5
1388.23181	5.1
1389.08752	5.8
1393.58362	5.4
1397.12659	4.6
1400.47375	11.7
1402.47693	12.8
1411.47498	6.9
1413.34009	14.2
1414.06580	8.3
1415.15173	7.8
1416.99329	21.6	y (13) (1+)
1417.86926	13.0
1419.10413	10.1
1421.08154	3.8
1427.62830	4.8
1429.13904	9.3
1441.64807	1.7
1444.37793	3.6
1445.44922	5.3
1454.34705	23.1
1455.25623	16.9
1457.59326	6.5
1464.94885	12.0
1465.70178	3.1
1467.73279	37.0	b (14) (1+)-H2O
1469.36938	9.4
1477.36987	2.9
1481.79089	2.5
1482.51062	1.7
1485.35242	6.2
1486.51453	5.6
1538.68713	3.8
1557.86829	7.3
1593.11365	3.9
1606.28943	6.4
1608.65210	5.0
