# Supplementary material for: Phosphoproteomic Analysis of Platelets Activated by Pro-Thrombotic Oxidized Phospholipids and Thrombin
Source: PLoS One. 2014 Jan 6;9(1):e84488. doi: 10.1371/journal.pone.0084488 (PMC3882224; doi:10.1371/journal.pone.0084488)
Supplement: Annotated Spectra S5 — (ZIP) [file pone.0084488.s008.zip › TIGGGDDSFTTFFCETGAGK_-6_2_115343.txt]

m/z	i	matches
298.13165	38.1
309.10309	273.6
312.15634	53.5
312.81778	162.1
314.19983	271.5
318.23816	144.5
319.22620	123.9
332.28467	3122.3
333.19556	246.2
338.14627	181.1
340.14227	318.3
341.56671	100.3
345.18503	275.7
351.37656	235.6
352.09583	69.4
353.24438	156.0
355.36789	142.0
358.05331	170.6
359.12274	145.8
364.06219	53.7
366.06577	407.3
367.91278	188.7
369.40710	210.6
371.30682	131.4
373.11218	60.1
384.28864	1057.8
390.02090	153.8
397.05579	174.8
400.20514	526.2
401.03931	251.2
402.23911	2167.0
403.15167	541.1
406.08636	88.9
408.11597	374.9
412.97446	323.4
415.08801	73.6
415.98264	81.8
416.68420	344.8
417.31793	81.8
418.29480	145.6
419.32751	488.0
422.34738	115.9
428.49252	216.9
430.97217	223.7
433.26743	5168.9	y (5) (1+)
434.23737	1297.1
435.14349	123.9
437.05865	134.3
441.10049	42.1
443.04291	149.9
448.22098	174.3
448.83679	172.4
451.40485	88.7
452.43820	186.0
453.28671	618.3
454.23608	70.1
455.44894	95.2
460.26923	114.8
465.35947	202.4
466.27573	56.3
467.24832	77.2
467.94983	91.4
469.09622	92.8
470.77521	215.8
471.44434	202.0
472.37469	38.1
473.33798	229.0
474.25989	183.1
479.34094	101.0
480.05524	151.2
483.16629	1192.0
484.29572	379.1
485.98639	789.1
488.26968	389.4
489.60492	205.1
490.27014	30.4
491.37653	45.9
494.38983	127.8
497.19943	327.6
499.04987	264.7
500.32056	85.4
501.32617	998.3
502.22516	610.8
503.09830	245.7
503.94690	272.5
506.20465	240.0
507.43494	196.6
508.16446	157.4
511.50629	26.5
513.09015	186.9
515.16516	969.4
516.04272	30.3
517.57068	174.6
518.37653	130.0
519.34784	91.3
520.20337	383.0
522.37665	114.5
524.37756	72.9
525.43604	341.1
526.16919	147.3
527.56805	54.0
530.72552	120.0
531.65869	489.2
532.40125	65.7
534.03186	83.5
536.17010	440.1
536.91431	159.1
537.78906	157.7
544.38025	912.3
545.83850	437.6
546.73456	529.5
549.18982	172.4
550.03723	135.3
551.16895	73.8
552.26672	559.5
553.17737	170.9
554.19281	333.8
555.55164	120.0
556.44604	75.7
558.15869	80.9
562.27393	3615.9	y (6) (1+)
563.15759	550.6
564.30054	577.6
565.64502	362.2
567.04541	89.4
569.05383	206.2
570.45410	64.0
571.28094	342.1
572.50635	339.2
573.15509	141.1
578.16656	164.8
579.11560	56.2
580.43561	504.5
581.23108	540.0
582.19202	203.7
583.27808	622.8
585.33313	475.0
587.31567	349.6
588.08801	194.2
590.29492	88.4
591.24536	260.7
592.27521	801.3
596.32593	80.4
598.26563	1306.4
599.05957	965.5
600.13489	599.3
601.09631	260.8
601.95703	306.0
602.86035	447.5
604.91223	92.7
606.09766	92.8
608.35193	104.5
610.21375	96.6
611.31830	76.4
612.25403	163.0
613.37830	71.5
614.81781	950.2
616.07458	2845.7
617.50415	2184.3
618.24536	1006.0
619.10071	227.7
622.36505	290.0
623.18079	46.0
626.49573	69.9
628.54608	57.6
629.30359	362.3
629.95898	69.3
631.69720	36.7
633.18323	324.9
633.92114	111.6
634.98865	69.9
636.16827	1793.9
637.18640	110.9
638.08643	454.0
639.07043	137.5
642.07928	68.7
646.39563	146.6
649.17053	1286.5
650.23114	672.9
656.33679	139.6
657.52637	69.4
658.48523	264.2
660.14441	120.0
660.85468	107.1
662.09564	277.0
666.47510	908.9
667.33075	1815.7
668.41272	664.4
669.75671	286.7
670.42358	230.5
672.99542	116.8
675.24695	330.0
675.98181	112.9
678.52911	118.5
682.09058	554.1
683.01935	401.0
685.21991	1903.7
686.33716	987.9
687.16040	451.7
688.55719	131.7
691.29468	79.3
694.54626	589.8
698.98169	104.4
701.14746	1151.4
701.88611	1009.3
703.32532	1760.2
704.25671	751.9
705.28540	1465.7
706.16125	854.2
707.32324	330.6
708.45984	87.1
709.31195	582.1
712.07324	42.1
713.36090	61.6
714.21545	186.2
716.48999	620.4
718.71448	1005.4
719.44958	721.4
720.67114	806.6
722.32397	18112.3	y (7) (1+)
723.30725	5393.9
724.38525	2004.5
725.72559	137.9
726.52448	140.5
728.26624	324.7
729.59167	621.0
731.21680	566.7
732.41095	183.1
734.53833	373.7
736.98401	1324.1
737.95288	180.0
739.12878	124.0
745.40704	519.6
746.20374	294.3
747.45422	234.7
749.34851	664.5
750.60828	69.4
751.47144	135.6
752.07617	97.4
752.96802	208.0
755.45349	372.5
757.33209	346.5
758.28119	179.3
759.31952	341.6
761.73694	1259.9
763.35266	866.2
764.38135	414.2
765.22009	384.7
766.47742	120.1
768.32251	641.7
769.09583	365.9
769.85638	123.6
772.61096	282.0
773.54425	127.6
774.14868	50.1
775.33838	187.4
776.33069	282.1
777.51819	103.0
778.38525	596.9
780.42175	308.7
781.62439	38.1
783.73865	221.4
784.49646	301.1
785.32104	187.4
786.40363	122.1
787.35083	187.8
788.11072	522.8
789.34143	796.1
790.53369	479.6
796.22180	1412.2
797.30725	923.3
798.21008	279.3
799.15039	129.2
800.41956	96.7
801.30786	434.6
802.39441	1709.8
803.50549	1058.8
804.35986	179.7
805.18762	143.2
806.49084	270.5
810.17786	327.7
811.32495	193.7
814.28088	4046.8
815.12756	996.3
816.30725	122.6
820.23303	1373.7
821.39441	518.5
822.01404	519.8
823.31738	590.8
824.14917	101.3
825.85754	181.4
828.40601	441.4
829.35400	241.6
832.21167	6278.8	y (15) (2+)-H2O, b (9) (1+)-H2O
833.32471	3922.6	y (15) (2+)-NH3
834.23828	1939.3
835.38525	336.3
838.08093	1430.4
839.10046	614.2
840.98987	633.8
841.72266	212.0
846.42859	403.5
847.17932	294.1
847.80920	57.9
849.76196	1062.9
850.37659	2364.5
851.17029	3994.8	y (8) (1+)-H2O
852.22095	1130.7
853.48059	400.0
854.34424	367.9
856.29102	243.2
857.09045	159.2
858.01123	377.4
859.30322	214.5
862.13232	1018.3
867.18884	243.9
867.84668	263.2
869.29688	23962.6	y (8) (1+), b (16) (2+)
870.40820	13011.3	y (16) (2+)
871.37805	3596.4
872.43152	1218.8
873.09229	34.6
873.88831	340.6
876.13440	45.8
877.28967	343.9
879.31116	1199.7
880.13770	61.0
881.76880	656.5
882.90186	329.4
884.21423	73.1
885.35364	278.9
887.28503	518.1
888.00476	230.2
889.97998	3140.5
891.00134	434.1
892.02869	57.8
893.59424	73.3
896.90076	994.3
898.73584	2711.4
899.60657	2900.7
900.70593	507.9
901.39441	210.8
903.61499	304.2
904.37939	239.1
905.27332	370.6
906.16467	317.9
906.86707	330.6
909.11560	1296.7
910.07776	2727.5
910.95374	565.1
912.81458	544.8
913.67041	294.2
915.27527	3171.4
916.35327	2097.8
918.26648	6298.5	y (18) (2+)-H2O
919.19458	8384.0	y (18) (2+)-NH3
920.18945	1273.4
921.57373	249.6
922.42297	293.0
923.24377	551.1
924.17993	905.0
925.01038	513.4
926.97729	1194.0
927.58582	68429.8	y (18) (2+)
928.63062	20461.7
929.57788	645.7
930.28113	668.7
930.92566	779.6
932.92383	1567.2
933.53162	3661.7	b (18) (2+), b (10) (1+)-H2O
934.47107	2006.5
935.46863	362.6
936.58655	61.6
937.56555	223.7
938.59790	73.3
940.18884	71.8
941.12329	45.9
942.64746	468.2
943.70105	102.9
945.44263	540.6
947.20435	597.3
949.24683	1564.7
950.33142	1165.1
951.33167	3276.3
952.46338	1096.7
953.52441	271.6
954.19482	243.2
955.60559	428.4
956.50903	204.6
957.20740	83.3
959.58179	1251.8
960.29688	890.1
961.13257	476.5
962.39160	102.8
964.12598	239.2
966.25940	125.3
967.34387	1536.4
968.17517	484.6
969.23926	339.9
970.88770	890.0
971.88684	1407.3
973.64258	556.6
974.55981	367.9
975.91846	191.5
977.56152	312.5
978.42236	615.1
979.48315	1048.2
980.46667	1201.6
981.26306	1040.4
981.96802	482.8
983.10510	2031.0
983.94641	1038.1
984.55139	775.8
985.22681	2383.1
986.25049	932.7
987.25391	657.5
988.22559	163.8
989.48657	1034.7
990.29761	1085.1
992.36096	329.0
993.13208	301.4
994.37476	1271.1
995.94043	1020.3
997.68005	1242.7
998.35181	2073.7
999.34570	2589.6
1000.38782	817.4
1001.02686	45.1
1002.45740	135.1
1003.84473	1628.0
1004.99951	443.5
1006.25830	812.9
1007.80786	1567.8
1008.53162	973.4
1009.64392	709.4
1012.79248	1075.7
1013.46692	494.9
1014.30640	290.6
1016.50903	37607.9	y (9) (1+), [M+2H] (2+)-NH3-H2O
1017.45105	17504.4
1018.35547	5251.1
1019.44763	1336.6
1021.37805	399.0
1025.59082	344.8
1037.09888	107.0
1041.31909	201.2
1044.90833	160.8
1048.91699	184.3
1051.01746	310.0
1052.16528	978.7
1053.34009	200.6
1054.58557	187.2
1057.03198	798.6
1062.32422	340.9
1064.53369	533.1
1068.16907	513.9
1070.00269	139.7
1073.10522	192.7
1074.34143	261.2
1075.39075	50.1
1076.33215	96.8
1080.40320	173.2
1081.20374	118.8
1082.06177	101.5
1085.39270	298.0
1086.38550	232.0
1089.24731	148.4
1090.15820	81.3
1091.19043	267.8
1093.20813	227.8
1094.36914	618.1
1096.25806	563.5
1097.16199	826.9
1098.65747	140.5
1099.61060	847.2
1100.58447	753.2
1101.48633	253.5
1102.89929	291.0
1103.69324	42.1
1107.20886	138.5
1108.92383	42.1
1110.38647	132.4
1111.81812	248.1
1114.22754	1386.7
1115.37756	69.2
1117.38208	16448.3	y (10) (1+)
1118.41345	10535.0
1119.58203	4519.0
1120.74097	600.0
1121.38916	91.6
1122.48169	185.0
1125.33154	466.6
1126.63708	230.1
1128.36328	240.4
1129.45959	521.1
1132.55933	982.2
1133.35730	128.6
1136.37305	110.7
1137.42627	663.4
1138.32813	351.6
1139.34851	150.0
1145.58472	1037.1
1146.52051	1234.0
1147.15051	180.6
1147.75134	393.2
1149.80737	354.7
1150.96289	149.5
1153.54126	323.2
1154.43677	163.6
1155.21875	833.1
1156.27954	237.9
1156.93799	658.6
1159.31689	166.1
1163.19055	4666.0
1164.39514	3343.4
1165.45618	1249.1
1166.38464	327.6
1166.99780	128.6
1169.36963	239.4
1172.01855	83.6
1178.79321	256.8
1181.28906	8300.6	b (12) (1+)-H2O
1182.49182	4209.1
1183.44690	1914.5
1184.21460	722.4
1185.22046	1033.5
1187.42261	85.1
1190.18530	271.4
1194.48730	407.9
1196.48389	81.3
1197.30481	426.4
1199.06445	2911.9
1200.26270	3728.1	b (12) (1+), y (11) (1+)-H2O
1201.24829	1407.7
1202.07959	634.6
1205.97241	407.0
1209.41650	77.2
1210.40552	127.3
1211.23108	137.2
1214.25562	42.1
1215.28992	122.2
1218.36194	20702.2	y (11) (1+)
1219.31262	13963.7
1220.39441	6407.0
1221.68042	2352.3
1222.62549	72.1
1225.63196	254.7
1231.48083	308.2
1234.00427	905.3
1235.26782	181.4
1236.39966	266.1
1237.18945	48.5
1240.09595	188.9
1247.56226	140.9
1248.56104	101.3
1250.02002	271.5
1250.72217	597.5
1253.89417	76.4
1256.57312	504.8
1264.90723	188.8
1266.43628	71.9
1267.11377	53.8
1272.38428	165.0
1275.36682	254.5
1276.05139	457.1
1276.96606	350.2
1281.52722	518.2
1283.13208	126.3
1284.54419	244.7
1285.65430	76.4
1292.37378	947.1
1293.31885	239.7
1295.76221	99.2
1297.17871	337.1
1298.47119	171.4
1299.77234	388.5
1300.45813	243.2
1301.51001	211.8
1302.12903	77.1
1303.68030	326.0
1305.10999	130.6
1306.64246	300.2
1307.35608	103.2
1310.14563	2504.2
1311.21826	1079.4
1312.59839	539.3
1313.52405	508.8
1314.82141	155.0
1316.31177	1010.3
1317.26855	99.3
1318.19250	103.1
1319.24866	1136.4
1320.32300	752.6
1324.76794	111.1
1326.77002	205.1
1328.32434	5471.4	b (13) (1+)-H2O
1329.30383	3328.2
1330.32166	1540.5
1331.28491	403.6
1332.25171	202.0
1333.37878	138.2
1334.00696	92.8
1338.10718	103.2
1341.47595	267.5
1342.43958	248.1
1346.26501	5101.3	b (13) (1+)
1347.35168	2880.7
1348.29810	1154.8
1349.07971	203.6
1350.32788	445.2
1351.40564	85.9
1352.55579	235.4
1357.49255	668.2
1358.12122	876.3
1359.37708	158.8
1365.60840	11104.1	y (12) (1+)
1366.49548	4624.0
1367.39563	2621.2
1368.57336	393.8
1370.28357	251.9
1373.52844	224.7
1375.25256	222.4
1377.37622	626.8
1379.32776	103.8
1383.82593	172.4
1384.63391	228.9
1386.53040	336.6
1387.64050	127.8
1394.32031	140.2
1395.95166	61.5
1396.91077	287.2
1398.24219	171.6
1399.32312	88.9
1401.23364	61.5
1403.28259	279.4
1405.07214	285.0
1406.40857	613.6
1411.64648	878.5
1412.55823	325.2
1414.48987	92.0
1415.37878	424.8
1416.60364	166.0
1418.64880	161.7
1419.47937	268.2
1421.14124	881.4
1423.52539	337.2
1427.16272	135.8
1429.84875	126.9
1430.98999	957.8
1434.29614	894.9
1435.43945	436.4
1436.55005	87.4
1437.36902	172.1
1438.58362	410.2
1439.43909	209.2
1442.00354	134.3
1443.43103	69.6
1452.37634	8327.5	y (13) (1+)
1453.47229	5618.0
1454.34766	2288.3
1455.48816	522.4
1456.32153	301.0
1460.53687	157.7
1461.95178	77.1
1470.23572	569.9
1471.52515	72.0
1472.29724	478.5
1474.54761	292.8
1477.58643	846.9
1478.51941	212.1
1484.75330	212.5
1485.70178	189.1
1488.01392	1003.7
1488.75867	485.6
1489.43665	654.2
1490.24463	268.0
1490.86731	102.4
1504.58850	282.0
1505.43359	344.1
1506.24707	2624.7
1507.33801	2186.0
1508.33643	161.3
1514.79724	138.1
1518.09094	157.9
1522.24426	770.5
1523.42261	522.7
1524.64795	115.6
1527.09656	327.7
1543.76318	180.6
1544.52759	270.8
1546.42896	384.6
1549.60144	520.9
1550.29810	468.2
1551.76904	201.5
1554.80676	41.1
1560.30920	148.2
1561.96521	295.7
1563.08655	149.6
1565.66809	204.3
1567.50891	5437.3	y (14) (1+)
1568.36926	3791.3
1569.17566	1783.2
1570.45874	843.7
1571.18323	161.7
1572.42102	204.6
1573.46008	452.1
1574.29028	122.2
1575.15833	124.8
1576.50671	92.9
1580.22571	248.4
1581.25427	318.2
1582.57837	222.4
1594.51526	539.1
1595.71387	332.9
1599.62402	973.9
1600.34009	298.8
1601.23120	198.1
1605.53772	263.0
1606.44666	99.4
1608.08899	565.4
1609.44104	68.2
1610.55139	214.3
1613.84949	46.0
1616.52893	197.6
1617.17883	1893.6
1618.21448	669.0
1619.31824	248.6
1620.26099	474.5
1621.78918	127.7
1625.17371	334.3
1629.34619	138.7
1632.55652	652.4
1634.07996	606.2
1635.34509	1955.2
1636.20032	1092.8
1637.39026	248.2
1638.37500	654.5
1639.11755	63.2
1648.34741	368.6
1649.88538	197.9
1651.53284	648.9
1652.40735	73.3
1656.47766	195.3
1657.43469	197.9
1660.61438	126.7
1662.39575	99.5
1664.33020	202.1
1667.08032	332.6
1671.28137	209.2
1673.24500	49.9
1674.41272	309.8
1682.43201	1670.2
1683.42566	195.8
1684.64294	442.4
1685.63708	208.1
1691.48987	271.0
1700.33228	146.0
1702.61304	92.8
1703.53943	104.3
1708.19324	707.2
1709.54761	84.7
1714.14124	57.0
1718.55872	2434.0
1719.56335	642.8
1720.82727	594.6
1721.77063	150.9
1724.23413	200.9
1732.22327	123.7
1736.27563	2248.8
1737.45984	1329.4
1738.82922	1261.8
1739.72400	570.0
1740.38562	1665.8
1741.44019	373.3
1753.58813	50.0
1757.22595	232.9
1758.81628	360.7
1761.64880	152.8
1775.55969	798.3
1776.52478	1257.7
1777.65637	354.7
1778.30164	375.6
1785.43384	87.9
1793.38245	767.5
1794.52820	1231.1
1795.57397	121.4
1796.69263	930.9
1797.40454	191.1
1798.90442	471.2
1799.90698	171.3
1803.86560	585.4
1810.96619	200.1
1812.42908	232.6
1817.47278	334.1
1819.57043	203.2
1828.47205	635.1
1829.69458	569.5
1830.98267	65.5
1835.57434	800.6
1837.37244	116.1
1838.70911	91.2
1840.19592	65.5
1843.93152	185.8
1846.65906	3584.2	b (18) (1+)-H2O
1847.44312	1776.4
1849.00757	1175.3
1849.83508	629.4
1850.81042	157.5
1853.55994	1781.7
1854.71802	2655.1
1855.82019	1495.3
1857.01892	576.4
1860.69946	88.8
1863.03479	134.5
1864.48608	2233.8
1865.40930	2514.8
1866.60034	391.9
1867.29822	337.4
1885.80481	250.9
1901.61731	224.5
1903.56262	1087.0
1904.67200	233.2
1906.19312	87.7
1912.75403	53.9
1921.51147	702.8
1922.63416	668.0
1923.51697	344.7
1924.44470	146.8
1940.44800	466.7
1941.87866	313.3
1952.39478	57.7
