# Supplementary material for: Phosphoproteomic Analysis of Platelets Activated by Pro-Thrombotic Oxidized Phospholipids and Thrombin
Source: PLoS One. 2014 Jan 6;9(1):e84488. doi: 10.1371/journal.pone.0084488 (PMC3882224; doi:10.1371/journal.pone.0084488)
Supplement: Annotated Spectra S5 — (ZIP) [file pone.0084488.s008.zip › TIGGGDDSFTTFFCETGAGK_-7_2_106569.txt]

m/z	i	matches
204.07817	3719.9	y (2) (1+)
205.16443	445.0
206.85353	136.8
215.03687	1493.1
223.95059	55.0
230.59836	115.2
234.35735	41.2
238.15800	53.4
241.90218	62.1
243.94759	88.5
247.63467	104.8
249.14078	101.8
254.28860	164.2
255.90585	74.6
257.29242	47.2
259.97406	233.8
262.44199	165.1
263.39304	20.1
264.01837	95.8
272.23792	366.6
275.20145	2286.5
276.43817	124.8
280.42694	154.8
281.97693	337.3
284.19516	97.5
287.18616	68.5
290.11359	38.2
295.23389	191.5
297.25006	457.9
300.11172	97.6
301.27890	122.8
302.15747	269.7
308.69821	244.9
311.32687	37.4
312.46051	70.0
314.20581	32.1
316.21222	108.0
317.80347	397.3
322.40070	38.4
323.38913	123.0
327.14200	32.1
328.99408	90.3
330.13971	583.4
332.31738	4030.3	y (4) (1+)
333.28784	838.3
336.38190	116.6
339.16068	213.3
343.22791	74.5
346.09888	228.3
356.83679	153.9
359.02795	129.8
359.97778	169.7
361.83539	2256.8
373.01123	168.7
378.33698	74.8
380.37286	31.3
381.18530	59.4
384.23743	59.1
385.79840	109.5
387.46283	124.4
391.30463	571.1
397.19495	111.0
399.49536	93.0
400.12152	33.8
401.20056	237.7
402.06818	218.6
403.40338	71.7
409.47247	259.6
411.47949	23.2
413.16760	47.3
415.17102	53.3
416.43036	274.3
417.83966	95.8
423.37079	112.7
426.92224	148.1
428.96979	273.3
429.94342	117.0
433.38123	4597.4	y (5) (1+)
434.53088	1351.5
435.32831	6215.6	y (8) (2+)
435.99243	620.3
437.65070	238.8
440.02887	35.1
448.25421	122.9
449.54053	100.2
455.08014	67.4
457.25159	71.8
459.07471	56.2
461.21069	94.3
462.09100	548.0
466.02692	307.4
467.35675	452.8
470.04248	106.5
472.60815	194.5
474.30078	133.6
476.36292	959.1
478.36780	556.4
484.42163	86.5
486.58136	332.9
488.27435	109.7
490.99835	99.1
492.95129	145.5
497.30835	336.1
498.50470	23.1
499.79291	93.7
501.27350	333.6
501.99036	377.7
508.67932	4752.3	y (9) (2+)
509.46594	1474.1
510.38739	132.0
515.42328	211.2
516.28595	106.6
517.84827	8268.3	y (14) (3+)-H2O, b (11) (2+)-H2O, y (14) (3+)-NH3
519.15265	982.9
521.01166	140.0
524.06018	65.7
526.66400	382.7
527.29315	97.3
528.13098	80.5
531.38409	119.9
533.84015	47.3
537.01300	185.5
538.14587	765.7
539.45953	50.2
540.17902	194.8
541.24286	238.6
542.08710	153.3
544.25458	341.2
545.43457	253.6
547.76740	207.2
548.52014	129.7
549.42474	203.3
550.45306	372.7
553.18274	61.2
555.41760	270.6
556.22528	162.7
557.22723	66.2
558.45270	289.2
559.56128	4021.9	y (10) (2+)
560.62445	508.6
562.35345	3866.6	y (6) (1+), y (15) (3+)
563.25793	645.4
564.34070	156.5
565.41547	226.6
566.30951	41.2
569.35651	133.9
570.23676	124.4
571.03632	494.4
571.94330	263.4
576.13025	283.4
577.33978	352.0
579.33331	135.6
580.18713	53.4
582.18060	704.4
583.28772	225.7
583.97321	424.9
584.73987	175.6
586.15656	428.1
587.08728	572.5
587.96033	158.0
588.73260	248.6
591.45599	20559.5	b (12) (2+)-H2O
592.76801	444.3
593.84943	285.0
595.00995	86.8
600.30878	4012.0	b (12) (2+), y (11) (2+)-H2O, y (17) (3+)
601.37683	383.2
602.28650	168.8
603.34729	469.9
604.71295	78.0
605.59698	136.7
609.57135	768.3
610.20551	758.2
610.92279	444.8
611.55579	322.4
613.22406	105.0
614.53577	152.1
616.34930	753.7
617.10632	122.9
618.51343	146.0
620.67963	337.7
622.74835	341.5
626.93768	203.5
630.57135	44.3
631.21155	86.1
632.27002	186.8
633.32367	212.9
634.98071	290.2
636.09302	214.5
636.89789	327.4
638.13080	124.9
639.16351	136.6
640.17596	804.4
641.28082	358.3
642.62048	704.9
644.20673	329.8
646.41223	389.3
647.57452	463.5
648.43445	163.9
649.35748	298.1
650.47858	230.7
653.02203	416.0
654.67255	846.7
655.80145	1520.4
656.98047	878.2
658.21271	300.7
659.88605	712.2
662.82178	272.8
663.46783	471.1
664.48663	1147.4
665.39496	513.8
666.09247	652.4
667.21503	1172.1
668.09161	504.2
669.71686	2528.6
670.98743	1683.7
672.15826	2150.9
673.63782	10453.0	b (13) (2+), y (12) (2+)-H2O
674.35876	2629.1	y (12) (2+)-NH3
675.01971	365.3
675.79883	770.3
677.38483	3352.4
678.16443	21861.1	[M+3H] (3+)-NH3-H2O
679.36243	1854.0
680.32965	1359.8
681.16626	105.1
682.00714	130.1
684.85638	47.3
688.64648	136.1
698.28186	532.3
699.28363	179.0
703.24963	845.7
704.53796	264.0
705.28717	245.4
706.44208	49.0
708.29138	191.2
710.69696	175.3
712.40100	145.0
714.51910	145.9
718.50146	242.9
719.27850	134.0
720.34528	47.3
722.29962	12425.5	y (7) (1+)
723.37653	2538.2
724.22504	671.9
727.05585	221.4
729.96136	158.7
731.06146	132.5
733.02100	279.0
735.61542	85.5
736.37042	115.7
737.45856	451.9
738.25031	243.9
739.70569	85.4
743.33087	272.7
744.81433	1678.3
745.50854	556.2
750.37695	125.5
752.51129	185.3
753.56903	1852.0
754.28961	1122.7
755.01959	192.9
759.58441	101.9
761.86359	380.2
766.34882	147.0
772.93201	2359.9
773.68573	90.3
775.42487	155.1
777.70966	73.4
778.42242	47.3
779.63641	170.0
780.23981	174.6
781.92419	218.7
783.42389	162.6
784.37152	167.2
785.52008	144.4
786.12976	467.8
787.38794	342.1
790.87457	71.4
791.86188	100.7
792.64728	146.4
793.81659	240.7
795.81860	402.1
796.58453	59.4
797.95422	97.3
799.23883	143.4
801.45392	143.0
802.08051	59.4
804.31500	136.2
805.53754	200.7
806.48944	377.9
807.12384	34.8
809.26953	473.6
809.89642	500.2
810.83160	324.4
811.76837	265.4
813.00458	458.5
814.34308	1044.4
815.20221	522.3
816.51324	97.6
818.17487	3620.7	b (15) (2+)
818.99286	649.8
819.78168	443.5
820.40741	261.4
821.50378	349.7
823.62744	176.0
829.85065	121.7
832.19360	2295.9
833.43085	302.4
836.51501	74.6
837.77881	530.8
840.10272	179.2
842.17572	711.9
844.79999	112.3
846.01965	1224.7
846.68341	1127.7
850.29669	3862.9	b (9) (1+)
851.16022	1469.0
851.99347	338.7
852.72528	157.6
853.35834	363.8
854.85175	855.1
856.34808	100.6
858.64850	118.6
859.83356	2569.3	b (16) (2+)-H2O
861.25391	1036.2
861.92926	318.9
864.28571	73.3
865.83618	205.6
866.44458	124.3
867.50861	276.5
868.45844	1455.3
869.15582	34620.1	y (8) (1+), b (16) (2+)
870.38409	6936.3	y (16) (2+)
871.41571	827.3
873.54144	67.5
875.32098	170.2
876.47687	268.6
879.39301	2184.6
880.58173	322.8
881.61212	178.0
882.24634	304.0
883.94843	356.9
884.86670	147.2
887.03583	285.4
888.41290	18350.5	b (17) (2+)-H2O
889.49091	2685.8	y (17) (2+)-H2O
891.91644	59.4
893.68829	167.1
896.10156	640.4
897.21027	5922.7	b (17) (2+)
897.85083	1706.0
898.46021	868.6
899.71777	210.9
900.94391	1045.3
903.54132	131.0
905.90509	153.2
907.40796	170.9
908.48309	39.6
909.27472	4140.9
910.04443	3125.2
910.98212	260.1
911.85406	106.7
912.56592	65.5
914.52948	1520.1
915.34033	1494.1
916.36938	67.1
918.32965	17572.6	y (18) (2+)-NH3, y (18) (2+)-H2O
919.01831	15316.3
920.14838	468.9
921.35132	64.3
923.95770	8669.1	b (18) (2+)-H2O
925.03009	492.7
926.24921	577.5
927.60345	27817.2	y (18) (2+)
928.73944	1379.5
930.39240	232.8
931.11908	296.4
932.91962	46841.9	b (10) (1+)-H2O, b (18) (2+)
933.84058	4372.0
934.74835	362.8
935.71014	348.6
936.38330	384.7
938.09113	187.4
943.10406	88.5
943.97784	273.4
948.38190	1175.6
949.27124	777.0
950.17108	754.3
951.17889	3168.8	b (10) (1+)
952.49420	2530.1	b (19) (2+)-H2O
953.43384	414.8
955.28302	85.5
958.96356	232.0
961.42596	5585.2	b (19) (2+)
962.40192	384.9
963.33179	261.6
964.31738	159.4
966.24860	157.7
966.89935	195.5
967.68060	70.2
969.33087	212.5
971.20654	89.6
973.00800	222.3
978.26245	65.5
982.93109	348.4
985.14313	152.1
986.81207	87.9
990.15259	133.4
994.17560	182.5
996.85620	182.7
997.52496	46.0
998.22705	408.8
999.54938	217.8
1001.29572	179.1
1002.91309	368.2
1008.08252	41.2
1011.19385	143.1
1012.13202	194.2
1013.20367	94.5
1014.41901	345.1
1015.30316	469.3
1016.21118	2869.8	y (9) (1+)
1017.29608	1012.2
1018.25171	197.7
1018.92657	212.8
1023.64581	167.1
1025.38550	190.8
1027.21436	156.4
1034.17822	6514.7	b (11) (1+)-H2O
1035.18689	2797.9
1036.44336	264.6
1047.28479	88.5
1052.21484	5758.5	b (11) (1+)
1053.16113	2284.4
1054.26196	429.7
1058.43726	161.6
1072.32178	228.3
1073.44690	59.5
1081.24622	98.8
1093.21899	35.1
1099.50110	59.4
1102.87451	113.9
1103.71252	131.9
1105.68616	49.1
1107.14331	48.5
1110.26807	29.1
1113.53564	118.7
1114.30493	122.8
1116.80371	65.5
1117.49963	1478.1
1118.67053	780.3
1119.59546	67.3
1121.50305	170.2
1123.83936	121.9
1132.21313	423.8
1134.52368	303.5
1139.57275	220.3
1140.22290	96.5
1141.12305	197.6
1145.22681	294.2
1149.24243	75.2
1157.52271	33.9
1162.15149	50.3
1163.37280	819.7
1164.83948	85.4
1165.48071	105.7
1175.07593	219.1
1175.95142	118.9
1181.20190	1836.9
1182.18481	1070.9
1183.48938	62.6
1191.90247	277.9
1193.22839	171.2
1199.11975	8612.9	b (12) (1+)
1200.17688	5035.8	y (11) (1+)-H2O
1201.11743	435.7
1201.72327	283.4
1203.29382	110.7
1205.20129	106.7
1210.49646	292.6
1211.21558	121.5
1218.48035	407.3
1219.49121	117.4
1224.33704	216.9
1235.13452	152.4
1235.92285	88.5
1237.72278	77.5
1261.85925	46.1
1263.12573	47.2
1275.59973	76.5
1278.53333	127.5
1279.24048	159.5
1280.60083	97.9
1284.44641	131.2
1289.93591	82.7
1292.78674	47.3
1301.30737	165.4
1306.16919	170.4
1310.53894	138.1
1313.44067	43.1
1328.33801	575.0
1329.49060	424.3
1346.33362	3631.5	b (13) (1+)
1347.48193	1199.8
1348.50330	252.2
1364.34534	429.9
1365.19153	233.6
1374.35193	46.2
1393.70178	158.5
1396.61401	131.3
1415.17346	106.6
1416.58167	68.4
1429.32141	224.6
1434.35999	125.4
1435.83716	243.1
1465.96045	106.4
1470.11621	180.9
1471.74854	155.1
1480.44250	85.6
1489.22046	91.7
1504.27136	32.3
1506.17493	207.1
1508.21375	91.2
1523.28308	86.7
1530.85388	43.1
1536.16125	116.9
1593.44800	128.1
1617.46472	29.0
1635.77844	131.1
1707.60315	116.5
1734.46399	203.2
