# Supplementary material for: Phosphoproteomic Analysis of Platelets Activated by Pro-Thrombotic Oxidized Phospholipids and Thrombin
Source: PLoS One. 2014 Jan 6;9(1):e84488. doi: 10.1371/journal.pone.0084488 (PMC3882224; doi:10.1371/journal.pone.0084488)
Supplement: Annotated Spectra S5 — (ZIP) [file pone.0084488.s008.zip › TIGGGDDSFTTFFCETGAGK_-10_2_108626.txt]

m/z	i	matches
195.09328	101.4
201.16521	37.1
202.15727	110.8
204.23727	1154.2	y (2) (1+)
207.86195	47.4
210.23726	32.5
215.04398	1266.9	b (2) (1+)
216.24963	178.5
217.14740	24.0
234.05698	83.5
243.12921	53.2
249.16756	52.1
252.11475	57.6
256.15625	141.6
267.25446	26.1
275.25119	904.2
276.02295	100.1
276.97784	15.5
279.32135	57.8
281.71454	237.7
285.26718	64.5
290.04272	325.9
295.03806	200.9
296.00122	44.6
297.24188	32.3
298.31244	65.4
300.18225	66.6
302.16827	112.7
309.01721	28.2
312.11450	59.7
313.27557	30.3
314.38135	78.7
316.44769	95.9
325.13861	45.2
330.04260	197.3
332.23499	3050.1	y (4) (1+)
333.20215	403.2
334.33044	90.9
339.24609	52.1
341.19946	53.3
346.15784	67.4
351.23273	132.2
352.81281	220.3
358.45453	100.2
361.61957	725.6
362.25293	442.2
362.96399	432.7
365.25311	81.3
367.89142	51.6
375.13562	79.3
376.20929	76.7
379.62842	61.7
380.33014	36.3
383.13025	65.9
386.23553	180.3
386.94702	25.9
389.30304	70.8
389.95367	63.9
391.16266	161.8
395.19659	55.5
399.37183	23.9
400.35223	104.6
401.24762	36.6
402.15485	113.9
403.57111	93.0
404.35986	151.4
405.53156	64.0
408.35376	83.0
410.89813	62.0
412.24274	30.5
415.22607	130.8
416.44427	150.0
417.72876	104.4
421.37738	123.7
423.44501	24.0
425.62555	229.5
426.23743	290.4
428.23468	66.0
429.20392	245.8
431.19763	234.8
433.36719	3210.8	y (5) (1+)
434.53625	743.8
435.36542	1975.8	y (8) (2+)
436.14642	294.6
437.38324	49.5
438.41113	94.3
441.58984	481.4
446.32068	52.2
448.62836	80.8
449.33307	80.2
450.25641	103.4
456.49200	63.1
461.20667	40.9
462.19580	89.8
466.12445	70.2
467.29602	75.2
468.97424	79.3
469.96771	74.6
472.41394	24.1
476.27960	351.2
476.93201	16.1
477.61768	25.6
479.81213	38.8
481.60858	138.6
483.33014	102.4
484.87506	51.1
487.16541	208.0
488.44843	34.2
492.84839	214.4
495.33325	349.6
497.23779	171.3
499.81689	212.2
501.26892	129.9
502.10388	258.9
502.87982	38.3
507.23108	36.8
508.80267	2510.9	y (9) (2+)
509.79596	800.1
510.93915	83.2
512.33752	38.9
515.44635	83.1
517.77924	3968.1	y (14) (3+)-H2O, b (11) (2+)-H2O, y (14) (3+)-NH3
518.56140	678.7
520.13062	106.5
520.96930	240.0
524.94055	66.2
526.57196	433.6
527.34113	87.9
528.55524	116.5
532.56903	85.6
537.11768	57.5
537.78381	143.6
538.43805	68.3
539.47772	63.8
540.13977	60.1
543.41840	30.3
544.49225	253.4
550.88245	83.0
551.76459	177.1
553.42212	45.8
554.09552	423.0
555.21716	72.9
556.16669	249.4
557.18427	157.7
557.84766	66.6
559.63190	2072.8	y (10) (2+)
562.31207	1995.5	y (15) (3+), y (6) (1+)
563.35602	532.2
564.95660	199.7
567.65192	349.0
569.20380	63.9
569.93518	91.7
571.52777	318.7
573.10077	68.3
575.18768	78.9
576.30402	306.0
577.34418	92.3
578.17151	439.0
578.80530	63.0
580.19501	401.5
582.37750	520.8
583.01111	42.4
584.22424	269.5
585.55688	136.3
586.22296	102.6
586.99261	30.6
588.23230	30.4
589.14355	54.0
591.09796	5433.3	b (12) (2+)-H2O
591.89899	4730.4	b (17) (3+)-H2O
593.46350	458.0
594.81506	193.4
596.75861	77.3
598.64655	176.5
599.29944	35.1
600.24762	1246.3	y (11) (2+)-H2O, y (17) (3+), b (12) (2+)
601.04376	372.2
602.62665	87.2
604.78540	125.8
605.56097	124.3
606.78534	329.4
607.65045	145.8
608.57520	86.7
610.12103	1916.1	y (11) (2+)
611.64972	180.1
612.91730	298.6
616.25360	922.0
617.20184	212.6
618.30457	171.5
618.93915	93.9
621.28387	38.4
622.24030	632.0
623.06549	175.0
624.29376	222.4
625.26013	387.2
628.12103	201.0
629.45245	136.6
630.26471	230.9
631.49469	50.5
632.65485	302.4
633.33929	254.7
634.02985	144.9
636.00726	73.6
637.02716	147.2
638.47314	58.4
640.20575	330.8
641.77045	473.1
642.53418	52.7
643.25580	28.2
645.28912	96.6
646.41730	155.5
647.31549	655.5
648.39423	296.4
649.56769	308.8
650.54224	580.0
651.66144	905.3
652.43152	52.9
653.64642	406.9
654.25836	151.7
656.16852	754.5
657.18439	325.5
657.89166	386.6
659.42352	592.3
660.42511	313.6
661.33295	823.5
662.09924	45.2
663.58746	543.3
664.86218	1462.2	b (13) (2+)-H2O
666.44427	1836.9
667.36926	900.5
668.12189	51.4
669.22614	1833.1
669.95880	1832.8
671.66107	1081.5
672.68109	1376.9
673.73108	5759.5	y (12) (2+)-H2O, b (13) (2+)
674.66815	2458.0	y (12) (2+)-NH3
675.73505	320.4
676.42535	66.4
678.05548	6746.6	[M+3H] (3+)-NH3-H2O
678.75653	4447.9
679.47485	242.4
680.15430	546.5
681.61884	278.9
682.25909	78.0
683.68689	77.3
684.81079	174.7
686.03589	85.2
687.88422	75.0
696.78583	233.0
698.33649	171.8
699.28217	76.8
700.39288	34.7
702.26971	36.3
703.85187	284.9
704.51910	36.1
705.31549	269.4
706.63873	70.6
707.45270	153.5
709.55579	202.3
711.62207	140.4
714.23193	125.8
716.27521	34.1
718.85138	401.8
721.58051	606.8
722.30164	6084.6	y (7) (1+)
723.34436	1734.9
724.50189	718.6
726.18402	283.0
727.47552	36.7
731.44867	21.8
732.14294	168.7
734.51563	72.5
735.77875	100.3
736.71307	70.7
737.39813	21.9
738.26581	83.2
740.30304	187.1
741.29108	400.9
743.30597	139.6
744.69177	1023.1	b (14) (2+)-H2O
747.76385	267.5
749.86432	104.5
751.84393	98.1
753.66815	1470.9	b (14) (2+)
754.61896	205.0
760.54413	347.2
762.36121	250.0
763.74121	490.3
767.41364	99.6
768.28955	19.7
772.41949	443.1
773.51776	513.8
776.73627	547.8
780.17932	184.1
782.30243	263.5
784.12494	933.7
786.20203	458.5
794.31091	40.9
795.48090	115.5
796.64880	234.3
797.56805	124.1
798.58405	175.1
800.28229	640.1
801.16052	205.8
802.32458	448.0
804.35767	236.8
805.13385	219.9
807.05023	633.9
809.09039	214.2
809.71222	671.3
810.45575	625.4
812.52521	431.2
813.26178	138.2
817.29791	96.2
818.15308	932.0
819.26129	827.2
820.40857	304.3
821.11426	188.5
823.89923	63.0
826.03345	272.1
828.45239	98.1
830.16467	169.1
832.18011	741.7
833.53955	66.5
834.32465	23.9
835.19220	286.5
836.17737	247.5
837.49774	64.8
838.28491	85.3
841.04797	128.8
842.49017	138.5
843.39008	115.9
844.89752	244.0
845.93121	304.3
847.12476	854.0
848.38684	119.3
850.09418	2266.9	b (9) (1+)
851.29480	1537.1	y (8) (1+)-H2O
852.37134	254.9
853.63556	161.2
855.08728	526.7
859.11707	415.8
860.03491	1541.1	b (16) (2+)-H2O
861.02179	79.8
862.04852	47.2
865.02960	66.2
867.38702	165.7
869.13721	15318.5	b (16) (2+), y (8) (1+)
870.27667	4177.1	y (16) (2+)
871.45972	860.0
872.14789	87.6
874.19482	212.6
874.96143	520.4
876.03082	524.2
877.88770	95.0
878.99432	642.1
879.74188	315.5
880.38672	160.5
881.79761	451.1
884.03546	470.9
884.82397	97.9
886.10083	223.1
887.13379	196.9
888.38239	8765.9	b (17) (2+)-H2O
889.36322	2617.4	y (17) (2+)-H2O
890.42578	499.7
891.37726	89.7
892.61945	254.0
894.46918	314.5
895.63281	174.2
897.44189	2178.3	b (17) (2+)
898.46539	809.7
899.32587	122.1
906.33429	284.0
907.19635	137.8
908.51361	296.5
910.06128	1854.9
911.24243	166.9
913.88641	368.4
914.66364	607.0
915.39142	393.1
916.44971	378.4
917.52515	196.3
918.55737	12592.2	y (18) (2+)-H2O, y (18) (2+)-NH3
919.39282	5123.3
920.33026	271.8
921.03986	210.0
923.97314	4473.1	b (18) (2+)-H2O
925.02106	876.6
926.19385	375.4
927.59882	16474.4	y (18) (2+)
928.54938	3715.4
929.87091	127.6
930.47833	50.2
932.91107	19237.6	b (18) (2+), b (10) (1+)-H2O
933.87970	5869.0
934.75879	166.1
935.36523	51.2
936.34857	83.3
936.98657	86.9
938.05121	303.0
940.28253	160.1
942.29840	492.9
944.11823	419.5
948.36353	836.8
949.60236	814.8
950.41449	410.7
951.29498	1306.9	b (10) (1+)
952.15338	1054.1	b (19) (2+)-H2O
953.02026	414.7
954.02875	113.2
959.13336	222.9
960.47681	285.5
961.68549	2498.4	b (19) (2+)
962.41913	842.1
963.47211	435.5
967.35620	373.7
968.38525	501.2
969.39105	153.7
970.68555	40.6
972.47870	52.4
973.42804	36.8
974.48090	39.2
976.79248	81.2
978.60889	85.4
982.10492	236.9
985.23602	198.0
987.40063	45.6
990.22650	159.7
991.52460	95.9
998.22125	94.3
999.35687	46.9
1001.50409	197.4
1002.57794	237.2
1005.23822	126.6
1015.20746	313.5
1016.35150	2367.7	y (9) (1+)
1017.27069	1610.1
1018.17310	350.9
1020.87177	173.9
1023.33673	24.0
1026.24719	43.2
1028.44116	32.0
1034.18115	2562.4	b (11) (1+)-H2O
1035.23120	973.9
1036.37744	461.6
1045.37842	155.5
1047.61035	66.2
1048.89063	335.4
1049.61890	21.8
1051.21582	114.9
1052.23889	2534.2	b (11) (1+)
1053.20776	818.7
1054.33325	309.7
1055.72498	86.5
1069.64966	44.3
1072.16187	123.8
1073.54041	104.5
1075.53442	103.7
1076.98816	43.1
1078.11902	135.5
1079.71497	94.7
1080.41113	53.7
1084.89319	211.9
1086.67090	195.7
1087.30872	29.8
1093.13208	108.4
1100.33154	43.1
1101.30139	124.1
1102.94348	26.1
1111.32190	19.7
1113.37036	72.5
1117.52478	525.7
1118.53162	365.6
1119.56360	165.7
1123.84058	163.0
1131.67053	85.8
1140.12817	106.4
1151.00574	82.6
1162.65356	169.6
1163.29382	72.0
1165.38464	179.3
1177.43457	115.5
1179.66577	83.6
1181.24023	1014.3	b (12) (1+)-H2O
1182.39612	979.7
1183.33838	121.5
1184.21667	68.8
1191.81653	45.5
1196.38013	19.6
1197.71826	128.3
1199.23804	3988.0	b (12) (1+)
1200.18359	2232.9	y (11) (1+)-H2O
1201.15173	439.9
1202.18921	100.5
1213.82910	196.5
1218.38953	139.9
1219.68591	222.2
1231.47693	119.1
1234.50623	68.3
1241.64075	110.5
1247.36926	153.7
1252.00208	117.2
1255.49841	62.7
1277.23511	262.5
1282.28247	68.4
1285.12573	102.7
1297.87231	53.7
1310.10876	62.1
1311.64026	133.9
1323.27441	75.0
1327.42712	88.9
1328.42712	117.5
1329.34753	278.1
1330.06030	234.1
1346.25623	942.9
1347.33459	403.8
1348.30457	513.4
1349.32288	257.2
1356.44714	81.1
1362.31409	121.0
1364.42859	94.1
1365.13928	36.8
1366.81970	102.4
1384.89514	49.0
1394.31726	45.3
1397.45422	58.0
1415.20789	36.7
1454.89075	40.9
1465.16589	150.1
1470.21472	220.7
1474.55994	138.7
1494.02246	269.8
1506.45325	100.6
1507.23376	165.7
1508.56360	360.6
1563.18323	72.9
1581.45984	91.6
1593.89929	139.2
1606.26208	113.5
1623.29175	34.5
1635.19495	102.7
1636.37036	49.2
1637.46851	102.1
1645.39148	30.8
1652.22766	38.4
1707.40320	98.7
1720.18005	75.0
1733.57678	107.7
1734.38855	36.0
