# Supplementary material for: Phosphoproteomic Analysis of Platelets Activated by Pro-Thrombotic Oxidized Phospholipids and Thrombin
Source: PLoS One. 2014 Jan 6;9(1):e84488. doi: 10.1371/journal.pone.0084488 (PMC3882224; doi:10.1371/journal.pone.0084488)
Supplement: Annotated Spectra S5 — (ZIP) [file pone.0084488.s008.zip › TIGGGDDSFTTFFCETGAGK_-11_2_107246.txt]

m/z	i	matches
308.84805	20.3
313.54562	41.4
314.31967	152.9
320.22232	78.0
321.33069	68.3
323.95782	52.9
327.94916	77.3
328.56601	13.8
332.30704	1031.7
333.09775	49.8
336.21155	61.0
338.25797	87.0
340.25320	28.7
341.15741	165.0
345.13763	50.5
346.06393	38.4
351.38770	36.7
353.49194	35.1
355.42926	109.5
358.25412	171.6
365.92014	208.2
367.03009	75.6
367.92120	55.1
373.13132	97.4
374.06641	57.0
379.96259	25.2
382.12936	20.0
383.26782	110.7
384.14413	142.3
386.22565	56.4
388.17712	20.5
391.28262	28.5
392.27219	50.1
394.42334	20.3
397.21454	232.6
399.15564	102.0
401.44925	28.5
402.22269	878.6
403.12274	146.1
407.36243	74.1
408.07080	64.4
412.17004	17.1
413.38806	41.6
414.20184	128.4
415.18634	378.4
416.03043	73.3
416.96198	51.2
419.10587	84.4
424.28168	85.9
425.81723	25.3
428.21481	113.4
429.31226	63.0
430.13480	187.4
433.39731	2539.0	y (5) (1+)
434.43347	250.5
436.17694	43.8
438.26953	86.0
439.33600	72.0
443.89362	145.3
445.94318	118.5
447.27502	26.9
448.75757	105.9
452.20160	69.0
452.96387	23.2
455.30750	111.2
458.18814	76.1
459.01221	34.9
462.22238	56.1
463.23706	66.6
464.20593	46.2
465.22302	75.3
467.51166	31.8
470.49802	35.2
471.14282	341.2
472.03040	59.0
473.40735	70.9
476.96750	26.9
480.04889	93.6
480.84879	55.2
481.84732	114.9
483.09424	85.3
484.38583	28.5
485.23950	109.2
489.26025	244.7
490.51169	198.9
495.43155	38.6
496.29834	85.5
497.35272	290.8
498.35034	97.1
499.53162	130.4
501.24744	277.5
502.32037	155.8
504.03204	38.1
505.99030	23.8
507.38647	77.7
508.32782	114.9
510.12482	74.2
512.91962	60.0
513.84631	130.2
515.42285	80.8
516.34045	236.6
517.81433	182.4
519.19989	170.1
520.18896	102.9
521.22632	20.3
522.05017	62.6
527.33179	47.2
528.08459	20.3
529.47400	96.0
531.18396	113.6
532.37915	75.7
533.55231	99.4
536.07874	157.0
539.32654	86.1
541.34192	61.8
544.21875	277.4
545.39185	154.7
546.02661	10.6
547.09595	40.1
550.04443	43.8
551.18469	58.2
552.10876	109.2
553.82288	199.6
554.43005	53.2
555.15936	211.0
556.87732	102.6
561.21289	330.0
562.23645	970.4
563.37585	378.0
564.65912	37.2
566.08612	239.8
567.67944	68.5
571.96948	218.0
573.62012	18.7
575.07703	185.7
577.98547	206.8
579.05652	80.7
580.31531	334.1
581.25818	359.5
582.35999	74.2
583.31201	71.4
584.15771	61.9
585.16907	339.9
586.22437	78.0
587.18311	35.4
589.12976	138.0
591.29529	215.8
592.23273	95.7
594.58759	50.6
595.23694	51.4
596.32446	107.4
597.27905	15.4
598.24780	656.3
599.40051	114.8
600.10675	72.8
601.42157	385.8
602.29846	88.5
603.29614	29.8
603.93018	89.6
605.42841	102.8
609.34290	120.6
610.13928	48.2
614.20203	22.0
615.21277	208.0
616.26880	730.3
617.26160	235.1
618.27234	500.2
619.22937	192.7
620.15515	35.0
621.24072	93.6
622.35388	92.5
630.24780	106.5
631.37549	306.3
632.01282	36.6
633.50153	250.1
634.49695	22.4
635.82428	265.7
637.21704	296.4
638.06860	96.2
642.21918	31.8
645.57800	75.4
648.54272	24.9
649.26752	220.1
649.93011	134.3
650.96008	124.4
656.30908	36.7
657.13611	166.0
658.16583	23.9
662.48370	129.7
664.67444	81.9
666.38281	159.1
667.25970	977.9
668.38861	300.5
669.49268	20.6
670.13000	35.0
670.88574	49.8
672.52362	30.2
673.51697	30.2
675.21411	80.7
681.52454	133.4
684.44397	74.7
685.08179	897.8
686.17700	184.8
687.55286	142.0
688.45422	95.7
689.29791	181.8
690.28326	49.5
692.24060	118.8
693.34705	62.7
695.15356	80.7
696.39966	46.6
699.05054	28.3
700.17871	121.9
700.98108	148.2
701.58319	134.9
703.38123	642.4
704.15918	164.6
705.22839	252.1
709.17017	26.9
710.18140	264.9
712.60559	164.1
713.94244	251.0
716.53064	138.9
717.45270	53.2
718.79047	606.3
719.39886	181.0
720.18921	151.6
722.29486	6406.8	y (7) (1+)
723.29724	2189.6
724.40649	556.9
725.38715	255.8
725.99646	33.4
727.30005	95.4
730.00879	74.5
731.63843	111.8
732.25830	100.4
737.03961	343.3
738.03577	52.8
739.10577	65.1
740.37329	147.0
741.43591	98.4
742.45319	54.5
744.27307	26.9
745.24451	187.9
746.37903	156.3
749.24738	566.2
750.76501	189.8
751.62781	20.3
752.59967	246.0
753.50287	26.9
754.11554	41.4
754.85895	59.4
759.46460	21.5
761.92786	58.2
763.43579	125.1
764.11096	77.4
764.74359	93.7
765.42908	299.4
766.47632	155.3
768.38666	35.1
770.27264	26.9
774.88220	148.5
776.94519	43.3
778.83569	61.9
779.64478	136.8
780.33844	181.5
781.20911	12.1
781.89099	49.8
783.18909	135.8
784.44702	227.8
785.53369	284.4
786.39429	143.9
787.02808	364.8
788.32068	348.1
789.25720	130.9
790.93787	153.9
791.94836	229.1
792.79700	135.7
795.93335	348.7
796.93652	272.8
797.66663	257.4
798.26990	18.3
800.36816	154.5
802.34241	267.7
803.41125	115.4
804.27417	306.0
805.23608	50.7
806.66663	50.5
814.17590	1517.6
815.34131	331.2
816.31531	216.5
817.33630	61.1
820.32141	522.1
822.08789	439.1
822.72424	35.6
823.95557	102.8
825.76721	121.3
827.55505	239.7
828.55188	355.6
830.06604	128.8
832.10828	2219.3	y (15) (2+)-H2O, b (9) (1+)-H2O
833.11426	1020.2
834.14673	282.2
834.93115	127.3
836.35449	127.8
837.23132	217.6
838.34607	554.6
841.04297	544.8
842.03540	55.9
842.89185	140.9
846.20740	125.9
846.95825	88.9
850.23206	1217.0
851.22559	717.7
852.45325	168.2
853.35608	22.0
854.57239	144.5
858.79089	341.9
859.56152	170.6
860.49963	20.3
861.27856	216.8
864.04980	33.7
864.74695	116.5
867.04688	110.2
868.13916	255.2
869.31299	9401.4	b (16) (2+), y (8) (1+)
870.27515	4728.3	y (16) (2+)
871.32690	2243.6
872.59705	585.4
874.31726	51.4
876.31152	287.8
877.45776	31.5
878.32666	71.5
879.03821	240.6
879.97937	220.2
881.76526	621.0
883.91455	141.9
884.72791	108.2
887.44812	61.1
888.64001	446.2
889.93408	1004.3
890.85388	486.5
891.66724	208.1
893.40576	334.9
895.33264	177.3
896.41675	198.7
897.35730	513.9
898.82410	852.6
899.63171	542.0
900.39343	166.5
901.30725	237.2
902.55481	189.2
903.33337	40.4
904.27271	28.5
905.23682	399.1
906.17224	103.3
907.05188	257.4
909.53394	1958.3
910.61951	751.7
911.58105	255.0
913.29944	229.6
914.19019	154.9
915.24060	801.8
915.97070	359.6
916.60645	149.6
918.55042	6013.6	y (18) (2+)-H2O, y (18) (2+)-NH3
919.36597	1285.5
920.77820	154.2
922.15637	488.4
922.79211	122.4
923.86328	334.0
925.18713	372.2
927.60559	25419.5	y (18) (2+)
928.54187	6557.1
929.61609	329.8
930.31616	131.7
931.28394	139.8
933.18115	2107.9	b (18) (2+), b (10) (1+)-H2O
934.08423	1245.0
934.90112	141.7
935.55505	88.0
937.08948	192.3
939.15674	80.7
940.23401	79.8
941.97852	449.5
942.89185	146.5
944.26025	160.7
945.11865	25.3
945.87219	36.5
947.10156	22.0
948.15601	35.5
949.16858	485.6
950.12927	284.0
951.23193	1071.2
952.18542	311.2
953.08655	276.1
954.15259	456.5
955.41016	174.5
956.36169	34.9
957.34692	346.0
958.43420	106.2
959.17017	258.3
960.30908	258.1
961.15991	174.0
962.03723	240.1
964.21143	376.2
965.19470	85.4
966.29065	235.2
967.17139	509.0
968.15283	347.6
969.16956	237.6
970.15186	28.5
971.32483	189.6
971.99927	84.5
972.60767	185.8
973.82031	407.9
974.76978	345.4
975.99353	337.9
976.94824	282.2
978.39990	422.9
979.18518	420.5
980.53796	592.6
982.56335	238.6
983.52295	877.1
984.57666	1903.2	y (19) (2+)
985.52588	1950.4
986.33679	821.2
987.30249	538.3
988.39868	677.3
989.51416	536.0
990.25073	503.8
991.30566	572.9
992.12256	287.3
992.83447	198.0
994.43359	350.2
995.10986	137.9
996.21716	151.1
996.96899	166.3
998.33643	1082.9
999.56482	553.9
1001.02539	603.2
1001.89941	481.8
1003.59766	631.3
1004.36145	266.9
1005.38147	336.3
1006.07983	199.9
1007.82886	866.4
1009.07739	638.2
1010.86194	712.1
1011.86279	258.6
1013.23901	325.0
1013.96436	246.6
1015.85303	1403.2
1016.49683	12894.4	y (9) (1+), [M+2H] (2+)-NH3-H2O
1017.31567	4990.1
1018.13818	1742.0
1019.25513	503.8
1021.51563	1195.7
1022.29761	340.5
1025.84888	268.5
1032.78589	131.3
1043.98926	135.8
1048.48413	93.2
1051.43994	57.7
1052.43274	94.7
1053.41541	94.5
1054.40405	121.2
1056.68481	295.5
1057.52368	194.9
1058.20178	161.0
1062.28931	232.5
1063.02368	89.3
1064.44861	116.0
1067.62805	386.4
1068.40259	31.7
1070.43420	74.2
1074.05884	108.6
1075.83105	173.6
1076.78223	56.6
1078.42114	63.7
1079.99829	27.1
1081.48523	76.2
1082.29846	12.1
1083.28418	315.0
1084.64258	89.2
1085.73413	136.5
1086.39294	25.3
1088.61572	175.4
1089.69263	52.9
1093.04761	98.8
1094.35510	209.7
1095.69861	241.1
1096.49292	177.4
1097.44409	419.6
1098.23071	752.5
1099.25342	152.5
1100.42529	488.1
1101.83923	274.2
1103.20325	92.1
1106.72998	136.5
1107.61316	95.8
1109.01636	305.2
1111.41577	26.9
1112.85095	40.0
1114.18066	426.2
1115.57861	470.6
1116.26929	177.5
1117.35620	6120.5	y (10) (1+)
1118.34668	3714.8
1119.31067	872.2
1120.31995	121.0
1124.34570	79.4
1125.48511	50.6
1126.13940	90.2
1127.25977	26.9
1128.26941	38.4
1130.48645	71.4
1132.16602	302.2
1133.32800	123.4
1134.18701	87.3
1135.72180	251.4
1137.24829	308.7
1138.46509	191.8
1139.88403	41.3
1141.79590	95.4
1143.36206	175.4
1144.14795	97.0
1145.21216	468.8
1146.50415	308.0
1147.56714	68.9
1148.45374	67.7
1150.28369	337.3
1151.73901	455.0
1153.48022	244.3
1154.33667	43.8
1155.10571	73.5
1156.50818	65.1
1159.67383	254.2
1160.61523	378.5
1161.37000	291.1
1162.05151	116.9
1163.24988	1837.0
1164.10962	1807.3
1165.21899	284.9
1166.42188	41.7
1168.43555	46.4
1169.37769	135.0
1170.74097	76.0
1171.67334	98.2
1172.47607	22.0
1173.98914	103.0
1176.24866	137.1
1177.43970	168.0
1179.26831	84.8
1180.68066	679.8
1181.31531	2824.5	b (12) (1+)-H2O
1182.35657	1639.0
1183.20288	323.1
1184.30688	50.8
1188.82593	73.4
1189.91333	226.9
1194.66309	31.9
1196.61292	51.4
1197.88831	257.7
1198.74902	316.2
1199.35034	981.2
1200.44348	1294.0	y (11) (1+)-H2O
1201.31689	358.7
1202.23193	152.6
1202.91553	73.5
1203.65137	104.0
1207.93799	98.7
1209.09009	40.5
1210.39868	78.5
1214.57922	169.4
1215.43152	401.6
1217.80823	1383.6
1218.41040	6730.8	y (11) (1+)
1219.37646	4670.2
1220.45105	1756.3
1221.44580	464.2
1223.10376	269.6
1224.49915	258.3
1225.77734	102.1
1226.80701	179.0
1233.18640	283.4
1234.39819	203.7
1235.73120	157.5
1237.14746	55.5
1240.05823	86.9
1242.58997	361.2
1244.42102	264.9
1245.03967	120.1
1246.94177	126.8
1247.57727	23.6
1248.35400	87.4
1250.65222	217.0
1253.70447	625.0
1254.39246	456.7
1255.33325	86.7
1257.31628	20.3
1261.55066	117.1
1263.51819	244.5
1264.31348	91.6
1265.38428	142.1
1266.97168	20.3
1268.58191	38.9
1271.89209	162.6
1273.81128	328.8
1274.53369	38.6
1276.40771	52.8
1277.45239	87.4
1279.36829	20.4
1283.01111	52.9
1284.44836	52.9
1285.62500	142.5
1286.24023	109.5
1289.11938	20.0
1290.87354	242.1
1292.12805	374.6
1294.81628	456.6
1295.48425	27.6
1297.09949	347.1
1298.18298	47.9
1301.54602	227.5
1303.65271	208.2
1305.19751	21.7
1306.18152	74.2
1310.13342	1143.6
1311.26672	355.5
1312.22498	216.7
1313.20886	117.0
1315.31201	68.4
1316.22791	103.7
1318.08325	333.8
1318.84900	368.2
1319.66382	309.9
1321.38977	104.4
1326.12122	31.8
1326.73547	254.9
1328.30127	1623.1
1329.33765	2168.3	b (13) (1+)-H2O
1330.34155	604.8
1346.33228	1406.6	b (13) (1+)
1347.45178	473.3
1348.51672	472.0
1349.44397	139.3
1350.88733	99.1
1357.51428	254.3
1358.74670	80.3
1362.51270	53.2
1364.70630	297.6
1365.39685	2560.5	y (12) (1+)
1366.45715	1736.9
1367.47241	774.0
1368.58948	394.0
1373.43970	94.2
1374.62634	212.6
1375.40125	72.3
1378.84705	79.2
1381.26746	51.3
1382.42334	213.7
1383.52771	1109.4
1384.84827	131.9
1386.20569	31.8
1387.10681	31.8
1388.56006	103.7
1390.61182	93.9
1392.88513	67.9
1398.31653	57.5
1399.55530	131.4
1400.30920	72.2
1402.56262	171.5
1403.29822	110.6
1404.28467	56.2
1409.55176	128.9
1410.41968	40.1
1411.42859	145.5
1412.05457	143.0
1412.79749	43.2
1414.16650	124.3
1417.74207	580.6
1418.55334	96.3
1419.38770	54.8
1421.34277	345.3
1422.06335	91.5
1422.88245	97.8
1424.39417	38.7
1426.32886	316.8
1428.22498	106.8
1430.16077	39.0
1432.12219	115.2
1434.30310	622.2
1435.43530	132.4
1439.08435	423.7
1443.40369	66.1
1446.55933	42.0
1447.73865	25.3
1449.01208	59.5
1449.67151	25.3
1452.42883	3018.1	y (13) (1+)
1453.45337	3040.4
1454.51819	1100.7
1455.56152	102.4
1466.70825	113.5
1467.43311	39.7
1468.70325	251.2
1470.36609	581.0
1471.45630	536.0
1473.44348	23.3
1475.92834	726.5
1476.72034	210.9
1477.94812	373.0
1478.68323	44.8
1483.03723	221.5
1486.47717	167.1
1488.13635	472.6
1489.27783	107.8
1490.70313	110.7
1491.50647	188.6
1493.46008	48.3
1501.18433	18.7
1503.94836	143.6
1504.62805	103.1
1505.69922	320.2
1506.46326	786.1
1507.27515	466.5
1508.36987	185.4
1509.45483	57.8
1510.63818	164.3
1513.17529	33.5
1516.05127	153.1
1517.78809	51.2
1518.58020	77.6
1522.21338	339.4
1523.31128	167.3
1524.47205	115.4
1526.20776	95.6
1527.22534	80.6
1529.69104	168.2
1532.40063	92.4
1537.53845	75.9
1542.36890	111.0
1544.02161	34.9
1544.69116	143.1
1546.48462	126.9
1547.27429	115.4
1549.35852	352.7
1550.35193	225.2
1552.00122	181.4
1554.43420	133.3
1561.12048	20.3
1562.17419	268.9
1564.44226	15.4
1565.46228	89.5
1567.33826	1690.8	y (14) (1+)
1568.33826	1595.5
1569.53198	562.3
1570.50525	180.3
1571.68835	57.7
1573.33875	126.6
1574.43457	192.1
1576.81299	72.4
1579.18530	159.4
1580.12708	80.6
1582.33777	63.1
1583.47937	64.2
1587.13086	129.4
1593.27222	244.3
1594.60876	102.3
1595.71814	87.6
1596.66125	25.3
1598.29224	87.3
1599.35156	469.1
1600.23438	226.6
1601.48413	177.0
1607.27686	52.9
1608.41394	49.2
1614.20142	117.0
1616.89758	271.0
1618.08179	190.1
1619.41321	418.9
1620.41870	23.6
1625.12927	15.4
1627.41370	41.0
1632.64270	445.3
1633.45337	202.1
1635.34802	480.0
1636.39819	541.2
1637.32629	98.8
1642.16150	65.9
1649.46667	13.8
1650.37659	215.1
1651.15906	395.2
1651.85559	26.9
1652.66687	15.4
1653.55139	56.1
1654.22058	160.1
1661.00208	51.6
1662.62610	74.1
1664.49036	69.2
1665.48865	45.9
1674.17346	263.4
1682.47351	798.8
1683.17517	164.4
1683.80994	170.2
1684.55286	64.3
1686.18079	116.6
1687.53625	77.6
1690.24719	108.7
1691.57068	121.9
1692.51843	33.2
1694.71960	40.1
1700.75171	410.4
1702.65759	95.7
1707.22693	75.7
1718.26538	845.6
1719.31824	701.8
1720.23560	489.4
1721.52661	17.1
1725.68469	56.3
1734.21252	67.1
1736.41479	905.6
1737.35242	473.5
1737.95447	28.5
1739.26782	359.2
1740.49304	292.5
1741.22290	121.8
1742.46167	65.8
1752.17932	51.3
1755.27844	39.8
1757.05396	38.7
1758.17126	92.6
1759.82019	74.4
1763.10815	20.4
1768.22839	99.3
1773.46057	85.5
1775.51526	334.7
1776.80457	337.5
1777.59143	20.3
1780.92639	13.8
1783.85535	90.8
1785.04712	53.1
1793.50122	90.3
1794.65991	146.3
1795.56177	47.2
1796.76184	215.0
1797.65979	201.6
1799.99402	87.2
1801.85730	56.3
1802.66321	67.0
1804.30823	194.0
1812.20129	38.8
1819.59290	107.1
1828.39465	328.9
1829.48645	349.9
1830.46997	178.7
1835.54041	54.5
1836.73596	176.0
1837.58606	100.5
1846.54224	717.1
1847.58899	647.8
1848.57190	178.1
1849.75757	156.5
1853.50891	872.3
1854.84778	667.4
1855.71033	341.7
1856.40454	50.2
1864.67297	657.1
1865.68591	855.9
1866.59497	88.3
1867.70874	40.1
1884.64917	72.5
1886.63098	118.0
1898.88562	78.1
1899.79578	18.7
1903.79956	479.3
1905.03040	431.0
1905.87097	235.3
1921.64099	184.6
1922.38452	66.2
1923.23706	225.3
1930.90930	60.7
1939.34485	57.8
1940.77942	57.9
1976.82434	159.1
