# Supplementary material for: Phosphoproteomic Analysis of Platelets Activated by Pro-Thrombotic Oxidized Phospholipids and Thrombin
Source: PLoS One. 2014 Jan 6;9(1):e84488. doi: 10.1371/journal.pone.0084488 (PMC3882224; doi:10.1371/journal.pone.0084488)
Supplement: Annotated Spectra S5 — (ZIP) [file pone.0084488.s008.zip › TIGGGDDSFTTFFCETGAGK_-14_2_142206.txt]

m/z	i	matches
290.25677	76.0
296.06775	122.4
297.27902	84.6
310.11545	65.9
312.91132	168.5
318.28735	91.5
319.09125	228.1
320.33014	50.0
332.29575	2271.0
333.19489	680.3
334.03189	180.6
336.15765	26.6
341.11316	357.1
345.45331	104.8
346.90714	143.8
349.22363	133.0
353.40210	59.9
356.06445	261.7
364.33960	99.4
366.16208	384.0
367.12268	236.3
368.37921	349.5
369.30447	157.6
370.58423	153.4
378.26129	96.3
379.28922	68.0
383.09589	249.5
384.06805	270.4
385.10052	91.3
387.26166	208.6
388.26138	49.3
389.67743	377.8
391.34210	291.9
392.48206	271.1
397.43372	144.7
398.08142	124.6
401.30005	525.6
402.28516	1843.8
403.32202	36.6
409.37512	164.7
413.07013	119.6
414.43378	328.9
415.31656	176.7
419.31424	155.8
422.87555	33.4
423.98849	106.3
428.63733	576.4
432.09705	791.6
433.37347	3805.4	y (5) (1+)
434.28143	751.5
439.52295	148.1
440.74982	70.1
445.21960	85.9
446.37061	180.9
447.28281	243.3
450.18823	32.7
451.49945	130.2
452.62842	371.1
453.26184	25.0
457.15417	113.5
458.32162	83.5
461.53937	64.8
465.07941	346.0
466.26746	243.6
467.24432	251.6
470.26801	368.9
471.47382	697.9
473.43951	61.5
474.89340	42.8
479.33899	59.3
483.30939	457.8
484.16638	711.3
485.19513	69.3
486.15567	642.7
487.66638	145.3
488.28802	98.2
489.28992	69.3
490.35678	311.1
497.61407	232.8
498.22375	56.3
499.28430	141.5
501.17627	1377.9
502.43695	503.4
504.64075	149.2
506.11581	238.9
507.19708	131.4
508.45624	204.8
509.91635	66.0
511.61087	107.9
513.24182	431.8
514.19556	194.9
515.27747	64.6
516.43463	436.8
517.25391	133.6
519.59912	109.3
520.32391	228.9
521.06787	197.9
522.28613	210.5
525.48755	113.5
526.31787	228.9
528.19141	308.3
529.33551	126.9
529.98608	151.3
531.09235	113.0
532.32703	247.9
534.44263	91.4
535.32800	513.8
536.37939	332.7
538.24683	73.6
542.10901	39.3
544.38416	1013.1
545.63861	847.5
546.49780	29.2
548.29681	512.2
549.59167	207.0
550.23376	55.4
552.38092	84.4
555.28021	78.2
556.35413	138.1
558.21179	110.3
559.16956	160.3
562.33978	2660.5
563.26477	1239.8
564.54773	180.9
565.33905	201.6
566.39917	328.4
567.19751	78.3
568.12988	97.8
569.31641	137.1
570.48486	110.3
571.30371	227.3
573.48169	86.4
576.40607	108.5
578.18408	304.5
579.27222	208.0
580.22186	371.7
581.30737	403.7
582.31702	135.8
583.13245	49.1
584.30981	518.1
585.50415	99.4
586.38086	124.4
588.31989	355.9
589.06653	174.8
590.08392	127.5
591.05493	138.3
592.25861	165.0
593.54602	58.3
596.21338	84.4
598.32007	1308.5
600.32324	588.0
601.25891	622.8
602.27502	355.0
603.23560	59.2
605.69775	39.3
606.73535	53.4
607.53839	121.4
609.01874	94.9
610.10376	42.7
612.66235	267.8
613.29865	111.8
614.83435	407.6
615.68481	95.6
616.32849	1993.0
618.28583	1077.4
619.47198	259.4
620.26501	92.7
630.71356	685.1
632.17950	265.6
633.50397	255.8
636.16345	1066.2
638.19104	39.3
641.34167	82.2
644.25635	301.5
646.16565	49.3
647.06384	66.2
648.40527	471.6
649.34180	612.6
650.36304	657.4
651.48712	59.2
653.02905	210.5
654.04767	183.6
655.90540	88.5
657.23236	334.3
658.12030	392.8
660.12305	51.2
661.47046	292.0
662.88660	242.4
663.55554	253.3
665.42651	96.0
666.14435	165.3
667.28546	1533.6
668.46313	483.5
669.31421	120.1
672.01514	102.7
672.69580	42.6
674.05676	379.2
675.51123	642.4
676.37445	273.5
678.00269	106.5
680.10498	77.7
681.41315	529.8
682.24158	146.7
683.27264	1145.3
684.27350	194.9
685.32068	1343.9
686.01044	27.1
687.36450	331.7
690.35608	304.4
692.35779	499.8
693.48950	40.1
696.89374	182.0
697.53668	88.1
699.10669	432.2
700.19922	148.4
701.48242	385.4
702.24353	143.2
703.28827	975.7
704.36401	1252.1
705.34814	1522.7
706.38873	328.3
707.29211	383.1
709.49353	160.4
714.23987	291.3
715.18726	178.4
717.57196	46.0
718.68225	523.1
719.34210	1322.8
720.41125	567.8
722.31232	19927.5	y (7) (1+)
723.32446	5828.0
724.25433	1245.4
726.49213	49.3
727.28394	178.6
728.44653	214.9
730.25946	110.3
731.06036	273.8
732.25629	261.7
735.44659	423.1
737.43091	2078.3
738.50818	281.8
739.39954	113.8
742.00970	155.3
743.04712	414.5
744.71423	159.2
745.35602	231.4
747.34766	182.1
748.26746	442.6
750.02130	286.7
751.10779	417.7
752.45557	476.9
753.64850	184.5
757.19879	46.0
758.39185	88.7
762.33630	562.0
763.35132	161.3
765.18866	157.0
766.32990	543.1
768.22400	236.0
769.18335	218.1
770.36261	1053.9
774.03790	61.3
775.27332	725.8
776.32410	97.1
777.67798	829.2
778.35193	304.5
779.42346	447.6
780.19141	419.8
781.08771	36.0
782.52502	297.5
783.13281	145.7
784.54395	647.3
785.24951	204.2
786.27161	532.9
787.41187	518.8
788.47522	340.7
789.48950	59.3
790.41711	175.8
791.35156	343.0
793.60059	398.5
794.88440	185.1
796.30139	1733.3
797.17310	636.1
798.40637	482.5
799.51685	943.7
800.26782	581.4
801.56787	1284.1
802.34387	967.1
803.58057	1742.2
804.49011	414.2
805.90771	328.2
806.50818	82.3
807.44714	51.5
809.93604	631.0
813.61694	562.3
814.34912	4760.5
815.39148	634.4
816.59290	345.2
819.69653	225.7
820.45691	1048.1
821.25647	905.7
822.36316	259.9
823.25513	388.4
824.22290	224.6
826.22021	115.9
827.31506	38.8
828.06897	127.7
828.67957	138.2
830.12439	145.7
831.01941	69.3
832.17004	6103.5	b (9) (1+)-H2O, y (15) (2+)-H2O
833.36499	3183.4	y (15) (2+)-NH3
834.35474	401.7
835.42834	102.0
836.56409	206.5
837.38379	72.6
838.23157	474.4
839.13086	269.1
841.35120	231.5
842.10156	186.3
844.45007	118.1
846.26868	271.3
847.36182	32.7
848.55798	250.4
850.15430	2740.1
851.39819	1645.1
852.46448	821.4
853.55200	331.9
854.23779	643.1
855.00256	62.7
859.10986	636.7
860.13672	175.6
860.78479	363.0
862.41956	445.4
864.23486	168.4
866.48206	209.9
867.47510	149.3
869.38330	27507.7	y (8) (1+), b (16) (2+)
870.33459	12965.5	y (16) (2+)
871.40430	3351.3
872.58716	49.3
875.27710	84.8
876.44238	333.8
878.47705	256.5
879.21252	200.1
880.68933	1472.1
882.52893	261.4
884.80774	134.9
889.19653	535.1
890.30200	1396.7
891.05737	250.5
892.38574	1001.2
893.29675	450.0
894.30005	251.4
897.12744	1081.9
898.56091	2606.5
899.52661	2784.1	y (17) (2+)
900.48010	180.4
901.46973	639.4
902.38281	169.8
903.44165	513.5
905.72900	658.7
907.37219	212.3
909.15857	2007.0
910.16968	3577.0
911.26013	698.1
911.99683	292.3
912.89148	102.6
915.24536	3985.8
916.26721	1321.5
917.48132	624.9
918.62915	8148.6	y (18) (2+)-NH3, y (18) (2+)-H2O
919.41492	3832.1
920.40198	66.6
921.49597	388.6
922.26440	158.3
923.18701	663.4
924.88025	214.2
926.34302	950.8
927.59705	55364.9	y (18) (2+)
928.49915	16332.5
929.53284	1380.3
930.45239	542.8
931.32764	449.3
932.68689	1891.5
933.35132	4971.1	b (18) (2+), b (10) (1+)-H2O
934.34631	1907.6
935.15393	399.7
937.04602	304.8
939.22021	154.5
940.66187	703.3
941.69812	333.3
942.44507	363.5
943.57532	661.5
944.37170	132.2
946.59143	431.2
947.54187	125.1
949.26685	506.6
950.40930	540.4
951.33081	2338.3
952.45654	965.6
953.73621	831.6
955.56433	175.2
957.89282	501.0
958.96973	89.2
959.98560	421.8
961.67212	1076.1
962.45361	402.3
964.11768	812.9
966.07764	1214.7
967.32788	3035.6
968.23169	423.1
969.08789	380.1
969.69214	22.4
971.05737	544.7
971.70972	580.3
972.52063	488.9
973.59253	433.1
974.34033	557.3
975.49146	771.0
976.60217	1377.3
977.54382	485.0
978.68372	840.3
979.51465	204.2
980.72571	1048.4
981.93945	1230.8
982.88208	724.3
983.79797	1695.9
985.13477	5159.1
986.15515	3752.5
987.30811	1462.5
988.23926	1323.3
989.56323	832.9
990.41260	323.0
991.58850	611.1
992.53821	604.9
993.55981	719.2
994.36206	191.7
995.13513	1382.0
996.45850	163.0
997.43567	1621.2
998.42139	3403.6	y (9) (1+)-H2O
999.47156	1793.3
1000.57593	1532.4
1001.44885	886.0
1002.57324	1496.4
1003.77856	2641.8
1004.49902	592.4
1005.16895	577.4
1006.10693	274.7
1007.35632	2345.6
1008.05347	1539.6
1008.91138	802.5
1009.64075	76.8
1011.54370	572.6
1012.54822	119.2
1013.69031	104.8
1015.86475	1597.7
1016.50903	32167.0	y (9) (1+), [M+2H] (2+)-NH3-H2O
1017.47729	11743.3
1018.44690	5444.9
1019.47253	1233.8
1020.35083	221.7
1021.72119	159.8
1022.63977	204.1
1023.26355	451.7
1024.98022	257.7
1025.69507	423.0
1027.81177	86.1
1040.63574	227.8
1042.29004	70.0
1043.90601	434.4
1050.60071	58.2
1052.21997	345.8
1053.53125	271.5
1055.11426	168.4
1057.39038	569.3
1058.40112	248.5
1059.92712	158.2
1061.78687	273.7
1063.45435	198.1
1064.20447	179.9
1066.34375	325.6
1067.00732	444.4
1067.67139	1464.9
1069.26343	785.3
1071.04004	98.8
1072.92310	574.0
1074.81677	522.8
1076.25391	32.7
1078.26196	475.5
1079.21191	178.8
1080.51343	601.0
1081.37744	189.1
1082.40100	240.6
1083.54956	154.5
1085.35864	281.9
1086.31921	39.3
1087.16052	86.0
1089.93262	382.3
1090.58228	131.3
1092.45789	76.0
1093.09790	231.8
1093.86414	257.3
1094.71460	125.6
1096.03442	691.0
1096.84241	934.7
1098.38330	419.9
1099.36963	1053.3
1100.30774	723.4
1101.59912	654.3
1102.67676	102.7
1103.55396	264.5
1105.44971	175.0
1106.45776	334.8
1109.01965	734.3
1110.37280	793.0
1114.07043	1787.6
1115.50635	1756.5
1116.68982	3343.1
1117.54504	15636.6	y (10) (1+)
1118.50061	6074.6
1119.48169	4662.6
1120.38379	62.5
1121.03967	62.5
1123.58643	116.1
1124.31445	282.6
1125.11572	145.0
1126.48743	400.7
1127.32495	177.1
1128.19214	355.6
1132.19055	1780.3
1133.22021	784.2
1134.31274	132.6
1135.38184	109.9
1136.57666	470.4
1137.35461	85.0
1138.47058	1198.1
1139.46399	39.2
1141.64551	1189.3
1142.87036	760.3
1143.69922	45.4
1144.42041	195.7
1145.45703	1787.2
1146.63940	370.0
1147.27136	78.1
1148.08838	285.6
1149.17908	577.2
1150.37085	622.4
1151.10571	215.1
1152.19519	181.6
1154.91260	214.8
1155.77710	161.7
1156.45898	76.6
1157.64807	155.5
1158.45166	644.5
1159.09656	304.1
1160.50342	193.1
1161.73511	571.3
1162.66138	638.5
1163.43188	5424.7
1164.36450	2856.3
1165.16040	849.1
1166.42627	301.4
1168.39111	158.0
1169.78455	59.4
1171.54272	326.3
1174.31982	150.3
1177.81323	209.9
1178.60107	527.6
1179.30054	92.5
1181.34900	7383.0	b (12) (1+)-H2O
1182.39587	6596.9
1183.30591	1791.6
1184.65015	630.3
1188.73169	524.1
1189.33398	435.7
1190.00342	41.5
1191.20337	141.8
1192.38794	56.9
1194.39307	42.9
1195.36646	145.1
1196.22034	289.1
1197.48633	293.1
1199.31531	2688.2
1200.26379	3830.0	b (12) (1+), y (11) (1+)-H2O
1201.33789	2375.5
1202.10034	260.1
1203.54504	114.5
1204.47949	341.4
1207.06494	849.6
1208.05493	63.3
1208.72192	149.0
1211.00598	111.6
1213.58276	351.2
1215.20837	245.0
1216.72412	435.4
1218.43054	19976.0	y (11) (1+)
1219.43237	9039.5
1220.40930	3550.9
1221.61865	477.3
1223.91650	76.0
1225.62769	241.4
1227.22852	46.8
1229.51025	143.9
1230.27808	138.2
1231.63062	26.1
1232.37158	139.6
1233.21497	309.6
1234.01587	377.5
1234.65259	343.5
1236.49219	214.9
1238.48218	35.9
1241.90747	50.2
1244.45264	192.9
1246.19336	78.4
1246.86377	101.6
1250.20020	48.1
1251.39441	141.7
1252.70215	178.4
1253.43677	385.9
1254.20142	1947.8
1255.06396	141.7
1256.43994	384.2
1257.22925	392.3
1258.61682	197.1
1259.47363	69.8
1260.49683	479.4
1261.42798	138.2
1265.30786	527.0
1267.00684	169.7
1267.73193	90.6
1270.42505	210.1
1272.43018	212.0
1274.56494	720.9
1275.98657	605.3
1277.51282	318.0
1279.70703	111.4
1281.89526	718.2
1284.33862	587.2
1285.62793	214.0
1287.47827	85.8
1292.72754	675.0
1293.43042	503.6
1294.12646	766.1
1295.21094	49.2
1297.58093	363.6
1299.77527	433.7
1301.40344	149.0
1302.22339	237.8
1303.55908	202.3
1305.83472	216.6
1306.57983	136.8
1307.45557	168.1
1310.43420	2178.4
1311.37048	1592.9
1312.46912	394.9
1313.20569	109.3
1318.51440	1368.9
1319.15369	390.6
1319.76233	81.5
1320.62561	396.5
1321.63196	39.1
1322.36438	178.3
1326.49988	162.8
1328.47437	4594.3	b (13) (1+)-H2O
1329.37720	3676.3
1330.57056	1584.6
1331.41809	481.2
1340.05994	98.9
1342.59778	135.1
1346.36011	2018.1
1347.20862	1944.2
1348.26135	1524.6
1349.43640	78.3
1350.57190	174.5
1352.24548	179.9
1353.21960	56.6
1357.98608	382.5
1359.47607	240.0
1362.00061	138.5
1363.33813	230.6
1365.51697	8255.5	y (12) (1+)
1366.47473	6160.8
1367.34790	2407.5
1368.29797	584.9
1369.22278	75.6
1370.22107	276.6
1372.94055	34.9
1373.99768	206.6
1375.34790	611.9
1377.41943	218.1
1379.35461	307.9
1383.07629	1966.4
1383.94653	29.1
1385.55945	287.3
1387.24011	295.3
1393.45569	176.5
1396.24597	123.5
1398.01990	319.4
1399.12219	134.9
1399.95410	328.5
1401.78198	138.6
1402.42859	72.8
1403.30847	104.0
1404.33643	329.9
1405.25439	477.2
1407.78516	233.9
1409.56995	287.2
1411.48303	237.3
1415.67249	255.0
1416.59900	232.4
1418.32581	677.1
1419.06262	87.1
1419.88977	62.2
1421.35217	460.9
1422.20886	72.2
1423.81238	128.3
1425.82458	357.0
1429.75500	261.5
1433.21118	187.4
1434.37805	690.7
1435.09082	322.9
1435.76233	136.0
1436.40247	103.1
1438.91650	779.2
1444.70129	389.0
1447.48828	42.7
1448.45789	121.5
1449.64648	200.4
1452.55249	6320.7	y (13) (1+)
1453.50525	6381.6
1454.42151	1137.3
1455.33752	329.5
1456.45520	370.0
1458.48938	300.2
1461.69788	180.1
1463.59192	342.8
1466.53662	55.9
1467.49573	223.4
1470.11646	75.1
1470.80713	531.2
1472.58911	69.0
1473.31982	388.0
1476.05334	1502.7
1477.01526	1368.4
1477.96301	81.2
1480.62964	525.9
1481.49011	56.0
1482.26074	138.6
1486.09937	68.3
1486.89124	101.6
1487.76440	232.5
1488.46790	851.0
1489.55066	593.7
1490.29651	312.5
1492.63660	148.7
1502.41541	138.1
1504.88721	364.8
1506.31384	619.1
1507.43628	415.2
1508.77588	476.0
1509.65173	220.2
1515.34753	168.9
1519.59583	257.9
1522.54675	986.9
1523.32556	313.3
1527.50696	98.4
1531.22949	151.4
1532.61438	88.5
1536.67688	302.2
1539.36646	148.1
1541.93201	185.6
1544.51147	492.8
1548.55334	452.8
1550.68335	611.2
1551.82056	530.6
1558.58044	114.1
1561.34888	42.7
1562.69177	101.9
1563.58289	181.4
1564.50635	71.6
1566.88464	489.5
1567.56140	3282.5	y (14) (1+)
1568.47656	2590.5
1569.43848	633.3
1570.33679	76.1
1572.24426	72.7
1573.23230	65.8
1574.29468	270.9
1575.01807	382.9
1575.74817	124.0
1577.84802	75.2
1578.83972	325.9
1585.39441	46.0
1588.80603	149.2
1593.76440	332.9
1594.58032	211.1
1595.28271	134.6
1596.28613	215.2
1598.50793	420.3
1599.76331	1246.6
1600.52942	378.1
1601.25989	51.5
1614.27576	105.3
1615.52100	131.7
1617.36511	1130.9
1618.38367	631.1
1619.54492	545.9
1624.07043	60.0
1632.57275	464.2
1633.37280	393.9
1634.40723	585.4
1635.17517	1173.8
1635.97717	558.2
1636.89636	1309.5
1637.76111	637.9
1642.12561	251.3
1645.31018	349.1
1649.77954	175.1
1650.83716	631.8
1651.58215	153.6
1652.57849	812.5
1657.89709	109.1
1664.62341	293.0
1666.27454	156.2
1667.82654	122.7
1668.54468	118.8
1671.41516	539.3
1672.56909	79.9
1673.30090	164.4
1675.51038	317.9
1679.39954	99.3
1682.80310	1603.4
1683.85022	864.0
1684.88110	723.2
1686.69568	145.6
1690.12463	184.0
1691.00562	68.4
1700.60022	317.3
1701.30981	520.1
1702.65125	405.2
1707.44739	105.2
1709.18494	429.5
1710.07581	260.4
1718.54810	1603.4
1719.61462	1110.4
1720.60083	89.7
1724.00940	88.4
1736.29761	1448.6
1736.93347	882.6
1737.79077	333.4
1738.65369	521.4
1739.84265	2467.5
1740.60229	167.4
1741.54871	220.1
1744.27454	56.1
1745.60278	354.8
1752.06628	42.6
1757.29370	108.1
1758.23157	107.7
1758.98352	85.4
1759.79126	208.7
1763.03064	112.1
1766.34460	44.9
1767.05676	269.2
1768.26428	49.5
1776.46899	573.5
1777.42505	231.7
1784.76782	315.0
1786.78845	214.5
1792.93628	287.6
1794.06042	223.8
1794.79761	413.8
1796.49231	1039.5
1797.52808	781.1
1798.53296	388.0
1799.25012	251.8
1802.50183	211.5
1803.93958	59.4
1810.59778	128.7
1812.57043	156.9
1826.80847	30.3
1828.61743	425.6
1829.49988	313.8
1830.68079	100.3
1833.00891	71.8
1835.96448	745.6
1836.75256	127.1
1837.73889	164.0
1842.10706	501.5
1843.06604	241.6
1844.05554	91.9
1846.70203	2291.7
1847.53723	1470.7
1848.97327	685.1
1851.19543	74.9
1853.63647	2714.3
1854.75171	2501.8
1855.81909	509.4
1856.87769	251.1
1863.98901	625.3
1864.93079	2139.4
1865.69507	1129.5
1866.70056	643.5
1867.37805	453.8
1881.10681	78.4
1887.68225	215.9
1890.93005	105.4
1895.13989	48.1
1899.12683	177.6
1903.77966	502.8
1904.54993	402.6
1905.94080	505.7
1916.63782	128.6
1917.89185	45.6
1921.82214	1334.0
1922.67786	212.6
1923.49280	1028.9
1925.06335	201.0
1939.61938	245.1
1940.27722	402.0
1966.87134	165.8
1977.48987	52.7
