# Supplementary material for: Phosphoproteomic Analysis of Platelets Activated by Pro-Thrombotic Oxidized Phospholipids and Thrombin
Source: PLoS One. 2014 Jan 6;9(1):e84488. doi: 10.1371/journal.pone.0084488 (PMC3882224; doi:10.1371/journal.pone.0084488)
Supplement: Annotated Spectra S5 — (ZIP) [file pone.0084488.s008.zip › TIGGGDDSFTTFFCETGAGK_-15_2_250347.txt]

m/z	i	matches
292.09616	6.7
297.67145	18.2
302.90637	43.1
305.32306	16.7
311.23343	46.9
312.10071	11.4
313.42993	18.6
314.17719	15.9
315.40350	31.7
323.39673	41.1
327.13733	91.2
328.76523	67.2
329.52521	83.1
332.26062	372.4
333.18610	36.5
338.06750	81.3
339.66791	8.7
340.52350	30.0
341.79126	50.1
345.17676	63.6
346.22934	47.1
352.09174	26.0
353.37009	34.8
354.26080	47.7
355.47095	26.0
356.23517	9.4
358.13647	6.8
359.47360	25.3
366.25763	56.9
367.65247	58.9
368.43338	48.6
371.06903	74.1
372.29767	23.1
373.29077	6.7
374.35101	9.4
382.20117	76.8
383.36127	49.8
384.16626	170.3
385.99597	37.9
388.09857	17.4
389.30753	20.4
390.40277	31.2
391.17957	25.2
396.27652	62.1
397.50598	8.2
398.36545	12.0
399.90265	116.3
402.13934	692.0
403.32236	151.6
404.34186	12.0
407.35782	18.0
408.24847	26.1
409.22397	15.3
410.49554	48.6
412.34161	37.5
413.01352	42.4
414.09805	26.0
415.41638	76.2
416.38571	7.4
419.25632	52.9
420.22382	48.1
421.02118	17.3
424.64935	48.1
425.61087	22.0
426.32782	11.5
427.28598	8.0
428.65277	39.2
431.89542	15.5
433.19965	699.1
434.28665	288.7
435.11642	81.7
437.17499	76.4
437.94693	73.7
439.20007	17.5
439.97299	105.8
443.01959	92.1
447.35193	7.4
451.65399	16.0
453.28314	120.1
454.41180	84.6
455.22263	78.3
459.10251	33.0
460.25702	61.3
465.03745	79.4
466.59796	81.8
467.34488	16.6
470.26126	44.0
471.07095	74.7
472.49451	64.6
474.05765	14.6
475.43127	15.2
476.52344	16.0
479.18054	96.6
480.02487	8.7
482.69907	66.6
483.41321	77.7
484.35403	23.3
485.22888	75.0
486.20486	110.9
488.22858	135.2
489.19696	201.2
490.01263	12.0
491.38464	14.0
493.28009	19.2
495.95587	17.8
500.03674	8.6
501.20340	208.4
501.94891	36.2
503.16144	90.7
504.44263	68.9
506.25201	20.9
508.80280	56.5
512.12567	31.1
513.20148	8.0
514.30994	125.2
515.22693	26.6
516.16351	11.5
520.58722	27.8
522.10480	32.6
523.37000	8.7
525.49194	50.9
527.25958	31.5
528.17175	27.0
529.11523	19.2
530.51984	75.0
531.63239	32.5
533.10596	56.3
534.27032	40.5
536.23779	220.7
539.50061	8.1
543.25549	8.0
544.52136	239.8
545.23181	96.9
546.47412	25.1
547.17114	6.7
548.62463	19.1
550.19019	49.5
551.28662	263.6
552.15265	41.1
553.31189	49.8
555.23962	20.0
556.37891	11.6
558.28955	38.9
560.38202	25.7
562.29840	823.7	y (6) (1+)
563.34399	210.8
564.35779	55.3
567.31750	75.4
569.06604	150.9
570.32745	40.7
571.34424	118.1
572.72693	68.1
574.15186	20.0
575.44275	9.4
579.29700	63.8
580.30994	108.0
581.10217	41.6
582.43311	33.8
583.24280	16.1
584.25977	81.6
585.34796	21.5
588.09650	11.4
589.33398	82.9
590.30396	31.3
591.01135	47.6
593.71619	55.9
594.48547	21.2
595.44574	23.1
597.11560	6.7
598.10938	359.6
599.22461	148.1
600.13745	261.1
601.41974	53.5
602.43347	68.7
604.08728	36.6
605.20813	126.9
606.24292	47.6
611.34290	8.1
612.24817	40.5
615.07874	64.7
616.21991	824.8	b (7) (1+)
617.56946	304.0
618.23755	117.7
619.17480	135.8
620.08466	6.2
621.69531	33.1
623.21906	17.1
624.21210	11.2
628.42200	104.2
630.15771	70.6
631.06787	90.5
632.20093	7.4
632.94897	82.7
634.36401	29.1
635.32019	51.5
636.34814	232.4
637.05615	107.2
637.92334	28.0
638.92383	84.8
640.45874	13.8
641.74292	92.5
642.59216	15.4
644.22876	90.5
646.63013	20.4
647.47260	40.9
648.39856	43.8
649.38306	215.9
650.28772	202.1
652.30194	45.0
653.84937	75.0
655.26221	75.2
657.17462	47.1
658.10602	64.8
659.18726	59.0
661.62280	26.1
662.45154	39.0
663.23499	45.0
664.18823	32.6
667.25708	530.2
668.23328	197.9
669.33606	37.3
670.19653	82.9
671.35004	19.4
672.96454	40.6
675.49561	119.8
677.15039	36.6
679.93439	91.1
681.04858	9.3
681.89539	65.4
683.15564	150.5
684.34174	14.7
685.30927	499.9
686.24567	279.8
687.54486	226.1
688.22858	64.4
689.16443	102.3
690.47119	20.1
691.70654	15.2
693.19812	46.8
694.75146	8.1
695.83679	38.8
699.40656	56.4
701.08319	189.8
702.22241	206.6
703.23328	434.0
704.38812	515.2
705.27429	421.5
706.20532	207.4
706.93182	12.8
708.18530	179.0
708.91553	50.6
709.71063	23.1
712.48523	32.3
714.04248	16.5
715.28735	22.5
717.55835	64.5
718.65204	129.1
719.26227	335.9
720.21997	113.4
721.18384	108.6
722.35138	4979.8	y (7) (1+)
723.35455	1605.7
724.31940	803.2
725.20251	83.0
726.09290	28.6
727.35559	74.8
728.30646	39.7
729.83691	126.9
730.54285	32.2
731.62183	12.5
732.38336	14.7
734.56488	60.2
735.23895	14.1
737.36353	270.8
738.21277	188.0
739.20581	40.5
740.35645	45.0
743.61835	44.5
744.33466	32.9
745.10254	76.4
746.19348	21.8
747.20801	6.1
748.87732	55.4
749.52539	19.5
751.49976	110.8
752.63892	138.0
753.50714	39.5
754.61377	57.6
756.16797	9.4
757.74097	22.7
758.42389	79.5
759.47375	25.4
761.64508	64.1
762.44519	54.1
763.24585	163.0
764.11633	26.7
766.29211	33.8
768.14142	41.0
769.26587	111.8
770.31000	83.0
771.25696	10.8
774.40411	61.1
776.37280	67.4
777.31421	41.9
779.41095	101.6
780.22113	41.6
781.35199	78.3
782.30945	60.9
783.40015	64.1
784.24561	83.0
785.22772	215.7
786.33423	165.0
787.28052	283.4
788.23645	111.9
788.96863	18.3
790.58789	27.6
791.70007	65.9
792.30920	33.2
793.99365	172.9
795.52844	45.0
796.47620	84.6
797.50171	147.3
798.56812	78.0
801.20154	84.9
802.42798	287.6
803.28894	112.5
804.35889	263.2
805.42175	47.6
806.43811	18.0
807.07642	18.2
808.31421	40.3
809.12146	56.8
810.36658	41.7
811.70996	54.2
812.44458	47.0
814.26001	1038.4
815.33411	352.7
816.12329	66.3
817.89722	127.3
820.23181	404.3
821.26929	165.6
822.33057	177.4
823.24036	60.3
824.42468	77.1
825.42676	30.2
826.77307	82.3
827.45483	13.2
828.11768	110.2
829.57703	100.1
832.21631	1956.6	b (9) (1+)-H2O, y (15) (2+)-H2O
833.28491	732.1
834.16174	219.4
834.88428	55.8
836.39929	58.3
837.10535	30.5
838.13049	106.1
839.39856	211.6
840.09631	4.9
840.79419	79.8
841.62671	107.7
843.94067	85.3
845.15820	101.6
846.70435	29.3
850.28882	832.0	b (9) (1+)
851.28723	565.0
852.43921	353.3
853.74243	152.6
855.30457	28.5
856.03394	122.7
859.39893	14.0
861.24231	105.8
862.18896	161.5
863.39587	105.2
864.38550	81.2
865.53333	119.2
866.47107	45.0
867.21521	61.3
869.37097	7089.1	y (8) (1+), b (16) (2+)
870.36719	3624.1	y (16) (2+)
871.36938	1357.7
872.38208	482.1
873.32703	113.2
874.44788	116.4
875.79041	66.7
881.12891	234.7
882.17236	155.2
884.42188	21.4
885.02234	61.0
885.77612	37.5
886.79309	118.5
887.80566	87.7
889.09619	253.5
890.00745	629.4
891.02234	362.0
891.98804	85.5
893.37878	7.4
894.44189	37.1
895.49072	76.0
897.11023	315.0
898.59839	379.1
899.25366	731.6
900.15613	297.7
900.91602	139.4
902.16785	70.1
903.35461	39.0
904.76086	191.5
905.51379	42.2
906.28015	25.1
907.07605	74.8
908.58533	149.1
909.44287	335.1
910.08057	937.2
911.15735	198.5
911.79919	112.7
913.69995	115.2
915.27185	807.3
916.27942	362.6
917.10559	119.2
918.67542	2482.0	y (18) (2+)-NH3, y (18) (2+)-H2O
919.86267	1340.4
921.15894	217.4
922.08435	128.3
923.30542	175.9
924.03394	225.0
924.66309	59.7
925.65051	29.4
927.61902	16353.6	y (18) (2+)
928.42957	3499.4
929.09167	3258.6
930.30994	223.5
931.27673	80.7
932.73669	533.8
933.38013	810.8
934.20044	398.9
935.44287	248.4
936.25818	25.4
938.37842	12.7
939.23840	41.7
942.70715	1298.9
943.53296	352.0
944.32214	94.8
947.37634	29.8
948.69019	99.9
949.37598	342.9
950.26233	266.0
951.33667	680.6
952.28320	316.1
953.61279	242.0
955.28015	142.9
956.24487	37.8
957.17053	48.5
960.17236	167.6
961.25537	191.2
962.25037	68.0
963.08459	50.8
965.14453	15.4
966.22339	111.0
967.15625	393.9
968.41016	341.6
969.30872	24.2
970.36121	222.5
971.28467	114.3
972.34424	172.7
973.31982	190.5
974.41187	79.2
975.15649	41.8
975.92468	38.1
976.92676	164.0
977.86646	187.0
979.05933	78.2
980.41467	391.3
981.56641	431.9
982.56152	140.8
984.10559	664.4
985.11621	245.1
986.33789	424.4
987.51172	67.2
988.68164	181.5
989.41870	165.2
990.47009	112.2
991.50317	237.5
992.29651	161.2
993.07422	63.6
994.42004	102.6
995.40625	319.6
996.06116	97.8
996.73047	99.1
997.68994	231.8
998.36780	572.9
999.30420	253.1
1000.10986	170.6
1001.23035	121.8
1002.09167	189.1
1003.51416	731.0
1004.61438	513.9
1006.21497	141.4
1007.24426	144.0
1008.16724	523.6
1009.18726	240.1
1010.21204	9.7
1011.36841	228.4
1012.63989	631.8
1013.40601	104.4
1014.05811	145.7
1016.38501	8389.6	y (9) (1+), [M+2H] (2+)-NH3-H2O
1017.31335	6652.3
1018.29639	2410.2
1019.14661	183.3
1020.00635	202.1
1020.60840	4.5
1022.32349	12.0
1023.59143	75.0
1025.60327	350.6
1027.59521	30.6
1039.62573	42.6
1043.44409	9.2
1044.33813	43.5
1048.63574	138.9
1052.26782	154.6
1053.15601	32.0
1054.02136	6.7
1055.32703	44.7
1056.20313	70.6
1057.18823	94.4
1058.56274	51.3
1059.33691	38.9
1061.29724	60.1
1062.59058	129.4
1063.20813	99.2
1064.44116	23.1
1067.55371	36.5
1070.04077	101.3
1070.87329	143.5
1071.54578	27.3
1072.29980	7.4
1073.71838	10.7
1075.47144	22.5
1076.60449	21.1
1078.44727	63.9
1079.78101	88.0
1080.42773	99.0
1081.51660	52.3
1083.81177	23.1
1085.38501	25.4
1086.20752	43.9
1088.25146	51.1
1089.68970	58.1
1090.62830	41.4
1091.47217	20.1
1092.63525	43.6
1094.76660	60.4
1096.09595	294.9
1097.29504	405.0
1098.50745	198.4
1099.41479	81.3
1100.44739	155.6
1102.50830	94.7
1104.33484	32.9
1105.31030	100.1
1107.79370	68.9
1108.62598	33.0
1110.46594	64.1
1111.52637	68.6
1112.27759	37.8
1113.33105	53.4
1114.35999	323.9
1115.43738	104.2
1117.40930	3834.1	y (10) (1+)
1118.43823	2785.8
1119.41479	874.8
1120.29419	572.2
1121.23376	24.5
1123.53662	23.9
1126.78589	77.9
1127.61768	66.8
1129.14258	60.7
1130.38855	41.1
1132.38147	262.0
1132.99731	105.2
1133.69312	110.5
1136.33008	58.1
1137.73096	41.7
1138.60803	18.5
1139.21619	75.3
1141.30579	141.9
1144.02441	58.5
1145.28149	339.3
1146.22705	248.9
1147.43726	47.0
1149.18823	6.8
1150.39624	6.9
1151.25378	20.7
1152.23047	6.1
1153.32837	11.4
1154.54199	115.8
1155.23267	21.8
1157.57813	32.3
1158.51086	58.8
1159.22668	54.2
1160.55127	52.7
1163.24829	1112.9
1164.23096	1201.9
1165.43811	528.4
1166.38281	39.8
1167.36243	17.8
1171.31592	100.4
1172.37463	137.8
1174.29773	71.3
1175.36206	52.3
1176.46350	50.5
1177.72754	20.0
1178.49768	39.7
1179.92236	147.5
1181.37891	2179.8	b (12) (1+)-H2O
1182.40906	1492.1
1183.51697	388.2
1184.43359	104.9
1185.38525	76.8
1186.17285	99.0
1187.00635	26.6
1188.31860	37.9
1193.90088	129.0
1195.65137	63.7
1196.55298	58.0
1197.89355	51.1
1199.33215	1097.6	b (12) (1+)
1200.27612	502.7
1201.46997	295.7
1202.39282	82.3
1203.23938	43.4
1204.50439	67.3
1206.49792	27.3
1207.53296	30.4
1210.68689	146.5
1211.61597	40.2
1215.42358	32.5
1216.30078	165.1
1218.39941	5233.3	y (11) (1+)
1219.44116	3145.2
1220.43726	1611.8
1221.36084	411.4
1222.49438	68.2
1223.58655	37.9
1225.27539	54.7
1226.69971	35.0
1228.62305	36.4
1229.46265	17.2
1230.08801	18.7
1230.85571	197.3
1231.92334	61.0
1232.94702	127.2
1233.65869	37.8
1236.60938	36.4
1238.09131	70.2
1238.86865	26.4
1241.59058	42.9
1242.57507	61.3
1244.92700	29.9
1246.14966	55.3
1246.80798	69.3
1248.42615	42.8
1250.93787	27.1
1252.83081	45.8
1255.18799	74.8
1256.36328	64.3
1257.36243	40.4
1258.30408	31.9
1262.43762	37.1
1263.31738	5.0
1265.19165	25.1
1266.33325	70.0
1267.08997	16.0
1267.77734	102.4
1268.49377	78.9
1269.16284	12.0
1272.93286	38.3
1274.45386	8.1
1275.31543	13.3
1276.22424	21.3
1281.21777	70.3
1282.38550	108.4
1283.15625	49.3
1284.33398	93.1
1285.20972	21.8
1285.85706	79.7
1287.38074	48.4
1288.83154	37.4
1291.29175	19.2
1292.74548	127.2
1293.45520	192.3
1294.43445	98.4
1300.55969	75.2
1301.60608	74.6
1304.69861	103.9
1307.82922	8.1
1310.46460	407.0
1311.47693	368.3
1312.46667	160.8
1313.84595	30.4
1314.96729	15.3
1318.35876	108.5
1319.26160	115.0
1320.60217	11.4
1322.25916	6.7
1323.15637	22.2
1328.32996	1091.2	b (13) (1+)-H2O
1329.33167	1000.2
1330.47388	431.6
1331.44495	72.6
1332.69397	135.7
1334.61072	60.3
1335.48706	24.8
1336.58386	29.3
1337.41003	77.7
1338.65393	28.6
1339.65491	33.9
1340.45520	35.1
1341.73096	19.5
1343.15942	24.6
1346.32349	562.3
1347.36035	412.1
1348.31580	366.5
1349.01196	7.6
1349.71228	27.1
1351.81165	27.3
1354.04724	27.0
1356.52551	22.5
1359.60779	54.2
1361.10156	84.5
1362.67346	46.6
1363.70239	39.1
1365.49939	2122.7	y (12) (1+)
1366.53979	1360.7
1367.41357	701.1
1368.40991	213.7
1369.54431	84.9
1371.25488	45.6
1373.27063	17.2
1374.23425	10.7
1375.50842	11.4
1376.41687	13.4
1377.01733	15.4
1381.61572	49.0
1385.43762	32.6
1386.44934	74.5
1388.24377	25.6
1391.20251	48.4
1392.60852	8.1
1393.43054	47.0
1395.61609	28.4
1396.51526	58.9
1397.76599	30.2
1398.46826	37.7
1401.47437	76.2
1403.62622	47.5
1404.77063	60.0
1412.79236	53.7
1413.62073	30.4
1414.53137	88.7
1416.49353	34.4
1417.59961	85.3
1420.07751	123.9
1420.70740	41.5
1421.44983	109.1
1422.27795	74.0
1423.37964	69.2
1424.30518	18.0
1426.17712	19.3
1430.45850	43.0
1432.14880	35.7
1433.33569	24.8
1434.77490	194.6
1435.47668	119.7
1436.42542	108.1
1437.31238	32.3
1440.31555	19.5
1441.48071	11.5
1443.56995	75.7
1444.67615	13.4
1445.37585	15.4
1446.34485	26.6
1447.50281	26.6
1448.37769	36.8
1449.28967	34.4
1452.48938	2265.6	y (13) (1+)
1453.50256	1820.3
1454.46790	1029.1
1455.47742	165.4
1456.51746	100.5
1457.36353	17.1
1461.10022	21.8
1463.78992	59.3
1464.61316	25.2
1466.33459	18.6
1470.14148	65.7
1470.96985	131.4
1472.20801	61.9
1473.45862	26.6
1474.77502	37.7
1475.88391	58.0
1477.21106	34.3
1478.38696	32.4
1479.46521	35.0
1480.52710	32.5
1482.55457	24.6
1483.58911	28.0
1484.75598	56.9
1486.28723	107.8
1487.43872	96.7
1488.53894	410.1
1489.46753	224.6
1490.40417	179.6
1491.48706	40.5
1492.35266	12.6
1498.41687	55.2
1501.51770	140.4
1502.69800	142.3
1504.39734	110.1
1506.01135	217.2
1506.71228	166.6
1507.43750	282.4
1508.43640	86.0
1509.11951	63.2
1510.47546	53.9
1516.25562	43.3
1518.29590	24.4
1519.25513	141.8
1520.63867	111.0
1522.22949	223.0
1523.46033	125.3
1524.68042	82.3
1526.35730	39.6
1527.33472	45.2
1531.95837	10.0
1536.37781	23.1
1542.50342	44.5
1546.57629	22.0
1549.44885	147.5
1550.57471	108.8
1551.64001	36.7
1552.95459	18.5
1555.48462	9.0
1560.19336	49.7
1564.22766	13.3
1565.48718	81.0
1567.40247	856.9
1568.39148	954.9	y (14) (1+)
1569.15979	335.4
1569.79785	616.7
1571.72534	79.3
1572.50439	13.8
1575.23767	26.5
1579.44177	112.0
1580.66956	80.7
1581.76599	49.5
1584.42273	33.9
1588.27747	112.2
1589.50537	28.2
1590.51294	35.3
1591.24890	22.0
1592.94617	77.8
1593.88293	39.4
1594.48840	71.6
1596.05017	25.1
1599.96643	186.3
1600.71448	144.2
1602.48914	39.7
1604.59277	24.7
1606.09363	26.0
1608.35999	100.1
1614.30945	19.8
1615.52600	112.1
1617.36597	330.7
1618.33801	209.1
1619.32544	263.7
1620.16418	30.6
1620.77527	142.5
1621.68176	10.7
1630.73242	42.0
1632.36218	86.4
1633.42822	124.9
1635.50159	815.9
1636.57068	523.1
1637.49670	110.8
1638.52832	133.9
1639.43445	30.5
1648.89563	59.0
1650.31042	258.7
1651.35144	214.7
1652.34875	16.5
1653.23279	164.6
1653.84216	7.0
1656.48999	43.8
1657.59827	57.0
1659.67798	23.2
1663.34875	39.1
1665.12915	49.0
1666.68726	26.5
1671.84778	18.5
1672.72668	48.4
1673.99683	21.5
1674.65369	34.8
1675.63452	59.1
1677.68445	34.5
1680.39771	94.7
1682.69946	405.0
1683.57336	223.9
1684.38940	144.8
1685.41663	67.1
1686.66223	32.7
1690.18616	25.2
1691.50415	25.4
1692.18713	76.7
1693.43628	24.5
1694.60669	83.4
1700.24927	207.1
1701.08508	102.6
1702.21790	60.0
1702.85168	29.1
1705.39868	12.3
1707.64490	22.2
1708.48999	47.5
1709.20984	24.6
1710.21082	40.0
1718.06763	280.6
1719.45056	573.4
1720.55188	244.2
1721.44324	44.3
1722.57642	7.4
1725.39001	60.6
1730.59729	21.1
1732.80139	21.1
1733.72778	10.7
1735.80444	122.3
1736.43140	325.8
1737.34058	279.7
1738.41321	227.9
1739.56482	153.6
1740.64221	345.0
1741.93372	79.5
1742.94324	23.2
1757.60095	37.4
1758.58972	57.5
1759.25012	6.1
1760.69116	38.5
1768.33289	17.3
1775.56702	257.3
1776.65588	29.9
1777.90100	91.1
1784.80237	34.4
1790.56189	26.8
1793.52600	231.9
1794.64441	125.3
1795.85181	43.3
1796.82300	162.8
1797.54956	124.9
1798.86243	64.5
1803.78882	16.0
1809.03052	23.8
1811.50549	81.0
1812.29517	110.6
1816.23853	19.4
1817.95398	13.4
1825.88599	49.5
1826.93762	34.5
1828.40417	122.3
1829.51453	215.4
1830.25220	29.9
1831.13855	120.2
1835.53687	58.4
1836.60779	97.0
1837.82739	8.1
1846.61511	433.9
1847.61560	547.6
1848.64819	365.3
1849.60242	118.5
1850.87488	14.0
1853.18921	195.3
1853.90552	369.3
1854.81995	243.4
1855.69495	322.9
1856.82385	95.3
1857.91870	144.4
1864.56458	551.9
1865.65198	444.9
1866.77563	325.3
1867.71399	236.5
1885.27747	27.1
1885.91394	26.0
1886.71851	21.3
1893.93005	6.1
1901.67273	15.4
1903.13977	170.7
1904.18079	141.7
1904.81030	124.2
1905.96765	33.6
1906.69714	7.4
1921.68567	473.6
1922.80103	131.6
1923.89832	131.6
1924.83276	155.9
1939.97375	35.5
1940.94836	58.7
1943.17322	123.8
