# Supplementary material for: Phosphoproteomic Analysis of Platelets Activated by Pro-Thrombotic Oxidized Phospholipids and Thrombin
Source: PLoS One. 2014 Jan 6;9(1):e84488. doi: 10.1371/journal.pone.0084488 (PMC3882224; doi:10.1371/journal.pone.0084488)
Supplement: Annotated Spectra S5 — (ZIP) [file pone.0084488.s008.zip › TIGGGDDSFTTFFCETGAGK_-16_2_227521.txt]

m/z	i	matches
296.14050	1.8
321.09055	8.8
327.20288	11.5
329.25293	9.5
332.37006	23.5
333.32617	6.4
338.99789	8.5
342.25964	3.3
346.17603	6.2
354.21045	3.5
355.21967	2.9
360.32697	2.9
369.13733	8.3
370.40677	9.2
386.53207	2.8
391.19818	8.1
398.29071	3.8
399.39722	24.4
401.21774	8.5
402.07260	22.6
403.83066	5.1
406.32047	19.6
410.21820	6.8
416.27167	5.0
422.34656	10.3
431.84494	22.0
433.25049	39.4	y (5) (1+)
434.34436	10.4
435.42694	2.9
438.38544	7.0
439.09235	14.7
441.62213	2.6
450.97119	5.1
451.99307	3.8
454.61798	2.9
455.98175	4.7
459.42410	1.6
461.32104	4.5
465.57202	6.0
468.71350	9.3
470.29904	24.4
471.04932	16.9
473.86130	2.7
480.62701	4.8
482.20547	3.5
483.46490	16.2
489.32709	13.9
490.10590	2.7
492.03650	7.4
497.50958	26.3
498.22870	9.4
501.34866	27.5
502.31122	11.0
503.16608	4.2
510.38727	8.5
515.31360	16.4
516.08972	5.8
519.30811	9.1
521.13806	7.2
523.12842	5.0
532.80347	13.0
533.50867	10.4
536.49609	4.0
544.44666	3.3
545.05188	7.9
547.33521	6.0
551.47778	2.9
554.37329	12.7
559.89630	4.4
561.36755	10.7
562.29895	63.5	y (6) (1+)
563.42566	3.5
575.60461	2.7
579.00964	10.8
580.99854	20.3
583.45654	6.6
584.95715	4.8
588.78894	5.7
598.35406	7.5
602.61292	5.7
607.12610	10.2
607.89526	2.7
611.91052	14.4
614.57135	3.3
616.29126	43.0	b (7) (1+)
618.46277	18.4
626.11060	8.3
634.12347	6.5
635.04272	6.1
636.16541	14.0
637.09485	7.2
639.42566	10.9
642.33392	3.4
643.12451	2.0
644.97040	8.3
647.11182	13.3
648.17993	2.9
649.03296	2.6
651.37274	9.4
652.86633	24.2
655.42090	3.1
656.37109	7.2
658.00659	11.2
660.35730	3.7
663.07837	4.2
663.95227	4.8
666.13855	14.5
667.25757	63.4
668.34631	10.2
669.33484	50.1
670.37109	5.0
673.44727	5.0
674.07721	4.0
675.41998	13.7
679.13434	5.3
680.54456	5.0
683.38599	29.9
685.55212	22.7
686.55859	24.2
691.38470	15.4
692.20441	9.8
697.31836	3.4
699.06018	11.2
699.99170	54.5
700.67493	21.3
702.93970	52.4	b (8) (1+)
703.61334	44.6	y (7) (1+)-H2O
704.58051	4.3
705.35559	20.4
706.48730	2.5
711.23450	21.6
712.21008	7.2
719.15125	36.0
722.28528	250.2	y (7) (1+)
723.30493	83.2
724.21057	5.9
730.37134	30.2
733.53137	8.3
737.24500	15.4
739.42456	13.8
743.33203	7.6
745.25220	4.2
746.21082	6.7
748.80548	9.1
754.14221	11.1
755.30872	14.9
755.96350	12.3
757.20898	5.4
760.25470	6.3
761.37177	6.9
762.11719	10.2
763.32129	13.7
764.47076	16.7
768.01398	12.2
770.27252	13.7
771.31329	24.5
776.33777	13.8
779.35480	13.5
780.44617	3.3
781.51538	30.5
784.47058	9.1
785.23633	3.8
786.31604	1.9
786.95068	8.9
787.75818	1.4
789.42285	9.9
792.78357	33.9
795.08032	43.2
796.36926	5.0
797.43176	8.5
799.12903	6.5
802.65625	7.3
804.51001	19.4
805.39624	5.3
810.23413	24.5
813.23096	11.0
814.21179	5.3
815.02832	9.1
816.33179	15.1
817.78113	39.3	b (15) (2+)
820.20544	43.0
821.61743	12.2
822.23425	12.0
824.41687	5.5
827.40576	15.2
828.42603	10.2
829.21887	9.4
829.86145	4.2
832.11072	103.7	b (9) (1+)-H2O, y (15) (2+)-H2O
833.37964	58.5	y (15) (2+)-NH3
834.15125	10.7
835.45459	6.1
838.04126	6.8
838.65271	6.5
840.64575	11.2
841.87952	4.6
843.12036	17.0
844.02686	19.1
847.09045	21.9
847.91785	2.6
849.33643	9.0
850.57397	38.3	y (8) (1+)-H2O, b (9) (1+)
851.58496	14.9
853.77002	29.2
854.90637	14.2
857.04651	10.3
861.13464	21.8
862.34351	8.3
863.88464	8.7
865.19678	21.9
866.22095	5.7
867.88757	4.9
869.34106	347.4	b (16) (2+), y (8) (1+)
870.42932	241.7	y (16) (2+)
871.46057	116.7
873.05505	5.7
875.87756	8.5
877.64380	46.9
878.74622	38.0
879.83191	16.8
880.89929	16.1
884.89795	11.7
885.84070	19.4
886.98547	5.8
888.32898	11.7
890.27710	41.9	y (17) (2+)-NH3, y (17) (2+)-H2O
893.57983	17.1
896.50427	11.0
897.31775	13.1
899.04211	95.0	y (17) (2+)
900.54932	26.8
901.41895	12.6
902.83057	17.2
903.76270	4.2
907.36890	2.2
909.29028	81.7
910.04077	98.1
910.68115	2.1
911.97925	24.5
913.07422	17.6
914.48682	10.0
915.40991	27.6
916.49084	81.3
917.49792	5.4
918.60571	145.8	y (18) (2+)-NH3, y (18) (2+)-H2O
919.65137	43.3
920.27686	5.8
921.07825	23.2
922.76904	4.9
923.42224	10.0
924.67688	43.8	b (18) (2+)-H2O
925.87708	36.1
927.50781	623.4	y (18) (2+)
928.51904	199.8
929.36316	20.1
930.23926	13.8
931.02161	14.0
932.12036	6.3
933.21912	99.6	b (18) (2+), b (10) (1+)-H2O
933.84570	4.0
934.48389	8.4
935.30176	10.7
938.46436	7.7
939.41638	7.3
942.04797	20.6
943.18774	4.6
944.41870	4.9
947.30469	5.7
950.14087	21.5
951.50891	17.1
952.47961	76.1	b (19) (2+)-H2O
953.60242	43.1
954.68909	11.8
956.44409	3.9
957.70215	3.5
960.50879	45.4
961.57373	31.2	b (19) (2+)
963.28394	11.0
964.03833	11.2
966.92725	16.8
967.56152	13.8
968.45166	63.3
969.39941	22.6
971.19006	26.1
972.61597	14.2
973.50024	75.8
974.83313	32.3	y (19) (2+)-NH3, y (19) (2+)-H2O
977.23035	57.8
977.86023	11.8
979.66382	49.3
980.33044	5.9
981.30420	22.0
982.89282	16.8
984.05713	51.3	y (19) (2+)
985.17090	21.2
986.32935	31.9
987.49731	27.5
988.50903	19.1
989.22961	37.7
990.58081	28.7
992.40649	13.3
994.52808	4.6
995.69397	10.9
996.30798	3.8
996.93530	27.4
998.00964	40.6	y (9) (1+)-H2O
998.68347	2.0
999.45471	12.8
1001.55518	11.4
1003.29443	39.9
1004.70630	15.4
1006.40088	19.4
1007.76550	70.9
1008.78052	13.7
1011.07776	38.2
1012.19055	36.5
1013.02612	3.1
1014.11584	82.6
1015.43555	134.6
1016.44678	609.1	[M+2H] (2+)-NH3-H2O, y (9) (1+)
1017.39233	238.8
1018.12305	102.9
1020.57056	2.7
1021.44690	52.4
1024.08997	11.3
1025.37976	13.2
1042.62610	11.5
1050.22083	1.8
1052.31396	9.9
1053.56201	5.4
1056.36816	22.0
1058.71411	14.1
1061.54956	6.1
1063.39453	19.1
1066.77686	8.9
1067.87415	10.9
1073.24207	3.1
1075.26147	10.2
1077.25952	3.1
1078.37329	12.1
1080.55408	10.3
1081.52856	3.5
1083.63354	6.1
1084.74207	25.4
1085.48999	11.9
1087.58691	14.8
1088.58594	9.3
1090.50647	14.6
1092.77368	2.2
1096.07080	6.2
1100.15161	9.6
1100.95776	20.4
1102.60962	7.4
1104.96387	12.1
1106.78467	2.7
1110.93188	10.7
1112.73438	4.5
1114.19397	34.5
1115.41785	33.9
1116.28125	34.8
1117.28040	185.9	y (10) (1+)
1118.38770	202.1
1119.00928	6.9
1121.62842	10.9
1122.75415	41.1
1127.43958	3.1
1129.40588	8.3
1132.28735	6.0
1133.54248	37.3
1135.92114	15.3
1138.39478	4.1
1144.28271	4.6
1145.26929	14.8
1146.23132	32.6
1149.20288	2.8
1153.47461	5.3
1154.51074	15.2
1156.13013	8.2
1157.40125	4.1
1160.56299	12.0
1163.41895	52.7
1164.31128	50.9
1169.21704	20.8
1170.69067	8.7
1171.51904	7.4
1175.36255	15.7
1176.61646	8.7
1178.57104	8.5
1181.04346	79.1	b (12) (1+)-H2O
1181.80420	19.6
1182.68958	28.4
1183.37219	8.5
1185.57324	10.0
1189.79651	16.3
1191.54932	14.3
1192.47937	2.4
1198.19360	17.0
1199.21118	32.7
1200.31592	87.7	b (12) (1+), y (11) (1+)-H2O
1201.26807	16.8
1203.66016	5.4
1208.16113	22.1
1213.86609	22.3
1214.96631	17.9
1215.66016	5.5
1216.49890	23.4
1218.43579	317.6	y (11) (1+)
1219.46753	167.8
1220.47449	54.9
1221.61621	8.3
1223.20679	11.5
1235.57227	15.8
1247.55640	7.9
1248.43921	8.7
1249.32678	22.1
1252.01379	10.0
1257.46924	15.8
1263.85400	7.2
1266.23376	45.3
1269.95728	11.8
1276.47827	11.1
1283.56995	28.5
1286.38135	12.2
1290.34180	24.3
1291.95630	8.5
1294.60876	3.8
1295.32861	3.3
1296.68005	3.9
1300.58728	17.0
1303.49548	7.5
1305.74133	27.6
1306.92249	28.5
1308.12659	31.2
1311.34485	33.8
1312.12573	17.3
1314.89832	57.4
1324.96973	18.4
1326.33350	8.8
1328.39636	74.3	b (13) (1+)-H2O
1329.43921	16.0
1331.09253	16.8
1334.04431	5.5
1336.69373	31.2
1337.44714	2.0
1338.27380	11.1
1342.90710	16.3
1345.80640	3.3
1347.59094	25.9
1348.53699	14.4
1350.49976	4.6
1352.72815	15.7
1361.51965	6.6
1364.71033	48.4
1365.80823	139.3	y (12) (1+)
1366.73010	25.7
1367.60632	20.1
1370.17480	14.8
1371.89075	7.5
1380.22961	6.5
1381.11279	6.1
1385.65295	9.6
1386.78784	37.9
1391.47302	9.6
1392.30457	12.9
1400.06287	7.5
1403.23010	8.2
1405.65820	3.8
1408.96912	10.4
1409.62341	2.9
1412.87170	9.4
1415.53552	11.8
1416.43787	9.4
1417.23230	14.6
1418.07324	14.3
1421.36694	6.5
1429.46057	6.1
1434.20850	21.0
1435.87976	26.3
1439.59888	8.1
1452.51355	143.1	y (13) (1+)
1453.46277	101.9
1454.59546	4.8
1456.07263	15.7
1462.66272	10.5
1465.55725	7.5
1466.18921	21.0
1475.48621	28.1
1478.04382	8.7
1488.43628	11.2
1489.36023	7.8
1490.70923	2.2
1492.53345	16.6
1506.25659	40.3	b (14) (1+)
1507.48730	4.6
1508.61584	15.5
1511.56873	3.6
1514.40662	13.8
1519.59241	11.6
1520.63599	3.4
1521.28955	9.7
1523.24011	43.5
1526.50940	10.7
1529.78198	15.9
1538.47437	2.7
1543.66797	7.9
1546.58521	7.0
1554.31458	12.1
1560.75024	7.0
1567.52808	71.3	y (14) (1+)
1568.59143	90.6
1569.77356	5.1
1579.64502	21.5
1580.42175	4.6
1590.81409	7.1
1593.86047	10.7
1599.50452	8.9
1614.08337	4.2
1616.57080	7.5
1617.59338	14.4
1618.76501	23.0
1619.51819	27.3
1620.77502	11.8
1632.52966	9.8
1636.42957	24.7
1643.42859	6.1
1644.78308	7.4
1651.59778	19.7
1652.58997	5.9
1657.90881	12.3
1659.30945	23.2
1673.68274	2.5
1682.50940	20.3
1684.36609	11.8
1689.06702	4.4
1697.13782	11.3
1700.28296	7.2
1707.98645	8.3
1709.06323	10.5
1716.66443	17.0
1718.75061	13.3
1719.66272	11.4
1726.54187	22.8
1731.85144	6.8
1735.87463	15.0
1736.56470	11.5
1737.54797	12.7
1738.60974	6.1
1739.42224	9.6
1740.20837	3.3
1776.52856	11.1
1785.56873	5.3
1792.64368	14.4
1793.48718	10.8
1794.35608	15.9
1797.68726	3.3
1798.97302	2.3
1820.41272	12.0
1829.56726	17.8
1837.79895	3.5
1846.30139	13.0
1847.57300	13.1
1848.30798	3.1
1849.31775	12.6
1850.22351	6.4
1853.74158	29.6
1854.59399	4.0
1855.21509	9.6
1855.88440	25.2
1864.57214	30.5
1865.49670	5.5
1878.71765	7.8
1903.71082	15.0
1904.50476	13.7
1905.70923	11.1
1919.11121	4.0
1922.68921	25.5
1923.80432	2.7
1940.09290	3.1
1946.56018	8.4
1974.97388	6.1
