# Supplementary material for: Phosphoproteomic Analysis of Platelets Activated by Pro-Thrombotic Oxidized Phospholipids and Thrombin
Source: PLoS One. 2014 Jan 6;9(1):e84488. doi: 10.1371/journal.pone.0084488 (PMC3882224; doi:10.1371/journal.pone.0084488)
Supplement: Annotated Spectra S5 — (ZIP) [file pone.0084488.s008.zip › TIGGGDDSFTTFFCETGAGK_-17_2_143111.txt]

m/z	i	matches
295.22531	75.3
296.28055	69.7
300.81494	66.5
301.42868	30.1
305.41916	38.3
308.25424	73.2
309.97391	31.0
311.49106	24.9
315.19580	57.5
318.31894	81.9
323.20883	150.4
329.21902	158.0
330.12881	86.9
332.20374	1140.5
333.14059	226.2
338.13959	76.6
340.39099	36.3
345.03510	24.9
347.37457	66.5
349.34543	90.0
353.27356	62.0
354.22586	237.4
357.17200	66.7
358.48770	176.4
364.08600	105.8
365.97913	314.3
368.40250	132.0
369.36234	255.0
370.09552	75.5
371.34155	151.2
373.40015	135.2
375.15543	76.7
377.89551	52.2
380.57236	35.1
382.31577	132.5
383.67334	42.7
384.43646	36.4
385.24762	125.4
387.21588	82.7
388.22705	77.5
392.93939	63.6
395.48224	76.6
397.85178	81.5
398.63403	42.4
399.99603	225.2
402.25604	1117.5
403.31845	203.4
403.94168	211.4
404.57599	73.9
407.60043	95.8
408.43436	169.3
411.46210	23.8
414.17053	155.2
415.32581	75.0
416.38306	106.1
419.20169	96.9
420.11621	43.6
423.33139	27.1
424.37366	125.5
426.43069	37.2
431.13522	161.2
432.25818	190.5
433.29077	1668.1	y (5) (1+)
434.32306	503.4
435.34894	125.7
436.12506	22.8
437.30743	109.2
438.34412	97.6
439.27197	68.8
440.26129	20.9
441.21478	35.9
445.02234	35.1
448.60086	46.4
450.66571	159.4
452.11139	98.6
453.12244	282.4
454.26535	38.3
455.80606	291.4
456.69836	68.0
460.51434	112.5
461.35294	183.7
464.30804	122.2
465.68604	172.8
466.28653	22.8
470.41400	126.2
472.11023	163.7
476.22479	24.9
478.76398	24.2
480.96857	99.0
482.91199	433.3
484.19116	189.7
485.25589	236.8
486.37360	20.9
487.02969	129.6
488.03619	51.3
489.17392	180.7
490.24924	50.5
496.17786	321.8
497.20212	75.0
498.16272	201.7
500.57062	196.3
501.35388	554.5
502.78244	155.3
503.63678	268.0
504.49628	99.1
506.78650	202.7
509.43793	151.6
510.24384	47.3
512.92371	136.3
515.16388	686.2
515.98120	59.0
517.28900	159.6
518.19275	35.1
520.52136	53.4
525.32935	54.6
526.35925	77.8
528.29492	48.1
531.63721	629.8
532.55756	124.1
534.31616	160.7
535.28394	51.3
537.28125	78.8
538.43726	36.0
540.45276	114.2
544.17090	657.2
545.53375	194.8
546.41675	122.7
547.09937	85.9
547.87128	42.2
549.35803	312.6
551.21118	326.7
552.08582	200.2
553.43933	57.5
554.04309	245.4
561.04785	538.7
562.40887	1962.2	y (6) (1+)
563.35986	813.1
564.39331	338.7
565.14209	31.0
566.25806	277.1
567.29382	124.0
568.79126	60.2
571.09375	191.1
572.04590	170.3
573.19543	71.7
574.16040	56.4
575.14685	100.3
576.18237	87.3
577.32068	89.0
579.03198	86.9
579.81030	39.2
582.22021	76.6
586.83154	52.7
587.44958	79.2
589.28680	76.6
590.38379	199.7
591.38171	107.1
593.47308	104.0
597.22351	35.1
598.20764	436.3
599.20044	339.8
599.86023	180.6
600.55341	83.3
601.30188	205.8
603.01489	103.5
604.28247	107.2
605.59558	68.9
606.75360	97.8
608.17206	42.6
609.31201	54.2
610.06482	108.4
612.11743	35.1
613.37451	24.9
615.26129	120.8
616.26929	1175.4
617.43945	360.8
618.11536	166.1
618.73578	410.0
619.71436	141.6
620.31494	60.6
621.37537	239.4
623.12091	68.0
625.59204	186.0
627.41156	40.1
629.15454	182.9
630.17676	85.7
631.60059	40.3
636.10669	339.8
638.13257	117.2
639.09656	107.8
641.25861	62.2
644.12354	99.0
645.90088	51.4
647.20215	14.7
648.55475	178.3
649.46704	60.2
650.31458	214.2
651.14789	109.5
653.02698	205.0
657.14575	242.8
657.98651	141.4
659.57654	120.8
660.51862	134.6
662.18085	56.6
663.37354	116.5
666.17273	603.1
667.30774	613.8
668.33569	160.7
669.33374	98.4
670.43658	93.6
671.08154	141.4
672.12115	36.0
673.39532	320.9
675.37152	107.5
676.04938	32.9
679.54602	127.5
680.44580	271.8
682.01367	405.2
683.16553	68.4
685.27924	481.9
686.25018	1103.4
687.29175	35.9
689.28235	64.4
691.49536	28.2
695.34192	42.4
699.29016	147.0
700.24500	70.1
701.06702	481.4
702.17126	68.0
702.97815	319.5
704.20325	338.6
705.00397	1009.7
706.10004	384.4
707.57043	31.0
713.06885	383.6
714.59778	29.0
716.16888	203.7
717.35992	325.9
718.02893	299.5
719.30286	577.1
720.31964	80.3
721.16022	44.4
722.31873	8557.3	y (7) (1+)
723.35767	2617.5
724.43756	1259.7
725.66272	110.9
727.56079	74.8
728.27826	31.0
729.12476	40.0
731.27295	98.2
734.23376	127.5
735.24274	68.9
737.29749	613.3
738.55371	234.7
740.86322	138.1
742.16846	102.6
743.12592	34.0
745.28027	129.6
747.31586	69.3
748.45624	358.6
749.43884	116.9
750.16968	122.9
751.41223	138.3
752.50952	88.8
753.69019	99.2
757.55621	319.8
758.71313	119.4
760.50623	208.0
761.49805	98.6
762.46759	262.1
763.75159	614.9
764.52338	44.9
766.16882	208.8
766.88672	448.4
768.28760	442.0
769.36786	277.4
771.04303	238.4
772.37653	117.3
773.16595	139.6
774.47913	111.9
775.34509	160.2
776.41034	31.2
778.34448	100.3
779.46777	111.5
780.44781	232.5
781.28204	121.0
782.30597	33.0
783.49493	132.5
784.99231	481.3
786.44910	338.7
787.19397	109.7
788.42737	168.1
790.42712	43.3
791.65430	106.4
793.49939	52.4
796.13892	674.3
797.18115	248.8
798.41492	162.9
800.72803	191.1
802.50073	188.0
803.34900	59.2
804.24194	402.9
805.34814	323.6
806.48779	31.2
809.90112	122.2
811.42212	68.2
813.09900	67.5
814.22107	2309.7
815.23511	587.9
817.09619	291.5
818.52893	126.7
820.30115	259.3
821.46045	252.2
822.41870	318.4
823.91064	201.2
825.29749	16.7
829.16724	56.3
832.31799	2638.4	y (15) (2+)-H2O, b (9) (1+)-H2O
833.49524	1503.2	y (15) (2+)-NH3
834.52466	246.8
835.31360	52.3
838.26111	548.6
839.56323	112.5
843.51392	169.8
844.53638	38.0
846.40662	47.4
848.36475	96.6
850.28406	1003.0
851.28198	980.0
852.21680	566.8
852.90283	227.9
853.51563	234.3
857.01941	126.4
858.80811	403.4
859.53503	16.1
860.37537	164.2
861.43970	238.4
862.36133	173.4
864.43433	119.0
865.35498	101.7
866.68616	183.6
867.60803	142.7
869.28174	16019.6	b (16) (2+), y (8) (1+)
870.33215	5300.1	y (16) (2+)
871.33740	2956.1
872.17346	719.2
872.77698	37.5
873.42297	49.0
876.36841	208.3
877.24756	139.5
877.88049	91.4
879.84094	689.8
881.10132	192.6
883.68811	111.4
884.33594	34.8
885.37903	123.4
886.58667	127.8
888.27502	305.6
889.69519	939.4
890.42957	32.6
891.31201	107.6
891.96265	220.4
894.05884	138.5
897.46619	662.8
898.63171	853.4
899.41968	1606.7	y (17) (2+)
900.32617	975.8
901.70447	485.8
902.46960	117.6
904.21423	575.6
905.46985	396.9
906.52515	70.6
907.84619	120.2
908.64539	94.9
909.43921	1063.6
910.20801	1290.8
911.04932	1124.8
912.30432	113.2
915.18372	1774.5
916.33301	1239.3
918.61304	8385.8	y (18) (2+)-NH3, y (18) (2+)-H2O
919.60864	3040.0
920.45435	135.1
921.80969	164.6
922.86523	230.9
923.48022	144.1
925.26746	405.8
926.00342	79.8
927.59985	28061.5	y (18) (2+)
928.51123	12275.7
929.46143	988.0
930.30139	651.3
931.27124	59.5
933.37976	2164.2	b (18) (2+), b (10) (1+)-H2O
934.38428	552.7
935.36194	516.1
936.31165	394.0
937.34229	136.8
939.29309	97.0
940.37891	123.4
941.68542	170.4
942.42090	453.3
943.04785	125.3
944.08215	150.9
946.31543	56.5
947.87061	119.5
949.29028	502.8
950.68079	207.6
951.34167	697.9
952.32983	769.0
953.25427	184.7
954.13000	216.7
955.11719	58.4
956.46069	228.6
958.68372	87.3
959.35498	107.2
961.33057	198.7
963.71313	52.2
965.59546	48.9
967.36279	1129.5
968.38464	432.5
969.29565	860.8
970.13550	194.8
971.13110	52.4
971.89453	119.3
972.51172	231.1
973.30298	143.7
974.79150	341.2
975.49146	110.6
976.21436	511.9
979.07910	271.0
980.33301	631.8
981.22083	454.9
982.55481	350.1
983.35889	129.7
983.99670	305.3
984.91650	1387.4
985.59717	458.7
986.78491	897.6
987.42285	210.7
988.16589	129.6
989.10986	420.0
990.35718	1133.6
991.35608	341.0
992.53564	400.5
993.77136	266.0
995.05322	1272.1
995.97107	239.3
997.94629	822.0
998.92432	1106.6
999.82617	694.6
1000.88013	401.5
1001.54175	779.4
1002.89807	1070.6
1003.80884	1441.7
1004.82642	333.2
1005.50220	674.3
1006.30322	164.4
1007.46191	1198.1
1008.61450	655.3
1009.26904	26.8
1010.67700	289.6
1011.32446	74.2
1012.84131	385.7
1013.69092	133.6
1014.75891	364.6
1016.41626	19017.9	y (9) (1+), [M+2H] (2+)-NH3-H2O
1017.38501	10432.3
1018.49585	3036.0
1019.43994	414.8
1021.00354	428.2
1021.97778	144.3
1022.89246	110.6
1023.76685	49.4
1025.35181	72.1
1039.98975	44.8
1042.36902	208.2
1044.13184	167.2
1045.15845	70.5
1048.08765	200.6
1050.39502	134.5
1052.39111	114.2
1053.10559	194.7
1054.57727	237.9
1055.24951	55.5
1058.41650	119.7
1061.23413	247.3
1062.37195	477.5
1064.47961	119.4
1065.48145	237.4
1066.12146	449.0
1068.33765	559.3
1068.98840	102.7
1071.22156	57.5
1075.49817	131.7
1076.79187	421.0
1077.60205	113.2
1079.19519	22.9
1080.23840	153.5
1082.47986	392.8
1083.56079	117.9
1085.16406	83.1
1085.97144	414.3
1089.63342	69.2
1091.87646	78.7
1093.24829	223.0
1094.20190	52.3
1095.19910	188.8
1096.13416	159.5
1097.94629	233.7
1099.66406	257.0
1101.04370	409.5
1102.05396	211.7
1103.82471	39.5
1107.01965	69.7
1108.26489	79.4
1111.76343	104.1
1114.35889	222.4
1115.43066	190.4
1117.36719	7119.4	y (10) (1+)
1118.38867	5016.1
1119.47437	2566.3
1120.50684	349.7
1121.54810	28.1
1122.33887	152.1
1123.67456	249.8
1125.68652	57.5
1126.53088	429.2
1128.28833	47.7
1129.39514	828.3
1131.20789	24.9
1132.40308	204.7
1133.43835	687.1
1134.56885	245.8
1136.22778	149.9
1138.23083	96.1
1139.22424	103.1
1140.23999	59.3
1141.30640	204.7
1142.11707	476.1
1142.76025	127.1
1143.72351	115.3
1145.14478	712.8
1145.84314	228.7
1146.46582	206.2
1147.62805	368.4
1148.27051	112.8
1148.94446	97.0
1150.86487	16.8
1154.25830	105.0
1154.97949	167.8
1156.51038	71.8
1157.58496	257.1
1158.99146	55.0
1160.79065	355.0
1162.39697	320.7
1163.37256	2886.6
1164.36292	1919.2
1165.33276	408.9
1166.36523	717.8
1168.59021	104.7
1171.40637	121.4
1173.27197	29.0
1174.73938	400.9
1175.61230	46.2
1177.15845	175.3
1178.10364	154.3
1181.34509	2212.0	b (12) (1+)-H2O
1182.49390	2727.8
1183.56738	575.8
1184.48950	382.1
1185.34363	60.6
1186.61926	166.0
1187.29834	26.3
1188.53027	41.2
1189.33374	319.9
1191.91162	57.6
1195.29932	178.2
1199.38708	2399.4	b (12) (1+)
1200.52527	1221.5
1201.47070	467.3
1202.33911	229.7
1203.59937	16.8
1204.24731	47.4
1206.58228	314.3
1207.27795	76.8
1208.44202	175.3
1210.17847	269.1
1211.61047	245.5
1213.14063	261.3
1218.40454	9777.1	y (11) (1+)
1219.40259	7141.9
1220.56262	3255.9
1221.61121	842.5
1222.71338	222.9
1224.04834	78.6
1225.14819	85.6
1227.46118	28.9
1231.54187	66.5
1234.40063	269.2
1241.41455	40.7
1244.97681	374.6
1246.69067	68.7
1247.37891	121.3
1248.42603	91.7
1249.41968	40.4
1250.36499	117.5
1254.69019	138.5
1256.70239	112.5
1257.72913	347.9
1262.27905	249.7
1265.38733	343.8
1266.54651	33.9
1267.24548	44.8
1268.91406	183.1
1272.27576	62.5
1275.26843	466.1
1276.05103	252.3
1279.73608	186.6
1281.69458	121.2
1283.49463	91.1
1285.44824	278.3
1286.31226	433.8
1287.82715	103.3
1288.71753	137.9
1289.72253	118.1
1291.05225	113.2
1292.62158	259.9
1293.39392	652.5
1294.58228	138.7
1295.43384	92.1
1297.96729	69.8
1300.42065	38.5
1302.04150	529.5
1302.76599	140.4
1303.37659	351.5
1307.33508	131.6
1308.63000	56.3
1309.82776	2217.8
1310.66125	2485.9
1311.54138	546.0
1312.52441	107.3
1313.49670	312.2
1314.19360	46.2
1315.58179	69.6
1316.65198	50.9
1318.34473	83.3
1320.04724	98.1
1322.73120	98.1
1323.55481	92.9
1324.45667	37.9
1328.45325	2375.1	b (13) (1+)-H2O
1329.53796	2660.6
1330.62122	415.7
1331.52051	502.6
1333.19897	22.9
1338.82141	181.0
1339.71985	43.2
1341.31384	90.4
1342.85681	51.4
1346.40710	2359.7	b (13) (1+)
1347.23718	1461.7	y (12) (1+)-H2O
1348.27515	726.6
1349.34534	210.8
1351.36646	148.0
1356.37830	256.9
1358.26013	69.0
1363.95837	121.8
1365.36401	4118.8	y (12) (1+)
1366.37378	2748.5
1367.48804	2230.5
1368.50012	495.1
1369.52881	152.7
1370.94763	163.5
1373.99133	146.6
1379.14478	258.9
1380.26965	64.5
1383.70569	33.0
1384.93567	256.8
1388.27698	72.7
1389.22998	467.4
1390.18420	131.8
1391.64905	88.8
1392.86841	42.1
1396.26404	137.8
1397.28577	233.9
1398.48230	22.9
1403.14453	268.7
1404.44543	255.8
1405.25916	223.1
1407.89001	67.6
1412.05164	208.8
1415.96484	44.0
1418.55164	37.1
1421.44958	280.9
1422.12500	257.9
1426.16980	212.8
1428.13196	49.3
1430.16296	47.2
1431.06592	152.5
1432.66150	67.6
1433.80835	62.9
1434.43530	448.8
1435.30554	330.0
1435.91345	115.2
1437.25745	209.0
1439.58386	160.5
1444.24353	171.3
1449.65137	150.3
1450.43433	76.8
1452.42151	3409.5	y (13) (1+)
1453.44763	2514.4
1454.36243	745.8
1455.07434	745.9
1455.75537	50.1
1460.12756	82.7
1466.63440	116.0
1467.48315	92.0
1470.29492	154.0
1471.46741	333.5
1472.26306	235.0
1473.43933	150.9
1474.38647	29.0
1476.80627	342.7
1477.51733	341.0
1479.46667	164.0
1483.68213	148.0
1487.27515	119.6
1488.47668	789.2
1489.55676	158.7
1491.30737	168.9
1500.21887	152.7
1502.98035	156.8
1504.52905	287.4
1505.60803	160.4
1506.37402	420.5
1507.45374	453.7
1509.00476	160.5
1509.66309	139.5
1522.39661	328.0
1523.53882	447.0
1526.18652	38.1
1530.99170	92.1
1532.36536	97.1
1537.29358	41.1
1538.43982	34.0
1539.94739	72.7
1543.14221	74.6
1544.61780	42.0
1548.44275	134.2
1549.35547	340.2
1550.41174	294.9
1551.55945	360.4
1562.38269	162.5
1564.46912	229.6
1566.43652	53.4
1567.60632	2148.1	y (14) (1+)
1568.73401	1389.8
1569.68469	563.6
1571.40161	327.9
1574.08875	122.7
1574.82727	99.2
1576.95703	181.9
1579.97205	45.2
1580.76208	251.8
1584.92102	75.9
1593.82629	63.9
1597.55542	101.8
1599.62195	256.2
1601.22961	40.9
1602.09314	122.7
1607.44153	16.8
1611.07275	24.9
1616.39099	127.5
1617.42419	786.2
1618.37488	1060.0
1619.02429	211.4
1621.70813	52.2
1625.55750	74.6
1631.53491	56.4
1632.16187	98.9
1633.22119	527.0
1634.71716	424.4
1635.51672	739.2
1636.44519	466.4
1637.45410	98.7
1638.81299	83.9
1646.51685	33.1
1649.36316	239.4
1650.52283	378.0
1651.54529	138.5
1652.42981	345.6
1660.73987	119.6
1661.78943	39.1
1664.59778	33.1
1665.30554	204.8
1670.12427	26.9
1670.85608	24.9
1671.56433	23.1
1672.55798	121.6
1673.94165	113.5
1674.87488	266.4
1676.54089	88.7
1681.23718	221.0
1682.32996	879.7
1683.01733	247.5
1683.98523	230.9
1684.81372	276.2
1685.81238	84.7
1690.45496	86.9
1693.59839	181.8
1697.60828	88.9
1700.65356	389.0
1701.42017	181.2
1702.11560	22.9
1703.29773	85.1
1707.54517	94.8
1717.73718	354.0
1718.71497	697.4
1719.68738	238.2
1720.47961	53.1
1730.78394	72.8
1736.18640	635.9
1737.22144	748.3
1737.89172	212.4
1738.64331	136.1
1739.41333	392.3
1740.53979	341.0
1741.49768	328.0
1742.50818	88.1
1744.21069	103.1
1750.80835	60.5
1758.25171	547.4
1764.41760	109.6
1766.88794	101.0
1775.49731	68.4
1776.63025	144.8
1777.80481	124.3
1778.67554	335.0
1780.64612	123.4
1784.07007	57.5
1786.79956	76.6
1788.00793	155.0
1791.15857	47.0
1793.41638	82.1
1795.86304	261.9
1796.72278	259.7
1797.66174	500.3
1802.69495	218.2
1803.92590	45.3
1811.11389	137.5
1818.45142	103.4
1827.85120	97.1
1828.95728	150.8
1829.74915	62.0
1830.73157	116.8
1832.85193	117.5
1835.61926	44.1
1836.76636	119.6
1837.73889	91.4
1842.08264	113.0
1846.57495	1106.1
1847.29761	313.3
1847.90222	472.6
1848.55823	444.2
1849.51428	421.4
1850.63391	198.2
1853.60864	537.4
1854.54163	388.8
1855.51489	1053.1
1856.50220	241.4
1857.19702	56.3
1864.67407	1160.1
1865.70691	723.9
1866.46936	1009.3
1868.00024	239.1
1889.60132	182.5
1903.78406	565.1
1904.90076	376.5
1906.19836	174.0
1906.93884	40.9
1907.72046	285.3
1914.22913	141.9
1921.67737	542.3
1923.69690	657.4
1924.55872	222.8
1925.16418	42.6
