# Supplementary material for: Phosphoproteomic Analysis of Platelets Activated by Pro-Thrombotic Oxidized Phospholipids and Thrombin
Source: PLoS One. 2014 Jan 6;9(1):e84488. doi: 10.1371/journal.pone.0084488 (PMC3882224; doi:10.1371/journal.pone.0084488)
Supplement: Annotated Spectra S5 — (ZIP) [file pone.0084488.s008.zip › TIHWNGSFQEAAFPGETFPVSVECEDGDR_-12_2_1266.txt]

m/z	i	matches
347.26007	3.5
394.09949	2.5
422.14499	6.2
439.32947	11.6
465.01688	1.6
476.71417	11.7
500.57797	4.0
504.28619	7.3
533.23865	4.0
636.23108	8.8
646.10645	7.5
653.47223	5.1
665.24335	4.8
715.18420	9.2
716.57684	16.6
733.31348	12.1
751.23492	12.1
756.50354	7.7
774.42126	17.0
787.12921	10.4
788.53052	8.2
813.82739	32.3
819.97644	12.5
827.51147	3.3
849.00378	17.7
856.38928	4.8
878.93201	26.0
879.96387	27.1
886.25037	4.8
887.37109	16.0
914.52344	12.9
916.78650	16.5
929.19592	15.2
933.08459	13.0
935.97046	7.4
938.06055	18.3
944.07886	16.7
945.19238	4.2
946.14502	5.3
951.89429	13.5
961.20898	3.2
967.14856	10.8
973.32874	10.1
975.60742	16.9
976.98877	25.4
984.17505	4.4
985.04150	21.5
987.25989	7.9
1006.16077	12.8
1014.51636	8.2
1017.78394	2.7
1024.19299	5.2
1035.81079	12.5
1038.48730	8.8
1042.32495	12.3
1044.89868	24.0
1047.28821	1.8
1049.38196	4.4
1050.41602	37.8
1057.58582	22.2
1061.15454	6.8
1062.27539	59.3
1062.92346	5.2
1064.51367	10.2
1065.28577	12.3
1070.26404	9.4
1073.11182	54.0	y (19) (2+)-NH3, y (19) (2+)-H2O
1077.16003	15.6
1079.03638	10.8
1082.43994	56.4	y (19) (2+), y (28) (3+)-NH3, y (28) (3+)-H2O, [M+3H] (3+)-H2O-P, [M+3H] (3+)-NH3-P
1083.46082	50.9
1086.08374	5.1
1087.49023	155.7	y (28) (3+)
1088.36914	137.8
1089.00928	787.3	[M+3H] (3+)-P, y (20) (2+)-H2O-P, y (20) (2+)-NH3-P
1089.75610	168.7	b (19) (2+)-H2O
1090.66455	36.3
1092.00732	72.9	b (20) (2+)-NH3-P
1092.75049	8.8
1093.86963	53.7
1098.54102	32.1
1099.64990	4.2
1102.82056	65.5
1103.93372	21.2
1104.66345	27.0
1130.39343	15.4
1149.67053	24.4
1150.62769	3.3
1159.17725	7.7
1165.57642	8.1
1178.19299	9.7
1181.95386	3.9
1187.26587	7.9
1199.14734	8.9
1206.67297	14.7
1230.46289	6.5
1232.32544	6.5
1240.00134	16.7
1268.48413	3.2
1276.84155	5.3
1278.03967	11.5
1286.20544	8.4
1295.60181	6.3
1300.93713	13.7
1303.12854	7.2
1306.57898	17.2
1308.94653	10.6
1309.72815	22.4
1311.30396	5.7
1315.12708	15.4
1320.33948	10.0
1330.45154	5.0
1347.38770	6.8
1356.68127	9.3
1357.33386	11.2
1364.66418	19.8
1366.71985	14.5
1369.48401	9.7
1376.38794	7.5
1387.12610	6.7
1405.69910	48.6
1407.05334	7.0
1408.51685	12.3
1410.41150	27.6
1420.70886	19.1
1421.57642	20.5
1424.33606	3.5
1424.94275	2.7
1434.04175	28.7
1434.71558	6.8
1442.82874	41.1	b (25) (2+)-NH3, b (25) (2+)-H2O
1451.48035	22.9
1452.39221	18.0
1458.33411	5.5
1459.90125	12.6
1488.86938	21.0
1489.64319	5.4
1493.22205	10.8
1506.78247	46.1	y (26) (2+)
1512.11548	4.1
1515.35608	14.1
1525.79370	18.2
1526.75012	11.9
1527.54529	16.4
1528.70850	12.1
1532.24487	4.0
1533.76770	20.2
1542.14465	24.4
1545.81030	12.9
1586.05200	29.6
1588.01868	18.2
1589.59094	8.1
1590.72217	4.1
1593.54968	11.0
1604.41077	3.3
1607.43982	23.4
1608.47351	13.4
1620.34509	6.6
1624.52063	10.4
1626.73035	3.2
1689.75415	3.1
1710.37610	21.5
1711.49829	3.1
1738.91296	10.8
1752.71545	9.9
1796.78650	8.6
1809.71521	13.8
1833.85242	1.8
1855.68274	16.2
1950.32849	16.8
