# Supplementary material for: Phosphoproteomic Analysis of Platelets Activated by Pro-Thrombotic Oxidized Phospholipids and Thrombin
Source: PLoS One. 2014 Jan 6;9(1):e84488. doi: 10.1371/journal.pone.0084488 (PMC3882224; doi:10.1371/journal.pone.0084488)
Supplement: Annotated Spectra S5 — (ZIP) [file pone.0084488.s008.zip › TIISSEPYVTSLLK_-10_2_76401.txt]

m/z	i	matches
175.26868	81.7
185.18068	240.7
186.06282	113.2
195.00345	303.9
196.00552	121.8
197.34297	179.8
198.16934	53.5
199.22348	96.2
201.86656	88.2
202.71780	53.5
207.26889	159.1
208.32011	43.0
209.13208	146.1
210.15192	35.9
212.13713	1370.9
212.99216	553.2
214.15555	449.6
215.17145	57.1
216.06778	242.0
223.03204	237.8
226.26355	366.2
229.16125	96.8
230.11386	2830.4	y (4) (2+)
231.22205	302.9
236.36227	168.8
243.26759	50.0
244.13539	1005.3
245.11136	183.3
246.24855	40.4
247.23090	136.3
248.08231	111.6
252.09534	294.7
258.14078	263.3
262.89615	236.5
266.85593	331.6
272.31592	93.4
276.09448	442.1
277.39154	171.5
278.98224	96.3
283.26111	50.0
285.90778	32.2
288.59814	167.6
294.07895	49.5
295.78033	102.3
298.20325	134.6
298.91925	129.5
303.28101	405.5
304.27722	522.8
305.33636	100.5
306.12125	158.9
311.64679	149.8
314.68085	195.5
318.12091	351.8
323.53625	139.3
324.19629	1084.4
325.05206	284.8
329.34070	121.3
330.27283	317.3
333.46362	235.5
334.22955	107.1
336.34064	182.5
337.86493	1368.0
338.47711	278.8
339.46185	84.4
340.16864	190.7
341.12775	341.1
342.18030	1376.0
343.08685	178.1
344.70459	184.4
345.37531	464.6
346.61737	2695.6	b (7) (2+)-2P, b (6) (2+)-P, b (10) (3+)-3P
347.39362	509.3
351.45435	63.2
354.28802	175.5
357.00519	127.9
358.23883	216.0
359.20172	1645.6
360.24377	304.5
361.99689	97.4
365.08636	437.3
366.37231	39.2
367.05225	94.9
372.38013	432.0
373.27386	302.0
375.72729	138.1
376.33142	267.7
378.92163	396.6
380.21741	92.6
381.05371	198.3
381.66547	173.4
382.31500	204.9
383.37561	91.6
384.47443	330.2
386.81317	1066.8
388.22571	329.5
389.34503	1495.1
390.41876	575.0
394.29950	170.3
395.61169	177.0
396.39130	627.1
397.40613	93.4
399.11359	81.2
400.52106	240.8
402.97095	603.1
404.09454	1013.7
405.77704	501.5
407.35602	332.2
408.21973	296.3
410.97101	138.7
411.72644	197.9
417.09277	171.2
419.27216	1653.7
420.04431	1012.6
420.77600	665.0
424.32330	112.3
426.22223	249.2
428.62054	2934.5	y (12) (3+)-NH3-2P, y (12) (3+)-H2O-2P, y (11) (3+)-P
429.68146	644.7
431.20294	518.1
433.33850	128.6
437.42419	309.4
438.40076	212.6
439.38928	300.3
440.28839	533.5
442.05499	262.1
443.27124	227.0
444.23560	64.9
445.67816	35.7
446.37811	434.0
447.26324	454.7
447.87897	114.5
451.49255	2079.6	y (8) (2+)-P, b (13) (3+)-3P, y (7) (2+)
452.26855	192.4
454.69739	106.8
456.13428	714.2
457.24054	286.9
459.97253	3014.4	b (8) (2+)-H2O-2P, b (9) (2+)-H2O-3P, b (9) (2+)-NH3-3P, y (4) (1+), b (8) (2+)-NH3-2P
460.66614	1206.4
461.31427	365.3
463.21887	647.6
464.64203	134.3
466.27899	286.0
468.56683	5061.3	b (8) (2+)-2P, b (9) (2+)-3P
469.53387	3689.6
470.32343	460.6
471.34625	85.6
473.22430	509.0
474.34839	1410.9
475.22748	183.7
475.85529	301.3
477.35858	310.2
478.78833	401.1
479.43951	176.0
481.33502	111.9
482.32965	521.5
483.43726	1683.2
484.10773	138.9
486.96686	257.5
488.07446	519.1
490.56787	46.6
491.33759	277.8
492.15228	535.7
493.06372	297.1
494.70172	583.2
495.71167	1734.2
496.74060	312.0
497.46967	186.3
498.07159	284.8
499.68463	77.6
500.34821	720.6
501.27112	71.3
502.98065	550.4
503.80353	99.7
504.66388	1175.4
505.60999	418.7
506.43939	259.4
507.19672	411.1
508.11420	225.4
508.94904	315.7
510.13947	1459.2
511.15997	558.4
511.91016	331.1
513.36047	35.7
515.24078	197.4
516.04980	244.6
518.17267	803.8
519.11920	2897.0	b (10) (2+)-3P
520.17102	1286.2
521.71613	478.3
523.25165	67.8
524.33136	753.3
525.44061	812.1
526.55237	488.4
527.47504	5298.5
528.31946	4354.9
529.08331	271.0
530.13153	386.1
531.19427	123.8
532.26031	1327.6
533.20422	2466.4
533.86017	683.9
534.58362	207.6
536.41296	13012.7
537.21185	9216.4	y (13) (3+)
537.94867	2063.4
539.12177	944.0
539.88812	722.4
541.11646	1470.8
541.94855	4061.9	y (10) (2+)-H2O-2P, y (10) (2+)-NH3-2P
542.90979	1394.9
543.74506	1203.8
544.81451	2286.1	y (5) (1+)-NH3
545.56506	196.3
546.44934	195.3
548.23840	414.9
549.01062	566.2
550.13519	11037.9	y (10) (2+)-2P
551.09198	6311.3
551.89117	1493.8
553.08173	4809.9	[M+3H] (3+)-NH3-H2O-P, b (11) (2+)-H2O-3P
554.20660	2253.3	b (11) (2+)-NH3-3P
555.15216	3734.7
556.06116	1653.6
557.74597	615.4
558.37872	1158.7
559.60394	2372.7	[M+3H] (3+)-H2O-P, b (10) (2+)-H2O-2P, [M+3H] (3+)-NH3-P, b (10) (2+)-NH3-2P
560.68866	6775.3
561.67450	9466.8	y (5) (1+)
562.58215	1234.5
563.35052	605.3
564.28522	4453.1	b (5) (1+)-P, [M+3H] (3+)-P
565.29883	3983.7	y (9) (2+)
566.18781	2291.5	b (9) (2+)-P, b (8) (2+)
567.38910	1680.5
568.49615	588.9
569.30438	425.1
570.03278	194.8
572.16364	4340.4
573.09113	2096.3
574.45941	2291.9
575.94421	1479.1
577.06091	3554.0	b (6) (1+)-H2O-2P
578.28766	1186.1
579.48938	5855.9
580.50092	11983.4
581.31659	2216.5
582.23828	815.7
583.18164	422.0
584.28168	1497.4
585.39227	8643.9	y (11) (2+)-H2O-2P
586.11835	38581.9	y (11) (2+)-NH3-2P, [M+3H] (3+)-NH3-H2O
586.84357	21097.5
588.50476	1886.1
589.50592	1656.7
590.63458	205.2
591.55597	161.3
593.97479	372.5
594.88995	82.2
595.74811	130.4
597.47162	133.3
598.62714	159.2
599.43427	35.7
601.66479	381.9
602.32227	1291.8
603.03790	266.4
605.30829	5168.2
606.33997	1286.8
607.45026	315.4
608.98645	457.1
610.33026	8611.7	b (12) (2+)-H2O-3P, b (12) (2+)-NH3-3P
611.22736	5818.2	b (11) (2+)-2P
612.03687	319.2
613.21173	205.4
614.22003	897.0
615.40063	502.8
616.45392	356.4
617.35175	297.5
618.07520	85.8
619.01794	821.8
620.32037	1580.1
621.14215	540.2
624.31067	95.9
626.16760	172.6
628.37445	260.4
631.21625	32.0
632.38232	243.7
634.74347	607.9
635.97333	968.0
637.05219	1047.8
638.23651	412.7
639.66962	336.4
641.03864	64.2
642.76764	82.1
643.76794	340.2
644.74414	401.4
645.41193	117.6
646.23187	282.5
648.72278	1159.5
649.47333	206.6
650.98706	731.0
651.84955	330.8
652.79364	941.9
654.05896	2055.6
654.87433	614.3
656.32477	785.4
657.75751	1338.2
658.53894	441.0
659.93341	5823.7	b (12) (2+)-NH3-2P, y (6) (1+), b (12) (2+)-H2O-2P
660.80096	1497.0
662.43359	85.6
663.07697	130.5
665.35059	134.3
667.20984	119.6
670.56219	132.1
671.21796	1641.5
672.23157	193.6
673.15619	386.4
674.33032	583.4
675.36749	901.3
676.32013	991.9
677.14984	780.5
680.43414	1175.9
681.11163	385.2
683.16620	330.6
684.35565	626.8
685.47516	86.3
688.31592	141.1
689.14337	85.8
690.14679	428.5
691.07660	477.2
692.28766	25712.2	y (11) (2+), b (7) (1+)-2P
693.38550	10148.9	b (6) (1+)-P
694.57086	1773.0
695.41534	973.3
698.56079	656.7
700.00702	660.4
700.96954	292.0
701.94055	251.3
702.81873	355.0
704.36615	446.8
705.61627	91.8
707.30878	172.2
708.30658	588.7
709.28381	1797.2
710.51801	1153.9
713.44464	843.7
714.18463	81.1
715.22638	147.0
716.77802	7582.7	b (13) (2+)-NH3-2P
717.53229	9234.7	b (12) (2+)-P
718.26202	755.4
718.93756	256.1
719.69647	53.6
720.66699	82.4
722.17480	2053.1
723.22888	662.1
724.51392	586.3
725.18756	236.0
729.41321	82.3
730.32690	53.8
732.14484	311.6
733.60614	352.3
734.20898	99.7
736.53741	412.4
737.58185	290.5
739.31866	97.8
740.44666	280.0
741.42078	560.8
744.06995	214.6
745.68109	588.2
749.21399	327.0
750.27203	521.7
751.76971	498.3
752.51434	292.1
755.60760	205.5
756.30945	100.6
757.34845	135.1
758.71545	669.2
759.52789	749.0
761.03955	771.2
762.49335	959.6
763.72186	170.1
765.02057	312.7
766.14532	507.7
767.21466	322.8
767.82166	40.1
769.14978	61.5
770.37494	209.2
772.46295	1903.4
773.17108	3438.4	b (6) (1+)-H2O, b (7) (1+)-NH3-P, b (13) (2+)-P
773.92804	1391.5
775.63153	242.2
777.32074	547.3
778.55951	175.5
779.93060	329.5
781.66711	23603.0
782.64331	4239.8
783.67645	573.7
784.45880	499.5
785.41290	151.4
786.55835	528.9
787.35199	56.1
788.23535	308.4
789.21796	825.6
790.38263	1618.9
791.48975	671.1
792.17572	60.5
793.00562	116.3
794.03973	92.7
794.80280	196.0
795.60162	74.9
798.54523	748.3
799.99341	152.0
802.29132	102.2
803.82458	151.5
804.64667	434.0
805.52399	1751.7
806.45477	574.7
807.39948	3041.6
808.29547	956.4
809.20148	745.4
812.36127	402.7
813.80499	2747.8	b (13) (2+)-H2O
814.98999	2249.4
815.93781	439.3
817.46594	306.3
818.62482	184.2
819.32489	365.9
820.48724	1267.9
821.41479	336.2
822.40253	1502.9
823.59064	873.6
824.31818	256.7
825.03168	553.0
826.11749	284.2
827.48273	105.8
828.33014	227.8
830.79633	841.0
832.37701	626.0
833.46149	225.7
835.31079	1765.5
836.01508	910.1
836.71075	256.6
837.36749	1266.8
838.19696	760.4
838.89362	542.0
843.53516	1492.6
844.49933	3655.5
845.74969	176.9
848.30109	138.9
849.19025	43.0
850.68719	173.8
851.87347	300.1
852.52856	48.9
853.32007	183.6
855.39966	7925.1
856.28949	2739.3
857.77539	1284.4
863.40863	411.2
868.64581	35.9
871.59204	42.9
873.14862	161.0
874.15717	232.7
876.20880	308.1
878.80524	656.5
879.62067	32.2
884.58838	117.8
886.23175	528.2
890.65875	184.9
892.44489	462.4
897.29059	113.0
899.34406	75.0
900.36810	53.4
901.62701	135.3
902.58344	96.4
903.37939	482.3
904.33514	50.0
907.32404	72.4
908.30933	190.1
912.30646	53.7
916.36053	95.4
917.28278	102.5
918.36279	434.3
919.26727	1581.9
920.52808	1811.5
921.20184	227.0
922.12823	364.0
925.23926	130.8
926.30249	340.9
928.12714	92.6
929.12885	74.8
936.32184	5443.4	b (9) (1+)-3P
937.26764	3693.2
938.25830	3219.2
939.20239	71.1
944.25659	270.1
948.74127	341.9
953.20734	96.3
954.42896	227.2
955.59125	166.6
956.36823	113.2
958.26294	82.1
959.36664	123.9
963.19977	148.7
966.32349	651.9
967.56738	186.3
968.38745	82.0
969.33710	164.2
970.43091	91.8
971.45819	42.8
972.37811	53.4
973.15106	56.8
974.28705	255.8
975.06415	255.3
977.44257	63.2
978.33618	221.6
981.79468	185.1
982.53864	500.8
984.17902	1525.8
985.13385	725.0
986.10406	87.0
989.55420	78.4
990.46625	121.1
992.10260	145.3
1000.46332	1049.3
1001.67212	290.6
1004.11084	252.1
1006.56281	93.8
1008.41504	215.2
1012.43146	184.5
1016.27173	259.5
1026.57385	77.3
1027.65137	197.2
1028.53882	406.8
1030.45313	152.4
1031.47070	244.7
1032.47095	292.6
1035.03992	71.3
1036.69141	99.0
1038.04138	173.6
1044.43701	88.2
1046.53528	99.9
1048.13672	125.2
1054.49817	360.3
1055.79456	163.8
1056.42004	237.9
1061.98425	161.0
1064.39050	64.4
1065.38745	196.8
1070.44214	328.9
1071.50623	352.5
1072.37732	166.6
1073.89941	81.0
1077.48669	177.2
1080.13843	103.7
1081.39783	137.9
1082.34644	267.2
1083.69299	1078.7
1086.05359	71.4
1086.73730	79.6
1087.62231	316.7
1092.60437	138.9
1097.08105	117.5
1097.73291	151.0
1098.77405	847.5
1099.47314	732.6
1100.43250	984.3
1101.37085	388.5
1104.24402	57.1
1113.04016	170.2
1119.30762	50.0
1122.19739	71.5
1122.92859	106.0
1134.40649	184.2
1136.49316	78.2
1137.52930	102.5
1138.40088	221.7
1139.05969	35.6
1145.26978	66.7
1147.56750	60.5
1150.02295	145.3
1151.34106	89.2
1169.41797	219.4
1173.59473	395.7
1175.69812	160.3
1176.64502	72.1
1188.68445	106.1
1202.33801	139.1
1215.70032	162.8
1221.53796	42.8
1240.55786	103.1
1258.52869	77.6
1282.11047	181.4
1285.45410	153.3
1299.44153	167.0
1315.21497	141.2
1318.37146	127.5
1323.48010	252.5
1350.65698	107.9
1370.79492	25.0
1371.41125	260.3
1383.55151	343.3
1386.35962	160.0
1404.00659	434.7
1410.82092	75.1
1417.36804	145.3
1433.16333	171.2
1463.43140	74.1
1515.50793	242.0
1560.28345	109.7
