# Supplementary material for: Phosphoproteomic Analysis of Platelets Activated by Pro-Thrombotic Oxidized Phospholipids and Thrombin
Source: PLoS One. 2014 Jan 6;9(1):e84488. doi: 10.1371/journal.pone.0084488 (PMC3882224; doi:10.1371/journal.pone.0084488)
Supplement: Annotated Spectra S5 — (ZIP) [file pone.0084488.s008.zip › TISAQDTLAYATALLNEK_-8_2_130024.txt]

m/z	i	matches
283.73495	11.9
290.51044	5.8
293.47729	9.1
295.23639	14.0
297.15918	4.6
301.30997	5.4
304.35645	22.6
319.32837	31.5
319.93671	44.5
320.92105	9.8
327.03650	3.7
335.99725	17.0
340.10608	3.9
342.19757	20.4
346.14282	5.0
347.29663	13.0
348.22522	34.7
350.27811	9.3
354.23663	5.7
355.05151	141.8
356.22870	5.4
357.50879	7.6
361.33838	8.7
362.29358	7.6
367.40973	30.8
371.16205	4.3
372.44284	38.4
373.20087	69.9
380.09375	27.4
382.40607	28.2
384.18668	84.6
386.86252	8.6
390.14624	621.2	b (7) (2+)-NH3, y (3) (1+), b (7) (2+)-H2O
391.31799	134.8
392.47400	28.0
395.38312	18.9
402.28818	28.2
404.33823	7.6
405.59366	8.4
407.34930	10.4
412.86890	4.5
416.56985	17.6
421.87994	27.4
422.98425	27.8
427.16287	14.7
433.46484	5.0
439.61310	12.8
440.49496	14.7
441.28296	6.3
446.35327	15.6
447.48062	52.8
449.42865	11.3
450.03369	12.3
451.29034	11.5
455.23032	9.4
463.45593	3.5
465.39880	67.8
467.33981	63.9
468.48334	43.6
470.20862	30.6
471.23694	26.0
471.97769	9.5
473.32135	25.0
475.48325	21.8
476.51050	9.8
478.89984	3.5
479.94556	5.9
482.14679	34.9
483.22687	116.0
484.46082	9.4
485.28778	30.8
486.41455	28.9
487.64133	23.5
493.12711	39.2
494.34003	13.2
495.92407	19.5
498.27017	12.6
499.89792	11.6
503.30096	627.5	y (9) (2+)-H2O, y (9) (2+)-NH3, y (4) (1+)
504.30139	191.2
505.38428	10.7
507.30634	12.6
508.43579	4.6
510.03458	26.0
511.20383	28.8
513.54211	10.7
516.20471	7.8
518.16724	17.3
519.74988	21.1
521.54907	13.5
522.41882	11.0
525.23682	9.4
529.41357	18.2
531.87909	30.0
539.41895	32.0
541.38177	28.9
542.25000	3.9
543.47266	9.9
545.22681	68.9
546.22986	37.3
548.07983	9.3
549.23694	23.5
551.56616	15.0
552.57465	45.1
555.00897	24.1
556.14374	18.9
558.62183	24.1
561.63025	30.6
562.49792	24.8
564.94946	4.5
568.08105	18.8
569.22791	21.7
571.62964	44.1
573.88989	46.2
575.47937	115.0
576.27856	13.8
577.89697	37.9
579.24866	13.8
580.30865	91.8
581.25964	211.7
582.30420	35.7
583.33240	59.3
584.14136	16.4
586.91095	29.6
588.21509	20.4
591.39978	36.8
594.41125	7.6
596.32086	4.5
598.27637	197.7
599.32324	52.1
599.99182	12.0
603.19684	13.7
604.22571	9.5
606.35803	7.1
607.08856	25.9
612.03949	10.8
615.58588	96.1
616.44836	702.1	y (5) (1+)
617.55383	378.5
618.56177	13.7
620.08289	6.9
624.64368	13.3
627.46472	14.8
628.47546	14.8
634.46710	21.1
636.52698	13.4
639.42456	29.7
641.46191	5.0
642.90186	64.2
644.46387	10.2
646.31885	22.0
651.21826	29.4
651.86072	22.3
652.52454	27.6
654.91919	13.6
656.24615	75.0
660.23828	28.0
663.27039	9.3
664.31335	36.0
665.12024	9.6
665.83801	46.7
669.33997	266.6	y (6) (1+)-H2O
670.24365	73.1
670.90961	5.6
672.29041	2.8
675.00818	26.3
675.65607	19.6
678.29669	33.6
679.13031	15.6
681.23059	94.7
682.24707	91.6
683.17688	18.9
684.84320	20.5
685.77136	8.2
687.44531	738.7	y (6) (1+)
688.33850	151.8
691.35425	23.1
692.37134	3.5
696.13611	191.7
696.94305	109.5
697.70667	8.1
699.21997	235.1	b (7) (1+)-P
700.04865	107.6
701.48938	19.8
703.17407	61.4
705.13074	28.1
706.56287	35.1
709.33667	5.0
710.73700	9.9
711.70715	40.5
713.54150	5.0
714.21039	6.7
715.44867	29.6
718.06970	49.1
719.04211	9.3
719.86682	23.0
721.57355	4.6
722.37360	42.8
723.24670	8.6
726.28088	58.6
727.35864	56.4
729.03729	13.8
733.34241	15.0
734.44775	6.3
736.16284	29.0
738.63873	19.7
740.17725	22.8
741.40454	14.6
742.81421	42.3
743.75800	12.6
746.29236	30.8
747.28937	17.7
747.97229	5.7
749.11621	47.2
750.26007	12.4
752.39941	51.3
754.22968	38.1
755.33142	10.1
756.06427	6.3
757.40491	46.8
758.58557	23.0
760.25562	11.7
761.40234	50.2
762.52075	124.8
764.42419	27.5
765.32367	21.2
766.77332	20.4
768.16577	123.5
770.05969	57.6
771.13953	53.9
772.04535	2.4
773.46118	11.0
776.24426	147.1
777.49536	42.2
778.33911	20.5
778.97485	70.8
780.36462	41.2
781.20142	71.6
782.12073	33.0
783.48926	25.5
784.18262	20.0
785.61450	37.5
786.70605	7.4
788.34753	1195.7	y (7) (1+)
789.36682	359.5
790.15601	28.4
790.96375	27.4
792.51416	20.2
794.22083	393.4	b (8) (1+)-H2O-P
795.21887	206.2
796.32959	59.3
797.19446	107.0
798.40430	126.5
799.81067	28.3
802.43457	32.3
803.58533	14.6
806.91064	32.1
807.60864	15.1
808.69299	95.5
809.57458	8.6
811.74829	177.0
812.43848	808.9	b (8) (1+)-P
813.45911	325.5
814.56238	62.9
815.21338	10.5
816.48328	16.7
817.50659	9.4
818.21436	18.6
819.90076	42.7
821.10742	37.5
822.08545	53.2
823.09399	35.7
824.08203	16.5
826.44556	4.5
827.47205	63.9
829.24341	76.2
830.26697	69.7
831.39368	15.4
832.67664	271.0
833.51990	13.7
834.22888	15.4
834.98047	5.5
836.75305	101.6
837.48853	118.8
838.93005	14.5
839.79907	50.6
841.33960	95.3
842.33081	121.3
843.56995	59.6
844.51953	94.8
845.91321	335.6	y (16) (2+)-NH3, y (16) (2+)-H2O
846.67102	227.3
847.52515	45.8
848.46277	18.3
850.25635	125.9
851.57556	9.3
852.43115	28.3
853.33960	38.1
854.14661	5.4
855.17871	18.9
856.30676	31.8
857.20923	7.5
858.82446	97.8
859.46350	1491.7	y (8) (1+)
860.52002	713.3
861.28564	79.2
862.46228	12.0
865.18445	392.3	b (9) (1+)-H2O-P, b (16) (2+)
866.34094	295.5	b (9) (1+)-NH3-P
867.48364	39.9
868.34253	68.6
869.58789	14.6
870.70496	154.5
871.55847	31.3
872.54138	46.5
873.50952	121.7
874.45203	100.1
875.44360	28.7
876.31775	27.2
877.30408	13.8
877.95361	19.7
878.60327	7.4
879.29272	13.5
880.12061	53.1
881.78125	61.2
883.37244	660.9	b (9) (1+)-P
884.32568	318.1
885.60022	365.0
886.38318	225.8
888.39282	151.4
889.01147	4.3
890.25085	22.0
891.21252	14.2
892.16577	301.9	b (8) (1+)-H2O
893.20569	61.5
894.09204	97.9
895.10742	412.8
896.18945	135.3
897.51917	39.3
898.48352	52.7
899.67725	34.3
900.69531	58.7
901.29871	10.1
902.89661	112.7
903.64307	50.7
904.68860	83.9
905.47546	157.9
907.25867	168.1
908.17834	62.4
908.94006	14.6
910.21460	243.6	b (8) (1+)
910.94189	65.3
912.32581	155.8
913.57935	9.0
914.33240	10.6
915.40100	54.6
916.39246	15.9
917.49438	34.4
918.78625	59.7
919.48376	5.4
920.68127	114.5
922.42847	55.2
923.30310	210.0
924.02100	36.5
924.95203	68.3
925.71204	59.3
926.49170	35.6
927.40540	83.0
928.28064	11.8
929.20764	61.2
930.22327	119.1
931.42188	97.0
932.36047	27.8
933.47705	18.8
934.80322	164.3
935.53979	72.9
936.41113	118.8
937.62463	56.3
938.81921	23.8
939.66394	78.9
941.01868	98.9
941.68945	20.1
942.55103	127.1
943.46484	367.6
944.55066	1961.1	[M+2H] (2+)-H2O-P, [M+2H] (2+)-NH3-P
946.10437	114.3
946.91565	165.4
947.58557	59.8
948.60876	46.7
949.29614	92.2
950.42578	27.7
951.68018	189.4
952.91418	3780.5
953.78149	4249.2	[M+2H] (2+)-P
955.19409	165.3
956.19458	199.0
957.25415	170.8
958.24695	133.8
959.47986	103.6
960.67371	37.2
961.48608	52.5
963.16821	614.0	b (9) (1+)-H2O
964.19312	200.1
964.98950	59.2
966.38086	147.8
967.51343	59.5
968.47046	233.7
969.32910	297.8
970.08252	276.6
970.82019	96.4
972.01172	125.9
973.03247	162.4
974.82104	144.3
975.55957	62.2
976.67822	159.9
977.38867	42.5
978.61426	315.8
979.35132	96.2
980.13525	192.5
981.32349	363.6	b (9) (1+)
982.37756	194.8
983.61597	462.1
984.57556	980.9	[M+2H] (2+)-NH3-H2O
985.58179	235.9
986.38367	79.8
987.71521	45.8
988.58716	78.1
989.58862	4.6
990.25366	95.6
991.45435	83.0
992.58862	143.5
993.49927	18.9
1009.98926	20.5
1011.21191	30.7
1017.51050	13.9
1020.22876	36.7
1022.34253	1423.6	y (9) (1+)
1023.38208	691.1
1024.51392	319.8
1026.29785	17.4
1028.23865	342.1	b (10) (1+)-H2O-P
1029.29736	122.1
1030.38953	107.7
1031.55884	6.2
1032.56714	109.7
1035.40601	30.2
1036.86548	24.9
1037.65759	185.1
1038.26099	9.6
1039.84448	17.1
1040.94800	9.3
1041.74500	49.2
1043.24744	24.1
1046.22705	737.3	b (10) (1+)-P
1047.41687	504.4
1048.17261	15.9
1048.84192	7.6
1049.61157	16.6
1050.52087	23.1
1051.48059	47.8
1052.48694	38.4
1056.41162	65.3
1057.16187	24.8
1058.51721	60.7
1059.42212	13.2
1061.38538	23.8
1062.23083	10.0
1063.42432	13.6
1064.32336	18.7
1065.06165	60.7
1067.58862	13.6
1068.25439	18.8
1070.07886	15.5
1072.18042	8.0
1073.81421	66.5
1074.45276	41.7
1075.36621	65.0
1076.46558	137.7
1077.55835	47.4
1078.62439	10.4
1079.35449	16.3
1080.72546	38.1
1081.96375	109.5
1082.70996	11.9
1083.49438	37.7
1084.41235	65.7
1085.88013	24.4
1086.69849	41.4
1088.85742	17.8
1090.94873	6.9
1091.73254	49.5
1092.35999	35.7
1093.47705	1675.5	y (10) (1+)
1094.53589	664.5
1095.45410	159.0
1096.40918	14.2
1097.14209	118.2
1098.03845	92.2
1099.27051	332.3	b (11) (1+)-H2O-P
1100.19043	115.4
1101.61548	91.9
1102.89038	16.7
1104.49512	31.8
1105.20947	20.8
1108.06714	36.9
1109.05261	109.1
1110.38367	27.0
1112.22168	21.8
1115.62366	49.7
1116.69495	71.4
1117.39685	376.3	b (11) (1+)-P
1118.42651	188.0
1119.50073	107.7
1121.10193	117.5
1126.30249	252.9	b (10) (1+)-H2O
1127.34106	157.3
1128.53735	91.6
1130.30188	22.4
1131.47510	47.2
1133.01013	18.6
1134.62366	45.2
1135.91187	15.1
1136.61877	11.5
1137.86279	117.5
1138.51331	10.1
1142.60754	14.9
1143.51294	109.1
1144.18494	288.4	b (10) (1+)
1145.05518	135.1
1145.68262	5.4
1146.76855	39.0
1147.65906	7.2
1148.77087	26.0
1149.66956	132.3
1150.45459	80.4
1151.27600	24.9
1154.24731	43.8
1154.86377	56.6
1156.37585	137.6
1157.31213	37.5
1158.41077	31.5
1159.67407	16.7
1161.34033	18.2
1163.41321	53.6
1165.27661	24.3
1166.04736	33.2
1167.60693	17.1
1170.14575	13.4
1172.00281	50.9
1173.35681	30.8
1174.21924	28.1
1175.78992	71.1
1178.61377	62.3
1179.37354	11.9
1180.20435	72.1
1181.11963	15.3
1182.17896	83.5
1183.38892	62.8
1184.08044	29.0
1185.39893	24.8
1188.27368	114.7
1189.30542	84.1
1190.53967	96.3
1192.02222	7.1
1194.08179	43.3
1197.06885	167.4
1198.00439	150.2
1199.26538	97.5
1200.31665	42.7
1201.53076	66.4
1202.47314	29.9
1204.01123	38.0
1206.43774	420.9	y (11) (1+)
1207.52075	278.6
1208.51062	96.2
1209.15161	38.9
1210.44812	31.9
1211.05615	5.8
1212.33325	14.6
1213.65112	21.2
1215.30420	226.7	b (11) (1+)
1216.25830	190.5
1218.30762	168.5
1219.45544	76.3
1220.54053	80.9
1224.46533	13.1
1226.97119	32.3
1228.34912	19.2
1229.47693	64.5
1230.35071	46.7
1231.57227	27.3
1233.28296	26.5
1235.58984	31.9
1236.44165	52.2
1237.42712	21.2
1239.47314	33.0
1241.65381	24.5
1244.62476	31.5
1246.54956	22.0
1247.80859	40.5
1249.31616	13.5
1250.40759	69.8
1252.05615	9.1
1253.24683	84.2
1254.14490	23.9
1254.86792	11.2
1256.32788	57.9
1258.14380	43.9
1259.77271	65.5
1260.43103	9.8
1263.40247	7.7
1264.65210	8.7
1265.41992	7.6
1267.22461	43.4
1268.98926	31.7
1270.05310	31.2
1271.33838	287.0	b (13) (1+)-H2O-P
1272.39209	175.8
1273.40723	95.1
1276.17603	37.1
1279.94946	62.4
1281.16675	75.7
1283.46399	30.0
1285.46692	14.2
1286.12805	32.2
1287.00122	18.1
1288.08704	70.4
1289.34143	223.0	b (13) (1+)-P, y (12) (1+)-H2O
1290.39709	129.9
1291.29932	37.1
1292.31702	10.0
1294.50793	21.9
1295.82190	5.0
1297.62378	78.0
1298.36389	250.9	b (12) (1+)-H2O
1299.28857	183.1
1300.07202	68.2
1301.59290	45.9
1302.43762	68.2
1305.17126	41.2
1307.55835	330.4
1308.49524	432.4	y (12) (1+)
1309.68372	146.7
1311.76697	22.7
1315.59412	144.8
1316.48267	150.6
1317.54749	26.6
1320.71863	49.9
1323.77258	35.0
1325.27588	9.7
1329.21289	12.4
1331.59631	19.3
1332.46497	11.6
1333.56360	3.9
1334.52490	24.9
1339.96936	27.4
1342.55518	6.2
1344.13403	18.4
1347.30774	28.3
1348.04883	48.7
1351.22485	173.2
1352.24304	84.8
1353.34082	18.2
1354.21204	28.0
1354.92847	30.8
1358.02917	44.6
1358.79529	31.6
1360.47803	27.7
1361.45337	35.3
1362.79675	29.6
1364.66394	20.8
1365.93469	15.3
1366.79675	59.3
1369.25476	339.1	b (13) (1+)-H2O
1370.39587	175.4
1371.42493	31.3
1372.27063	27.8
1374.22473	17.6
1376.52881	21.6
1380.35120	6.7
1381.35632	29.4
1382.49915	25.5
1384.48511	154.6
1385.35022	194.3
1386.33948	68.4
1387.26489	48.9
1388.25378	80.2
1389.18213	34.8
1392.52271	54.8
1393.65613	3.4
1395.71936	10.6
1397.51306	30.2
1399.38269	82.8
1400.19812	42.0
1401.30176	11.9
1402.62122	155.1
1403.67358	130.0
1404.58618	93.4
1405.20337	12.6
1406.36194	179.9
1408.29663	9.1
1411.36230	62.1
1413.18750	3.9
1417.47107	51.4
1421.10547	29.1
1422.56506	505.8	y (13) (1+)
1423.56104	233.2
1424.41333	266.1
1427.10327	15.3
1429.55737	32.0
1430.31262	56.5
1431.01160	25.0
1437.22815	93.0
1438.97119	23.2
1444.03479	76.0
1444.63562	15.0
1446.82654	10.2
1448.33826	50.1
1454.59119	9.3
1456.20996	51.0
1463.18762	13.4
1464.66077	23.7
1465.31409	38.1
1466.22620	3.2
1467.81165	28.6
1469.47839	10.9
1472.45764	16.9
1473.98108	53.1
1479.52454	6.3
1480.48572	11.7
1482.23645	163.5
1483.25818	174.4
1484.16052	92.2
1485.63440	67.9
1491.88831	13.6
1497.37561	92.0
1498.56262	62.3
1499.98523	208.9
1500.84412	1.7
1502.73010	91.0
1503.71960	17.8
1507.10120	10.5
1508.59033	9.7
1514.64355	4.0
1515.25696	189.4
1516.19202	207.6
1517.12463	41.0
1517.76233	30.0
1519.19324	42.7
1520.30847	14.8
1523.84460	16.4
1526.58459	16.0
1529.98218	8.7
1532.11060	21.8
1532.73572	36.6
1533.46912	65.6
1538.36206	14.9
1542.52771	4.3
1544.07227	9.8
1544.93835	17.9
1549.70044	70.3
1550.53259	319.8	y (14) (1+)
1551.38977	141.0
1552.14734	152.5
1555.14832	7.5
1562.29297	23.3
1566.45715	31.5
1568.85364	26.3
1570.01685	19.4
1576.84521	23.5
1577.83313	25.0
1578.48315	35.4
1581.54919	49.4
1583.92590	38.7
1586.75085	10.2
1588.77808	5.3
1589.46545	10.7
1590.82996	4.6
1593.96423	9.3
1595.30408	412.4	b (15) (1+)-H2O
1596.27161	120.0
1597.60352	125.3
1599.48523	5.8
1604.10046	20.1
1605.12988	43.2
1608.56409	14.7
1611.54163	10.2
1612.25439	10.8
1613.38196	133.6
1614.40320	228.8	b (15) (1+)
1615.61096	11.6
1618.61328	28.8
1619.96863	9.3
1621.50769	34.1
1622.62170	112.7
1623.46887	17.8
1626.53418	40.3
1629.61182	27.3
1634.36731	10.2
1643.51282	19.4
1644.53113	16.8
1652.37964	9.4
1654.13257	11.5
1656.39465	16.3
1669.64563	14.5
1670.67603	21.2
1690.65015	37.8
1691.36194	5.4
1692.30042	36.9
1699.45935	34.4
1702.30920	9.1
1709.64380	12.5
1711.62817	11.9
1716.72827	6.8
1727.53528	56.7
1728.89807	20.6
1729.76978	15.7
1732.39185	11.0
1746.65173	7.7
1748.50647	15.6
1754.63049	25.2
1759.85046	16.0
1770.46252	23.5
1771.55969	40.1
1773.62122	17.6
1779.45911	7.6
1780.85168	5.3
1788.87036	39.8
1789.66052	39.1
1790.52893	57.0
1797.50623	62.6
1798.81860	32.7
1799.85474	14.6
1801.24634	16.1
1821.47729	34.2
1838.25610	3.9
1839.28394	43.2
1841.28394	5.0
1849.32068	19.2
1850.63318	62.8
1851.48169	6.4
1852.13293	35.5
1855.16187	37.1
1856.05579	33.2
1858.11121	68.3
1858.86877	28.8
1859.67310	30.0
1864.80896	13.7
1874.05200	44.5
1906.84497	5.6
1913.19885	14.2
1918.15295	22.7
1926.51099	17.8
1943.76343	13.0
1944.40503	38.3
1951.67114	5.0
1997.74475	29.8
