# Supplementary material for: Phosphoproteomic Analysis of Platelets Activated by Pro-Thrombotic Oxidized Phospholipids and Thrombin
Source: PLoS One. 2014 Jan 6;9(1):e84488. doi: 10.1371/journal.pone.0084488 (PMC3882224; doi:10.1371/journal.pone.0084488)
Supplement: Annotated Spectra S5 — (ZIP) [file pone.0084488.s008.zip › TISAQDTLAYATALLNEK_-12_2_125545.txt]

m/z	i	matches
284.03217	33.5
284.66919	8.3
287.15121	25.8
291.46371	23.7
292.51303	38.5
294.28998	13.4
300.55804	15.1
308.06934	33.8
310.09927	49.2
312.16321	15.6
318.09232	9.9
320.10248	50.2
321.78647	21.2
323.07169	9.9
327.48724	33.8
336.33362	8.4
337.31372	59.7
339.38318	27.0
341.13138	16.6
349.65778	4.8
353.29883	9.2
355.19293	299.2
356.25458	19.5
364.24854	38.1
367.17502	119.0
370.63220	11.2
372.47272	59.1
373.34518	210.0
382.15622	115.0
384.32745	60.9
390.23157	782.7	b (7) (2+)-H2O, y (3) (1+), b (7) (2+)-NH3
391.23169	242.2
392.34946	65.2
395.24359	27.7
400.97720	7.2
404.42841	20.3
405.37396	9.5
406.32684	25.8
410.06104	26.5
411.18848	15.1
413.30383	43.1
419.67773	37.8
421.62921	37.4
424.23883	18.2
425.14948	82.5
429.24576	30.7
430.85333	12.5
433.23376	52.2
435.99872	34.1
437.28937	57.2
441.32224	7.6
445.32504	8.9
446.17188	17.6
447.97180	13.7
450.30219	66.6
451.28763	45.3
452.23849	55.2
453.77744	25.0
457.25113	17.6
458.45294	30.3
465.12180	55.4
466.42865	94.3
467.35950	89.5
468.01196	20.7
469.50668	18.1
470.54086	12.2
471.30878	18.3
480.04327	29.6
482.03271	27.0
483.26520	278.0
484.21313	64.7
485.40973	82.5
486.40787	20.1
487.38177	13.3
488.14203	27.9
492.73395	28.5
497.36105	66.6
498.51370	58.9
501.18042	41.8
503.28009	883.5	y (9) (2+)-H2O, y (9) (2+)-NH3, y (4) (1+)
504.42819	96.8
506.19623	38.1
513.34827	44.3
518.37012	7.9
520.05518	50.9
523.57007	50.4
525.19836	31.6
526.21405	15.3
529.24744	27.6
533.19910	6.6
534.01660	40.7
534.81824	23.9
537.88525	23.8
539.24060	42.0
540.92505	25.1
548.41260	39.5
549.51318	19.0
551.34137	38.0
557.26154	25.3
562.72961	98.7
563.34180	102.2
564.34113	61.3
565.05225	30.2
568.11279	29.7
570.50049	44.7
578.44714	10.8
580.17273	250.1
581.09229	363.1
582.27600	16.4
583.15820	65.4
586.11157	14.7
587.43225	12.5
594.88538	57.3
598.13623	632.6	y (5) (1+)-H2O, b (6) (1+)-P
599.21497	270.8
601.67102	40.8
612.38129	48.3
615.26068	120.8
616.34839	1541.1	y (5) (1+)
617.31311	447.4
618.86749	59.4
623.02563	15.4
624.27582	49.8
625.19861	29.7
628.42822	29.8
631.29590	23.1
632.93665	62.9
633.92993	35.2
635.03748	21.2
636.44006	69.4
637.20996	8.5
642.21332	28.3
643.39465	18.3
644.08380	95.4
646.04309	35.4
649.37067	7.3
651.54858	104.1
652.99841	21.5
654.86969	24.5
657.49280	23.8
659.32996	19.7
663.43555	61.0
664.38202	27.0
666.42291	26.1
669.11548	301.9
669.79883	62.2
671.18542	62.8
676.39282	94.5
678.11035	141.8
679.22797	77.0
681.09430	220.0
682.09290	147.4
683.23474	44.0
684.41602	21.0
685.27563	9.2
686.14380	32.4
687.32660	1078.9	y (6) (1+)
688.06506	101.3
688.66583	263.5
689.42688	55.3
693.44873	22.5
696.17432	464.3
697.13037	100.2
699.40790	288.1
700.42316	164.6
701.43268	11.8
704.40125	49.4
705.92480	31.4
706.64478	15.4
709.79749	21.2
711.23956	47.6
713.40479	118.3
714.41968	11.0
716.30768	30.7
718.49847	33.5
723.60754	32.2
726.46399	25.9
731.02759	28.4
732.36694	16.0
733.44110	7.3
734.37091	94.7
735.64172	58.0
738.16205	24.1
743.75879	36.5
748.24548	43.5
749.50720	13.8
751.67224	105.6
752.28918	45.0
753.37354	25.7
757.29492	129.1
760.69202	70.6
762.20264	69.5
763.36279	121.1
763.98981	16.6
764.96967	40.7
767.06750	112.1
768.60461	111.7
770.25623	77.7
771.41516	105.2
772.60516	24.7
773.45215	27.9
774.74231	38.7
776.13605	237.3
777.53564	111.4
778.19531	30.3
779.10791	116.8
780.22913	127.6
781.24597	94.6
782.41711	82.0
784.53723	63.8
785.42871	55.5
786.07825	21.2
787.79944	132.2
788.51489	1824.9	y (7) (1+)
789.59607	826.1
790.43933	181.3
794.29199	807.0	b (8) (1+)-H2O-P
795.54480	354.2
796.53540	42.9
797.32153	356.2
798.27539	28.1
799.22583	32.7
800.15039	35.4
801.11499	69.3
805.19934	57.7
806.36609	25.1
808.38892	26.7
810.12512	15.3
812.28430	759.5	b (8) (1+)-P
813.36609	327.9
814.41846	192.5
815.06360	59.6
817.32678	7.3
818.54163	58.3
821.27051	58.3
824.49670	40.9
827.75708	11.2
828.83228	63.1
829.61401	73.2
832.08936	117.5
833.61816	104.2
836.35876	34.9
837.46497	282.2
838.26086	143.5
839.11475	40.9
841.20361	86.7
842.42432	151.5
843.79822	16.8
844.46765	90.6
845.69019	286.8
846.48877	466.2
847.22778	154.9
848.14282	83.8
849.05945	78.5
849.75623	15.1
850.97473	15.1
852.50085	12.2
854.14673	21.2
855.28137	37.4
856.61743	61.5
858.08789	11.8
859.42212	2344.9	y (8) (1+)
860.34900	1218.1
861.50317	272.1
862.45337	20.4
865.26660	707.9	b (9) (1+)-H2O-P
866.31860	275.3
867.48657	87.9
869.39478	55.2
870.41626	16.3
871.19446	47.9
872.22681	65.5
873.42224	26.1
874.30884	77.4
875.36853	41.8
876.42542	83.4
877.12622	11.1
878.50549	81.4
879.83606	153.2
880.90308	28.7
881.82678	21.5
883.32837	1472.8	b (9) (1+)-P
884.42175	480.3
885.86426	793.1	y (16) (2+)-NH3, y (16) (2+)-H2O
886.56384	288.1
887.50037	144.4
889.65295	13.6
890.71899	34.5
892.17041	556.5
893.02026	58.1
893.77881	187.6
894.77502	312.2
895.37817	502.0
896.01074	10.3
897.28418	70.3
897.88867	31.7
898.57703	38.9
900.82642	124.3
902.12878	38.4
903.27563	223.3
904.47803	159.8
905.50256	13.1
909.74475	149.2
910.45959	289.5
911.59094	109.6
912.43750	45.0
913.22742	44.4
914.44495	19.9
915.40503	45.3
916.41907	51.9
918.00012	84.4
918.89404	96.2
919.68921	47.7
920.44751	44.2
921.48682	112.0
922.84998	145.7
923.48706	137.3
925.28516	7.9
926.50903	68.7
927.33826	49.6
929.38403	183.0
930.46582	212.6
931.31519	27.0
932.03113	68.0
933.50281	29.4
934.75793	169.6
935.61877	288.0
936.44312	242.1
938.00781	177.5
939.29919	94.9
940.40930	13.0
941.24854	56.9
942.26672	50.1
943.94604	1433.2
944.72693	2107.6	[M+2H] (2+)-NH3-P, [M+2H] (2+)-H2O-P
945.40063	541.2
946.16589	110.5
947.34192	78.3
948.16626	29.5
949.73218	83.2
951.84106	253.9
953.21716	11624.2	[M+2H] (2+)-P
954.02417	2304.2
954.71655	456.8
956.06299	96.3
957.57593	136.1
958.40942	171.1
959.38867	79.8
960.19116	208.2
961.94275	19.9
963.20056	1202.1	b (9) (1+)-H2O
964.25085	445.4
965.38184	170.7
966.24988	79.8
966.99182	22.3
968.15454	100.9
969.22253	220.8
969.83984	391.1
970.77429	298.4
972.34033	238.3
973.52515	29.6
974.49048	122.1
975.55908	134.6
976.18665	98.2
977.38428	75.9
978.55103	112.0
979.53906	142.4
980.49353	169.6
981.22729	1011.9	b (9) (1+)
982.29797	266.3
983.44263	516.7
984.20691	665.5	[M+2H] (2+)-NH3-H2O
984.88879	307.3
985.58545	307.9
986.80066	161.8
987.82727	39.0
988.45801	59.0
992.60059	10.5
1005.46851	31.3
1006.67859	81.7
1007.53149	20.5
1009.15613	42.2
1010.70874	6.6
1011.62842	5.3
1012.94507	15.3
1015.11157	45.3
1016.08691	14.4
1018.56738	10.8
1019.92700	22.2
1022.34338	2580.2	y (9) (1+)
1023.32300	1430.2
1024.40259	422.0
1025.09485	3.5
1028.32983	636.3	b (10) (1+)-H2O-P
1029.46118	256.4
1030.34998	42.6
1032.36755	34.2
1034.39087	156.6
1035.00610	61.3
1037.66309	64.6
1038.59888	15.7
1040.38855	31.7
1041.63086	45.6
1044.29077	64.9
1046.31177	1379.7	b (10) (1+)-P
1047.26001	357.5
1048.39526	167.3
1049.57031	33.7
1050.48438	26.3
1051.32568	27.6
1056.21387	28.4
1057.87598	119.0
1059.33447	11.2
1060.28870	88.4
1062.53247	133.4
1066.22974	83.7
1067.86890	103.3
1069.59351	125.2
1071.31970	40.9
1075.18701	152.0
1076.44214	125.4
1077.55444	22.2
1081.03564	36.2
1082.22021	34.8
1083.15247	111.4
1084.32166	69.3
1086.18176	67.4
1091.42456	14.4
1093.39844	2676.2	y (10) (1+)
1094.42944	1262.2
1095.48303	450.8
1096.39966	124.8
1099.31396	466.4
1100.32361	305.4
1101.48914	60.8
1102.35669	40.1
1103.40356	10.3
1105.56116	10.6
1106.53003	24.5
1107.49451	80.6
1109.09460	185.7
1113.04480	70.8
1113.85938	13.7
1116.03162	57.2
1117.39331	957.3	b (11) (1+)-P
1118.47961	495.3
1119.41614	212.9
1121.47607	103.2
1124.66040	11.8
1126.25562	911.9	b (10) (1+)-H2O
1127.37000	204.6
1128.30542	149.1
1129.46252	15.8
1130.39771	9.9
1135.15247	29.9
1136.45337	57.0
1141.55066	12.4
1144.26221	570.4
1145.10571	265.4
1146.23718	128.8
1147.25781	32.1
1149.73938	56.1
1153.07788	27.7
1154.45313	17.3
1155.42725	7.3
1156.35535	49.8
1159.56909	41.7
1162.35828	60.3
1165.27454	19.9
1166.97363	54.2
1168.14941	7.9
1170.44238	40.1
1171.25574	25.2
1173.10254	97.0
1174.70752	21.2
1178.31689	13.7
1179.32849	72.6
1180.20996	127.5
1181.66406	77.9
1182.97583	149.6
1184.65308	13.0
1185.31567	68.1
1187.65710	103.1
1188.43774	109.8
1190.17468	31.6
1192.93652	114.6
1195.19739	54.4
1197.03687	359.6
1197.71167	87.5
1198.35083	258.4
1199.32324	79.9
1200.16638	128.9
1201.07593	30.1
1201.88416	17.6
1206.47705	741.2	y (11) (1+)
1207.40259	595.3
1208.52661	141.2
1211.56287	42.4
1212.31445	32.8
1215.20679	327.2
1216.17041	111.0
1218.22717	351.8
1219.19189	148.4
1220.46912	123.6
1226.45496	14.0
1228.00110	162.8
1229.54041	18.6
1230.52344	119.8
1234.75757	32.0
1236.18188	16.6
1237.57678	6.6
1238.75427	38.0
1239.38342	51.9
1240.25354	29.4
1241.23132	12.2
1242.14209	75.9
1245.14099	39.3
1250.40649	24.3
1251.25061	89.3
1253.41748	127.3
1254.36230	86.8
1255.12988	13.7
1256.31055	20.4
1259.62964	5.9
1263.21301	63.2
1264.57764	29.5
1266.16431	132.1
1269.82959	86.8
1271.37036	225.2
1272.18091	133.9
1280.31860	43.1
1281.44922	97.7
1282.30359	103.4
1284.49658	52.0
1285.96729	67.9
1287.28052	53.7
1288.90845	239.1
1289.59875	308.9
1290.54163	99.9
1291.44202	146.6
1292.42200	31.9
1293.26477	67.1
1298.24060	212.0
1299.03918	101.8
1300.29102	195.2
1301.28101	63.1
1302.97961	110.1
1303.59729	9.0
1304.70605	23.9
1307.39490	778.3	y (12) (1+)
1308.51379	401.6
1309.47400	161.2
1316.35144	155.8
1317.35242	69.6
1318.32410	74.1
1324.50366	29.8
1325.34045	20.9
1326.71875	58.8
1333.22107	8.5
1334.60632	42.8
1335.59607	19.3
1340.41809	19.0
1342.52307	23.2
1344.63953	41.1
1348.43896	57.8
1349.49084	34.3
1350.63062	176.1
1351.40955	262.8
1352.24036	52.2
1353.26099	11.8
1358.59387	35.5
1359.47058	88.6
1361.14441	55.0
1368.09814	14.7
1369.26648	638.9	b (13) (1+)-H2O
1370.24475	343.3
1371.32288	421.3
1372.47180	26.6
1374.20691	16.4
1375.30444	38.4
1382.06287	95.4
1384.26746	154.0
1385.39893	319.5
1386.65784	204.3
1387.50623	165.8
1388.55627	75.1
1391.40283	16.9
1393.30371	20.7
1399.27185	30.7
1400.19263	75.9
1402.43420	380.0
1403.50049	209.4
1404.46021	291.3
1405.60120	253.3
1406.42004	7.9
1407.05103	15.7
1408.70776	17.4
1413.55347	19.5
1416.57263	61.6
1418.78186	72.1
1422.45801	1019.3	y (13) (1+)
1423.53748	632.3
1424.55139	132.1
1429.01892	21.8
1430.98572	18.6
1433.44348	6.0
1437.16992	66.2
1438.23425	27.0
1446.69531	30.3
1456.65930	24.1
1458.55273	10.8
1462.06653	9.9
1464.44348	53.3
1472.70349	11.8
1473.73425	32.3
1480.70007	17.3
1482.13098	173.4
1483.08191	419.4
1484.30188	147.7
1496.12646	90.2
1497.60852	142.7
1498.27271	152.4
1500.38733	238.2
1501.61780	158.6
1502.60229	46.9
1509.84534	31.6
1513.92041	70.8
1515.48926	344.5
1516.60950	770.9
1517.27795	52.3
1517.88220	34.8
1522.45605	15.7
1525.71497	37.6
1530.54260	14.4
1532.60266	83.6
1533.21191	85.6
1550.59253	420.3
1551.68689	512.7
1552.66248	158.4
1560.27087	44.7
1561.28674	19.0
1568.37122	29.7
1577.40247	353.4
1578.46399	52.7
1579.45935	51.3
1583.72009	52.2
1586.41589	21.6
1587.82178	31.5
1595.18628	317.5
1596.33264	515.5
1597.39722	253.6
1598.43787	33.1
1599.30554	26.7
1602.70801	16.8
1603.39087	46.1
1611.42310	59.3
1613.16760	188.5
1613.85632	64.8
1614.66345	238.8
1615.56018	58.0
1616.75391	42.0
1621.64319	352.7
1622.69336	135.3
1623.71265	85.5
1629.29248	50.6
1630.74573	102.9
1631.73511	35.1
1641.43823	32.9
1646.54089	20.2
1657.72717	13.6
1690.88171	37.0
1692.42029	34.2
1699.41003	53.0
1708.84399	42.1
1709.89185	60.6
1712.78918	24.5
1725.61255	17.3
1726.56189	19.1
1727.41223	144.6
1728.62537	210.3
1729.52234	39.5
1736.09558	38.1
1741.71692	58.2
1756.11987	22.5
1759.51746	57.5
1760.47058	32.0
1771.03870	10.5
1788.72083	33.0
1789.64624	57.8
1790.50818	49.8
1797.66321	17.0
1798.71448	23.8
1799.63489	63.2
1812.72046	8.5
1819.83020	30.1
1839.42493	46.7
1856.77075	65.2
1857.48755	94.6
1858.34338	181.5
1858.98499	40.6
1907.04016	28.3
1913.85864	16.7
1943.04895	6.6
