# Supplementary material for: Phosphoproteomic Analysis of Platelets Activated by Pro-Thrombotic Oxidized Phospholipids and Thrombin
Source: PLoS One. 2014 Jan 6;9(1):e84488. doi: 10.1371/journal.pone.0084488 (PMC3882224; doi:10.1371/journal.pone.0084488)
Supplement: Annotated Spectra S5 — (ZIP) [file pone.0084488.s008.zip › TISAQDTLAYATALLNEK_-13_2_129581.txt]

m/z	i	matches
284.18051	26.7
295.43500	11.3
307.22714	18.0
311.17697	29.2
319.16165	33.2
320.49426	17.6
323.23895	41.5
329.87695	10.1
331.32385	11.7
334.20428	24.1
335.25903	25.9
336.86572	39.0
337.48053	8.2
338.17844	16.0
339.34222	43.0
340.32233	26.7
342.15622	11.8
344.22333	14.9
345.53760	16.7
347.30533	7.7
348.27423	4.6
352.32565	62.5
353.95798	9.0
355.00162	199.2
355.73322	21.0
356.34940	18.6
357.19806	72.8
357.97571	26.2
361.47211	8.2
364.98474	14.5
367.06979	39.0
371.22601	16.5
372.16092	91.8
373.29697	197.6
374.45132	22.6
375.46783	22.6
380.11917	15.8
382.21594	122.8
383.26746	48.6
384.15045	148.6
385.31989	43.2
386.05170	10.6
390.24426	1217.0	y (3) (1+), b (7) (2+)-H2O, b (7) (2+)-NH3
391.35577	130.6
392.00586	23.7
395.02472	46.4
398.29535	16.3
400.26859	14.4
403.55212	41.3
407.28931	19.9
410.31168	13.4
411.98859	36.8
413.09290	69.8
421.24316	5.1
423.29333	25.1
426.33765	46.4
429.10724	47.6
429.90094	13.4
438.49857	28.6
439.34665	17.6
441.54233	10.1
444.52997	24.1
446.23865	8.7
449.78693	33.2
450.99341	140.5
451.63745	39.3
452.30505	47.0
453.24609	35.0
460.34537	9.3
464.22736	15.0
465.20639	94.5
466.74677	60.7
467.65213	19.7
468.31870	19.9
470.21481	70.5
470.97382	21.2
475.08224	31.8
479.57776	23.4
481.70636	53.5
482.33585	57.4
483.45630	233.9
484.19232	59.0
485.25711	11.2
486.26596	148.0
487.25031	36.8
491.28256	73.6
494.37372	14.2
496.35718	23.1
503.36246	1075.7	y (4) (1+), y (9) (2+)-H2O, y (9) (2+)-NH3
504.39059	155.8
505.39288	34.9
508.14185	26.9
512.38519	3.5
514.30896	33.4
517.31238	28.8
521.27216	29.3
524.16479	38.4
525.98303	10.3
532.22778	13.3
533.14282	15.6
536.26404	33.8
541.16626	31.5
545.17371	42.5
545.96875	92.0
547.32056	9.3
550.04578	21.1
551.47485	65.3
552.12146	7.3
553.23621	21.4
554.31458	30.2
561.14026	29.0
562.93115	44.3
567.30518	30.2
569.36609	60.6
570.42334	11.3
571.56372	40.5
577.01501	26.7
579.93005	128.7
581.13635	527.6
582.36047	89.3
583.28998	42.7
584.25073	12.9
586.40106	36.9
588.33826	19.7
592.30200	16.4
594.79175	187.6
598.29175	544.3
599.25281	131.7
600.27496	90.9
602.46582	6.1
610.10229	6.1
612.28467	22.5
613.42175	44.4
616.38635	1598.4	y (5) (1+)
617.45044	248.6
618.43958	85.1
619.13568	4.5
621.50836	45.8
625.12036	9.6
631.01001	14.9
632.00031	17.7
634.33630	13.4
635.10339	23.0
638.14313	41.7
640.55719	34.6
641.57141	43.1
643.16638	15.1
646.22083	17.6
648.25037	30.6
650.08191	36.6
651.63403	77.2
652.62622	17.9
653.64569	14.8
654.39844	39.2
655.30237	15.9
656.43567	15.5
657.34991	11.8
660.11755	11.7
661.41779	14.5
662.18439	23.1
663.23627	153.9
664.38177	162.7
665.12378	43.0
667.64508	47.0
669.38757	182.6
670.39465	114.0
671.40845	100.8
674.41663	42.3
675.19733	9.2
676.10516	15.8
677.08417	49.8
678.07074	48.5
679.23218	56.1
681.20471	339.8
682.33716	168.1
683.23199	60.6
684.09961	21.7
687.38342	1396.8	y (6) (1+)
688.42438	550.7
689.42566	19.7
690.31226	13.4
691.30414	36.6
694.37268	59.0
696.18011	514.3
697.30804	182.1
698.23859	45.8
699.38672	264.5
700.31110	89.8
701.43317	18.1
702.65167	19.1
704.32837	5.6
705.34473	57.4
705.95251	13.2
708.09631	60.4
710.05804	49.8
710.87695	11.3
713.45740	51.2
714.66559	7.2
717.88660	49.6
719.24701	7.7
722.09900	52.7
724.12830	8.7
725.11365	5.1
726.40222	21.3
728.27643	15.3
729.67407	17.0
730.54559	12.2
731.43738	16.9
734.78546	44.2
735.57416	7.3
736.23596	15.0
737.81848	26.5
739.71533	46.4
740.90948	27.3
742.13513	43.8
744.09534	31.8
745.38409	23.2
746.52148	21.5
747.66663	24.1
748.66956	53.1
750.38562	37.4
751.45966	8.6
752.28864	8.0
753.25690	35.5
754.33246	39.6
755.99408	5.6
758.36865	82.0
759.08618	79.1
760.34668	29.5
761.33130	114.9
762.28870	44.9
763.69019	76.4
764.44421	37.0
766.68689	65.4
767.46228	72.6
768.28394	23.5
769.42767	46.7
770.87354	147.3
771.69293	121.5
772.62378	42.3
773.37067	13.7
774.25464	11.8
776.06146	261.4
777.09021	147.3
777.88538	98.2
779.29529	200.2
780.20825	14.7
780.89465	68.3
781.61438	7.5
783.29529	42.9
785.30505	103.6
788.32324	2361.2	y (7) (1+)
789.43665	759.6
790.44958	132.5
791.60596	38.6
794.29907	1098.2	b (8) (1+)-H2O-P
795.36438	307.1
796.46509	351.1
797.36340	259.1
798.39978	60.2
799.21021	96.1
801.08093	53.4
802.39941	63.2
806.33923	14.0
807.20251	25.5
809.20813	15.8
810.62207	80.8
812.28223	1419.6	b (8) (1+)-P
813.35291	448.7
814.26782	163.6
815.21094	13.7
816.26428	26.2
818.39600	11.9
820.52686	10.3
823.65198	24.4
824.58289	14.0
828.71082	19.4
830.34229	43.3
831.60681	141.6
832.23901	145.7
833.13086	133.5
834.22864	101.0
836.13245	90.8
837.42017	376.2
838.48987	254.3
839.91174	25.6
841.19080	170.5
842.34509	226.4
843.41479	16.1
844.50244	11.7
846.11572	1047.6	y (16) (2+)-P
847.17834	350.8
848.34204	83.0
849.15234	9.2
850.08594	24.5
852.15479	58.5
855.08203	34.3
856.27417	29.8
857.19470	62.9
859.37744	2983.0	y (8) (1+)
860.44458	1570.8
861.55115	254.7
862.66663	16.0
864.01514	64.5
865.35779	938.2	b (9) (1+)-H2O-P
866.31238	447.4
867.32397	106.6
868.57422	22.9
869.29126	51.9
871.11633	51.7
872.50269	21.8
873.70251	68.4
874.50537	127.2
875.29260	75.9
876.86853	128.3
878.40588	31.4
879.73096	125.1
880.51953	178.3
881.69543	14.3
883.26819	1628.9	b (9) (1+)-P
884.36890	629.5
885.68494	675.3	y (16) (2+)-NH3, y (16) (2+)-H2O
886.41382	385.2
887.07495	352.3
887.98975	125.3
889.18542	80.9
889.95105	6.0
892.17444	521.5
893.30688	273.6
894.87695	859.1	y (16) (2+)
895.78369	417.5
897.59448	5.6
898.24768	32.4
901.24890	90.2
902.31519	89.5
903.18347	178.9
904.36218	283.1
905.27563	134.7
906.98291	22.2
908.83765	170.1
910.17419	423.4
911.28516	176.8
912.31116	199.4
913.46277	22.0
915.29871	41.5
916.20251	133.4
917.09204	115.4
918.55347	72.2
919.17188	29.5
920.25439	130.3
921.58496	39.4
922.45386	113.7
923.25623	132.3
923.95093	47.9
925.79382	24.3
926.43469	109.4
928.35327	77.1
929.15369	25.1
930.33362	154.2
931.17017	41.7
932.15271	109.4
933.29565	14.7
935.16589	183.2
935.78955	199.6
936.40234	65.3
937.03992	208.4
937.82874	132.1
938.46936	35.0
939.49768	31.5
940.42517	22.1
941.34766	17.0
941.99805	24.6
943.84753	1260.3
944.76282	3117.2	[M+2H] (2+)-H2O-P, [M+2H] (2+)-NH3-P
946.43823	293.6
947.19739	9.9
948.71643	54.5
949.72156	46.8
951.51001	68.3
953.17139	11602.9	[M+2H] (2+)-P
954.07935	3209.5
955.51660	144.4
956.54736	253.2
957.42273	86.0
958.29700	16.4
959.46106	71.6
960.46802	210.3
961.87488	134.8
963.13293	825.1	b (9) (1+)-H2O
964.22083	618.1	b (9) (1+)-NH3
965.22778	77.8
966.04932	45.1
967.24500	139.3
968.00806	83.8
968.90125	145.9
970.03284	723.4
971.07971	171.0
972.16064	63.6
973.48608	29.3
974.60339	15.8
975.38135	197.0
976.71191	86.7
977.38354	32.4
978.31750	97.5
979.58325	147.5
981.12769	666.4	b (9) (1+)
982.24036	280.2
983.12915	379.8
983.76440	643.9
984.53040	716.9	[M+2H] (2+)-NH3-H2O
985.57104	191.3
986.54883	132.7
987.43347	123.9
989.25818	176.2
991.30115	7.2
992.38477	113.4
993.39636	37.1
1001.71387	18.9
1004.08691	39.8
1005.58643	62.9
1009.86609	41.7
1010.49219	97.8
1011.51050	39.6
1013.00439	30.2
1014.27808	39.9
1017.07422	9.9
1017.71277	28.9
1018.61829	67.0
1020.98352	5.1
1022.34863	2908.7	y (9) (1+)
1023.36377	1561.1
1024.44873	570.7
1025.17700	3.0
1026.39624	26.9
1028.33826	803.0	b (10) (1+)-H2O-P
1029.18738	430.7
1030.27478	147.6
1031.44263	15.5
1032.29395	10.3
1034.90259	8.2
1037.98352	16.0
1039.39648	13.0
1041.32959	73.3
1046.25330	1541.4	b (10) (1+)-P
1047.39063	894.9
1048.39539	167.1
1049.51672	8.2
1051.63086	9.2
1056.01196	34.3
1057.51477	38.4
1058.36987	12.9
1059.29614	87.0
1060.50183	54.9
1062.71313	36.7
1064.63940	7.2
1069.12390	34.0
1073.62720	19.5
1074.45020	53.2
1075.45361	105.4
1076.38013	170.9
1077.38110	201.5
1080.93860	17.7
1082.45215	75.5
1083.46680	44.3
1087.00830	8.7
1090.19128	8.6
1092.79443	296.8
1093.47876	3319.7	y (10) (1+)
1094.46631	1484.9
1095.42322	406.5
1096.41272	19.0
1097.75684	63.6
1099.27478	519.7
1100.34570	345.8
1101.20093	132.7
1102.28333	59.3
1103.22351	95.7
1106.36682	30.9
1108.18213	117.1
1109.32666	166.2
1112.69067	15.3
1113.77539	14.7
1115.99316	49.6
1117.32312	523.1
1118.29199	511.0
1119.40271	101.0
1120.20325	57.5
1123.02478	22.0
1126.06763	320.5
1127.21472	331.7
1128.31885	134.0
1131.18481	8.2
1133.11328	34.9
1135.45313	7.0
1136.53101	13.3
1137.21033	22.1
1140.57495	25.6
1144.19409	777.7	b (10) (1+)
1145.18188	50.7
1146.64758	83.9
1147.49683	63.5
1148.72510	90.9
1149.44995	21.6
1150.38647	89.1
1151.82776	55.2
1155.19629	66.6
1156.45117	24.1
1157.39575	41.7
1161.44971	34.5
1162.61743	30.9
1163.49756	56.8
1164.23096	7.6
1165.14600	13.0
1169.75500	28.9
1170.53149	10.1
1171.43176	73.4
1172.72192	55.4
1173.41211	42.2
1175.59570	61.0
1178.69067	30.9
1179.40601	56.1
1180.26416	74.3
1181.04517	32.8
1182.14063	5.1
1182.81445	31.5
1183.55054	44.0
1188.05933	135.1
1188.94531	96.0
1189.77795	64.0
1196.42017	79.0
1197.21313	251.3
1198.01123	268.7
1198.69360	26.8
1199.32031	173.0
1200.05750	129.6
1201.16003	154.9
1202.41846	110.9
1203.43726	6.1
1206.31274	914.3	y (11) (1+)
1207.52173	737.6
1208.40295	208.1
1209.83081	89.9
1211.08398	60.0
1212.73315	7.3
1213.47314	17.9
1215.18604	212.0
1216.20850	256.1
1217.83569	314.6
1218.59717	159.3
1219.69580	50.1
1220.62610	28.2
1221.47021	55.2
1232.36072	96.5
1235.58447	104.3
1237.39368	61.6
1240.23975	15.2
1244.53394	28.3
1245.46069	7.2
1246.49219	31.6
1252.00818	39.7
1253.39575	101.1
1254.19299	73.6
1255.63306	83.5
1256.53345	20.8
1257.17688	29.8
1260.60876	16.9
1262.40112	53.3
1263.19470	38.6
1267.96826	55.6
1268.93774	23.1
1271.30725	312.9
1272.44812	289.2
1273.38293	22.3
1280.24451	101.0
1281.30298	109.8
1284.51282	55.1
1285.62390	51.5
1286.44666	48.7
1287.75122	27.0
1289.14636	312.8
1290.23364	136.6
1291.24597	279.2
1292.33850	14.4
1293.59802	35.0
1294.46667	32.4
1298.20203	592.0	b (12) (1+)-H2O
1299.29895	373.5
1300.57300	39.8
1301.45898	85.9
1302.35242	153.2
1303.73352	35.1
1307.51086	867.1	y (12) (1+)
1308.47192	724.3
1309.47229	122.2
1311.32825	26.6
1316.07385	159.0
1317.49084	115.1
1318.38428	59.9
1326.66345	8.2
1329.53186	31.0
1330.23108	49.9
1332.86023	11.2
1333.47107	9.8
1334.55066	19.4
1336.12329	96.4
1338.38647	93.1
1341.48499	12.0
1342.42468	19.7
1345.32141	58.2
1350.94922	158.2
1352.17737	301.5
1353.56250	85.4
1357.45789	71.1
1358.57666	11.9
1360.37317	35.6
1362.40955	24.0
1366.26624	49.2
1369.15137	522.8
1370.31409	338.5
1371.55542	209.0
1372.19446	34.0
1377.09363	57.6
1381.88635	44.9
1382.54578	26.7
1384.28662	269.7
1385.32654	244.8
1386.21277	52.3
1387.33484	239.3
1388.28870	84.7
1389.29248	61.4
1392.88586	24.2
1398.80908	140.6
1400.42249	101.8
1401.44177	124.3
1402.46423	400.5
1403.46326	245.8
1404.37415	181.3
1405.46948	174.4
1406.24475	135.5
1412.30273	12.5
1415.88684	49.5
1416.50806	30.9
1422.40930	904.7	y (13) (1+)
1423.47278	749.4
1424.33582	106.5
1426.88940	72.5
1438.35583	46.0
1439.15503	63.5
1448.48877	10.4
1450.59021	44.4
1453.32959	21.4
1454.39929	29.0
1455.98145	13.0
1456.70154	27.3
1461.61707	34.5
1464.19080	270.1
1465.36755	16.0
1468.16736	32.8
1471.08704	18.6
1480.54700	55.8
1482.16980	388.9
1483.32703	517.1
1484.27478	179.1
1485.13635	13.4
1489.32520	43.0
1491.13464	13.9
1491.84363	34.0
1496.51038	69.2
1497.53113	222.3
1498.41272	67.3
1499.92566	315.5
1500.86670	313.3
1501.57556	114.1
1502.36072	49.0
1513.22473	25.6
1515.40613	445.5
1516.47339	440.1
1517.68835	110.0
1525.45227	56.0
1526.62732	23.1
1532.54761	109.2
1533.74609	52.2
1534.64868	101.8
1535.70471	8.7
1538.38916	14.0
1544.47742	24.7
1547.64648	54.0
1550.42749	551.7
1551.47473	225.8
1552.54700	260.1
1553.58911	32.4
1560.05042	38.7
1563.76306	32.3
1567.80774	25.0
1569.50415	7.2
1570.46838	11.3
1571.67639	21.0
1574.38611	23.1
1577.76086	56.9
1579.54907	37.4
1594.74561	101.4
1595.34631	269.3
1596.02722	182.6
1596.69958	237.3
1597.47864	229.3
1599.80530	11.6
1602.57507	20.4
1604.36206	60.5
1605.63843	4.6
1611.29834	20.5
1612.21997	43.3
1613.16760	309.7
1614.32190	154.9
1615.60645	35.1
1621.62927	249.0
1622.66516	177.8
1623.58862	84.8
1624.57837	58.6
1626.66589	21.8
1627.46143	12.3
1628.25452	5.1
1629.54358	83.9
1630.47131	43.5
1631.56311	51.1
1632.80103	10.8
1643.50574	15.5
1644.47961	11.3
1666.26929	12.7
1674.21118	46.0
1676.42078	42.5
1682.50415	16.5
1684.80920	9.7
1690.68713	59.7
1691.62683	30.8
1692.91821	24.5
1693.93665	10.1
1695.39001	9.6
1699.52014	13.2
1706.45154	13.7
1709.32605	52.2
1710.63074	59.3
1711.61902	58.2
1724.25525	37.9
1727.36597	223.5
1728.47839	135.1
1729.36743	48.1
1732.27405	45.6
1741.30151	21.5
1757.60852	7.7
1758.55200	172.2
1759.48499	51.1
1760.72046	43.9
1770.84485	42.4
1772.38513	38.8
1781.91687	4.6
1788.69250	90.1
1789.75134	90.5
1790.71753	75.6
1797.34778	9.6
1798.51794	59.9
1799.51880	61.1
1803.33618	36.6
1830.79956	7.7
1838.83813	55.3
1849.52075	14.8
1850.43591	6.7
1855.20630	24.8
1857.02209	114.5
1857.65027	187.8
1858.35522	24.3
1874.33472	40.1
1896.44592	5.1
1899.55090	8.2
1929.58362	12.9
1954.61841	6.7
