# Supplementary material for: Phosphoproteomic Analysis of Platelets Activated by Pro-Thrombotic Oxidized Phospholipids and Thrombin
Source: PLoS One. 2014 Jan 6;9(1):e84488. doi: 10.1371/journal.pone.0084488 (PMC3882224; doi:10.1371/journal.pone.0084488)
Supplement: Annotated Spectra S5 — (ZIP) [file pone.0084488.s008.zip › TISQEFLTPGK_-8_2_88530.txt]

m/z	i	matches
187.28748	1405.8
188.29141	71.1
189.23077	111.8
195.27847	51.2
196.09793	93.2
198.92799	424.1
203.96991	175.4
205.22702	263.1
215.06972	1655.7
220.30988	57.6
223.18500	167.8
224.13159	433.5
230.95142	164.7
242.39749	104.7
262.62811	212.8
274.17249	3364.8
275.24509	71.2
280.00314	373.7
281.19000	151.6
283.47443	734.2
284.29633	138.4
286.35660	91.3
288.22086	248.1
294.11850	386.6
296.22272	414.6
297.57544	359.4
301.26041	20133.0
302.38770	4807.3
303.42896	363.4
307.57016	485.8
314.28741	353.1
325.13489	186.2
327.15796	550.5
329.36774	402.7
334.17236	146.6
341.71191	117.1
343.26715	100.6
354.18787	167.7
356.06079	93.8
358.30884	964.7
359.27551	1412.0
361.20020	4670.4
362.38574	154.5
366.53461	144.6
367.15668	660.5
371.08636	221.7
372.96344	286.5
377.30084	326.7
377.96149	57.7
382.10083	412.2
384.36053	758.2
385.28662	677.8
388.28070	464.7
394.89087	461.5
395.50201	605.2
399.27014	196.9
402.27032	23425.4	y (4) (1+)
403.29962	2891.9
404.29132	600.6
405.44489	1033.7
406.36877	279.1
407.11884	158.0
410.82928	158.2
412.48077	1013.5
413.84015	914.2
416.25623	235.2
418.39246	242.8
420.76300	127.1
422.60559	903.1
424.20453	406.9
425.25677	208.9
426.15265	111.4
428.08771	85.0
434.26202	377.6
436.42554	454.0
442.21295	714.6
443.29150	279.7
444.12927	179.6
445.32526	809.8
446.51544	93.7
447.22467	432.3
448.85242	598.0
450.06317	517.8
459.57605	2420.1
460.39526	441.7
461.35126	71.2
463.05255	280.8
464.25226	2278.3
465.13818	1357.3
465.87701	381.7
469.32318	782.6
471.92401	92.6
475.07922	131.8
475.80872	91.2
477.37024	657.1
478.69073	972.7
479.54211	545.5
482.30157	84.3
483.45563	319.8
486.26135	229.1
487.73328	1158.1
488.82092	2381.3
490.45380	286.5
493.40411	98.0
495.11768	545.6
495.86066	462.8
496.79407	837.1
497.58948	1207.0
498.81183	660.1
500.41534	144.3
503.28796	420.8
506.19476	2118.4
507.09436	660.8
508.30804	4944.1
509.14362	1365.7
510.19122	438.9
514.13507	186.3
515.38068	2234.8
516.63080	1999.5
518.24420	260.0
519.23840	242.2
519.93396	514.8
522.52374	1047.7
523.42267	318.1
525.57208	158.2
526.85065	1542.3
527.86188	550.0
530.89258	1275.8
531.56024	403.4
532.45013	210.3
534.63837	148.9
536.88007	10078.8
537.99841	2979.5
539.49426	366.2
540.93164	848.3
541.80402	537.8
542.60034	607.6
543.40186	82.8
544.21704	220.0
545.60394	423.3
546.34406	660.4
549.12573	1170.8
550.54712	2673.7
551.25403	462.4
552.23407	990.9
553.22284	558.9
555.17993	2464.4
556.47870	607.5
557.35773	429.1
558.28412	2855.9
559.37750	35377.2
560.40710	11203.7
561.37836	1348.5
563.16290	144.7
563.93805	679.4
565.76740	1043.1
567.04663	907.4
567.78680	434.0
571.37360	985.8
572.31744	1707.2
572.96185	1409.1
574.25726	484.3
577.19794	5422.3
578.32587	1538.5
578.99500	403.9
579.84283	793.7
580.47205	567.2
582.82599	611.9
584.73694	11990.7
585.51428	11875.0
586.46204	534.5
587.81842	1538.0
588.74060	1785.9
591.07043	529.9
591.68280	269.3
593.29681	9299.1
594.12189	28536.6
594.85870	9225.7
595.51996	220.2
596.40753	369.3
597.54932	713.8
599.72650	193.0
601.98016	45156.8	[M+2H] (2+)-P
603.04388	440506.1
603.86749	85725.5
604.83374	1485.6
605.47137	3179.6
606.92676	1892.0
607.96350	947.6
608.77472	160.8
609.52728	84.6
610.32953	2129.4
612.04608	12894.7
612.88873	3759.7
613.73578	407.4
616.14929	1281.1
617.16534	456.9
618.34174	20295.6
619.34503	5614.5
620.30017	3047.6
621.85083	349.5
625.58063	410.0
628.25055	3281.6
629.10852	2788.1
630.35614	221.4
631.24695	323.1
632.80927	575.9
633.72754	3321.0
634.54279	4739.7
635.75690	588.4
637.75446	1105.9
639.30365	5290.8
640.27704	2081.1
641.85205	15281.3
643.03729	23120.2	[M+2H] (2+)-NH3
644.03168	619.7
646.19385	7011.4
649.57556	413.9
660.99182	164.8
662.29779	1959.5
663.63177	323.0
664.60699	306.2
669.19513	367.3
670.13623	1408.8
671.10010	1144.7
672.46857	120.2
681.27130	194.7
684.50702	228.7
685.42523	1038.9
686.13171	458.8
687.23590	293.5
688.32855	3179.8
689.22412	989.3
693.27539	141.4
695.89703	241.7
699.38794	1647.0
702.49860	450.6
703.59698	249.6
705.06818	395.2
708.48828	2072.5
709.35907	361.3
714.26349	111.5
718.53729	759.0
719.63556	480.9
721.29828	213.0
723.51849	424.6
726.31659	6399.0
727.22809	2217.5
728.26691	364.4
740.19537	158.1
741.29199	97.8
742.36420	1063.0
743.60651	1740.9
744.22125	12884.8
745.25629	3011.0
746.27966	714.7
748.35480	2969.8
749.89771	1852.7
750.82477	146.9
752.93756	288.5
755.60114	553.2
756.51410	436.3
758.20416	339.9
759.42474	746.3
761.27246	104.7
761.91937	297.8
767.93280	1460.1
769.31415	357.5
770.41016	274.6
772.34003	1418.2
773.51868	1140.6
774.34637	162.1
775.45453	119.7
780.43402	111.4
783.25800	4980.5
784.26508	687.3
785.13605	790.0
786.09796	1605.5
786.99274	254.9
791.36182	1724.9
792.09564	1020.1
792.86017	852.3
793.62347	291.0
794.48792	915.2
797.38000	2877.7
798.25323	364.6
800.72833	1659.1
801.42365	8573.3
802.29114	2744.5
803.31781	1757.8
804.57965	118.6
806.55170	203.0
808.14966	403.1
809.18457	667.2
810.35181	215.0
819.73407	352.1
820.47809	64.5
821.76532	1371.8
822.95599	226.5
825.20795	516.4
826.31506	987.9
828.36652	246.2
839.24164	394.4
841.51331	364.2
843.50842	459.4
844.37408	299.9
845.09808	496.4
850.33136	565.7
851.96063	253.2
854.45599	104.5
855.68262	273.1
856.56512	321.3
857.70264	393.9
858.38916	1065.2
859.13208	266.8
861.52264	572.8
864.38873	57.8
866.06689	588.2
868.56842	503.4
870.39307	862.6
871.17944	77.9
877.96112	226.2
880.50830	404.3
881.26288	4038.4
882.31763	2277.5
883.43805	302.7
884.18384	3947.3
885.29852	1649.8
887.57147	320.1
889.29608	614.0
890.36157	260.5
891.92725	365.0
895.67523	385.3
898.44141	2345.8
899.24677	8559.3
900.18939	3698.5
901.43781	1372.5
902.27222	13084.1
903.37408	8108.3
904.37848	1634.1
905.42865	2126.4
906.48590	333.5
907.66309	197.2
910.38983	71.2
911.24640	105.2
913.68744	282.6
918.51276	542.5
919.56305	826.4
920.50854	243.4
924.25732	399.7
925.09283	871.3
926.34320	183.1
927.37909	423.9
929.50195	920.5
931.61615	146.2
932.78107	1443.5
933.47321	132.8
935.34149	432.2
938.94879	133.1
943.09491	660.8
944.52411	1450.3
946.16620	661.9
946.85358	368.9
949.57349	1267.4
955.32550	316.3
956.16937	322.9
958.54297	77.7
959.24506	353.6
964.15472	3563.7
964.94354	58.2
967.26642	151.5
968.97821	220.0
972.34259	549.8
976.41132	97.8
982.15094	9360.8
983.18475	4662.5
984.29315	2089.2
985.17261	251.5
988.51855	654.8
989.50995	389.1
990.69971	425.5
993.86053	1236.4
995.68994	144.7
998.41937	243.5
999.40485	747.5
1000.22833	10431.9
1001.10663	5340.9
1002.20551	1950.4
1003.18976	1369.8
1004.29718	1252.4
1011.18530	369.3
1012.26685	415.6
1022.71588	239.6
1027.27332	238.4
1029.19080	6180.6
1030.28625	6879.5
1031.34399	2856.5
1032.55994	580.7
1041.23364	131.2
1048.53174	1091.2
1049.60522	527.3
1050.63696	64.5
1052.10205	285.3
1059.14258	2413.2
1060.32324	543.0
1064.07874	317.2
1068.27136	291.9
1072.29980	71.0
1074.27502	427.0
1079.65479	503.2
1080.44568	279.6
1082.47632	274.5
1085.86938	1601.4
1086.61316	12426.9
1087.39905	5690.5
1088.28882	1018.6
1089.62354	199.7
1097.29114	64.4
1098.00854	619.6
1100.39038	421.1
1106.66260	101.6
1110.74951	624.5
1125.21228	316.4
1126.27124	178.3
1128.16235	4173.1
1129.32495	4370.5
1130.33313	1571.2
1137.48157	427.6
1148.14966	158.0
1154.53735	454.4
1156.32471	445.3
1184.34424	544.9
1290.09705	78.0
