# Supplementary material for: Phosphoproteomic Analysis of Platelets Activated by Pro-Thrombotic Oxidized Phospholipids and Thrombin
Source: PLoS One. 2014 Jan 6;9(1):e84488. doi: 10.1371/journal.pone.0084488 (PMC3882224; doi:10.1371/journal.pone.0084488)
Supplement: Annotated Spectra S5 — (ZIP) [file pone.0084488.s008.zip › TISQEFLTPGK_-9_2_87363.txt]

m/z	i	matches
186.04272	96.8
187.13351	2217.4
204.00333	544.8
205.35710	489.1
212.10715	193.1
215.12372	3101.9
224.07111	56.8
225.91237	160.9
236.30540	113.0
239.07834	201.5
246.21408	203.9
250.58974	368.1
271.07700	96.8
274.10245	3214.1
275.02252	120.8
276.29636	171.7
283.29828	769.6
284.28772	160.7
285.16400	431.9
301.28198	15862.2
302.37988	5677.0
307.39496	174.5
309.18671	237.3
323.13733	356.1
325.14514	151.1
338.08600	214.0
357.27661	97.0
359.19159	1663.0
360.17664	278.9
361.20471	6904.2
362.02197	799.4
366.53717	259.6
367.21466	381.0
379.62103	56.9
382.40784	452.3
383.04529	115.9
384.28784	2535.2
385.12885	387.4
389.06879	412.3
391.97827	617.8
393.83014	238.9
394.96216	406.2
402.25360	19476.7
403.31738	3596.4
404.44818	770.0
405.33087	1204.2
406.67517	528.4
407.38226	1077.7
410.69482	753.9
412.08063	244.8
414.29993	252.4
416.41827	230.1
420.39722	1086.2
422.36407	248.9
424.31171	906.5
425.44440	759.6
429.70789	283.7
431.34668	137.1
436.51288	105.1
437.27655	468.4
438.41528	955.6
439.86377	184.9
442.15326	4312.8
443.11591	1710.6
445.33191	797.7
449.11578	176.9
456.48486	510.6
457.59363	89.1
459.55072	3359.9
460.29895	145.9
461.23303	740.9
462.43420	932.7
463.32593	373.6
464.33978	2611.5
465.13672	467.7
467.69873	224.9
470.40857	140.6
471.46161	958.3
473.33820	453.0
478.27081	1041.1
479.37842	1501.6
480.87378	228.2
487.70636	2546.2
488.70306	2703.8
492.82166	420.5
494.95563	1772.3
495.85999	1325.5
497.19037	3438.5
502.63403	791.0
503.31219	678.5
506.32635	2319.3
507.69318	1876.8
508.46594	7166.0
509.31207	2486.4
510.43842	137.0
511.33008	113.5
513.94885	712.1
515.43921	2618.8
516.33002	858.6
517.51294	89.0
521.57098	720.2
523.17096	445.6
524.53668	171.7
525.85913	1338.0
527.64063	1513.0
528.28870	751.5
528.98969	606.0
531.45306	1161.1
532.62347	2791.9
533.30994	247.0
534.17700	214.3
536.90411	6829.4
537.87476	4699.2
541.01971	1510.3
541.87604	264.8
542.57800	368.2
543.59259	545.3
544.43536	662.9
545.33478	668.1
549.50031	2595.6
550.42010	316.6
551.45807	307.7
553.27899	283.9
555.31708	1728.2
556.73785	503.3
557.83936	1055.1
559.32721	51202.0
560.34656	13415.6
561.42065	2707.1
563.29681	1173.9
565.63824	1678.7
566.81500	3947.3
567.55682	2260.7
568.92096	525.6
571.65436	2668.1
572.56500	2317.7
573.38043	410.9
574.46771	606.9
575.65570	1786.4
576.44830	3029.8
577.16992	8011.4
578.29987	3058.8
579.27539	954.9
580.05682	1759.0
580.78448	2102.4
582.78119	2013.5
583.40533	147.9
584.71588	18354.5
585.63080	10945.7
586.75458	738.0
588.09753	2898.2
588.75861	2612.8
589.46960	145.0
591.33191	547.4
592.38141	982.4
594.05963	38176.4	[M+2H] (2+)-NH3-P
594.86017	11768.2
596.29272	603.3
597.27057	281.2
599.86407	315.7
600.99652	3063.9
602.75580	406359.6
603.51703	337300.6
604.45868	7812.5
605.18250	2687.0
606.45746	4271.1
607.47772	908.4
608.45422	1912.4
609.57843	714.5
610.40790	2515.4
612.00018	12486.6
612.92206	6576.0
618.33362	27823.4
619.36920	6036.6
620.15784	1863.1
621.20148	1114.9
624.55963	535.0
625.39874	534.8
627.53418	1448.1
628.46429	1936.5
629.52985	1453.8
630.20349	85.5
631.33588	369.3
632.45599	1108.9
633.54089	5087.1
634.66290	5980.8
636.89142	388.0
637.91925	678.0
639.22601	4780.7
640.19910	558.0
642.12347	19684.7
642.97736	28957.6	[M+2H] (2+)-NH3
643.85077	7387.6
646.24353	8556.5
655.16376	132.7
656.80322	343.6
658.78644	500.3
662.38214	3019.1
663.27484	854.2
664.43475	1717.7
665.75897	1112.6
670.33844	742.6
671.02167	504.1
672.26666	193.2
675.59320	287.5
681.25140	1174.6
682.52032	888.2
684.26385	319.3
685.10144	747.5
686.05902	80.9
688.31134	3303.3
689.48627	671.3
690.79761	715.6
692.89935	312.0
694.57605	114.4
698.30621	993.0
699.04425	227.9
701.38239	766.1
705.01953	351.7
706.64020	732.7
707.99860	1387.8
709.36346	897.8
710.15698	246.6
712.03827	147.8
713.27325	436.4
724.60315	422.1
726.28174	9153.7
727.25781	4356.1
728.18121	559.7
729.08112	419.3
731.42102	667.8
734.60754	289.2
735.81818	161.6
738.04706	112.7
740.75262	447.8
741.67133	102.4
742.64203	628.1
744.07819	18812.9
745.19171	5297.9
746.19330	1303.6
747.55542	712.9
748.30054	4933.7
749.35828	2250.1
750.50409	793.1
751.32849	625.0
753.68597	262.6
754.90771	1197.8
756.06000	299.3
757.81458	152.7
760.60156	415.3
763.53265	336.4
766.34442	424.8
768.32605	779.8
769.37225	388.2
771.19281	268.2
772.28510	4540.3
773.45435	2605.6
774.48706	1067.9
775.41595	142.5
779.45465	836.5
780.21387	195.5
782.20978	211.9
783.10333	3865.1
784.20728	943.0
785.12769	828.4
786.05316	2133.3
788.18024	640.1
791.11945	100.2
792.33765	627.2
793.44446	209.0
797.41290	3317.9
798.29773	2003.8
798.91321	405.0
800.15302	193.6
801.37189	8117.7
802.38458	5347.9
803.11432	541.9
807.50385	321.2
808.11017	747.7
812.83270	1193.1
814.91309	165.6
818.17523	998.2
821.08478	630.0
826.54187	1608.3
827.24841	435.7
828.32257	137.6
831.73383	1217.4
833.31085	145.0
835.65759	239.7
838.31244	718.5
839.42023	287.6
840.18146	513.3
841.20703	528.9
844.76099	677.8
846.63831	414.9
847.43420	854.8
853.38129	241.3
854.96143	292.0
855.91168	89.6
858.48462	237.8
859.14722	291.8
860.56525	281.1
861.25897	183.7
863.06512	364.0
864.05768	851.5
866.33514	1804.6
867.13141	968.9
870.19208	933.2
870.96729	442.8
872.18280	129.1
874.30450	823.0
881.14227	5305.5
882.21802	1611.4
884.22876	6084.3
884.99847	1399.8
886.23999	1217.6
887.27246	851.9
888.68317	185.0
890.29706	227.8
898.21210	3341.7
899.20361	8778.5
900.28638	2718.6
901.52899	1744.0
902.33881	13390.2
903.33429	9176.8
904.61627	1272.6
905.31348	709.9
906.07745	1318.0
914.46039	419.6
918.37152	800.1
919.10400	888.3
919.84076	409.1
920.53094	252.7
924.10358	1118.9
924.80615	302.7
927.26959	185.1
931.21014	273.1
932.13568	323.9
933.21136	614.2
934.19775	324.6
938.34674	584.3
940.17261	1219.0
942.06348	1707.4
943.42285	347.6
944.49121	1795.6
946.64545	524.1
949.22577	313.0
950.29657	591.2
953.30219	283.9
954.01416	97.1
955.26489	328.0
958.38678	291.9
964.32916	1108.7
965.05231	671.3
965.66382	182.8
972.35059	57.0
976.56909	432.0
982.22711	11324.7
983.18921	2929.3
984.21185	3672.5
986.40155	144.6
988.44629	475.8
989.46265	340.6
991.28442	112.9
994.42841	890.7
995.81781	169.7
1000.12256	9604.7
1000.75507	1977.0
1001.59808	4586.1
1002.61206	3002.1
1003.45551	88.9
1004.55713	468.2
1012.35590	866.5
1013.05615	3594.7
1023.60303	201.1
1025.39551	300.0
1026.59436	513.3
1029.12524	5561.7
1030.32178	3955.4
1031.39050	5354.5
1032.41406	1495.5
1037.29810	212.6
1041.08264	372.1
1042.27148	413.7
1044.37769	244.1
1049.21362	123.6
1059.19409	1371.8
1060.32446	837.3
1065.56091	734.9
1067.22485	272.4
1068.83765	331.0
1069.49023	837.5
1075.47290	337.0
1080.28528	432.2
1082.51245	321.4
1086.27881	13489.4
1087.21838	3814.0
1088.29907	1827.4
1089.37317	228.1
1097.00488	790.4
1100.36426	1160.8
1101.36804	1604.8
1104.65747	256.2
1111.25122	439.9
1112.40735	872.5
1116.46069	99.9
1125.41406	372.8
1128.22119	7898.0
1129.23682	4315.8
1144.54980	211.8
1146.15674	336.4
1148.44849	404.5
1154.44836	228.3
1156.44604	268.5
1157.49402	167.1
1171.64734	81.0
1183.54065	348.4
1222.86145	228.5
1223.68933	145.1
