# Supplementary material for: Phosphoproteomic Analysis of Platelets Activated by Pro-Thrombotic Oxidized Phospholipids and Thrombin
Source: PLoS One. 2014 Jan 6;9(1):e84488. doi: 10.1371/journal.pone.0084488 (PMC3882224; doi:10.1371/journal.pone.0084488)
Supplement: Annotated Spectra S5 — (ZIP) [file pone.0084488.s008.zip › TISQEFLTPGK_-13_2_87640.txt]

m/z	i	matches
186.07004	659.8
187.04283	976.6
187.98897	172.0
197.65164	316.6
199.07306	103.6
204.01016	2356.6
215.17320	3975.9
215.88150	787.0
224.18503	497.0
226.01659	211.0
238.22780	760.3
239.33232	680.2
244.27744	185.2
252.23840	207.6
257.13934	279.2
258.88550	231.6
265.68546	299.1
269.19504	89.0
271.23309	512.6
273.11618	51.0
274.33273	4421.0
280.87256	229.5
283.23102	1979.5
285.28241	119.4
288.95886	169.5
291.28506	574.2
296.82147	485.1
298.48407	187.4
301.18530	30369.9	y (3) (1+)
302.19995	6013.9
303.18216	1393.3
311.05835	405.3
317.28345	566.2
320.45160	314.5
322.59680	66.3
323.25739	104.3
328.17963	866.6
333.31171	413.6
334.21896	271.5
338.17755	432.4
339.20984	142.1
341.14429	439.1
344.43292	291.1
346.27045	713.6
349.23907	126.6
352.43115	371.5
358.58240	1070.9
359.23505	1815.3
359.85950	540.6
361.32196	4681.2
362.35779	593.1
363.57355	233.2
364.96564	564.7
366.03967	544.8
367.53528	184.9
375.41138	187.6
378.26752	127.2
381.96088	1518.3
382.59039	94.7
384.27429	1302.1
385.39825	509.4
394.01831	157.6
395.14294	492.3
399.89783	112.4
402.23773	35472.7	y (4) (1+)
403.30286	4769.5
404.21246	1184.7
405.39331	1268.2
407.26715	512.3
409.18329	687.2
412.08655	1257.4
413.15588	367.2
414.23468	1506.4
416.35461	1014.5
417.09546	73.7
422.26660	410.6
424.25531	96.7
427.54749	412.3
431.19464	96.6
433.29126	215.1
436.20380	611.7
437.14221	633.0
440.91663	639.6
442.12653	1719.9
442.97205	264.0
444.08978	225.8
445.48224	283.7
446.09229	225.7
450.61194	322.3
451.51392	256.7
457.22522	732.6
457.94843	162.4
459.47229	4314.3
460.45056	1175.9
461.46179	177.1
462.29913	802.7
463.52759	1862.2
464.20636	4528.3
465.27454	451.1
466.22333	157.5
469.34088	524.3
471.22357	808.4
472.28857	93.4
473.61444	325.9
474.34760	352.2
478.42755	812.0
479.95563	93.5
481.15515	112.0
482.28998	937.0
484.66101	424.3
488.03357	1558.9
488.80627	825.1
493.64923	659.1
495.23145	4867.0
496.08356	1716.0
497.40680	247.4
498.25024	371.7
499.36609	81.4
500.23920	83.1
504.15015	140.8
506.03528	2565.3
507.17731	188.1
508.30707	6802.6
509.29535	1570.3
510.15082	724.6
513.38831	523.6
515.27185	3581.2
516.35651	2001.5
517.64917	98.4
518.56763	97.2
521.87787	618.1
523.49609	243.5
527.30780	391.8
528.78137	383.4
531.53748	268.5
532.47974	489.8
533.49609	282.8
534.57526	215.8
535.35712	688.0
536.85620	6468.3
537.81635	594.7
541.74945	2844.7
542.51788	782.0
543.53864	1705.8
544.41785	492.4
545.20093	200.3
549.25165	1230.0
550.33832	1504.1
550.98840	688.5
551.71649	71.3
553.43622	648.9
554.28265	535.7
555.25714	1473.9
556.97833	1440.7
559.25397	39225.6
560.31964	12354.3
561.33984	3428.3
562.93500	786.0
564.19629	2084.5
565.27429	139.5
566.92560	5458.6
568.00006	292.8
570.01196	743.8
571.72693	1480.3
572.49152	3077.3
573.26434	78.4
575.47144	731.4
577.19751	7060.0
578.07959	1689.1
579.28229	419.7
582.52997	345.0
584.86090	10763.6
585.47620	10859.1
586.85223	1431.2
588.08405	2893.9
588.74518	3505.1
589.35651	2239.2
591.15356	753.4
592.73346	4666.4
593.96106	30996.2	[M+2H] (2+)-NH3-P
594.83344	12953.7
596.07440	779.4
596.94495	154.6
600.53571	856.4
601.96515	65189.8	[M+2H] (2+)-P
603.00763	473230.7
603.88641	102834.7
604.80829	3165.6
606.01740	1421.2
607.53839	785.4
608.22797	1403.3
609.15686	848.6
610.34479	1247.5
611.92963	21216.0
612.93402	3150.5
613.99738	465.0
616.31750	695.6
618.29303	20963.1
619.30035	7900.3
620.21429	982.8
621.13385	793.8
624.07068	375.6
625.01202	600.0
626.22870	187.7
627.37500	521.8
628.44592	4686.3
629.25861	1873.8
630.90546	614.8
632.60699	447.7
633.58844	5898.0
634.40594	7745.7
635.21991	946.1
636.57025	1275.8
637.89600	1854.6
639.17822	5708.5
640.21985	1110.1
641.96606	31492.1	[M+2H] (2+)-NH3, [M+2H] (2+)-H2O
642.97723	28427.7
643.88000	4219.7
644.59204	852.5
646.32208	8937.4
649.23383	60.4
659.35803	467.0
662.30847	3282.2
663.16772	180.8
664.34180	414.6
666.30267	296.7
669.95502	1609.5
671.54193	172.5
674.33710	250.2
675.36328	269.2
676.30182	386.5
678.20398	184.8
681.46783	536.1
682.19116	1609.0
682.79205	339.4
685.13800	756.5
686.08856	325.1
687.36597	792.2
688.33185	2960.6
689.16705	1673.5
689.97577	429.7
697.76727	753.0
698.68549	142.4
699.75177	104.4
700.40143	435.9
702.56610	98.5
704.04199	230.3
705.67499	1054.3
706.28027	182.3
708.36383	1263.5
709.37433	283.5
710.27350	284.1
716.72821	973.6
718.45538	179.5
719.19714	169.9
723.59308	134.9
726.32794	8781.4
727.34991	2057.8
728.28571	1104.3
730.03894	419.7
731.08215	112.0
731.86884	566.3
738.11060	177.4
738.96027	271.2
739.75214	795.4
741.12744	177.9
742.75024	271.8
744.11993	13124.0
745.13641	6122.7
746.36749	966.4
748.13220	3499.2
749.20746	1235.7
753.19250	954.1
754.15973	334.0
758.89655	1419.2
759.64777	429.3
760.44153	230.6
761.19037	192.7
762.36548	253.7
764.10150	337.3
766.42139	157.7
768.04559	1635.7
769.13373	1060.5
770.32709	318.3
772.34015	1883.7
773.40088	1868.5
774.09003	211.0
774.98639	350.6
779.15686	335.5
782.26801	1207.1
783.20892	6037.6
784.30298	2317.5
785.37848	1145.7
786.28510	2132.3
787.35480	1076.2
790.51874	1034.0
791.46533	4437.8
792.41699	1603.1
793.51398	596.6
797.37488	3536.6
798.42273	1263.1
801.22015	14340.4
802.24371	7016.1
802.86041	355.0
803.46875	767.7
804.60559	101.1
806.19739	610.5
808.04053	920.9
809.34576	899.2
810.27277	215.7
813.13849	412.8
814.30914	113.8
816.49695	507.3
822.24713	186.8
823.90546	111.9
826.07587	538.9
827.40839	585.9
828.25677	707.7
829.51044	454.7
835.97150	599.3
839.20087	793.5
840.37329	398.2
844.77612	884.9
846.12006	847.3
852.07672	604.6
854.28973	325.5
855.16919	684.7
855.79083	496.1
857.37335	96.6
858.85126	619.7
859.46185	1192.2
860.35138	230.8
861.53839	565.7
862.16473	288.7
863.19403	162.2
864.45575	131.4
866.25635	952.6
867.15405	2975.1
867.84979	100.8
868.92676	1408.0
870.92804	2641.5
872.04767	1158.2
874.49896	104.3
875.81854	1775.5
881.03613	7705.9
882.10010	2876.3
883.25787	633.1
884.24756	9766.4
885.36108	7409.4
886.33105	1552.6
886.96259	513.7
887.58081	172.9
889.67987	364.9
891.35223	850.4
892.91840	1258.4
897.19067	562.1
898.52509	4036.5
899.34137	7243.6
900.21613	3710.8
901.49017	1695.9
902.29620	19486.9
903.34625	10863.5
904.38177	2792.5
914.26447	157.7
917.94647	1642.0
919.00592	631.5
919.85107	1133.0
921.29321	966.4
923.59003	134.8
924.40314	845.2
925.85278	192.6
926.51831	390.7
927.26929	238.4
931.21759	534.7
932.53247	397.2
933.76971	192.9
938.37646	286.6
942.22272	1731.9
943.43182	718.9
944.49365	4668.8
945.56940	1502.7
950.15887	81.5
955.73346	268.6
957.00171	150.1
964.07452	3387.9
965.14655	1986.4
966.31927	657.8
967.15192	234.7
970.24652	89.1
971.24078	842.6
972.28540	261.2
982.23029	11314.4
983.39301	5525.1
984.36530	881.8
985.11090	268.7
987.97980	870.5
988.72607	113.3
989.64374	562.2
994.27460	1378.8
996.23364	573.0
1000.24927	20934.0
1001.23969	6444.3
1002.40948	3961.6
1003.34308	1894.0
1010.03241	238.1
1011.19843	940.8
1012.37152	303.2
1014.37311	157.7
1019.13965	687.1
1025.52417	455.9
1029.10217	3293.8
1030.48047	2981.0
1031.24951	2016.9
1032.52368	900.4
1033.60815	337.9
1041.55786	546.4
1043.48938	96.7
1047.62109	104.3
1048.22729	109.0
1049.71899	330.2
1052.33337	394.2
1058.03284	253.9
1059.11768	169.7
1060.29993	893.7
1065.52686	112.0
1066.37683	134.6
1069.23401	205.0
1072.52490	101.3
1074.18896	177.7
1079.35925	66.3
1081.70898	663.5
1082.41150	398.0
1086.38770	19419.0
1087.24414	9808.2
1088.47266	2710.5
1089.37671	1661.4
1097.36475	972.8
1100.22339	565.5
1101.47192	897.9
1102.23267	285.3
1110.45081	1056.5
1111.95923	81.3
1113.50171	1151.8
1124.32385	407.2
1125.50586	495.2
1127.16943	220.4
1128.23413	9361.4
1129.23303	2632.7
1130.30396	2307.7
1139.37207	256.5
1146.51978	345.2
1154.15918	579.3
1156.19470	645.8
1169.60718	605.6
1172.24817	384.5
1184.07349	119.2
1215.27771	354.0
