# Supplementary material for: Phosphoproteomic Analysis of Platelets Activated by Pro-Thrombotic Oxidized Phospholipids and Thrombin
Source: PLoS One. 2014 Jan 6;9(1):e84488. doi: 10.1371/journal.pone.0084488 (PMC3882224; doi:10.1371/journal.pone.0084488)
Supplement: Annotated Spectra S5 — (ZIP) [file pone.0084488.s008.zip › TISQEFLTPGK_-18_2_113947.txt]

m/z	i	matches
184.16093	41.1
186.19446	111.1
187.03212	1203.6
188.14876	308.2
198.19746	330.2
203.23383	159.0
204.28864	1411.9
205.31912	310.7
215.11534	735.5
216.17804	381.9
222.11917	65.5
238.19533	403.5
240.04741	190.2
244.04428	57.1
248.10564	216.8
249.14935	111.5
254.16992	187.6
256.26166	73.5
257.26605	200.6
264.44391	396.4
274.39374	2345.8
275.44763	179.0
283.32513	1913.4
284.64258	200.3
297.33191	446.3
301.21182	28959.6	y (3) (1+)
302.30121	2443.0
303.35828	164.5
304.23956	176.0
310.44556	82.1
311.32043	105.2
326.31860	119.8
327.34692	219.1
336.18359	192.1
343.32477	250.9
344.78680	98.1
347.16180	73.5
349.22876	281.2
357.21027	62.5
358.36481	704.6
359.27557	222.3
361.19934	1917.1
366.21210	833.9
367.07037	144.6
369.35785	57.2
370.26294	73.4
374.32281	146.3
382.30188	1661.7
384.19061	664.2
385.20453	404.6
391.32910	347.5
394.20789	189.7
395.30756	127.3
396.11823	366.7
396.88623	232.5
399.22418	318.8
402.32068	26595.7	y (4) (1+)
403.40082	6425.1
404.36810	567.5
405.38629	1779.9
412.42389	232.5
413.20801	335.3
414.37524	971.3
415.27563	626.9
419.31854	82.9
420.12524	42.0
422.54901	367.6
424.87787	606.8
434.20667	767.6
436.23956	122.3
437.96179	87.2
441.02917	524.5
442.13062	1247.9
443.20184	965.7
445.57019	100.7
447.26263	271.8
449.34558	739.7
450.79584	496.8
454.10632	162.8
456.20654	617.2
459.80951	2273.5
461.28986	208.3
462.28119	229.5
464.16296	2938.1
465.27075	1153.6
466.40057	197.8
467.35339	319.3
475.32727	199.6
478.13855	340.0
478.94904	519.0
479.89014	521.8
482.29901	362.6
484.36536	173.3
485.21625	219.2
487.98535	1298.1
488.78473	119.2
490.09448	73.4
492.11761	135.6
493.38684	218.8
495.04724	3410.8
495.68726	248.3
496.98773	1464.3
497.64008	151.6
498.30554	1071.7
499.57947	899.0
502.06879	1232.2
506.17706	1095.1
507.29132	41.0
508.46881	8071.9
510.21295	200.4
514.09271	242.5
515.35376	4235.6
516.41699	1266.5
517.58203	111.2
519.49304	248.2
521.02155	480.0
521.66095	370.4
523.19147	130.4
524.79883	306.1
527.37579	143.3
531.03339	168.1
535.32794	1323.1
536.88123	3863.0
537.49847	1043.5
539.30334	195.4
541.40582	2392.9
542.35358	344.3
543.62506	1139.0
544.58295	305.8
548.21716	601.6
549.38953	1538.7
550.54120	2134.3
551.50519	1353.9
552.74371	517.4
555.28015	564.4
559.35577	43815.8
560.39862	9344.5
561.44006	478.0
562.44720	136.0
563.49713	1138.6
564.70911	124.9
566.69263	381.0
567.32410	321.1
569.51007	57.3
571.18964	51.9
572.41229	1884.1
573.49408	1247.8
574.32172	321.9
575.16614	251.2
576.04425	455.0
577.33423	7799.3
578.30463	2533.4
580.10284	254.4
585.08832	10496.9
586.12860	688.9
587.17395	977.6
587.95721	792.5
588.58441	368.9
589.70355	995.7
590.83997	73.5
593.66144	24048.0	[M+2H] (2+)-NH3-P
594.49957	11245.5
595.74066	672.9
596.48810	398.4
597.58917	428.2
600.40240	449.7
602.08710	65661.9	[M+2H] (2+)-P
602.89691	329751.3
603.49786	218561.8
604.83356	3248.4
606.23846	1901.7
607.11835	1993.3
607.75836	36.4
608.55157	773.1
609.52789	554.8
610.64471	262.4
612.10541	20626.0
612.81091	965.8
613.66888	2282.8
616.51923	808.7
618.27039	23532.7
619.42303	7396.9
620.45892	220.4
621.19208	791.4
622.14899	530.7
623.28418	216.7
624.33057	1513.4
627.24261	828.9
628.17596	1887.6
629.09674	1007.9
629.70892	109.1
630.71631	438.9
632.60663	204.7
633.65118	3376.5
634.38153	1012.4
635.24799	1337.9
636.06683	386.9
636.70282	238.3
638.50916	216.8
639.43311	2859.9
640.35016	742.8
642.01862	14950.6
642.98859	37868.6	[M+2H] (2+)-NH3
643.94055	1151.1
644.59442	457.8
646.30072	8425.2
650.18280	340.9
662.21545	1870.0
663.36603	1122.5
664.35077	100.4
669.13531	216.4
670.43707	1351.8
671.33984	848.7
678.45264	254.7
681.55811	98.0
682.38611	407.1
684.97968	414.6
688.34589	2818.1
689.30695	900.2
694.28180	211.5
703.69159	335.7
708.37183	1078.2
709.04626	78.5
710.12854	178.5
714.41193	133.5
716.11926	122.6
720.40710	145.2
722.65332	101.1
723.52515	546.7
725.70441	1417.7
726.34967	6640.0
727.21820	1556.3
728.31995	749.1
729.74963	778.0
731.25616	339.5
732.54077	57.1
739.44879	78.9
740.39819	184.2
741.66443	46.5
742.54706	765.9
743.59955	792.6
744.22833	11576.0
745.26147	2701.2
746.17047	590.1
747.08691	209.1
748.28613	4249.2
749.41278	991.3
750.35120	286.9
752.87134	127.3
754.32404	620.6
755.17987	265.3
758.06708	509.7
759.31622	144.2
762.57507	73.4
767.29449	186.3
768.41949	611.5
769.25232	654.7
769.88202	153.0
770.55829	84.6
772.21881	2343.8
773.26007	1135.7
774.69220	319.7
778.23999	564.3
779.72827	63.0
782.27484	218.4
783.38043	4264.7
784.40381	3420.8
786.11096	2154.0
787.09247	721.3
788.11713	455.2
791.33612	1826.1
792.49176	664.9
795.60663	108.8
796.31134	716.7
797.36676	2083.0
798.41547	634.9
799.36139	278.0
801.29504	10507.4
802.35944	9174.2
803.25995	400.4
804.32745	200.2
809.29132	1106.8
814.30719	219.7
818.12079	392.4
826.18402	1125.2
831.97833	278.5
832.94263	481.9
836.73407	571.3
838.13019	78.6
839.62952	723.2
840.45770	422.1
841.38495	951.1
843.14435	101.7
850.43701	611.4
853.14484	199.2
854.12646	253.7
855.37604	1011.2
856.61041	317.9
857.56769	112.0
859.48932	460.9
861.03265	395.2
861.95190	173.3
863.16577	142.5
866.31909	414.4
867.31836	942.6
868.53613	224.4
869.34131	252.1
870.52887	442.7
871.38324	524.9
872.25757	219.7
874.86896	692.1
877.44220	281.7
880.39063	297.6
881.19336	5917.3
882.22003	2408.9
883.17462	1758.4
884.32861	6809.2
885.35455	4129.5
886.17719	1134.7
887.51324	208.5
890.40729	117.5
898.55804	4393.7
899.29840	9941.5
900.37030	2163.0
902.30048	20728.6	b (8) (1+)-P, y (8) (1+)-NH3
903.27301	10377.6
904.34375	2543.8
905.53564	1330.1
918.23383	321.8
919.58551	1079.6
920.52435	883.7
921.30511	183.5
924.43842	235.8
925.45111	244.0
927.79364	130.8
931.33887	792.6
932.30695	604.9
933.61279	119.8
942.10431	825.1
943.18683	707.7
944.48688	719.4
945.43085	422.2
947.33374	57.3
949.21387	267.2
954.41376	95.0
956.23926	284.9
958.40338	67.0
962.01831	95.1
964.20770	2086.9
965.12164	1308.6
966.12653	466.7
969.39984	145.5
970.67523	149.1
972.34930	208.6
973.07397	339.3
975.39703	112.2
982.15436	10647.2
983.19806	3812.9
984.35883	1623.1
985.28058	287.2
987.39813	62.4
988.58844	609.6
989.45197	487.5
990.83350	330.2
995.23358	227.5
1000.21686	13415.3
1001.24542	6443.7
1002.30804	5135.4
1003.52661	108.9
1005.46527	131.1
1008.63159	607.0
1011.37134	132.7
1013.51953	114.3
1017.71381	240.1
1020.62384	383.8
1029.30981	5931.8
1030.36816	4819.9
1031.44556	1021.2
1032.39722	441.2
1038.86743	211.5
1047.73340	239.1
1048.45386	813.8
1049.29041	452.9
1059.18494	617.6
1060.41846	176.1
1065.45483	152.0
1066.55688	94.1
1068.26245	578.4
1070.46704	316.3
1081.01611	233.1
1086.31689	12892.2
1087.32776	5372.9
1088.41113	2835.7
1089.41248	249.8
1093.24487	598.9
1099.07397	586.5
1100.45264	697.1
1101.40137	837.9
1107.32446	554.1
1110.20715	84.1
1111.03015	289.6
1122.61841	111.2
1125.43579	119.9
1126.20190	302.5
1127.40112	847.8
1128.27246	7728.0
1129.23364	4559.9
1129.97266	634.8
1135.95825	297.6
1154.23535	1123.2
1166.21338	168.1
1171.34766	157.9
1172.40991	259.8
1206.78455	92.8
1263.43237	265.6
1280.14856	479.3
1281.30701	165.8
