# Supplementary material for: Phosphoproteomic Analysis of Platelets Activated by Pro-Thrombotic Oxidized Phospholipids and Thrombin
Source: PLoS One. 2014 Jan 6;9(1):e84488. doi: 10.1371/journal.pone.0084488 (PMC3882224; doi:10.1371/journal.pone.0084488)
Supplement: Annotated Spectra S5 — (ZIP) [file pone.0084488.s008.zip › TISQEFLTPGK_-19_2_115020.txt]

m/z	i	matches
185.98410	301.6
187.30449	330.2
188.20845	262.7
194.99345	241.6
198.26862	60.6
204.03139	748.7
205.21436	71.7
214.91560	1081.7
218.45714	56.0
221.15231	223.7
222.03658	107.4
223.33627	203.4
239.13954	120.6
244.06058	339.4
252.27603	249.4
256.21094	116.1
257.23746	328.2
267.63007	133.8
268.95407	51.6
272.23004	142.8
274.30994	1003.8
274.93338	63.6
279.43295	78.3
281.00015	260.1
283.15082	1333.9
284.37030	78.1
295.44635	244.7
298.18439	69.4
301.28973	21736.6	y (3) (1+)
302.35870	4105.8
303.31671	490.0
304.31903	209.4
310.28308	152.1
314.24481	162.2
317.29718	55.9
322.31366	305.8
323.23651	302.7
325.26901	104.9
328.79700	55.9
331.26135	117.4
341.16791	313.6
343.71338	262.4
344.42883	95.2
348.13354	82.6
352.76477	129.4
353.82532	144.5
354.96124	275.6
356.49915	185.0
358.29498	376.8
359.30920	42.8
360.34821	486.9
361.32544	1376.7
362.34906	389.3
364.82672	104.1
366.39227	82.7
373.34235	166.8
375.32025	218.3
377.50055	361.1
378.94537	111.9
379.74127	291.5
382.23584	388.6
384.31305	1399.3
385.24933	384.6
390.43146	82.7
392.59418	69.4
395.14630	366.6
396.18402	152.0
398.53400	76.4
402.38147	19533.4
403.39978	4327.7
404.35101	805.9
405.40546	778.8
406.24768	182.6
407.68268	230.4
412.08911	765.5
413.19849	147.7
414.01843	215.1
416.13831	156.6
417.48163	82.7
418.48706	120.9
425.27911	362.1
427.26642	210.7
428.91321	153.0
430.59589	65.0
434.20050	56.1
436.19586	1233.5
437.17871	333.6
438.61670	150.3
442.18048	2613.3
442.93109	27.0
444.35974	127.1
445.39417	160.2
449.39240	597.6
457.62305	495.4
459.60919	1333.0
462.56165	475.2
463.94196	2480.4
464.87842	1763.8
466.09247	65.0
468.19666	249.4
470.49231	51.9
473.85406	281.7
476.13489	169.5
477.69513	793.5
479.22729	620.5
479.96143	309.0
480.84052	59.8
482.05322	222.5
484.27582	205.3
487.18292	604.9
488.05359	1791.8
489.26276	635.1
491.16010	79.0
495.03601	2146.9
497.51276	1004.2
498.56757	91.6
499.99310	703.5
503.39331	372.2
504.45599	120.4
506.06390	850.0
507.69220	910.8
508.32922	4132.7
508.97705	1261.6
510.30121	432.9
511.21735	711.6
514.28290	111.7
515.33063	2723.6
516.37732	139.1
517.34070	73.9
519.11926	355.9
521.12195	550.2
522.53992	178.0
524.27301	51.7
525.51227	127.2
526.44763	449.8
527.75201	558.1
529.93011	463.7
531.49786	1429.4
535.02698	245.0
536.03790	591.0
536.77667	2945.2
537.48138	1798.1
538.29510	654.5
539.15582	39.1
541.43439	1635.2
542.46814	739.2
543.07990	750.9
543.76105	896.3
544.79382	56.0
545.42987	122.7
548.38269	370.8
549.64447	1242.9
550.79053	1500.5
552.58124	60.6
555.15784	1555.7
556.11780	107.3
556.83038	66.3
557.79388	459.0
559.36310	34789.1
560.40265	7566.4
561.21515	819.9
566.80212	2205.6
567.86957	531.1
570.59619	447.2
571.25836	492.5
571.88782	820.6
572.79706	1136.7
573.41486	917.4
574.31909	147.5
575.27484	149.3
575.93634	189.3
577.16058	4995.9
578.36359	1032.3
579.04932	152.2
585.00433	11386.9
585.70270	114.0
587.72253	1084.6
588.65741	521.9
589.29102	189.7
590.41144	262.4
591.36316	96.0
593.01141	1799.4
593.94244	21912.9	[M+2H] (2+)-NH3-P
595.04895	4236.0
596.18878	96.0
597.15240	120.9
598.26141	105.0
600.11285	169.7
601.99994	36746.7	[M+2H] (2+)-P
603.04376	404776.5
603.92029	22982.9
604.93475	1867.7
606.02423	280.1
607.43170	826.7
608.20538	615.3
608.83508	166.6
609.55469	553.3
610.29620	445.4
611.80963	5854.1
612.45288	5489.7
613.28479	2080.9
614.14801	624.1
615.20819	958.2
616.06329	251.6
618.27844	15316.7
619.38513	3638.3
620.35425	1839.8
621.20746	532.7
621.96472	370.1
623.44788	116.4
624.74432	657.6
626.27826	271.7
627.10193	304.5
628.27203	1736.2
629.35919	2009.9
630.38190	1172.8
631.57190	636.2
632.95630	1404.2
634.15851	3270.7
634.96606	1433.6
637.31439	1012.5
639.30768	2946.1
640.19012	279.1
641.90607	14638.8
642.77490	18291.7
643.52600	8768.2
646.27692	6128.9
657.43243	109.4
662.36786	2027.3
663.26678	982.9
664.26099	309.8
665.13953	69.4
666.69061	280.4
669.38202	121.2
670.06049	346.8
671.79895	159.9
674.60620	412.1
675.50317	136.6
676.95020	385.1
681.09076	147.1
685.13361	251.1
688.28308	2560.9
689.30084	1209.1
690.28510	487.9
691.30292	173.8
698.71649	473.7
707.01379	269.8
708.26514	2011.0
710.24823	202.8
714.14856	183.0
715.06256	282.1
716.50623	488.6
721.97559	259.8
722.61792	474.7
726.14539	3871.9
727.17047	825.0
728.24347	180.7
729.69958	67.4
731.60590	353.9
740.22186	168.7
741.37622	471.5
743.99652	11825.3
745.12543	2285.9
746.03375	293.9
748.42621	4196.4
749.39368	856.5
753.29761	564.2
754.40900	198.8
757.40369	69.7
758.56610	185.6
760.07996	47.3
764.61713	444.3
765.49762	167.7
768.25580	418.0
769.21082	453.0
770.29700	706.7
772.46814	649.6
773.30017	399.7
774.50201	402.5
778.42535	158.3
779.19623	488.6
781.51093	78.3
783.26868	4595.9
784.53937	2588.3
785.93671	2431.0
787.32239	501.0
789.99451	57.0
791.22058	1746.0
792.41760	339.0
793.65167	737.9
797.30701	707.9
798.24188	1494.3
799.03339	79.3
800.19122	1111.2
801.28418	7354.2
802.30591	2619.4
803.38330	1179.4
804.00360	78.2
804.61945	80.8
808.35492	832.9
810.73468	273.6
813.16003	475.9
814.39423	300.4
815.85748	100.4
819.99872	391.9
826.28821	503.9
831.34015	91.7
832.57776	141.2
834.88306	279.4
839.33038	1414.7
840.11768	57.9
840.96130	152.4
841.69513	527.6
850.34790	136.0
858.45599	279.6
860.33960	355.6
863.28619	120.8
864.28705	256.8
864.92920	154.5
866.33936	1124.4
867.32233	189.3
868.40912	862.5
869.36847	160.7
870.26801	348.6
871.13751	438.0
872.72345	300.9
878.51996	258.3
879.23755	185.6
881.19684	3094.2
882.21704	3458.2
883.66626	1915.4
884.31201	5778.6
885.31036	2924.8
886.39771	664.5
887.30829	135.9
889.47754	173.8
892.36230	262.9
898.25909	2763.2
899.23053	7660.0
900.17798	2769.1
901.06952	1572.5
902.33478	13649.6
903.41235	8079.2
904.27277	3539.4
905.31940	648.1
906.52539	639.9
907.15875	163.0
909.26373	78.3
912.07452	85.5
915.38678	327.7
916.37030	200.8
918.96362	997.0
919.67010	1138.7
920.45728	245.4
921.50293	462.1
922.36060	353.1
924.52802	129.7
929.57404	293.5
931.48016	720.9
932.31226	1061.3
939.62671	116.1
942.35474	276.3
944.38593	91.5
945.26117	85.3
951.24774	208.6
954.32007	544.5
956.12964	96.9
959.26691	328.6
964.24951	1068.9
965.19287	1692.5
966.27979	1643.1
971.62061	54.2
972.33112	132.5
981.53375	191.9
982.15375	9947.9
983.33667	3900.0
984.08911	1136.8
984.80707	461.5
988.41266	532.3
989.43524	129.7
990.43683	342.9
995.47101	334.5
999.64557	856.9
1000.25214	10492.4
1001.19019	3031.8
1002.30646	3056.4
1004.77783	120.8
1008.29779	571.3
1011.27557	446.4
1012.54669	522.8
1013.36963	173.7
1017.17609	331.1
1020.42865	56.1
1025.89502	134.2
1026.51343	267.2
1029.28638	3091.0
1030.18921	1789.7
1031.36133	3494.1
1040.93445	254.0
1042.68823	329.7
1048.31238	1036.7
1049.68042	430.4
1051.84802	60.6
1053.58081	60.2
1059.50879	866.3
1065.09290	100.5
1066.88123	103.5
1069.27490	466.8
1071.71619	182.6
1079.22144	143.0
1086.30164	10456.4
1087.37329	5784.4
1088.30652	1771.8
1089.55737	211.8
1098.32800	313.0
1099.36963	147.5
1100.24500	643.5
1101.73462	74.8
1110.47644	534.9
1111.45044	397.0
1116.39734	156.1
1118.54675	475.0
1126.61426	280.7
1128.24060	6347.8
1129.25415	818.8
1130.65649	69.1
1136.51685	200.6
1137.22876	94.1
1146.29956	395.4
1148.16553	229.2
1154.63110	599.1
1165.90125	78.1
1173.03821	42.8
1182.16296	82.8
