# Supplementary material for: Phosphoproteomic Analysis of Platelets Activated by Pro-Thrombotic Oxidized Phospholipids and Thrombin
Source: PLoS One. 2014 Jan 6;9(1):e84488. doi: 10.1371/journal.pone.0084488 (PMC3882224; doi:10.1371/journal.pone.0084488)
Supplement: Annotated Spectra S5 — (ZIP) [file pone.0084488.s008.zip › TISQEFLTPGK_-20_2_99595.txt]

m/z	i	matches
187.08160	1946.1
188.19354	787.3
189.32230	101.8
191.87813	93.6
198.14639	134.6
204.20909	1149.5
215.07207	2064.2
216.09943	359.5
237.95450	138.7
243.99937	565.3
257.22275	87.0
265.55701	339.6
266.23340	142.3
267.21143	274.7
268.00693	229.6
274.28052	2216.2
283.32336	2045.2
284.34216	764.5
297.32666	718.2
301.20709	23162.8
302.34540	1903.1
326.95825	392.9
329.30914	428.4
340.39154	361.0
343.25446	93.9
350.28473	422.2
354.15295	222.9
358.37671	1094.5
359.28522	367.8
360.19153	141.0
361.35773	2378.3
362.22607	1317.4
366.38245	161.1
368.06592	94.2
369.45758	86.8
371.25250	107.4
382.23083	599.4
384.50635	627.4
385.38226	325.9
388.34625	413.9
396.16455	248.4
397.08685	196.1
402.29083	21666.6
403.38800	3698.9
405.27179	3139.6
407.06696	500.2
412.09930	1147.8
415.27948	67.2
416.45081	718.3
417.21686	248.7
418.29718	333.5
420.24139	524.2
421.09924	73.7
424.33319	140.1
425.33362	360.2
434.34888	475.9
436.32635	659.4
437.25732	181.7
442.13605	1614.0
443.34076	350.3
446.32581	141.2
448.98242	717.4
450.85931	807.7
452.33813	207.6
453.01794	134.4
457.29205	212.7
459.39386	3204.0
462.36768	1135.0
464.13873	3545.7
465.11298	1635.3
467.06610	488.1
468.48682	134.4
470.70569	699.4
475.53406	152.3
478.28333	939.7
479.58942	270.1
480.22845	723.0
481.37164	277.1
482.29517	231.7
485.87238	516.7
487.80414	4920.3
492.16949	182.7
494.74054	1611.3
495.52209	629.3
496.44739	922.7
497.44415	987.8
499.87482	822.4
506.21881	1224.6
507.34888	877.4
508.44037	12724.4
509.34082	32.1
510.22784	287.3
515.39349	1819.4
516.40131	432.9
517.47797	234.4
520.47748	161.2
521.45813	815.8
522.43677	1038.3
524.37982	498.1
527.06586	767.8
527.68292	961.8
528.36096	584.5
531.35785	439.5
536.02283	645.1
536.98730	7513.9
537.86029	1118.1
541.43939	2590.7
543.51874	2046.0
544.34399	977.7
545.44696	1674.3
549.38635	1882.7
551.09485	592.7
555.29901	1046.8
556.24249	224.4
558.06866	956.2
559.38373	62460.7
560.37701	15359.6
561.53711	1371.3
563.58868	60.2
565.65607	342.3
567.10748	1095.6
568.11810	287.4
572.02753	886.5
572.79999	593.1
575.64429	302.6
577.22113	7966.9
578.25543	1929.0
579.31769	244.6
580.45349	730.8
581.47943	986.0
583.37225	186.1
584.90680	8189.5
585.57562	1340.4
586.26044	715.9
587.89191	3734.9
588.90778	1205.7
589.70691	191.1
590.42963	449.2
591.22693	493.9
592.63416	1665.7
593.82831	20724.0
594.48224	24627.1
595.55750	257.4
596.39728	1279.9
598.68939	1064.4
602.16730	56387.5	[M+2H] (2+)-P
602.86414	470638.8
603.48138	316344.2
604.52032	3541.8
605.47400	199.6
606.78766	1254.8
607.71014	1121.6
608.74969	480.1
609.52942	996.3
610.65320	648.2
612.02130	16937.7
612.82086	1149.9
613.81213	399.7
618.29266	31537.4
619.34821	8481.9
620.30835	818.2
625.42572	147.9
626.36273	220.7
628.48981	4491.1
629.42462	1012.8
630.25458	181.8
633.31018	239.7
634.21930	3741.7
635.42932	304.4
636.21747	618.3
637.08948	993.8
639.23468	3213.7
642.12714	19330.1
642.94476	31527.0	[M+2H] (2+)-NH3
643.94623	2184.2
644.98212	532.2
646.14709	12367.8
647.63947	141.0
648.38336	208.3
662.39148	1311.4
663.45349	773.2
664.28516	651.5
665.45892	415.9
670.60229	1630.3
671.46552	248.7
672.12329	206.1
681.12427	260.2
685.18384	320.9
688.19989	872.3
689.34747	1400.9
700.25574	754.7
706.38989	280.1
708.28363	501.8
709.36237	158.6
713.39679	240.8
717.63214	421.4
723.15948	261.0
726.16486	9227.0
727.25830	3133.2
729.49786	724.8
730.38568	392.1
731.38928	538.0
741.47021	939.7
742.30988	353.4
744.14648	24141.5
745.21210	5591.3
746.16315	577.8
748.28729	5173.3
749.25043	1567.1
754.53296	784.7
755.39478	362.7
757.94336	280.9
761.85327	534.8
763.09680	192.9
767.57184	1534.0
768.92377	802.1
770.17792	483.2
772.22882	383.1
773.24066	299.3
776.94818	233.6
779.29803	147.6
781.80896	162.8
783.40570	3204.7
784.68085	1963.9
786.03070	1537.8
787.64319	492.0
788.59625	222.2
789.28973	408.6
790.25323	326.7
791.50281	2098.7
792.29907	273.1
793.08929	1057.3
797.51385	1167.9
798.39740	410.4
799.38403	80.1
801.25305	15477.1
802.35675	4233.0
803.46356	1647.3
804.64337	75.2
808.26813	413.5
819.44208	328.0
821.45758	215.0
825.58411	547.3
826.30945	683.7
827.30701	323.4
828.58856	344.1
829.61639	233.5
839.38373	248.7
842.50287	834.2
849.57275	155.1
850.60864	166.1
852.34058	364.0
856.32477	223.7
856.96631	86.9
858.26483	192.8
861.53741	300.6
862.43048	66.9
863.48956	562.9
864.63104	749.1
865.32715	113.5
866.65717	342.6
867.45557	876.6
869.14136	783.7
871.37378	648.2
874.63037	300.4
881.04999	3515.9
882.12988	3318.1
883.43188	1593.2
884.52277	5536.4
885.52423	1901.4
886.38104	903.2
887.20062	91.6
889.19806	73.7
890.38916	553.9
898.50854	3409.6
899.30377	2344.1
900.37915	1154.1
901.05914	708.1
902.32178	17467.6
903.26123	8396.4
904.49225	2528.6
905.33026	599.6
906.45978	495.5
912.91827	278.3
918.36591	415.4
919.47650	2307.2
920.60107	305.9
921.50714	494.0
924.34766	680.1
925.96063	765.5
927.28131	114.2
931.05743	656.6
932.40436	1020.1
934.52319	186.2
937.62714	489.0
939.40436	217.1
942.31744	496.1
944.38190	368.1
945.19043	402.2
964.30542	2234.5
965.89166	1924.6
966.51044	48.7
969.93695	789.7
972.27002	87.2
981.53082	368.7
982.24750	10455.8
983.35425	3768.6
984.32202	1732.5
985.11554	253.4
987.60883	591.9
988.45135	2472.4
989.42706	420.1
994.37653	579.6
995.48560	198.2
1000.21332	10150.6
1001.07104	5063.1
1002.21069	5764.5
1003.17407	1022.3
1013.41650	739.7
1017.34473	321.1
1020.64600	253.5
1029.34070	9024.8
1030.40295	6309.8
1031.27100	2329.7
1032.27979	788.1
1038.39417	114.4
1041.26050	222.3
1042.47815	929.3
1048.49194	609.4
1049.52673	694.2
1059.76904	179.6
1060.95532	486.3
1069.47705	687.8
1071.19006	94.1
1079.02332	125.4
1082.08801	557.8
1086.39417	11414.8
1087.51355	6985.4
1088.47083	2005.9
1089.50989	466.7
1098.26965	1806.7
1100.31897	1231.3
1105.67749	94.0
1109.20020	314.8
1110.34326	1436.9
1110.94702	164.8
1117.34094	355.0
1126.29529	208.1
1128.20239	13962.0
1129.48999	4768.8
1130.34912	1067.8
1136.41382	415.6
1137.24719	467.0
1146.29395	391.3
1146.91638	223.8
1154.07678	329.0
1155.39404	1067.1
1171.68689	240.9
