# Supplementary material for: Phosphoproteomic Analysis of Platelets Activated by Pro-Thrombotic Oxidized Phospholipids and Thrombin
Source: PLoS One. 2014 Jan 6;9(1):e84488. doi: 10.1371/journal.pone.0084488 (PMC3882224; doi:10.1371/journal.pone.0084488)
Supplement: Annotated Spectra S5 — (ZIP) [file pone.0084488.s008.zip › TISQEFLTPGK_-21_2_113955.txt]

m/z	i	matches
187.21930	2822.5
188.34720	153.2
196.19688	118.1
204.17789	1238.2
206.19049	69.3
214.38782	316.3
215.08975	1008.3
225.82957	140.0
229.04071	297.2
240.36694	62.5
244.07425	110.0
255.13284	368.1
257.37567	688.3
258.19995	62.5
262.40717	281.6
264.46689	178.1
265.58203	363.6
274.28299	2797.7
275.37744	557.2
279.12482	164.8
283.28729	1384.7
284.22272	522.7
301.24619	24255.1
302.31055	3142.6
303.39856	161.4
305.27637	69.3
327.45380	451.3
328.34631	528.2
340.20941	404.4
341.22205	394.7
343.20264	94.9
346.28650	227.3
358.45764	417.9
359.14288	311.6
359.86438	185.9
361.12463	2647.0
362.50037	827.5
366.21313	781.3
370.27252	164.8
374.97253	376.3
377.07654	423.7
382.19879	291.6
384.43146	1371.3
385.23676	496.3
395.36218	423.6
396.33746	69.3
402.26825	20749.1
403.31769	4185.5
404.84137	784.3
405.64642	584.1
406.40112	70.7
412.19739	510.1
413.29382	832.4
414.29877	582.9
416.13867	226.4
425.46320	787.0
428.45868	116.7
430.13678	76.2
434.57782	373.5
436.24408	77.7
437.32013	1177.1
438.46606	424.9
441.97437	5329.8
442.59167	122.3
446.42291	328.9
451.02838	283.4
452.22955	161.4
457.38324	589.4
458.30225	305.0
459.44250	2423.9
460.14648	1577.9
462.55688	1006.3
463.63849	653.4
464.30267	3351.2
465.20428	660.7
471.96014	396.6
472.69690	841.3
473.74426	657.7
479.64600	406.1
482.32251	211.2
484.31311	202.0
485.06299	393.8
486.26666	533.9
488.27704	2305.8
491.41760	388.7
492.99103	684.1
495.00439	568.3
497.07550	3789.4
498.55524	104.1
499.86133	143.8
502.29669	326.9
503.46704	306.4
504.19415	104.2
506.39813	1545.8
507.08307	629.3
508.42133	8115.4
509.25739	284.0
510.12457	446.9
511.07538	575.1
514.35889	692.6
515.39911	859.3
516.17688	1101.3
522.57233	1965.3
523.45392	350.3
524.27997	388.9
526.35223	255.5
527.89032	1423.5
530.24951	1982.5
531.41211	699.0
533.35468	1024.7
535.28534	472.1
537.00244	6915.8
537.65479	380.7
539.60980	90.3
540.34369	599.1
541.16846	1418.2
542.39392	1748.1
544.15552	613.0
545.00433	97.3
548.30469	97.2
549.46246	1296.6
550.83710	1956.3
551.60944	284.9
555.11987	458.5
556.49310	1339.2
557.70514	853.0
559.37189	65819.9
560.39972	14738.1
561.36151	2232.1
562.39374	1044.1
563.35345	304.7
567.25482	1924.7
568.74915	918.7
571.53510	1050.6
572.27869	381.7
573.27423	481.8
574.21320	1127.5
575.84467	1836.5
577.17383	7502.8
578.42529	3688.0
580.58746	404.2
581.52167	631.8
582.14661	408.1
584.77911	7917.9
585.43372	3007.0
586.49200	232.4
587.11859	676.2
588.11322	3936.3
589.77997	164.9
592.12390	293.1
593.70917	26241.4	[M+2H] (2+)-NH3-P
594.53870	19659.3
595.35944	1580.9
596.53650	143.7
598.99951	476.6
600.33154	430.1
602.83307	518025.9
603.50189	334979.8
604.56732	5711.7
605.46088	2830.0
606.08313	1266.9
606.69287	2028.1
607.77893	812.5
608.39697	562.8
609.31830	1010.8
610.34772	3191.9
611.89526	11261.2
612.57629	9809.9
613.82159	283.6
616.40192	918.2
618.26886	31556.9
619.39209	12589.4
620.46924	1201.9
622.07635	124.7
626.37640	83.1
627.19562	122.9
628.39014	1823.7
629.50836	780.4
630.35022	223.1
631.28778	641.9
632.57825	1017.5
633.72589	2112.4
634.37164	579.7
635.41595	1433.2
639.09589	3189.4
640.06470	1303.3
641.97296	23251.6
643.01794	47592.5	[M+2H] (2+)-NH3
643.91473	2930.5
644.70245	262.8
646.23041	12170.1
647.50189	209.1
660.14313	168.4
662.39587	1877.4
663.32092	1201.7
664.37030	509.8
665.52405	290.7
675.64111	277.7
678.33124	111.3
681.38861	257.6
685.27179	576.3
688.25891	2814.4
689.48444	1297.9
690.41162	527.2
696.59833	193.0
699.13885	696.9
701.37848	299.1
702.28394	115.8
703.39227	138.1
705.26178	316.8
708.30194	1952.4
713.65710	779.8
715.71344	823.8
716.32269	182.6
721.45758	475.5
724.46869	187.8
726.31189	7689.9
727.33081	1329.7
728.47784	324.5
729.36530	83.4
730.62628	1207.4
741.34369	962.8
742.21429	1145.5
744.12158	16581.1
745.09943	4264.7
745.89209	553.7
746.49225	1145.5
748.34760	4494.5
749.20789	642.7
756.51093	76.4
759.41821	209.1
760.39795	641.5
761.21844	541.1
764.18390	130.1
766.24567	1195.7
768.36090	1397.6
771.28406	67.4
772.40448	1830.3
773.48676	1200.6
774.30383	276.1
778.32208	135.0
779.25934	208.3
780.52142	396.0
783.16425	3850.3
784.58972	567.1
785.84772	1801.2
786.89301	268.3
791.43085	2277.7
792.46637	462.0
797.28857	1963.6
798.22919	202.4
801.28363	10137.5
802.38782	6914.4
803.35724	487.5
806.57080	96.4
808.05164	1983.4
809.43964	104.3
817.32245	118.6
820.54089	90.1
825.75684	418.8
830.39288	139.5
839.18280	414.9
840.24280	269.2
841.04169	1249.3
841.91144	460.4
854.53467	69.3
855.29907	310.8
855.90924	132.7
857.42114	251.0
866.19775	598.2
867.55560	531.7
868.68341	712.7
869.55835	97.4
871.32672	1342.6
874.48871	69.4
878.46210	561.8
881.20453	4329.7
882.09540	2518.7
883.25128	735.0
884.23370	2243.8
885.50922	3548.5
886.43378	482.1
888.27264	276.9
896.45392	192.7
898.70441	5490.9
899.43781	7463.6
900.29852	5378.7
901.80646	4921.4
902.43854	11394.8
903.37616	6343.5
904.47070	2833.9
905.38556	1075.9
906.46869	317.9
908.43268	353.7
914.32855	561.5
918.48322	608.7
919.58685	1341.6
920.24371	354.9
921.09711	734.4
922.56769	71.1
924.32080	148.0
925.10236	500.8
931.50519	2418.4
932.43109	1353.0
933.54962	517.5
934.33929	209.1
941.14142	77.2
942.00214	761.6
943.54974	635.4
944.33282	1469.2
945.35822	684.3
949.50482	339.6
958.01959	324.0
964.22894	3547.2
965.01123	1526.7
965.66901	356.4
966.46637	1458.0
971.84204	332.7
972.87604	331.8
973.57617	368.7
975.46527	546.6
978.35114	146.3
982.26025	8484.7
983.11963	3617.2
984.00415	1772.4
986.21722	145.7
988.51068	2002.0
989.35394	688.5
990.74298	177.5
991.63959	422.3
994.63770	973.1
1000.27997	12162.4
1001.35010	7121.2
1002.58124	3255.3
1003.45868	594.6
1004.39606	150.5
1011.32452	97.9
1012.21503	145.8
1013.20917	491.5
1014.68231	486.6
1018.51514	157.9
1020.59821	231.7
1022.07697	153.2
1027.46436	166.8
1029.19727	8208.9
1030.37610	5466.2
1031.55664	2513.1
1032.39856	97.9
1048.48328	328.1
1049.32910	125.3
1050.45190	160.2
1056.78027	430.9
1057.47217	501.0
1059.85315	776.4
1069.32642	1147.0
1071.37732	429.5
1080.17444	557.4
1084.45874	208.8
1086.38208	9451.2
1087.79517	10546.5
1089.53162	676.2
1093.16260	201.4
1100.55518	918.2
1101.26367	306.7
1110.19995	145.5
1111.33228	963.1
1128.27698	9977.0
1129.36523	3439.5
1130.42078	1007.2
1144.16040	222.9
1146.56531	542.0
1147.41992	160.2
1154.03076	586.7
1210.97241	288.7
