# Supplementary material for: Phosphoproteomic Analysis of Platelets Activated by Pro-Thrombotic Oxidized Phospholipids and Thrombin
Source: PLoS One. 2014 Jan 6;9(1):e84488. doi: 10.1371/journal.pone.0084488 (PMC3882224; doi:10.1371/journal.pone.0084488)
Supplement: Annotated Spectra S5 — (ZIP) [file pone.0084488.s008.zip › TISQEFLTPGKLEINFEELLK_-13_2_152740.txt]

m/z	i	matches
246.15988	3.6
255.15915	9.2
259.14856	5.0
260.55850	18.9
264.07397	5.8
265.47000	6.3
267.15808	4.9
271.35486	18.0
272.05960	5.0
279.26517	7.5
279.95190	15.8
283.39847	18.9
284.43814	13.0
285.09503	5.3
287.28799	4.7
296.27896	13.2
297.05005	4.6
299.71945	16.0
302.14325	17.1
303.80341	3.6
306.35089	6.3
310.38638	2.3
318.89798	8.2
321.05121	5.5
327.01376	1.9
336.34137	4.0
339.20413	19.5
340.07501	1.4
344.04001	6.4
345.34702	3.8
347.40942	22.6
348.10443	11.6
350.17343	7.1
354.30542	36.5
362.08008	12.7
366.27103	17.5
368.44855	6.3
369.58331	11.5
371.25006	9.5
372.50098	4.0
373.57047	18.7
377.55505	3.3
381.91376	14.7
383.88031	22.6
384.90256	2.7
388.53278	6.0
389.31940	1.9
392.19452	25.8
396.48969	14.1
397.50684	3.6
405.03729	5.3
408.90778	4.7
411.17395	3.5
412.20917	13.5
412.85870	5.4
417.04822	18.3
419.52209	8.2
420.34229	2.5
421.04840	7.9
424.43292	8.3
425.23657	8.1
426.58142	9.0
427.92883	8.0
428.99500	14.4
429.91748	2.1
431.69257	22.7
432.36786	22.2
435.05322	10.7
439.23108	21.5
441.22101	17.1
442.66846	5.1
443.31061	28.3
444.98718	26.1
446.21960	3.8
451.34393	4.9
453.28931	11.8
454.36481	16.3
455.10364	5.9
456.45361	4.4
457.60724	10.5
458.22443	4.5
459.85950	16.2
461.76361	6.8
462.42694	4.2
463.17670	16.6
464.19135	57.2
465.20752	12.3
467.30780	14.5
468.25201	9.4
469.09094	18.4
471.51172	7.9
472.12140	10.6
473.57800	7.8
474.19464	4.7
475.39038	11.5
478.74701	24.3
480.31323	17.3
482.58667	5.1
483.24921	6.2
484.24121	6.8
485.11877	16.1
486.07849	10.0
489.71338	16.7
491.20728	4.0
492.49103	12.2
493.54492	2.9
496.60547	5.9
497.36902	10.2
498.30249	13.9
499.07025	8.0
501.75641	4.5
502.81500	20.3
503.68030	7.0
504.34064	6.4
505.53900	3.8
507.29022	4.4
508.95544	7.4
510.42944	4.4
512.22546	5.8
514.09991	4.3
515.13959	10.7
518.55194	23.2
520.41870	12.8
521.45239	9.4
522.72021	29.8
526.76453	6.4
530.15802	18.1
531.02045	2.1
533.76575	3.3
534.37811	46.6
535.08899	4.2
537.20111	31.5
539.35699	9.5
540.23999	22.8
541.22583	19.8
542.16486	4.0
543.17383	19.2
544.28931	13.7
545.22095	50.2
548.19849	10.0
549.47046	21.4
552.48517	11.0
555.22028	2.9
556.06091	25.1
557.38586	15.7
559.22174	27.4
561.50751	7.8
562.46606	11.7
564.16229	29.6
565.05768	13.5
567.03839	4.0
568.68060	3.6
570.32336	25.6
571.07458	16.0
573.45306	10.9
576.02228	22.5
578.71796	20.6
579.52704	12.2
580.89771	7.9
582.17285	5.7
583.21539	6.5
584.60339	22.0
585.42847	4.2
586.98138	22.8
588.89563	17.0
591.00690	23.4
591.80646	10.7
592.59332	2.4
595.49127	3.8
596.47943	16.3
597.42877	19.0
598.24103	27.4
599.47681	12.9
600.59784	13.7
601.22614	4.7
604.20441	13.8
605.78699	10.7
606.45929	26.8
607.08954	18.3
608.82819	31.0
611.15387	17.0
612.32629	10.0
613.37964	7.8
614.75854	25.7
616.03070	59.0
617.92145	27.3
619.35968	25.7
621.22882	17.1
622.34308	12.7
624.17261	29.9
625.18994	8.2
626.75690	35.2
629.55841	15.2
630.30109	20.0
631.45447	62.2
632.12299	10.7
633.64197	14.3
635.06097	29.2
635.77582	11.3
636.56470	6.6
637.34393	17.5
638.30237	8.9
639.25934	51.1
640.48798	44.5
642.12927	23.8
642.77643	14.7
643.73163	14.6
645.19269	57.0
646.20398	13.4
647.09125	3.0
648.05951	65.8
649.22986	7.5
651.04211	42.5
651.90790	25.8
654.34723	19.4
656.31964	28.6
657.08221	7.1
659.59692	15.0
660.22461	2.0
661.33612	19.0
664.10199	21.6
667.32001	6.7
669.23468	7.3
670.18805	12.4
671.12946	67.8
672.07770	15.1
672.90607	27.5
673.67059	32.1
674.37714	7.4
675.40436	39.4
676.95709	10.8
678.54688	21.3
679.26593	2.7
680.41827	79.1
681.75262	51.6
682.47565	27.7
683.32831	53.1
684.46027	17.5
685.49347	19.6
686.16180	6.6
687.32660	22.9
688.25970	86.4
689.53699	83.2
690.26276	15.5
691.21576	26.2
693.59308	14.2
694.30438	31.4
695.55634	16.4
696.49078	46.3
697.57050	2.5
698.29370	5.5
699.22260	29.8
700.63995	32.4
702.64423	34.3
703.25067	65.4
703.93127	14.8
704.86615	176.3	y (18) (3+)-NH3-P, y (18) (3+)-H2O-P, b (13) (2+)-2P
705.51129	33.9
706.52936	37.7
708.17145	15.4
708.78741	10.2
712.08417	2.5
714.07233	23.1
714.90399	13.9
716.35840	27.6
717.34857	37.4
718.33667	38.4
719.19244	11.4
720.87994	60.5
721.72754	4.4
723.05707	62.6
724.29791	13.1
725.53741	26.6
726.33429	44.0
726.99420	7.4
727.64056	14.3
728.82294	87.3
729.82568	32.1
730.69299	8.3
731.67548	28.5
732.31232	61.8
734.50690	25.8
735.80084	16.1
737.60248	76.0
738.73529	57.6
739.65558	31.3
740.84076	25.2
742.35413	29.0
743.19379	21.8
744.47186	2.3
745.44556	68.9
746.16772	36.2
746.89203	43.6
747.71857	23.5
748.42053	17.6
749.49811	12.4
750.58069	42.8
751.40295	45.4
752.31805	13.4
753.58710	110.8	b (14) (2+)-NH3-2P
754.37823	197.1	b (13) (2+)-P
755.65924	94.5	b (20) (3+)-2P, y (13) (2+)-H2O
756.54285	82.5
757.52209	20.5
758.59515	26.7
759.35803	5.1
760.11224	5.8
761.00220	20.5
762.14514	48.7
762.85553	19.9
764.05676	60.6
765.66840	406.7	y (20) (3+)-NH3-2P, y (20) (3+)-H2O-2P, y (13) (2+), y (19) (3+)-P
766.94257	331.4
767.76166	26.7
769.71515	82.7
770.54218	59.2
771.48865	68.3
772.15607	78.7
773.07239	49.3
774.64111	17.7
775.62598	24.7
777.04047	37.9
777.75043	97.8	b (19) (3+)-H2O, y (6) (1+), b (19) (3+)-NH3
778.51984	11.2
779.32965	34.7
780.68262	28.9
781.70880	23.9
782.49182	29.5
783.34503	73.4
784.23547	29.2
785.55322	43.8
786.71436	33.7
787.50049	127.2
788.51764	35.3
789.60864	35.4
790.53082	13.7
791.43329	9.9
792.07666	16.7
793.74103	110.8	b (13) (2+)-NH3, y (19) (3+)-NH3, y (19) (3+)-H2O, b (13) (2+)-H2O, [M+3H] (3+)-NH3-H2O-2P
794.80157	91.0
795.60712	2.4
797.12616	31.6
798.94843	172.1	y (14) (2+)-NH3-P, [M+3H] (3+)-H2O-2P, y (19) (3+), y (20) (3+)-NH3-P, [M+3H] (3+)-NH3-2P
800.08508	52.1
801.11102	156.5	b (7) (1+)-P, b (14) (2+)-H2O-P, b (14) (2+)-NH3-P
802.39795	116.9
803.51379	156.6	y (20) (3+)-P, b (13) (2+)
804.57013	147.0
805.54626	154.2	[M+3H] (3+)-2P
806.29901	55.0
807.30304	118.6	y (14) (2+)-P
808.55145	54.4
809.52594	47.0
810.41913	292.8	b (14) (2+)-P, b (15) (2+)-NH3-2P
811.55402	118.1
812.26630	49.0
813.16754	103.7
813.91113	72.3
814.62988	61.9
815.66705	45.0
816.39081	19.9
817.44269	28.1
818.60815	82.2
819.37543	50.4
820.59064	750.0
821.69531	447.2	b (20) (3+)
822.58887	402.9
823.49060	113.9
824.68042	43.5
825.73694	278.2	[M+3H] (3+)-NH3-H2O-P
826.40765	43.7
827.09686	112.4
828.22906	27.8
829.56097	28.5
830.94611	43.1
832.14972	330.3	[M+3H] (3+)-H2O-P, [M+3H] (3+)-NH3-P
833.26422	144.4
834.33746	76.2
835.34149	23.8
836.22235	79.9
837.59290	526.8
838.26630	1750.6	[M+3H] (3+)-P
839.20886	159.7
840.17078	165.5
841.32831	46.7
842.31427	96.0
843.81348	74.6
844.96942	308.8
845.76166	78.8
846.89844	232.3	y (14) (2+)-NH3, y (14) (2+)-H2O
847.90863	157.9
848.65552	78.1
849.65765	60.7
850.51190	129.7	b (14) (2+)-H2O
851.36035	281.9	b (14) (2+)-NH3
852.30542	488.1
853.17242	461.2
854.32916	77.2
855.77344	307.4	y (15) (2+)-NH3-P, y (14) (2+)
856.46942	187.6
857.10266	69.0
858.37018	238.2	[M+3H] (3+)-NH3-H2O, b (15) (2+)-NH3-P, b (15) (2+)-H2O-P
859.34198	26.0
860.55591	118.1
861.35468	35.8
862.50214	41.2
871.65790	10.1
875.23059	9.0
877.83575	33.5
878.54163	30.4
879.82343	15.1
883.47345	36.9
884.30518	67.9
885.31042	49.8
889.64374	10.5
890.29480	23.5
891.22070	4.2
892.30035	144.3	y (7) (1+), b (16) (2+)-2P
893.32813	95.3
894.42749	34.7
895.53522	73.0
896.27362	8.2
897.20996	16.1
897.81476	2.3
899.07184	30.9
899.78430	8.3
900.46344	9.3
902.26764	32.2
903.90149	41.0
906.02863	146.9
907.02911	11.8
907.84814	35.5
909.67999	35.4
912.37665	142.5	y (15) (2+)
913.19220	70.2
914.71637	20.0
916.03229	37.4
917.05890	47.6
918.27173	3.2
919.74005	25.5
920.51056	12.2
921.24268	34.5
922.45239	6.6
924.06030	15.3
924.75861	21.7
926.28540	10.9
927.43536	5.1
928.89618	26.5
932.74561	7.5
934.79559	21.8
937.20435	55.4
939.71655	24.7
941.05347	4.0
943.34454	5.9
944.29474	33.9
945.03931	3.0
946.93195	33.5
948.02643	50.7
948.90399	31.7
952.57526	8.6
954.01532	47.4
954.74664	29.3
955.60028	44.1
956.73065	25.8
958.95587	11.8
960.33917	44.0
961.70294	40.4
962.40155	25.9
963.49908	54.8
964.32227	31.0
965.12946	17.2
966.18945	15.9
967.00415	37.0
968.00897	49.2
969.18890	34.2
972.50348	19.5
973.35590	48.0
974.39899	28.8
976.44702	20.5
978.02118	20.9
980.35309	23.9
982.08179	151.8	b (8) (1+)-P, b (9) (1+)-2P, b (16) (2+)-NH3
983.06903	29.5
984.96973	18.3
986.04028	90.9	y (16) (2+)
987.04340	124.3	y (8) (1+)-H2O
990.06989	97.5	b (16) (2+)
991.91205	28.5
993.73468	1.9
994.64374	8.6
995.41437	7.1
996.79858	13.1
1001.84845	28.3
1002.66742	14.4
1003.76416	46.8
1004.82324	59.5
1005.42865	263.7	b (17) (2+)-P, y (8) (1+)
1006.41974	103.6
1007.13617	26.3
1008.21393	21.7
1010.32233	3.1
1011.18610	33.1
1012.06317	38.4
1015.47406	27.2
1016.31305	4.5
1019.72736	23.6
1021.45209	59.6
1022.31244	2.0
1023.23187	37.5
1024.49097	10.0
1025.11218	27.4
1025.90906	5.5
1028.27051	19.7
1029.13037	11.7
1029.96826	10.9
1034.58093	28.3
1035.53125	26.1
1036.40930	54.4
1037.14319	16.3
1038.19080	5.7
1039.18518	16.5
1040.24915	106.1
1041.02795	15.6
1041.88135	42.1
1043.16614	29.3
1045.35571	21.9
1046.61719	8.2
1047.23926	25.1
1048.44495	14.0
1050.68811	78.0
1051.32031	61.5
1052.14673	20.3
1053.09290	7.9
1055.88159	102.3	y (18) (2+)-H2O-P
1058.21753	62.1
1059.63086	32.1
1061.34033	7.7
1062.38770	52.6
1063.13684	7.7
1064.39917	45.2
1066.84717	28.1
1067.73376	57.3
1068.80212	21.4
1069.75244	22.6
1070.49170	13.9
1072.01514	98.1
1072.72607	20.5
1074.52759	23.2
1075.44995	10.9
1076.57776	14.7
1077.51697	32.3
1079.42639	22.0
1081.34961	67.5
1085.99268	6.5
1087.38574	4.7
1089.89001	20.1
1091.35681	18.1
1092.36548	31.3
1093.71484	19.7
1094.76416	11.1
1095.67053	11.2
1096.29419	2.7
1097.22363	17.4
1097.84778	16.2
1098.81702	28.8
1099.47681	5.3
1101.61206	36.9
1102.71057	28.5
1103.97839	18.3
1105.15967	27.5
1106.65100	80.6
1109.80054	145.7	b (18) (2+)-H2O, b (18) (2+)-NH3
1110.54517	102.9
1111.52429	39.8
1112.87524	44.9
1114.23572	71.5
1117.10437	19.3
1118.78613	23.3
1119.70679	18.1
1120.37842	34.9
1121.23682	4.5
1122.67114	3.2
1123.52930	24.4
1124.71631	26.0
1125.90015	3.6
1129.53149	3.4
1130.32520	9.3
1131.93823	7.9
1134.03491	86.3
1134.84692	109.2	b (20) (2+)-2P, y (9) (1+)
1135.69409	30.2
1136.67285	7.1
1137.46240	24.6
1138.25146	8.0
1139.20862	16.8
1140.38159	43.8
1141.41125	34.8
1142.30273	2.0
1144.16504	13.7
1144.95068	23.1
1147.29663	6.2
1148.28699	36.0
1149.59290	326.7	y (19) (2+)-P, b (11) (1+)-NH3-2P
1150.47766	57.4
1151.52539	47.4
1153.11108	82.5
1154.32300	6.9
1156.05859	15.8
1157.48303	14.4
1159.19690	14.0
1162.01501	13.7
1163.97803	20.0
1165.40369	10.6
1168.15381	5.3
1170.65662	8.6
1173.68567	42.1
1174.92737	20.0
1176.08643	28.8
1177.18140	47.4
1181.62695	23.1
1182.38135	20.0
1183.00928	60.9
1184.16272	46.3
1185.01953	23.8
1189.80164	34.1
1190.45654	45.2
1191.42041	22.7
1192.09814	11.9
1193.35840	9.6
1195.68140	12.3
1197.90918	224.7
1198.73718	491.3	y (19) (2+)
1199.47681	78.6
1200.51538	13.6
1201.63391	10.8
1204.34058	7.3
1206.49707	4.2
1207.44678	10.1
1209.21362	23.0
1210.49585	14.5
1211.89966	20.2
1214.05994	11.5
1216.59290	18.1
1219.23901	6.4
1227.50757	15.5
1230.56641	8.5
1231.70752	29.5
1232.60107	36.5
1233.77124	14.0
1235.35144	13.5
1236.63782	9.8
1239.21289	10.0
1240.23352	12.9
1242.65356	86.3
1244.82678	8.2
1247.45276	72.8
1248.43701	25.1
1249.24609	4.0
1251.04492	5.9
1253.14441	27.1
1254.21729	17.0
1255.30188	5.7
1256.71912	5.5
1257.89600	24.8
1263.36963	8.1
1264.37683	43.8
1265.42126	17.6
1266.29919	14.2
1268.17249	30.0
1270.40771	40.7
1271.81628	18.7
1273.80090	12.0
1275.49194	2.9
1277.94946	10.9
1278.75806	5.8
1280.28479	12.9
1284.31433	9.6
1285.12317	29.1
1286.08240	6.0
1287.01428	19.1
1288.12378	29.5
1290.23572	9.9
1292.65576	61.8
1293.84180	190.8
1295.04333	291.4
1295.89648	20.3
1301.76282	15.6
1302.77014	17.2
1303.56006	10.2
1304.48596	18.6
1306.76392	11.0
1313.95911	4.6
1316.88464	15.2
1317.58582	9.3
1325.43713	20.5
1328.73779	16.2
1331.41199	2.4
1334.73682	6.0
1337.27295	5.5
1339.52100	16.0
1341.37830	3.2
1343.46790	3.4
1344.50891	8.8
1345.10925	6.1
1346.74829	14.2
1348.36121	22.9
1349.26965	22.9
1350.39514	13.4
1353.03967	16.8
1353.89856	3.8
1355.12122	9.0
1357.81213	12.1
1358.52698	2.3
1359.76868	13.1
1362.12317	35.5
1362.78882	19.5
1364.26331	23.5
1365.29285	23.5
1367.54492	6.3
1368.85901	25.3
1372.14954	28.2
1374.02112	18.3
1375.03040	8.6
1379.25818	2.3
1380.53796	25.2
1381.53918	5.9
1386.55139	11.2
1388.07239	3.6
1390.43127	6.4
1392.48120	10.6
1403.26709	13.5
1406.32190	3.6
1408.93054	27.2
1422.47412	12.0
1425.61768	3.4
1442.18103	13.9
1443.61755	2.4
1457.21387	3.2
1459.40271	10.3
1462.59900	8.1
1465.19519	2.5
1467.44507	6.8
1468.44031	10.7
1471.91418	13.0
1476.40320	4.0
1483.10364	2.7
1498.31506	8.4
1503.54895	15.0
1504.73425	16.6
1526.77771	27.0
1529.57043	16.7
1530.69629	5.9
1537.68738	4.0
1542.83228	10.0
1545.59302	17.1
1553.32166	9.8
1556.49011	7.0
1563.55408	5.1
1567.28284	3.5
1587.55603	13.6
1590.49841	14.5
1604.41382	22.2
1628.05847	8.9
1638.44421	5.9
1639.25525	5.1
1672.51453	9.8
1675.72485	5.8
1693.36267	5.5
1717.81848	20.4
1745.68677	15.0
1755.54907	7.7
1758.71216	6.9
1760.18579	10.7
1773.15698	11.1
1990.21448	7.7
