# Supplementary material for: Phosphoproteomic Analysis of Platelets Activated by Pro-Thrombotic Oxidized Phospholipids and Thrombin
Source: PLoS One. 2014 Jan 6;9(1):e84488. doi: 10.1371/journal.pone.0084488 (PMC3882224; doi:10.1371/journal.pone.0084488)
Supplement: Annotated Spectra S5 — (ZIP) [file pone.0084488.s008.zip › TISQEFLTPGKLEINFEELLK_-18_2_176602.txt]

m/z	i	matches
283.30286	12.9
289.05392	8.1
307.89868	5.3
326.92841	8.5
332.45923	32.0
334.58856	2.6
335.37772	6.6
336.29114	6.0
343.17966	28.4
345.04184	10.7
347.18365	5.8
352.99976	11.2
356.40866	6.2
360.00000	10.7
366.47241	30.7
367.12610	8.1
371.33279	6.4
373.30606	17.1
388.42188	2.9
395.59149	17.4
405.40631	5.3
408.15442	10.9
410.97961	11.6
412.26483	9.4
414.01117	11.4
419.29413	15.7
421.49292	6.4
425.22064	15.4
427.45355	4.3
431.13568	26.5
432.12891	5.8
439.33575	7.5
442.11255	22.1
443.77325	3.5
449.16296	16.0
458.38892	7.9
464.09314	43.8	b (13) (3+)-NH3-2P, b (13) (3+)-H2O-2P
465.18707	6.1
467.15015	6.4
469.01117	15.8
470.47034	14.2
474.09558	9.4
479.12793	8.0
485.16052	17.8
487.20978	13.1
492.42523	11.5
494.95129	52.5	y (8) (2+)-NH3, y (8) (2+)-H2O
498.13763	12.1
501.24890	16.0
502.34052	13.5
503.52740	15.4
504.34912	14.0
509.12933	10.7
512.14392	6.7
516.11346	26.3
517.52881	20.6
518.76825	11.3
523.15680	22.5
524.40387	24.7
525.36096	21.5
529.23212	15.0
530.15430	26.5
533.28577	5.1
540.74365	91.5	b (14) (3+)-P, b (5) (1+)-P, b (15) (3+)-H2O-2P, b (15) (3+)-NH3-2P, b (9) (2+)-P, b (8) (2+)
542.41052	25.8
544.22961	11.7
545.41895	32.6
549.49213	5.0
554.64508	12.3
572.72675	30.2
573.47906	27.8
575.60529	22.5
577.13092	31.6
579.20673	13.5
582.36920	23.3
583.87616	29.5
584.69940	3.8
586.90680	12.4
587.68597	13.1
590.29034	9.9
591.09271	19.4
594.46185	8.4
595.54132	5.8
596.30609	18.1
597.99750	15.7
599.22406	30.5
600.31195	4.9
607.33142	6.7
614.80560	33.7
616.43378	9.9
617.39447	11.1
618.32629	19.4
619.35034	51.9	y (16) (3+)-NH3-P, y (16) (3+)-H2O-P
621.71356	8.4
624.91827	34.5
627.33405	8.8
628.29449	18.9
629.54352	9.8
631.13153	12.0
632.83228	35.9
633.81378	13.5
635.51404	21.3
637.12463	8.9
638.62762	11.6
639.31189	84.1	b (5) (1+)
640.45966	132.6	b (12) (2+)-2P
641.21338	21.2
643.05688	11.0
643.68280	10.1
644.33148	5.2
648.17377	69.1
651.23627	3.5
652.22534	14.3
653.27362	47.4
654.49683	19.7
656.47882	12.3
657.40088	12.8
658.76520	23.7
660.41382	19.3
663.52753	16.0
664.33563	69.0	b (17) (3+)-H2O-P, b (17) (3+)-NH3-P
665.34332	43.9
666.25513	11.1
668.46490	51.1	y (17) (3+)-P
670.45911	38.3
671.32068	8.8
672.23590	20.4
676.38934	16.6
679.47430	9.0
680.31183	63.9	b (12) (2+)-NH3-P, b (12) (2+)-H2O-P, b (18) (3+)-2P, y (11) (2+)-NH3
681.69818	15.8
683.35382	21.3
684.81793	42.9
687.40326	60.4
688.18976	11.0
689.27802	86.2	b (12) (2+)-P
690.50494	5.8
693.66638	25.8
697.59821	14.9
699.47089	15.6
700.52441	29.9
701.21637	10.8
704.39954	25.3
705.19806	9.8
707.36334	3.5
709.39374	7.0
714.62933	54.2
715.72882	20.3
716.56158	4.1
718.27118	34.0
719.16559	30.8
721.15497	4.9
721.87903	6.4
722.60217	21.5
723.39746	11.4
724.16077	31.7
725.01068	28.5
726.09631	47.1
727.53284	49.3	y (19) (3+)-NH3-2P, y (19) (3+)-H2O-2P
729.27533	10.4
730.36017	30.4
731.90759	31.2
734.68793	36.3
735.51202	18.3
736.40448	5.8
738.14691	42.9	y (18) (3+)-H2O, y (18) (3+)-NH3, b (12) (2+)
739.47754	35.8
741.60040	33.4
742.66058	5.8
743.45142	20.2
744.68585	15.0
745.79340	61.6	b (19) (3+)-H2O-P, b (18) (3+), b (13) (2+)-NH3-P, b (19) (3+)-NH3-P
746.75641	53.6
750.17969	7.6
751.98486	64.0	b (19) (3+)-P, b (14) (2+)-H2O-2P
753.70074	64.6	b (14) (2+)-NH3-2P, b (13) (2+)-P
754.81561	35.4
755.52405	101.2
756.78680	40.5	y (13) (2+)-NH3, b (20) (3+)-2P, y (13) (2+)-H2O
758.60876	6.6
759.30243	40.8
760.01379	34.8
761.42291	34.4
762.13470	17.6
763.68170	5.3
765.59393	286.2	y (20) (3+)-H2O-2P, y (20) (3+)-NH3-2P, y (19) (3+)-P, y (13) (2+)
766.72504	63.8
768.47333	63.8	b (6) (1+)-H2O
770.32037	23.2
772.51581	33.7
773.33813	4.1
775.57294	20.2
777.58081	16.8
778.85333	60.2	b (19) (3+)-NH3, y (6) (1+)
780.20343	7.8
781.41620	20.8
783.27106	27.6
784.42963	22.9
785.41595	39.9
786.13104	11.6
786.97650	6.2
788.26453	54.5	b (20) (3+)-P
789.37555	30.6
791.90521	13.7
795.60767	16.9
796.56195	9.0
797.94537	40.8	y (20) (3+)-H2O-P, y (14) (2+)-H2O-P
799.01831	88.5	y (14) (2+)-NH3-P, [M+3H] (3+)-H2O-2P, y (19) (3+), [M+3H] (3+)-NH3-2P, y (20) (3+)-NH3-P
800.34857	41.1
801.39679	34.0
802.56104	34.8
803.18146	23.8
803.81732	43.6	y (20) (3+)-P
805.37238	63.4	[M+3H] (3+)-2P
806.42719	36.7
807.33063	99.7	y (14) (2+)-P
808.36450	18.6
809.31506	63.4	b (15) (2+)-H2O-2P
810.31293	125.0	b (14) (2+)-P, b (15) (2+)-NH3-2P
811.26715	99.6
812.20227	150.3
812.89301	41.8
813.59052	64.5
819.16888	59.2	b (15) (2+)-2P
821.10431	611.3	b (20) (3+)
822.74390	205.7
823.35553	57.3
824.40668	38.9
826.63165	131.4	[M+3H] (3+)-NH3-H2O-P
827.50385	172.6
828.35425	36.3
829.99603	56.8	y (20) (3+)-H2O
831.71478	103.6	[M+3H] (3+)-H2O-P, y (20) (3+)-NH3, [M+3H] (3+)-NH3-P
832.74719	32.2
833.82513	40.2
834.42590	1.7
835.59357	15.0
837.61383	780.9	[M+3H] (3+)-P
838.30353	399.8
839.59760	178.2
841.82709	62.0
842.69586	10.7
844.82062	120.3
845.47321	37.3
846.58362	83.7	y (14) (2+)-H2O
847.96057	56.1	y (14) (2+)-NH3
848.73621	11.2
851.31549	135.1	b (14) (2+)-NH3
852.31464	362.6
853.37250	229.1
854.34296	189.5	y (15) (2+)-NH3-P, y (15) (2+)-H2O-P
855.95447	379.4	y (14) (2+)
856.97992	35.6
857.94183	12.8
858.69275	57.0	b (15) (2+)-NH3-P, b (15) (2+)-H2O-P, b (14) (2+), [M+3H] (3+)-NH3-H2O
859.30688	41.0
860.13531	27.7
861.24750	98.6
862.02057	23.4
869.66791	25.6
881.08191	10.6
884.48499	39.9	b (8) (1+)-2P
885.44843	23.7
886.34058	12.4
892.48077	91.7	y (7) (1+), b (16) (2+)-2P
893.26904	25.8
897.47485	7.1
899.89771	10.1
903.51312	21.0
905.87561	12.8
910.16479	37.1
912.54181	32.2
914.73926	21.5
915.39508	3.6
921.69049	12.5
932.76337	27.9
937.20367	11.3
941.64655	10.8
946.39679	3.5
952.99316	6.4
958.29816	5.5
962.59442	22.9
964.37988	16.2
965.26520	25.7
967.46704	38.9
969.44928	28.3
970.15448	26.7
972.50903	21.6
977.46777	33.8
982.03827	56.2	b (8) (1+)-P, b (16) (2+)-NH3, b (9) (1+)-2P
982.69379	4.6
983.37579	21.3
985.89679	120.9	y (16) (2+)
986.55939	120.8
987.20972	29.1
992.31769	5.3
1002.14673	20.0
1005.52386	115.4	y (8) (1+), b (17) (2+)-P
1006.61554	35.6
1007.59930	9.0
1011.76123	30.7
1012.53558	7.5
1016.43463	49.5
1021.95874	13.1
1023.44403	14.0
1024.35156	4.4
1026.49976	15.5
1028.08984	17.2
1031.32300	16.4
1041.41064	107.6	y (17) (2+)-H2O, y (17) (2+)-NH3
1042.03247	4.1
1043.44629	26.1
1044.46582	23.3
1045.29272	59.1	b (17) (2+)-H2O, b (17) (2+)-NH3
1048.42700	29.7
1050.52148	25.6
1054.37817	30.2
1057.08130	65.7	y (18) (2+)-NH3-P, y (18) (2+)-H2O-P
1057.89697	25.4
1067.80591	7.6
1068.66846	15.0
1079.84680	41.8	b (8) (1+), b (9) (1+)-P
1083.34204	6.7
1087.77393	10.5
1091.71667	16.5
1096.72546	9.5
1099.14905	18.5
1106.00293	82.1	y (18) (2+)-NH3, y (18) (2+)-H2O
1107.08203	25.6
1113.78931	12.8
1114.63928	17.8
1119.09448	49.0	b (10) (1+)-H2O-P, b (18) (2+), b (10) (1+)-NH3-P
1119.93311	7.5
1125.52051	62.6	b (20) (2+)-NH3-2P, b (20) (2+)-H2O-2P
1126.30566	60.6	b (19) (2+)-P
1131.87720	2.6
1134.67041	95.8	b (20) (2+)-2P, y (9) (1+)
1135.70850	48.0	b (10) (1+)-P
1140.45264	31.8
1141.50610	14.3
1148.79382	147.5	y (20) (2+)-NH3-2P, b (11) (1+)-H2O-2P, y (19) (2+)-P
1149.67090	79.6	b (11) (1+)-NH3-2P
1150.53381	9.5
1154.04346	19.9
1157.65991	8.0
1162.25500	12.6
1174.07178	5.3
1175.49316	50.3	b (19) (2+)
1176.97437	27.7
1178.39478	21.4
1180.94556	13.7
1182.03894	31.5
1183.32373	71.3	b (20) (2+)-P
1188.98767	45.1	y (19) (2+)-NH3, y (19) (2+)-H2O
1190.02771	21.3
1198.13416	443.6	y (19) (2+)
1199.09912	3.9
1200.48022	13.2
1206.84534	20.9
1209.69141	54.3
1213.52026	3.2
1216.38843	22.2
1219.37146	16.9
1223.11108	126.1	b (20) (2+)-H2O, b (20) (2+)-NH3
1231.83667	119.3	b (20) (2+)
1233.16943	15.0
1233.96008	8.8
1235.40625	13.1
1241.03845	36.3
1247.33459	21.7
1248.39783	12.7
1252.49756	24.5
1255.69202	42.0
1265.92676	31.4
1266.82434	7.6
1274.59973	23.1
1277.77332	32.8
1283.92615	8.4
1285.20483	18.7
1288.41028	7.6
1289.43860	23.7
1292.90088	32.2
1293.52844	6.4
1294.40881	41.2
1308.44470	5.7
1319.65015	6.5
1323.47839	9.4
1337.70776	20.1
1339.91541	14.4
1358.45190	31.9
1362.60803	34.9
1366.29822	4.7
1373.58435	12.3
1383.47791	4.1
1475.10168	12.8
1482.17834	16.1
1511.18237	3.2
1547.03845	12.0
1796.60571	3.5
1841.49890	27.9
