# Supplementary material for: Phosphoproteomic Analysis of Platelets Activated by Pro-Thrombotic Oxidized Phospholipids and Thrombin
Source: PLoS One. 2014 Jan 6;9(1):e84488. doi: 10.1371/journal.pone.0084488 (PMC3882224; doi:10.1371/journal.pone.0084488)
Supplement: Annotated Spectra S5 — (ZIP) [file pone.0084488.s008.zip › TIYTYIMASR_-2_2_57113.txt]

m/z	i	matches
187.11018	444.1
188.36481	25.3
190.93353	11.1
194.06596	10.3
197.11760	16.3
199.45651	5.4
204.93456	27.3
206.59024	11.5
207.19853	11.7
207.93494	17.3
210.24104	13.8
212.64384	3.8
215.01968	487.8	b (2) (1+)
216.17288	346.8
216.91457	4.8
218.41975	13.8
222.31668	5.4
223.20706	15.4
227.15256	28.1
228.53801	10.7
233.15469	5.8
234.86353	63.9
235.94318	21.0
238.05037	10.7
240.42047	19.8
242.38617	15.7
244.28391	27.9
245.08142	38.9
247.20346	10.3
249.03445	13.4
253.46317	9.7
255.14488	16.1
257.31390	30.6
259.28302	19.5
261.24548	36.9
262.21362	492.7	y (2) (1+)
263.21353	57.4
264.84470	42.3
266.94437	4.1
268.20300	35.4
272.16809	14.8
275.14722	36.4
276.18893	3.4
278.90524	41.9
279.56143	28.6
283.28131	36.4
287.16196	13.3
289.35510	43.8
290.26117	12.6
292.56241	19.3
293.26807	12.7
295.39020	33.7
297.54401	11.7
298.19290	9.0
300.46008	23.9
303.65155	6.1
305.40881	10.2
307.19299	16.9
309.16968	81.2
312.11853	4.1
313.82416	33.1
315.25848	26.6
316.31274	9.1
317.29572	37.9
318.17773	5.4
323.18558	74.9
324.94104	37.8
326.50012	10.8
327.30212	10.5
329.17316	14.8
331.56415	8.5
333.28033	935.1	y (3) (1+)
334.23242	132.7
334.93964	12.2
337.09723	33.3
339.00946	9.2
342.31274	8.4
343.17731	20.5
345.10809	39.1
346.87195	32.9
347.48053	16.0
349.02960	18.3
350.20953	16.9
351.14893	29.8
352.14923	24.3
353.24854	61.8
354.34235	28.2
356.46265	11.0
357.28314	53.1
358.14233	40.6
360.20770	52.8
361.27393	35.7
363.27496	31.6
364.16760	5.8
367.18085	64.5
369.26111	57.2
370.01740	19.3
370.67365	4.8
371.29877	48.5
373.40991	36.7
376.52551	20.7
378.34290	13.4
379.10797	7.7
381.07306	25.3
383.60120	60.6
384.45264	9.0
385.65491	17.0
386.27570	19.2
387.06165	32.8
389.48474	43.7
391.39972	45.9
393.40247	13.6
394.31812	31.6
395.86761	10.3
397.47064	17.5
399.29462	3.1
401.31689	34.5
403.03510	4.0
404.42133	109.0
405.71289	79.6
406.40723	46.5
409.90881	14.1
411.05731	49.0
412.18890	4.1
413.40625	15.0
415.30676	74.4
416.39520	13.4
416.99689	16.3
418.18610	44.4
419.26355	26.0
420.37714	21.6
421.50391	13.3
423.14343	39.1
425.35565	36.2
426.23706	22.1
427.28510	5.7
428.53699	57.9
429.21375	7.1
431.37561	5.7
432.39301	89.0
433.54785	77.6
434.47015	72.7
435.40546	70.6
436.38904	5.4
437.27222	26.8
438.34540	44.0
440.17035	123.2
441.41290	80.7
442.34674	41.1
443.23590	22.9
444.06573	40.5
445.49768	47.9
446.32361	73.7
448.25043	29.3
449.29053	9.3
450.32544	26.4
451.26013	15.8
452.66443	8.5
453.65588	39.7
456.37500	20.3
457.57361	68.9
458.21045	640.1	b (3) (1+)
459.30219	117.4
460.33038	18.1
461.24463	53.6
462.20691	45.8
464.32013	3405.4	y (4) (1+)
465.38312	481.6
466.34772	44.7
468.13892	20.9
469.69531	19.0
470.96729	7.1
471.58276	8.1
472.32513	19.1
473.44855	101.5
474.10132	13.8
475.28369	8.4
476.51300	74.2
479.23083	20.5
480.27435	23.7
482.13464	12.7
483.53619	5.4
484.34387	15.8
485.02881	13.0
486.44586	35.2
487.16315	68.8
488.49823	29.9
489.37170	18.0
490.01501	8.9
491.09277	23.1
492.03943	22.9
493.04486	73.1
494.41315	27.8
495.91565	47.9
497.56921	108.1
498.82611	81.5
500.02039	38.8
505.10791	6.7
506.35950	244.2
507.34772	50.8
508.20990	86.2
509.12274	43.6
510.24878	26.1
511.25995	21.0
513.10931	63.1
514.21552	110.0
515.12408	12.6
516.04590	47.0
517.08105	106.5
518.10461	5.1
518.93103	10.7
519.97321	125.1
521.29449	50.9
522.39532	41.8
523.46393	40.2
525.06219	9.5
525.98822	61.9
526.62750	22.9
527.77167	83.1
528.56549	40.0
529.39716	20.5
531.42609	92.7
532.51776	74.8
533.63446	43.3
534.29175	118.2
535.26984	17.0
537.30273	25.5
538.21039	32.3
538.91345	34.2
539.83185	25.7
541.32434	152.0
542.55475	196.2
543.40997	148.8
544.17010	10.7
545.40240	75.4
546.47247	62.8
547.25299	65.3
549.93976	136.9
551.10822	14.1
552.16083	28.0
552.90582	17.6
553.82562	37.3
554.63928	38.7
555.68024	136.7
556.55194	17.3
557.39801	137.3
559.09119	648.8	y (5) (1+)-H2O, b (4) (1+)
560.15735	119.0
561.39526	75.7
562.75751	137.8
563.97998	68.0
565.08936	67.5
566.61267	104.3
567.74432	94.6
569.32843	410.6
570.19232	84.1
570.95978	16.5
572.61896	48.2
573.93817	141.9
574.82513	57.7
576.77704	236.0
577.42529	1315.3	y (5) (1+)
578.28754	263.8
579.96875	82.6
581.08044	25.1
581.74127	43.0
583.10944	93.1
584.92816	262.1
586.00604	101.5
586.66138	101.0
587.79974	44.8
589.22943	53.6
590.46930	79.5
591.31195	230.5
592.37360	88.3
593.23700	95.0
594.24341	34.0
595.11285	194.2
596.10260	97.4
597.16949	23.8
598.00067	24.6
599.09143	117.8
599.70453	346.7
600.87738	394.5	[M+2H] (2+)-P
601.91730	275.5
602.65314	196.5
603.34760	69.9
604.25726	163.4
605.29834	175.3
606.29022	144.7
607.14752	105.0
608.34882	190.6
609.63019	317.8
610.58337	424.3
611.81091	163.5
612.45404	271.6
613.59637	333.0
614.43988	195.7
615.59595	395.9
616.58112	369.2
617.64996	646.3
618.51611	101.4
619.74261	372.7
621.03314	521.4
622.22736	198.1
623.24921	610.9
625.08020	422.6	b (5) (1+)-P
625.94415	155.5
627.24152	469.2
628.58539	259.7
630.30670	803.2
631.30963	1473.8
632.16595	906.6	[M+2H] (2+)-NH3-H2O
633.41632	257.8
634.33588	152.8
635.30231	184.3
636.42078	202.9
637.28656	303.5
638.16461	183.6
639.44739	491.9
640.81378	1393.4	[M+2H] (2+)-NH3, [M+2H] (2+)-H2O
641.68903	271.3
642.63202	47.6
647.62323	36.3
648.98309	36.5
649.87213	21.3
651.44208	13.0
655.52295	9.4
656.92896	32.7
657.94513	5.4
659.48517	42.3
660.75293	46.7
661.42303	13.4
664.55322	54.2
666.92493	29.5
669.28583	55.4
670.20251	100.7
672.36053	12.4
673.69006	5.4
674.68475	8.4
676.30170	68.1
677.08636	50.2
678.04559	81.8
679.69733	36.2
681.56592	29.0
683.43976	111.3
684.43500	6.7
686.04565	344.1
687.20782	91.9
688.60938	51.0
689.36517	18.0
690.07990	36.3
691.03796	14.0
692.33917	125.7
693.37872	70.6
694.39996	109.6
695.12024	73.8
696.40253	11.8
697.85120	46.2
698.83032	57.9
700.47858	28.2
701.18903	64.7
702.33502	26.4
704.19745	825.0	b (5) (1+)-H2O
705.12854	241.1
706.44568	16.1
707.36505	58.9
710.38800	33.3
711.44720	10.7
712.56781	26.9
713.34668	59.9
715.07098	57.4
716.50757	34.0
717.36011	78.5
718.80096	85.8
720.03827	113.9
720.96869	84.5
722.06207	572.1	b (5) (1+), y (6) (1+)-H2O
723.30078	205.1
724.14752	15.1
726.44330	37.2
727.41809	46.8
728.20905	8.4
729.03290	5.4
730.75964	28.5
732.06415	99.2
733.12402	28.2
734.66455	153.2
737.86426	26.4
739.11871	115.7
740.30573	970.0	y (6) (1+)
741.31317	297.6
742.14764	101.3
743.95349	46.3
746.35785	48.4
747.12384	44.3
748.78687	43.2
749.39618	10.2
750.54309	10.0
751.60052	39.1
752.24463	40.7
754.84332	31.2
756.22211	99.7
757.41492	28.2
758.32202	108.0
759.18707	127.5
760.23315	21.5
761.63635	127.2
762.43500	32.7
763.49310	65.2
765.49768	44.9
766.47546	14.9
767.70099	115.1
768.81366	79.6
769.70813	131.4
770.67743	85.1
771.28973	110.7
771.90021	53.6
772.89972	87.9
773.73712	10.0
776.49939	3.8
777.85901	36.6
778.83582	57.0
780.47009	26.6
781.24152	10.6
782.62396	8.7
784.15967	77.1
785.28003	61.1
787.56720	100.3
788.94977	108.4
790.32843	90.3
791.69604	42.5
793.77118	27.0
795.04785	20.7
797.52313	44.5
798.13556	6.1
799.33234	127.9
800.29285	114.5
801.47784	70.9
802.24945	45.5
803.47815	12.5
804.85083	79.9
806.43939	84.6
807.29590	92.6
808.20001	43.8
808.89240	78.5
809.78101	4.4
810.56531	26.4
812.66016	78.0
814.37518	18.9
815.35559	76.7
817.17853	1231.9	b (6) (1+)-H2O
818.16113	259.7
819.15887	16.3
821.48560	9.9
823.29095	74.7
824.20703	22.3
825.55261	57.4
826.55804	29.5
827.47614	6.2
828.50604	44.0
829.45001	19.0
830.57776	9.5
832.55585	10.3
834.63080	74.2
835.25836	988.4	b (6) (1+)
836.40662	264.2
838.24554	106.3
839.24518	32.4
841.48383	1948.4	y (7) (1+)
842.50739	369.5
843.53265	132.1
846.38519	111.4
847.38770	17.6
848.83545	43.5
850.42627	9.3
852.15942	46.6
853.74609	51.5
854.44965	10.6
855.79218	106.2
856.85968	79.7
857.68182	14.0
858.40753	30.1
860.35602	127.2
861.24139	56.4
862.86060	18.3
864.80371	9.7
865.55054	13.0
866.37372	30.6
867.79175	80.5
868.84570	31.5
870.76080	38.8
872.23932	65.7
874.07721	17.3
874.80963	25.2
876.33099	13.5
877.48511	29.5
878.47778	51.6
880.22797	3.8
881.49567	6.2
882.62238	136.1
883.56512	82.5
884.57007	6.4
885.50006	11.1
886.46259	51.7
887.82782	17.6
888.50201	9.4
890.85791	11.0
891.79181	48.7
892.41119	4.7
894.05560	64.1
896.19287	27.3
898.52386	29.9
899.52570	35.7
902.26251	70.8
904.79620	85.2
905.56244	98.4
906.18390	8.3
907.26898	73.7
908.59796	96.8
909.84570	13.7
910.62946	16.9
912.73517	23.7
913.43646	32.7
914.62213	102.4
915.37897	4.1
916.01489	22.3
917.32684	7.8
918.06342	23.1
919.60645	6.4
921.40912	7.4
922.23224	48.2
923.37231	312.3
924.44049	386.3
925.19385	28.1
926.09497	38.8
928.96191	52.3
930.26996	61.2
931.34399	11.4
932.09210	8.7
933.46857	43.4
935.31036	7.4
936.07794	30.7
937.67072	115.8
938.79608	67.7
939.54248	85.9
940.65283	22.3
941.47638	15.3
942.08374	40.5
946.68164	26.3
948.15179	326.5
949.06366	219.1
949.68048	7.2
950.35724	6.0
952.85645	7.0
953.64142	11.5
954.37250	17.0
956.39252	41.4
958.74585	3.4
962.33319	35.8
963.81012	19.7
966.16022	377.3	b (7) (1+)
967.29181	118.8
968.88861	19.1
969.71674	57.3
973.64423	61.8
976.75690	8.4
979.13965	6.7
982.60724	15.3
984.71735	17.1
985.56696	7.2
986.24005	3.1
989.16406	21.6
991.24286	20.3
992.95435	7.8
994.16461	13.0
1000.74634	59.3
1001.40802	18.9
1002.23779	23.9
1004.81073	12.3
1005.51416	7.4
1006.45148	2.8
1014.47559	14.6
1018.69012	117.8
1019.44733	212.2
1020.59247	80.4
1021.53607	13.7
1022.24707	9.4
1024.80322	12.4
1027.78040	59.2
1029.58618	5.1
1031.66846	9.5
1033.29858	25.2
1037.30347	223.5
1038.19604	31.3
1038.87280	20.8
1041.64465	5.8
1043.43579	7.4
1050.58569	19.8
1052.42859	31.0
1054.09546	53.1
1055.52820	9.0
1057.96948	37.1
1058.61743	8.6
1059.80762	15.2
1063.32129	13.5
1066.46851	281.2
1067.55444	87.9
1068.29797	39.3
1069.29614	4.8
1075.79382	34.3
1077.67432	26.9
1078.58765	53.3
1084.36279	7093.7	y (8) (1+)
1085.46558	3096.7
1086.56628	83.4
1088.16479	21.5
1089.39600	13.0
1096.48877	4.2
1098.50122	18.7
1106.48901	99.1
1107.32092	28.7
1108.06030	3.5
1110.34338	27.6
1114.60229	11.7
1116.76135	8.0
1121.39697	14.0
1122.37036	20.3
1124.06067	73.0
1125.10205	71.6
1127.41699	11.7
1128.38745	9.9
1132.28870	16.0
1134.57129	6.1
1137.05383	27.6
1140.51355	33.3
1141.31421	14.4
1145.62854	21.6
1151.34277	29.6
1153.40112	10.6
1159.57800	6.4
1164.86511	20.3
1178.47217	17.5
1179.52441	7.4
1183.49329	7.4
1197.50549	29.2
1208.43127	14.0
1233.97900	17.6
1239.90491	25.7
1256.34827	17.7
1261.82788	16.5
1302.41797	14.0
