# Supplementary material for: Phosphoproteomic Analysis of Platelets Activated by Pro-Thrombotic Oxidized Phospholipids and Thrombin
Source: PLoS One. 2014 Jan 6;9(1):e84488. doi: 10.1371/journal.pone.0084488 (PMC3882224; doi:10.1371/journal.pone.0084488)
Supplement: Annotated Spectra S5 — (ZIP) [file pone.0084488.s008.zip › TIYTYIMASR_-3_2_53845.txt]

m/z	i	matches
187.18185	321.2
188.22720	14.5
190.10242	6.5
197.32492	26.6
198.50046	4.9
199.14592	14.6
203.27892	21.0
205.16339	7.6
206.94348	7.7
208.19559	5.6
209.28308	8.1
215.01669	510.6	b (2) (1+)
216.04619	158.0
217.11630	24.7
218.55164	13.6
219.28203	95.3
222.97552	3.2
227.22469	6.9
229.03918	14.8
229.86581	14.4
231.23047	24.0
234.97089	45.6
237.83481	20.5
239.19415	17.0
240.76747	24.5
244.25119	82.7
245.06027	11.0
261.54410	84.9
262.19815	593.7	y (2) (1+)
263.10834	112.0
264.32373	17.4
266.33795	5.3
268.18521	5.2
270.30115	4.8
272.33658	33.0
273.14215	26.5
274.99744	4.4
279.00317	3.7
283.08643	22.8
285.13583	9.5
287.17661	14.5
288.24185	42.0
291.22144	9.2
293.28137	22.4
295.27423	14.5
297.15533	33.5
299.33011	5.7
301.38577	36.1
303.29608	5.2
306.12778	8.3
307.01947	11.3
308.70673	20.5
309.38809	70.8
311.32019	53.6
312.30035	19.0
315.10284	54.3
316.86743	107.3
318.26477	4.0
318.92792	12.9
320.17621	5.6
322.16577	3.6
323.16498	52.9
325.37811	23.4
326.98541	19.1
330.18311	6.4
333.29865	1203.4	y (3) (1+)
334.38788	202.2
335.40985	10.5
336.95532	29.8
339.59467	22.1
341.20361	9.7
342.19385	51.8
344.29718	6.4
345.22083	83.4
346.24634	8.9
348.43311	20.7
349.31476	15.0
351.08795	41.6
352.26044	18.3
352.94965	10.8
354.23682	9.3
355.26385	38.6
357.23273	66.7
359.65662	21.4
361.11200	7.3
363.53571	107.4
364.41272	16.5
365.29852	5.2
366.20679	26.2
367.11066	46.7
370.06805	3.2
371.12701	19.2
372.28589	19.7
375.35492	46.6
377.41412	8.8
378.32574	37.4
379.30957	12.1
381.32635	31.4
382.31506	6.0
383.38617	34.7
384.81708	14.9
386.02338	6.0
387.69366	28.0
389.28363	24.8
393.19141	15.0
395.12592	40.4
396.17596	4.0
397.87305	26.2
399.99841	55.6
401.28113	6.0
404.25519	4.8
406.18048	30.2
408.29034	18.4
411.57733	86.7
412.20520	5.9
415.28223	66.8
416.27081	23.5
418.29724	40.7
419.08435	23.8
420.36676	26.6
422.24304	42.0
424.00000	41.6
425.15881	33.6
425.90088	39.1
428.46906	33.0
431.02679	45.3
432.12244	36.7
433.61859	13.3
434.50482	13.0
435.32611	44.8
438.41473	32.5
439.15863	47.6
440.20581	26.3
442.01306	23.7
445.32928	32.9
447.65710	37.3
448.51697	4.0
449.22784	6.0
450.24817	26.4
453.45367	10.4
454.87799	10.0
456.20905	29.3
458.03503	1073.7	b (3) (1+)
459.11237	371.5
459.86383	26.4
460.74615	15.3
461.42938	9.2
462.39966	31.1
464.23621	3241.0	y (4) (1+)
465.36548	545.9
466.31335	207.6
467.39160	14.3
468.43811	9.7
469.33325	64.8
470.25275	4.9
473.17603	41.9
474.51447	8.1
475.13373	4.4
476.52637	10.1
478.19098	35.9
479.19666	9.3
480.21973	42.9
482.94391	115.7
484.57141	51.6
486.00818	41.0
487.40643	78.2
488.59436	7.6
489.39722	34.5
490.24713	63.5
491.35675	22.9
493.54767	17.7
495.15582	25.6
496.33716	40.4
497.53082	7.7
500.05463	62.3
501.21844	43.6
502.04852	7.1
502.77429	3.2
504.30652	30.8
506.17767	151.0
507.63983	67.0
508.51611	75.8
509.26727	31.9
510.25507	35.6
511.04071	6.7
512.01544	26.9
513.23004	97.8
514.72211	93.8
515.41626	51.6
517.64673	15.3
519.56537	24.6
521.30377	39.8
522.28149	33.0
523.08234	24.4
525.22241	25.0
526.35992	6.5
527.68292	19.1
528.90155	41.7
530.76257	199.3
531.94531	19.2
533.74207	124.4
534.36847	92.1
535.43231	63.3
536.60266	48.9
537.24823	10.4
539.76056	38.6
541.23492	103.8
542.25043	108.4
543.27521	134.4
544.50262	100.0
545.59436	108.7
546.53534	52.9
547.32953	29.3
548.12360	4.0
549.30292	59.5
550.09747	33.3
550.89203	105.4
552.22809	66.9
553.10126	115.1
554.93781	34.2
556.49823	60.4
557.21942	86.8
559.08948	503.2	b (4) (1+), y (5) (1+)-H2O
560.12531	192.0
561.06549	84.1
562.03717	32.2
562.90973	80.5
563.92908	28.9
565.89569	12.9
567.01093	39.1
567.67010	27.0
569.61981	579.2
571.14343	140.7
571.76764	7.0
572.82086	41.6
573.43134	76.4
574.04901	29.9
574.84192	136.2
576.22113	70.8
577.31500	1222.2	y (5) (1+)
578.48749	507.9
579.67908	137.0
580.55511	81.0
581.26355	2.7
582.38031	55.6
585.02838	85.1
586.42285	40.2
587.17987	180.9
588.06543	21.2
589.33539	50.8
591.06421	165.2
592.24908	59.5
593.79059	86.2
595.58270	203.5
596.56171	58.7
597.28937	92.1
599.52313	307.8
600.34821	193.2
601.22675	73.2
602.42798	70.1
603.31586	139.5
604.29120	96.3
605.04950	151.2
605.88849	24.1
606.54193	144.3
607.56952	86.6
608.82983	63.9
609.87213	112.0
610.74457	63.2
611.83185	233.4
613.33429	240.4
614.34210	176.1
615.28906	461.7
616.55994	337.6
617.66711	721.1
618.61072	303.1
619.49249	144.9
620.11145	101.1
621.39966	352.5
622.29767	137.2
623.07733	215.8
623.97430	16.0
625.20410	114.0
626.25134	634.0
627.19122	187.6
628.03931	157.7
628.72717	77.2
629.51532	350.6
631.25995	747.4
632.30383	968.5	[M+2H] (2+)-NH3-H2O
633.20563	907.9
634.14667	128.1
635.05573	93.2
636.55054	179.1
637.97675	362.1
638.76752	127.1
640.15027	542.3
641.07300	1673.5	[M+2H] (2+)-H2O, [M+2H] (2+)-NH3
642.21899	287.4
643.36761	54.1
649.72089	15.8
650.66766	29.3
651.90912	15.8
657.47528	6.9
658.35687	60.9
659.27985	44.7
660.15094	50.9
661.14825	12.6
663.68011	116.1
668.91016	10.5
671.04694	96.8
672.45392	41.1
674.29114	55.0
675.32343	42.9
676.18719	76.1
677.32629	6.4
678.38757	85.1
679.17969	13.3
680.52368	18.5
682.51154	24.1
686.19421	200.8
687.27814	107.5
688.31171	54.9
689.28638	29.3
691.25922	7.2
692.59271	18.3
694.41211	145.2
697.12677	68.3
700.00201	43.5
701.23419	19.7
702.34430	7.7
704.06091	793.7	b (5) (1+)-H2O
705.19916	265.3
706.33502	51.0
707.16010	28.4
709.23572	10.9
712.36835	8.7
713.15558	11.7
715.69940	54.7
716.80652	48.0
717.93079	83.8
718.82709	10.0
719.53918	37.3
720.86096	190.1
722.05994	472.5	b (5) (1+), y (6) (1+)-H2O
723.16681	289.0
723.77283	12.3
726.04736	22.4
727.30481	27.8
728.04755	79.5
734.51215	39.6
735.59711	147.9
736.68158	49.4
737.48810	7.3
738.41364	36.8
740.39722	895.5	y (6) (1+)
741.53558	417.3
742.46954	79.8
743.19391	46.1
745.20367	14.8
747.36841	15.6
748.36096	29.0
749.19385	18.9
750.55554	31.7
751.28070	47.6
752.15057	79.1
754.08685	144.1
756.03168	40.5
758.09546	10.1
759.31311	91.5
760.76385	158.6
761.77197	78.1
762.60803	15.4
764.92377	68.6
765.95721	89.2
767.63141	19.5
769.01764	92.2
769.82990	58.3
771.82562	67.1
773.13806	52.9
774.14172	77.1
776.07458	55.1
777.32581	24.8
778.39838	46.7
780.17474	36.7
783.78351	31.2
784.52844	16.9
787.48077	47.8
788.21307	12.8
789.53339	17.3
791.05933	62.2
791.91229	56.1
793.60193	68.0
797.85284	45.4
799.44757	157.1
800.41980	154.1
801.41370	33.5
803.62012	70.8
804.42694	28.6
805.37775	6.0
807.07843	24.3
808.38568	102.5
809.72284	80.2
810.82562	62.4
811.75549	36.4
813.25500	39.5
815.77539	22.9
817.07733	650.4	b (6) (1+)-H2O
818.25098	372.6
819.15411	184.1
821.13580	47.0
822.57208	52.1
823.50177	61.2
824.46173	15.2
825.62787	38.7
826.81464	47.1
828.34418	27.7
830.71442	31.7
831.45398	23.4
833.24054	13.7
834.09784	37.9
835.15533	986.4	b (6) (1+)
836.12653	285.3
836.82697	78.6
837.69525	66.3
839.07330	9.2
839.94916	9.6
841.39691	1130.1	y (7) (1+)
842.43658	524.4
843.57440	184.5
844.60162	24.1
846.35712	53.4
847.26801	48.6
848.23285	50.4
849.43726	33.9
852.90558	121.8
855.58844	3.6
857.22632	19.8
858.58746	56.3
859.66315	26.6
861.37891	99.4
862.31366	41.4
865.77808	20.4
868.10504	36.7
872.85767	70.0
875.90009	44.4
877.36688	12.0
878.38989	24.2
879.85980	63.5
885.03412	31.1
885.92529	12.2
889.03912	4.0
890.45270	22.1
891.38141	33.4
894.63568	14.1
896.53687	16.4
897.17474	43.4
899.33234	20.3
900.53302	29.0
901.15967	52.7
902.55536	76.5
904.96039	5.5
906.12915	8.0
907.01837	59.6
908.74310	53.6
909.47882	134.1
911.56512	16.9
912.37671	21.3
913.96539	98.8
914.78571	26.5
915.54315	24.1
916.55133	23.3
917.40338	7.2
920.26923	20.1
921.35278	28.5
923.13623	23.4
924.20239	90.8
926.12207	3.2
927.33588	7.6
930.22046	117.4
930.90723	24.0
932.67535	14.6
933.27832	22.9
936.74762	34.0
937.44159	67.4
939.14435	22.5
939.95996	97.5
942.44269	4.0
944.33856	15.5
948.11066	405.0	b (7) (1+)-H2O
949.18384	96.7
949.99878	47.8
951.23553	20.6
953.47418	11.7
954.48535	24.2
955.58856	27.4
956.38715	46.3
958.19330	17.3
958.95068	6.3
962.20844	12.4
963.49738	51.9
964.16229	9.3
966.30475	397.0	b (7) (1+)
967.34326	98.2
968.53198	21.5
974.08112	30.9
976.21393	46.8
979.42365	26.1
980.81256	14.4
986.62109	12.4
988.26324	27.2
990.63202	8.8
991.81451	28.7
993.12213	50.0
999.06732	26.0
1000.48120	13.9
1001.52057	27.8
1005.58258	49.2
1007.57965	27.5
1009.32257	54.7
1011.30444	15.2
1017.02930	16.5
1018.76898	117.7
1019.58405	321.8
1020.55756	33.1
1021.69281	31.3
1023.26093	51.3
1029.28210	4.7
1030.37744	15.2
1036.20142	16.9
1037.15601	318.8
1038.16016	123.8
1039.19861	61.3
1049.45679	54.9
1054.91345	10.2
1060.58398	36.1
1064.06128	29.4
1065.51855	67.7
1066.52026	178.3
1067.36890	26.2
1068.82886	65.5
1084.42883	6645.1	y (8) (1+)
1085.39880	2954.3
1086.45386	1429.9
1087.59509	175.7
1088.33521	13.9
1106.11377	61.6
1107.08569	65.4
1109.51660	12.5
1111.69897	18.1
1113.38037	26.4
1115.31018	30.5
1118.39673	12.5
1123.11206	37.6
1124.57654	57.8
1125.39661	15.8
1128.33997	8.5
1129.67273	22.4
1131.02441	23.6
1138.50610	17.1
1151.16711	11.0
1157.23486	10.1
1158.36084	7.7
1163.67334	4.4
1168.37402	14.8
1172.67834	24.0
1178.36841	23.0
1180.59961	15.0
1190.38354	21.7
1197.40979	20.9
1205.17786	6.5
1208.39319	43.2
1212.80701	8.9
1213.50830	23.7
1234.04065	7.2
1242.27283	7.9
1261.21875	13.0
1305.11145	13.2
1314.77466	18.1
