# Supplementary material for: Phosphoproteomic Analysis of Platelets Activated by Pro-Thrombotic Oxidized Phospholipids and Thrombin
Source: PLoS One. 2014 Jan 6;9(1):e84488. doi: 10.1371/journal.pone.0084488 (PMC3882224; doi:10.1371/journal.pone.0084488)
Supplement: Annotated Spectra S5 — (ZIP) [file pone.0084488.s008.zip › TIYTYIMASR_-4_2_58249.txt]

m/z	i	matches
185.14948	6.4
187.20047	479.3
188.12355	122.4
193.17316	11.7
195.16495	11.2
197.26050	18.3
198.99780	34.8
200.16290	3.6
202.35217	63.5
203.33847	20.8
205.13550	6.5
209.02768	11.5
210.10939	9.3
212.04488	3.9
215.04181	732.4	b (2) (1+)
216.10614	286.3
217.08655	41.2
218.15500	30.8
219.06592	4.7
221.13145	29.2
226.25142	7.2
227.15143	72.9
228.92468	46.2
230.42825	11.2
233.32187	5.8
234.92807	83.9
238.35939	11.9
240.50671	12.4
243.01459	29.9
244.38878	36.3
245.32016	22.0
249.07730	66.9
250.37428	11.1
253.30966	16.1
255.24414	11.8
256.49005	13.2
258.18634	25.0
259.14923	14.8
260.34787	46.1
262.19568	735.3	y (2) (1+)
263.24396	98.9
264.29092	25.6
265.46613	11.1
266.23322	17.4
269.11102	24.6
270.14911	4.3
270.92743	26.8
272.10059	21.2
274.27402	3.2
275.24628	20.2
276.30286	12.2
278.25363	2.9
279.07080	33.5
282.20197	4.5
284.28748	47.2
287.94751	110.9
290.39084	23.9
293.01654	29.6
294.34332	11.6
297.26144	29.9
298.14679	52.5
299.47858	14.1
303.11151	13.3
305.14435	21.7
305.86621	8.9
308.98920	21.4
311.18036	5.8
313.13385	6.9
315.24371	65.0
316.09821	11.3
317.14545	36.2
319.66504	15.5
323.21588	98.0
326.57684	4.3
327.32773	48.4
329.17914	52.2
333.21582	2011.3	y (3) (1+)
334.27386	297.0
335.14566	46.4
336.99365	27.3
338.90973	32.3
341.15131	32.9
342.30450	12.3
343.35199	5.4
344.69983	51.3
345.39728	70.9
347.37408	7.8
349.02069	12.2
350.10474	20.3
352.98041	28.1
356.87451	34.2
357.51630	30.1
358.25665	19.0
360.21399	31.9
361.29681	13.3
364.70221	16.9
366.91187	16.3
369.50391	33.1
371.07599	49.1
372.39673	43.6
373.71478	6.1
375.14178	19.8
378.14691	17.1
378.77740	11.9
380.39380	32.1
381.22748	15.9
383.07776	38.0
385.39624	13.1
387.22241	57.9
389.29309	47.1
391.65936	9.5
393.44318	28.7
394.26178	16.9
395.36499	69.4
397.11261	23.4
399.36615	41.2
400.40100	2.6
402.37872	9.8
404.28888	32.8
405.20435	42.7
407.27490	37.8
410.16119	34.4
411.18311	28.5
412.67114	18.8
413.40173	6.8
416.02637	81.9
417.21381	27.4
418.99933	33.1
420.29065	64.7
422.30328	69.1
424.21704	51.6
425.49475	40.1
426.92548	117.4
429.12378	49.4
430.89740	38.9
434.25494	15.4
435.18750	36.7
437.29242	57.3
438.32300	45.2
440.25183	162.2
441.27710	108.4
442.35034	46.9
443.62976	14.9
444.30164	38.4
445.48010	23.8
446.22107	45.3
447.14032	65.9
448.22363	15.9
449.39691	32.6
450.22882	18.6
451.54871	21.3
452.40063	43.1
453.51984	30.2
454.45392	43.6
455.67554	50.3
456.42444	12.3
458.10999	1054.3	b (3) (1+)
459.29340	217.8
460.30322	58.0
461.71222	48.8
463.16962	7.2
464.28882	3935.8	y (4) (1+)
465.37866	833.4
466.43396	241.9
467.55829	52.4
468.79321	46.8
471.19659	8.6
473.14032	30.4
474.40393	32.3
475.47424	9.1
476.35242	26.5
477.50159	37.0
479.43457	27.2
480.94556	33.8
481.62421	23.5
482.99548	9.1
484.33221	43.2
486.33832	197.0
487.39838	57.3
488.86804	8.6
490.09399	47.2
490.97937	23.7
492.13794	12.7
494.09552	22.2
495.59412	6.1
497.11688	29.7
499.46002	28.3
500.21796	15.9
501.29413	9.5
502.36285	27.2
503.33710	30.8
504.25745	35.1
505.71991	42.8
506.46808	63.1
507.10834	38.4
508.32880	27.1
509.19415	3.6
509.96088	10.8
510.89264	47.8
512.96570	29.0
514.12372	21.1
515.41425	54.3
516.42157	9.1
517.74200	47.1
518.97931	18.6
524.35126	47.3
525.54999	28.7
527.33923	45.8
528.51776	104.0
529.54401	12.2
531.01154	44.6
532.18958	3.6
533.07874	46.5
533.82251	48.4
534.59552	37.5
536.56305	19.5
537.21619	4.6
538.43225	23.2
541.18439	156.1
542.11066	80.6
543.23151	43.4
543.85229	2.4
545.08069	98.9
547.37909	50.8
548.82849	60.8
549.67230	27.2
550.46204	17.0
551.20630	32.9
552.05463	13.8
552.73529	23.3
554.64722	4.0
555.35437	17.4
556.21472	10.6
557.23584	23.6
558.26666	156.1
559.23651	682.9	b (4) (1+), y (5) (1+)-H2O
560.12708	164.5
560.76569	9.5
561.38428	25.6
562.30078	34.0
563.17957	15.0
564.53094	4.5
565.18774	26.1
567.53931	23.4
568.40454	7.3
569.62805	126.7
571.09515	28.2
572.23920	42.9
573.59210	125.8
574.24042	52.7
575.07843	176.7
576.18732	18.8
577.40417	2174.2	y (5) (1+)
578.42804	704.3
579.49731	193.5
580.59772	14.1
581.35229	67.2
583.24628	88.6
584.13263	45.3
585.29987	230.9
586.66718	70.3
587.30829	132.4
588.23907	61.1
589.22296	136.2
590.36151	72.8
591.21570	326.2
592.17365	106.9
592.99701	72.2
593.77112	99.3
594.94885	38.4
596.45471	104.9
597.46448	106.7
599.34442	218.5
600.17804	133.6
601.11029	188.7
601.93829	85.1
603.47229	204.7
604.34082	131.5
605.15503	106.9
606.43915	134.1
607.42157	64.0
608.43024	119.9
610.30597	202.3
611.04779	47.9
612.64398	154.5
613.36871	80.3
614.18835	59.5
615.16663	314.9
616.15137	247.5
616.95697	119.3
618.03308	537.2
619.61151	228.6
620.39648	115.1
621.45282	244.7
622.29950	113.7
623.36090	403.0
624.37787	133.0
625.26849	251.0
626.38593	54.2
627.15125	160.7
628.67712	141.0
629.50494	30.1
631.15424	472.4
632.08691	1003.8	[M+2H] (2+)-NH3-H2O
633.13068	928.1
634.22546	385.8
634.97406	119.7
635.84222	18.7
636.68829	54.8
637.40436	327.4
638.18982	38.4
639.34656	536.0
640.73419	1519.7	[M+2H] (2+)-H2O, [M+2H] (2+)-NH3
641.57593	1110.9
644.04315	27.7
649.11530	36.8
651.01447	15.9
657.91364	34.6
658.72729	7.9
659.68732	22.8
660.49554	47.4
661.52655	38.7
662.96924	21.7
666.39655	14.7
667.29010	6.7
668.06281	3.2
669.92010	133.8
670.81799	40.7
672.39716	43.5
674.08771	43.0
676.02130	200.2
676.92542	112.4
678.24628	77.8
679.49323	78.9
681.03693	64.3
684.82098	132.9
686.08087	354.3
687.11810	165.4
688.51971	86.1
689.68909	54.6
691.23322	13.8
693.38190	15.2
694.29736	201.5
695.01837	13.7
696.01514	67.2
696.64935	19.8
697.25568	81.3
697.96094	16.6
699.85870	41.6
700.46771	24.5
701.42346	32.2
702.50854	152.9
704.19476	805.9	b (5) (1+)-H2O
705.22516	232.8
706.29401	58.3
707.58160	13.9
708.29913	45.8
709.15125	6.1
710.19885	12.6
713.58716	55.6
716.16699	52.8
717.76910	65.3
718.71112	104.4
719.47241	80.4
720.56824	9.9
721.54095	403.0
722.21802	735.2	y (6) (1+)-H2O, b (5) (1+)
723.15997	268.8
724.14929	92.4
725.80304	69.1
726.91327	24.4
727.81891	20.2
728.96039	60.2
732.44775	42.5
734.10529	135.5
735.14899	189.8
736.04523	43.4
738.27106	46.5
740.39545	946.0	y (6) (1+)
741.29071	448.1
742.37250	149.4
744.36493	47.3
746.63678	12.0
747.50867	21.3
748.78442	70.4
749.86151	39.3
751.44189	26.5
752.13251	32.9
753.24731	28.0
754.27936	18.7
755.43561	5.0
756.29620	9.0
757.57068	10.6
759.17456	104.6
760.67853	40.2
761.39337	15.8
762.28149	53.7
762.91925	14.3
764.35297	68.2
765.09491	13.4
766.08917	91.2
767.22137	110.5
768.23950	118.6
769.00677	10.9
771.32385	65.6
772.31006	25.5
773.06403	36.1
774.25275	14.7
775.75507	127.4
777.48810	17.2
778.09821	14.0
779.73126	98.5
781.07294	5.4
783.62415	24.7
784.31183	9.6
785.54510	56.4
787.50909	11.3
788.39557	16.9
789.11731	20.1
790.08917	48.9
791.36554	126.0
792.53461	148.6
793.47266	15.5
795.35144	29.8
796.68994	83.7
797.41034	45.6
799.55609	278.3
800.46948	119.9
801.37360	60.6
802.58868	21.8
803.43066	10.4
804.31091	42.0
807.22052	254.9
807.90350	83.4
808.64484	21.3
809.40253	14.4
813.68243	30.7
815.44891	53.7
817.10895	1283.8	b (6) (1+)-H2O
818.09833	466.4
819.05414	68.2
819.70428	27.2
820.31549	8.3
822.99213	29.3
823.74323	16.2
824.75696	62.6
825.60712	14.0
826.28632	23.2
827.31317	84.3
828.42291	10.6
829.42255	19.8
830.50677	33.7
831.60608	28.3
833.54010	17.3
835.22351	1486.5	b (6) (1+)
836.27710	482.4
837.21375	67.7
839.19464	25.1
841.44257	1723.3	y (7) (1+)
842.45007	687.3
843.55255	210.3
844.31079	86.0
846.20874	62.4
847.25092	98.0
848.14282	55.4
848.92365	134.4
851.18085	12.6
851.88550	11.2
853.04712	63.4
854.25177	31.5
854.85425	24.6
856.41730	11.7
858.80463	35.8
859.97968	24.1
860.90967	71.1
863.58234	14.6
865.24829	12.4
866.85986	3.8
867.54010	27.9
868.38519	23.5
869.63190	100.4
871.05121	58.1
871.82086	25.3
873.62091	10.2
876.82990	3.6
879.54907	10.9
880.41504	21.7
883.24786	78.9
885.39844	55.6
886.28467	7.9
887.93060	17.7
890.15656	78.7
891.09589	115.7
891.78424	53.6
892.83234	43.0
893.92645	36.1
896.97998	11.4
897.61108	29.1
900.91260	27.6
901.68042	41.3
902.56940	51.2
904.04883	15.3
904.65338	4.5
905.26166	10.9
907.12482	45.9
909.27740	84.2
910.77924	36.0
912.53491	37.2
913.26532	21.7
914.10211	43.7
915.03717	38.9
917.30615	35.9
919.82635	72.0
920.78851	11.6
923.06305	22.6
924.07343	141.4
925.90472	98.3
928.20245	7.6
930.08929	105.9
931.24420	55.0
932.02905	10.0
937.92316	77.4
939.03058	28.4
945.23779	21.0
947.02509	5.0
948.13672	631.3	b (7) (1+)-H2O
949.06635	283.5
950.71869	82.3
953.86517	30.9
958.44391	16.6
959.36932	3.2
960.59009	17.4
966.09912	721.7	b (7) (1+)
967.26556	220.9
968.30023	43.2
969.84399	18.5
971.33282	16.5
974.95050	5.6
979.46539	10.5
981.55054	38.5
982.61816	13.3
985.14386	8.1
986.53998	21.5
991.79962	96.6
993.21558	53.5
994.33667	11.3
995.04889	13.8
997.31439	33.6
999.55963	5.8
1001.39819	34.4
1002.40399	11.4
1003.27393	13.3
1004.56512	46.0
1009.14813	64.1
1011.13037	49.9
1014.13263	23.7
1015.13715	21.0
1016.45929	31.0
1019.21429	504.7	b (8) (1+)-H2O
1020.30688	125.6
1021.54230	58.8
1022.18915	10.3
1024.22766	4.3
1025.75439	34.7
1027.49805	23.6
1029.04712	33.1
1031.36890	24.0
1034.13623	12.8
1037.18054	337.4
1038.26843	136.8
1039.41443	22.7
1040.60327	4.3
1041.79028	12.6
1042.45703	4.3
1044.65051	20.1
1049.29736	24.5
1055.11768	35.0
1056.71021	22.6
1059.38623	13.7
1060.56030	6.1
1061.27783	21.0
1062.39624	21.4
1063.10669	5.1
1065.42090	42.9
1066.44922	276.3
1067.60913	265.8
1068.61938	35.4
1069.32422	5.4
1076.38770	5.8
1079.35437	11.5
1082.46167	43.6
1084.35291	8584.7	y (8) (1+)
1085.41748	4780.5
1086.41602	1465.9
1087.29480	32.3
1087.89575	89.9
1089.05347	25.9
1089.82642	8.7
1093.90381	36.4
1106.09253	120.7
1106.98730	10.6
1107.63037	35.2
1109.02905	3.2
1110.49316	13.9
1115.32788	17.4
1124.10559	154.2
1125.08423	39.2
1126.24805	26.0
1136.88379	17.3
1139.72815	4.7
1147.25488	25.4
1148.25488	8.0
1151.64087	13.6
1153.42529	31.1
1157.46436	12.6
1163.87170	4.3
1171.13574	12.9
1173.31641	22.7
1178.52075	10.1
1180.12256	11.6
1180.72485	14.7
1197.30090	55.6
1209.72876	4.8
1225.43091	30.5
1241.49475	9.4
1242.37744	13.4
1257.85645	22.5
1270.54346	16.3
1290.19604	21.4
1312.40186	20.7
