# Supplementary material for: Phosphoproteomic Analysis of Platelets Activated by Pro-Thrombotic Oxidized Phospholipids and Thrombin
Source: PLoS One. 2014 Jan 6;9(1):e84488. doi: 10.1371/journal.pone.0084488 (PMC3882224; doi:10.1371/journal.pone.0084488)
Supplement: Annotated Spectra S5 — (ZIP) [file pone.0084488.s008.zip › TIYTYIMASR_-5_2_47996.txt]

m/z	i	matches
187.23878	192.5
188.44878	38.8
189.20984	18.9
193.11200	17.9
200.07607	128.2
201.33406	11.1
207.43222	6.5
209.22955	16.2
212.04907	6.5
213.04437	10.4
215.03693	285.1
216.18280	15.8
217.22388	46.3
218.78635	31.6
224.99184	7.1
228.11469	155.5
229.21428	182.8
230.31262	11.7
233.05736	42.4
235.28032	92.8
236.14935	9.4
239.32094	41.2
244.01649	30.0
250.89804	24.9
252.26183	15.7
253.02299	107.3
254.17740	33.1
257.89490	23.1
260.24045	96.6
260.94116	6.5
262.29117	178.5
266.16086	21.7
269.26477	78.0
270.39886	101.1
272.27402	71.2
272.95590	16.2
275.14380	36.0
276.18832	61.2
279.14114	24.2
283.41656	33.2
288.04596	7.6
289.06442	15.7
295.24414	39.2
298.09052	42.3
300.19128	32.2
301.34521	15.1
302.29071	13.8
303.60266	8.8
309.10980	16.7
312.39114	64.8
313.07507	11.2
314.29987	4.8
315.49661	8.2
317.15808	35.7
319.41678	33.4
320.65631	8.4
330.67767	26.1
333.30338	629.4
334.28387	36.7
336.25964	24.3
337.40402	14.1
339.91492	69.7
340.93951	29.4
343.07782	47.7
344.83087	22.7
347.25549	146.2
348.14349	32.2
349.73340	48.1
351.29376	42.2
353.25623	13.6
355.14417	32.4
357.11841	11.6
358.34448	22.0
359.16302	36.9
360.30865	5.4
361.28217	52.0
363.43622	14.4
369.08752	12.6
369.90076	27.4
371.73126	16.8
373.53333	25.8
377.42700	28.5
378.84900	48.2
382.69336	67.1
385.19568	9.9
389.11670	217.0
390.36462	47.7
391.39801	60.0
392.34094	14.0
394.01215	138.4
394.69049	57.4
395.62262	120.7
397.53650	35.7
399.07965	27.1
400.18243	138.8
401.35425	57.4
402.47998	56.0
404.44501	26.4
405.43817	60.8
407.44464	25.9
408.17706	11.7
409.04041	13.3
410.18750	47.0
411.27478	37.9
412.40668	50.3
413.13770	47.4
415.37628	26.4
416.35107	343.2
417.91437	64.8
418.69568	33.8
420.17004	36.9
424.10699	31.1
424.96594	80.4
426.53650	45.4
428.98676	5.1
430.22198	35.0
431.46899	21.4
433.31335	16.1
434.99725	32.1
435.63312	28.0
436.49457	138.5
437.09570	144.8
438.27887	127.0
439.34045	23.5
440.13995	237.7
442.02362	57.9
448.36346	96.7
451.66083	16.5
453.92126	17.1
456.27258	36.6
457.21216	6.5
458.24561	935.2
459.26312	305.0
460.45984	722.3
461.46393	211.4
462.21008	80.1
463.00323	11.3
463.79010	15.6
464.46307	67.0
465.44366	95.1
467.82037	23.0
471.81775	213.3
473.98578	95.3
475.31195	16.9
480.28357	2084.1	y (4) (1+)
481.36749	265.9
482.26648	78.7
484.41949	34.3
485.47803	55.4
486.32233	49.2
487.38531	14.4
489.82440	99.1
491.27313	5.9
492.36133	31.1
493.45679	334.8
494.29858	34.0
495.21674	45.8
497.36017	21.3
498.81592	60.4
499.63983	79.6
500.62750	180.7
501.40564	10.9
503.70258	82.7
506.48376	87.9
508.35394	224.2
509.11823	32.9
510.33606	25.8
512.40955	6.1
513.51630	152.8
518.89093	157.2
520.45343	207.7
521.13104	89.1
522.63275	30.3
526.32410	25.4
527.02533	52.3
528.52063	28.2
529.54626	131.7
530.17987	40.6
531.19427	8.1
533.42828	20.8
535.78558	145.0
536.53027	36.7
537.28180	180.7
538.26703	148.3
539.44128	16.7
540.41260	148.9
541.18103	88.1
542.09265	290.6
543.00385	26.7
545.07727	27.0
549.16156	142.2
549.95331	100.8
550.75677	333.5
551.41949	99.1
552.42102	109.2
553.24670	60.7
555.43292	241.0
557.61639	46.1
559.09833	429.7
560.12152	98.8
560.83258	56.1
561.89325	33.7
563.42145	52.3
564.32123	221.7
565.52582	230.9
567.44965	62.0
568.10626	23.6
569.47888	178.3
570.20105	94.6
571.50879	174.5
572.61798	43.1
573.22333	22.0
575.28961	263.5
576.26019	96.9
577.54913	80.8
578.76416	469.5
580.46820	334.7
581.58179	177.3
582.58051	25.6
583.84625	302.1
584.76312	21.6
586.61176	383.0
587.51367	440.9
588.39972	33.4
589.42023	58.3
590.46393	96.1
591.40668	452.0
592.58032	5994.8	y (5) (1+)
593.24268	4002.1
594.28143	593.3
594.97687	168.1
596.09174	59.5
596.74481	55.0
598.18884	268.5
598.81781	391.6
599.43945	149.9
600.35687	38.9
601.68610	90.3
602.44769	32.6
603.22864	213.7
604.38251	49.5
606.19269	388.6
607.42059	352.2
608.34515	84.9
609.03638	351.7
610.08905	429.7
611.76111	494.9
612.54767	80.7
613.50110	379.6
614.25885	111.3
615.04889	228.1
616.21039	121.5
617.16229	224.6
617.99207	592.0
619.04218	1749.4
619.97736	700.8
621.15961	339.0
621.91687	61.1
622.99359	240.2
624.71173	1863.3
625.39551	40430.1
626.94696	637.5
628.05249	415.4
628.95007	276.6
629.57257	207.6
630.23865	270.1
631.20044	403.5
631.84497	173.5
632.97003	534.8
633.95062	428.8
634.83130	494.6
635.63123	105.7
636.59003	168.5
637.56738	185.2
638.72162	165.7
639.67542	607.9
640.47662	408.1
641.49139	2252.8
642.35907	818.3
643.30157	396.8
644.36969	321.1
645.70245	359.8
646.76501	309.7
647.84326	1054.7
648.84955	1126.2
649.63434	360.3
650.43488	54.5
653.14069	45.7
656.57062	8.2
657.75232	11.1
660.99963	64.1
662.49683	22.4
663.54803	47.0
666.96124	118.3
667.72003	23.7
668.70172	203.2
670.30841	71.8
671.17584	30.6
675.59827	73.8
676.49561	406.0
677.46295	210.6
678.26245	184.7
679.27069	60.7
680.70837	59.6
681.98517	177.6
682.65399	95.5
683.28986	26.9
685.03668	86.1
686.02020	173.4
686.78558	34.4
687.97101	61.5
689.16931	185.0
690.85895	310.0
691.63153	348.6
692.48560	251.9
694.33429	90.2
695.88580	5.9
696.53180	23.1
697.35101	14.4
698.66620	232.3
699.38831	339.2
700.32867	18.8
701.57751	82.6
702.94452	17.9
704.21930	813.0
705.27563	146.6
706.16022	28.9
707.45648	1428.9
708.48383	142.7
709.83405	393.0
710.64917	45.1
711.81342	71.0
714.95245	244.3
716.55090	98.0
717.83514	45.7
719.08331	100.8
720.15784	59.3
720.93390	24.7
722.22076	468.7
723.49951	313.4
724.14807	32.0
726.62189	249.0
727.48236	58.7
728.60217	92.8
730.06360	9.1
730.85590	64.4
733.47052	215.9
734.10095	15.0
735.21655	65.4
736.22693	66.4
737.48743	16.0
738.45673	197.4
739.38690	157.4
740.42719	424.3
741.58856	681.9
742.65515	179.6
743.28394	48.5
744.08844	33.8
744.99030	80.5
747.47198	149.0
749.25494	80.5
750.66840	111.8
751.67450	51.6
752.41583	91.1
754.16296	110.4
756.40656	1564.8
757.33704	472.4
758.58057	77.9
759.46478	80.4
760.54376	12.7
761.88385	287.2
762.55951	92.5
764.13867	388.8
765.25012	78.5
767.95947	79.0
769.67145	75.7
771.24457	638.1
772.10199	144.8
773.06842	106.9
773.81305	77.4
774.51703	242.7
775.36835	281.0
776.47845	197.3
777.96661	160.9
778.89288	114.5
779.81415	1280.7
780.63531	1337.6
781.60266	306.5
782.74371	109.8
784.24005	123.6
787.70044	150.0
788.91718	25.2
789.86829	186.8
790.81036	106.5
791.47919	69.0
792.81342	59.7
793.65411	155.5
794.49933	52.3
795.75031	42.6
796.86957	40.0
798.36371	220.9
799.58643	204.6
802.47894	23.1
803.69849	17.3
804.85211	55.3
806.72430	275.9
807.71313	178.9
808.33875	125.4
809.14240	66.5
810.07825	86.2
811.13202	22.5
812.41766	190.0
813.13275	7293.4
814.39215	957.7
815.45862	859.3
817.20941	380.0
818.27783	405.7
819.12677	151.6
820.63776	129.3
823.26862	801.2
824.00696	793.8
824.90167	221.1
826.66888	182.8
828.17340	21.1
829.49481	38.3
830.61530	130.0
833.28180	94.0
835.31732	487.7
836.61420	233.6
837.62726	67.9
838.39459	29.2
839.54449	59.7
842.10382	1085.9
843.00696	611.5
844.51685	102.5
845.95801	211.0
847.36768	138.8
848.33795	159.3
849.66077	119.2
850.75879	156.5
851.46716	52.9
852.24670	64.6
853.07397	94.2
855.20752	231.9
856.01172	219.3
857.32623	1497.5
858.36737	870.0
859.39764	20.4
860.93994	17.3
861.60419	36.2
862.31818	77.7
863.28326	91.5
864.30060	396.7
865.03632	142.3
865.68408	89.9
867.92657	85.6
869.64093	87.9
870.93317	127.2
872.61548	565.4
873.28387	363.0
875.44464	148.4
876.32367	32.7
877.61401	38.1
878.58624	99.2
880.41284	108.3
882.04126	23.6
884.48315	96.3
886.14154	609.6
887.26642	286.6
888.22510	41.3
889.41620	41.4
891.06519	125.3
892.22955	48.8
893.89496	136.3
894.54364	26.9
896.66107	38.9
898.64551	16.6
900.49854	111.3
901.23419	47.6
903.65204	54.0
904.72772	331.9
906.55865	16.4
907.53082	125.0
908.45526	79.0
910.03351	5.4
911.52277	21.3
913.17950	191.3
915.26361	43.0
916.23578	6.6
917.54022	125.7
918.74762	51.7
921.49115	12.2
923.22894	4.9
924.38574	9.9
925.74152	372.1
926.54266	50.4
927.35034	20.7
928.59668	98.0
930.48895	77.1
931.30371	12.2
932.18695	28.8
934.38916	35.4
935.31061	192.3
938.33173	15.7
939.46014	11.1
941.70850	120.9
942.33643	50.6
943.50323	77.6
944.11908	75.7
947.73053	39.2
950.46918	13.4
952.32471	15.2
956.43146	13.3
957.05927	14.6
960.36700	5.9
964.08612	264.6
965.53693	12.8
967.03613	111.9
969.66180	220.0
973.22784	45.9
974.46368	45.0
979.54462	30.5
982.24847	434.8
983.08301	96.4
984.19653	68.8
985.15863	82.3
989.40167	126.9
991.51050	111.1
992.58258	45.7
993.21918	44.3
994.58185	29.0
998.35944	102.3
999.82031	9.4
1001.23492	33.5
1008.85699	8.2
1012.51056	10.0
1014.22406	471.2
1014.96198	183.2
1016.41455	63.5
1019.28351	381.6
1025.23181	105.3
1026.37378	203.1
1027.04333	23.5
1031.28882	38.9
1033.61426	29.0
1035.07031	154.5
1036.44214	359.1
1039.54089	82.5
1040.67358	29.3
1041.89087	83.0
1043.22839	268.5
1046.21460	34.4
1047.84534	28.2
1048.48230	33.6
1050.09216	23.6
1052.45325	9.4
1053.20178	83.5
1054.24170	31.9
1054.98779	20.1
1055.63513	42.5
1056.69141	113.5
1058.26660	64.9
1060.36243	9.4
1063.46423	227.8
1065.16992	167.3
1067.65173	7.2
1068.55383	6.5
1069.96326	29.2
1076.45947	120.3
1077.43030	23.0
1079.69031	12.2
1080.55542	24.6
1082.31860	305.0
1083.55566	103.5
1084.59570	48.8
1085.70349	15.6
1090.58777	26.5
1091.98730	144.1
1092.90674	35.0
1093.67395	292.2
1094.81628	46.7
1096.34009	156.3
1097.28101	242.0
1098.29883	23.5
1100.33081	5246.8	y (8) (1+)
1101.44141	2451.5
1104.48682	128.8
1105.22827	137.5
1106.50916	13.4
1109.92847	91.8
1111.17908	24.8
1112.00562	31.5
1113.41089	12.2
1114.19263	59.8
1116.21594	55.5
1122.26831	165.4
1123.31921	43.0
1126.50232	27.8
1130.20874	29.4
1132.73340	44.0
1139.47583	144.7
1140.60425	233.6
1141.51062	17.7
1147.62512	44.2
1149.33472	5.9
1150.00269	41.9
1152.29639	47.6
1155.46692	24.0
1177.73999	18.9
1186.33752	7.1
1188.23389	58.6
1195.90198	44.2
1209.80359	15.0
1214.44641	48.4
1218.38245	14.4
1220.75525	19.1
1224.23108	7.8
1240.61609	23.7
1247.43982	7.7
1261.22205	40.0
1264.43701	12.2
1285.37915	71.9
1299.35315	15.6
1318.42346	40.8
1339.00769	29.9
1361.69470	24.3
1363.80969	37.0
1380.24182	32.5
1397.16663	36.8
1406.47205	52.7
1432.71973	6.0
1439.72656	7.1
1457.89148	38.0
1466.25244	31.2
1473.52808	47.2
1483.47290	9.5
1499.61975	32.8
1500.42346	29.9
1536.71838	23.5
1576.31360	36.9
1579.60278	17.4
1599.60364	23.1
1634.50024	24.0
1671.60034	5.4
