# Supplementary material for: Phosphoproteomic Analysis of Platelets Activated by Pro-Thrombotic Oxidized Phospholipids and Thrombin
Source: PLoS One. 2014 Jan 6;9(1):e84488. doi: 10.1371/journal.pone.0084488 (PMC3882224; doi:10.1371/journal.pone.0084488)
Supplement: Annotated Spectra S5 — (ZIP) [file pone.0084488.s008.zip › TIYTYIMASR_-5_2_52838.txt]

m/z	i	matches
186.66870	113.0
187.28242	708.9
188.22453	111.7
189.26208	15.1
191.00620	14.4
199.19719	40.8
199.95438	19.6
203.06033	16.4
208.73407	10.4
215.01390	812.7	b (2) (1+)
216.17050	377.5
217.15723	36.0
218.99188	11.3
221.11923	48.7
223.22549	25.5
227.23631	10.4
232.54410	13.8
235.11444	109.0
242.37692	30.2
243.55060	24.9
244.29959	107.2
245.49515	47.3
249.25505	35.6
249.95657	27.4
251.05101	11.1
253.14972	28.5
255.26222	11.8
257.24750	21.9
258.07840	8.5
260.99377	34.7
262.24011	1099.5	y (2) (1+)
263.17300	240.1
266.25134	8.5
268.12265	57.3
270.41412	62.4
276.29672	16.4
278.65900	42.8
279.32269	17.7
283.10632	15.7
285.14563	16.5
289.29095	22.3
294.23352	7.1
297.19278	27.5
298.38214	69.5
302.56616	15.1
306.25452	15.2
309.78033	9.7
312.81555	7.8
315.41827	88.0
316.35339	85.2
317.15674	63.8
318.41693	42.0
322.80676	37.0
323.50198	20.6
325.52643	42.7
327.33636	27.4
327.97607	17.7
329.41064	17.0
331.31555	26.0
333.19275	1898.8	y (3) (1+)
334.27435	425.8
335.44916	63.2
336.94373	11.8
341.03992	42.6
344.00403	9.1
345.09100	17.4
346.33795	38.1
348.48047	33.6
349.63428	27.6
351.09387	11.8
353.18488	5.2
356.15814	96.0
357.25269	72.0
359.23914	74.4
361.03583	10.4
364.62378	52.9
367.19745	87.9
368.12598	28.2
370.54926	48.1
371.65686	9.2
375.54163	28.1
381.11829	8.4
383.29565	23.6
385.14801	7.1
386.90472	4.5
397.31555	116.8
398.08551	13.7
407.47827	23.8
409.16077	26.3
411.38940	30.8
413.82922	66.9
417.39276	33.6
420.09033	11.1
421.14764	13.8
422.41467	17.3
423.03925	24.9
425.16089	86.9
428.48749	71.7
435.15723	59.2
438.00360	111.8
439.04681	16.7
440.12909	77.2
441.49402	7.8
443.21332	54.3
445.77246	41.7
446.42133	80.7
447.64929	96.4
449.43158	15.7
450.24030	41.6
453.29944	17.0
454.99390	164.3
455.78668	25.4
456.62494	43.4
457.50763	87.4
458.20490	995.8	b (3) (1+)
459.32947	214.9
460.99091	245.7
461.76324	22.5
462.44800	13.7
463.27612	70.0
464.34851	5371.9	y (4) (1+)
465.36542	1300.3
466.34210	344.9
467.52429	139.0
468.94086	88.3
471.23920	56.4
473.17908	38.8
477.45758	14.4
478.22540	13.1
479.29309	49.0
480.22607	11.7
483.17426	65.4
484.95416	48.2
486.08740	196.0
487.35071	76.0
488.13922	5.8
489.73474	152.1
491.23883	51.2
491.99518	30.1
492.68634	18.4
496.24261	13.9
497.44824	32.1
499.66785	26.1
506.53680	121.2
507.56287	61.2
508.28479	92.5
509.53131	38.7
511.19366	17.0
515.30292	74.7
516.35773	46.2
517.54828	44.6
519.23486	69.8
521.12775	18.3
522.35846	45.9
523.25128	92.9
525.80133	153.6
526.44519	16.2
527.99078	23.4
528.78418	18.3
529.50916	83.8
531.39911	38.7
532.39746	91.5
534.04523	429.4
534.70679	78.0
536.36676	63.5
538.71600	61.3
539.83466	123.4
541.20563	344.1
542.43951	263.5
543.36475	145.9
544.03961	58.5
544.77570	31.6
545.60797	23.0
546.76324	32.2
548.28851	202.6
550.28375	80.7
551.85144	26.3
552.93060	137.1
553.82776	9.3
555.44318	19.6
556.48102	139.5
557.52069	137.1
559.06958	763.1	b (4) (1+), y (5) (1+)-H2O
559.96661	226.7
560.69836	13.1
561.48608	53.6
562.40723	98.6
564.08551	201.4
565.64166	60.9
569.49951	144.8
570.11884	39.9
571.66644	55.6
573.23499	133.1
574.18903	160.0
576.31079	114.2
577.36383	2399.9	y (5) (1+)
578.39130	866.0
579.51227	359.3
580.68890	28.3
582.25372	198.2
582.86737	32.8
584.24335	163.7
585.10760	116.7
586.47491	132.4
587.17505	217.0
588.14832	270.9
589.12329	142.4
590.24756	168.0
591.28064	168.7
592.36786	134.2
593.32477	114.4
594.26294	13.7
596.28314	32.7
597.32001	247.8
598.03955	47.0
599.30762	284.7
600.20093	270.3
601.72870	253.0
602.83160	245.0
603.78400	213.3
604.94830	288.8
606.00757	216.4
606.79498	193.3
607.39703	275.9
608.34332	152.7
609.86005	82.0
610.62628	25.8
611.95099	128.9
613.10590	370.0
614.15509	87.3
615.14636	399.9
615.98102	344.3
616.89612	206.9
617.60272	222.7
618.69818	387.9
620.19574	213.5
621.16046	146.5
622.45764	31.5
623.57129	235.1
624.57391	225.4
626.22479	229.7
627.20105	244.5
628.15234	194.0
629.46350	352.5
631.47015	1137.4
632.33893	1080.4	[M+2H] (2+)-NH3-H2O
633.32159	734.9
634.26233	200.8
635.93085	244.5
637.06097	504.1
638.08795	349.5
639.49823	278.7
640.91083	2915.0	[M+2H] (2+)-H2O, [M+2H] (2+)-NH3
642.08258	204.3
642.75983	5.0
660.26050	68.9
662.93756	22.9
664.61017	41.5
665.29401	5.1
666.99268	20.8
667.97455	19.7
670.31183	170.0
671.46234	90.7
672.24353	114.6
675.33807	36.1
676.09570	98.0
677.30212	168.2
678.19513	156.3
679.17932	82.0
681.66425	72.6
686.24530	535.3
687.05219	303.3
688.56708	85.7
691.24554	110.4
693.25128	84.9
694.07538	78.4
695.42865	177.1
697.99615	15.8
699.22198	21.6
701.31836	51.2
704.18726	1259.4	b (5) (1+)-H2O
705.26740	415.0
706.15851	115.8
706.96057	52.4
711.31396	28.9
712.28131	24.3
714.62714	44.0
716.34521	70.1
717.11267	37.5
719.77472	190.8
722.18793	855.0	b (5) (1+), y (6) (1+)-H2O
723.27863	216.5
724.03168	50.3
725.81177	98.5
728.16730	43.6
729.74927	20.7
732.55573	69.9
734.01880	35.5
734.61993	8.4
736.20752	55.7
740.42981	1692.2	y (6) (1+)
741.54169	674.0
742.56323	197.6
747.29309	88.8
749.22137	70.8
750.17963	32.2
752.46039	53.3
753.32330	68.6
755.31763	14.7
758.52985	193.5
759.46497	102.1
761.06158	140.5
762.32489	49.0
765.70795	39.5
767.77753	94.0
769.39209	64.2
770.94293	39.2
772.32837	110.5
773.94983	151.6
775.30627	50.0
776.27777	26.8
780.92657	15.7
782.50714	49.2
784.13470	281.2
784.88159	13.1
786.21552	153.7
787.11700	107.9
789.07489	113.2
790.19885	205.2
791.66632	128.1
792.60736	25.0
793.38544	74.8
797.44550	15.7
799.46375	359.0
800.40283	96.5
801.36151	51.4
802.65021	86.8
805.97150	51.3
807.04376	228.4
808.02209	72.3
809.00250	15.7
810.53314	54.1
813.27368	69.1
814.67017	81.4
815.83582	115.4
817.34155	1381.7	b (6) (1+)-H2O
818.31573	527.9
819.52374	126.0
822.18286	21.7
823.48260	181.4
824.34796	37.3
824.98212	104.3
827.32953	40.3
831.36542	38.1
835.23260	2098.8	b (6) (1+)
836.19189	349.3
837.50867	93.9
839.17950	15.1
841.47357	2504.1	y (7) (1+)
842.43842	622.1
843.50708	377.7
844.56372	27.6
845.72040	50.6
847.50970	91.3
848.16974	237.3
848.91821	26.7
850.81818	55.9
851.50830	53.7
853.23291	62.4
854.33325	85.1
855.39166	34.6
856.76416	75.7
857.93481	81.5
859.31732	252.4
860.20624	157.9
861.55634	37.1
864.98749	7.8
865.81134	55.7
866.46191	115.7
868.77490	161.6
871.61798	104.0
875.22333	27.3
877.41187	30.1
879.43036	15.7
881.43768	46.8
882.78931	45.0
883.44794	11.6
887.89728	106.0
888.55347	75.1
889.48981	26.9
890.16730	22.5
892.64795	6.6
893.40350	21.5
894.37469	69.1
901.61530	19.0
903.12799	21.2
904.16156	48.8
907.64996	69.9
908.42584	63.9
909.39673	112.4
914.59979	139.5
915.40765	52.2
920.26825	69.9
921.21710	5.1
922.21967	30.3
923.05365	62.1
924.14752	24.8
925.45319	17.0
926.13934	10.4
928.91083	69.0
929.52618	22.3
930.32593	169.5
932.45825	14.4
933.47211	41.8
934.27179	27.0
937.30176	34.9
938.42023	64.9
939.33368	62.3
940.92871	17.0
948.11914	408.6
948.99042	561.9
950.23370	61.6
956.41406	53.4
958.47900	16.0
960.59766	7.8
966.21216	414.1
967.28741	491.6
968.26556	133.8
975.02216	10.4
988.51764	13.7
992.52301	19.7
994.46002	76.6
1001.24707	102.1
1002.24335	26.0
1010.26398	35.6
1016.40967	46.2
1017.57489	9.8
1019.05450	335.0
1019.98724	307.6
1020.77905	189.0
1021.58673	44.4
1022.54413	15.0
1025.25281	29.0
1029.02747	105.6
1036.11035	25.0
1037.29456	669.9	b (8) (1+)
1038.21057	278.4
1038.87817	28.6
1039.52979	45.3
1043.55823	15.4
1050.23914	4.5
1053.12598	26.3
1063.79224	21.0
1066.49536	285.3
1067.65503	108.6
1068.43372	71.5
1070.38782	119.5
1081.54150	32.8
1084.41406	11458.6	y (8) (1+)
1085.42859	5381.4
1086.43359	1708.0
1087.48413	355.3
1088.08850	71.3
1089.42151	9.1
1103.68188	48.8
1106.31189	231.1
1107.72412	79.0
1123.96130	58.8
1124.94507	11.1
1125.92773	36.9
1127.36450	18.4
1127.97510	34.0
1153.13501	39.0
1155.37256	112.6
1159.32727	38.8
1182.55347	13.1
1188.58435	36.2
1197.67126	66.3
1208.54626	15.7
1229.91638	23.7
1234.91870	11.8
1242.46204	51.3
1307.42712	45.5
