# Supplementary material for: Phosphoproteomic Analysis of Platelets Activated by Pro-Thrombotic Oxidized Phospholipids and Thrombin
Source: PLoS One. 2014 Jan 6;9(1):e84488. doi: 10.1371/journal.pone.0084488 (PMC3882224; doi:10.1371/journal.pone.0084488)
Supplement: Annotated Spectra S5 — (ZIP) [file pone.0084488.s008.zip › TIYTYIMASR_-22_2_86946.txt]

m/z	i	matches
187.20436	628.9
188.16064	62.9
191.18912	22.8
196.23282	9.2
200.39941	6.4
202.16856	6.0
203.28664	4.4
204.00217	7.9
205.26910	19.5
208.35643	7.9
213.16121	2.9
215.10880	605.9	b (2) (1+)
216.23141	284.1
217.14334	64.1
220.24677	12.0
220.97665	39.4
225.03818	4.6
227.07993	9.9
228.19467	6.2
230.02509	7.5
231.24254	6.4
234.28336	33.6
235.19698	60.4
237.13773	7.9
238.22498	16.3
239.34967	10.5
241.14926	11.1
241.95816	16.4
243.25633	9.0
244.09528	21.1
245.15698	4.2
246.07031	10.4
246.69247	2.7
248.39316	10.6
249.20233	5.9
251.19540	8.8
257.00882	8.9
259.39893	6.1
260.17755	12.5
262.16309	892.8	y (2) (1+)
263.35794	90.7
264.28015	9.2
268.08817	13.2
270.38599	4.9
271.62439	27.4
272.28934	10.6
275.31705	7.5
279.04065	48.0
281.10168	7.1
284.30933	2.4
285.18652	18.7
288.05099	15.9
289.23602	7.6
290.43396	9.4
292.12457	6.6
293.94244	3.8
297.46686	6.0
298.34210	22.5
299.33258	19.0
301.03668	12.1
303.15155	10.1
305.07394	39.3
310.64471	17.2
312.97382	22.5
315.39160	87.1
316.32172	15.3
317.49646	13.4
318.28357	5.3
318.95343	6.6
320.20331	4.9
323.03967	41.4
324.30017	3.5
326.98840	72.5
331.94138	78.0
333.20044	1786.8	y (3) (1+)
334.26157	242.3
335.12775	13.8
338.24658	7.9
339.07697	25.4
341.08582	5.7
343.30853	31.2
344.00732	7.9
345.24615	148.6
346.69128	16.3
349.29700	41.2
351.56866	19.4
355.54346	3.7
357.22229	84.6
357.97900	23.3
361.20288	9.2
362.19019	7.2
364.45416	4.4
366.58112	61.2
367.32245	15.7
369.16199	3.5
371.40277	4.9
373.17377	8.3
377.08032	24.0
378.16888	51.4
379.39038	17.6
381.33508	4.2
383.15826	18.9
384.16235	41.3
385.23767	17.2
388.35846	17.3
390.20538	3.5
393.00226	23.9
393.68909	3.4
395.37518	7.7
396.43054	9.7
397.18555	28.6
402.10187	27.2
403.25574	29.1
404.64136	13.2
405.34875	23.8
406.90137	8.9
407.95020	5.7
409.25055	9.4
410.43860	17.7
412.41193	16.6
413.13763	20.2
414.12726	28.5
415.39624	24.2
416.00061	61.3
417.25824	14.9
419.30627	37.1
421.68665	11.4
422.30945	18.4
423.05823	26.0
423.80212	18.6
425.27557	29.7
427.99109	10.2
429.08765	53.2
430.05750	10.8
432.16205	50.2
436.96417	6.0
437.98285	8.0
439.30182	44.1
440.30933	98.8
441.02283	134.0
442.23395	37.7
443.46179	55.9
445.43939	8.8
446.11243	59.9
447.57208	44.1
448.27014	19.8
449.03735	4.8
449.64392	11.6
450.38873	6.2
451.23334	8.1
452.25726	25.7
454.06775	23.4
454.96783	35.6
458.29401	931.9	b (3) (1+)
459.26306	237.9
460.25092	32.6
461.71521	26.5
462.47601	40.5
464.32043	4303.0	y (4) (1+)
465.34857	818.2
466.40320	206.0
468.13324	15.9
468.97229	77.1
470.12286	32.4
471.32385	28.6
473.26190	35.5
474.17212	31.3
475.25275	27.7
476.30542	26.5
477.37842	50.2
479.27661	70.2
480.02368	2.7
480.72363	57.2
482.50006	11.9
484.46411	17.2
485.57275	30.2
486.37463	15.0
487.39178	46.0
488.50433	4.6
490.12488	78.2
492.05298	52.8
493.55219	32.1
494.45081	22.0
495.12616	24.9
496.36493	26.1
497.47089	14.1
498.90613	41.2
500.49292	10.2
501.54889	25.0
503.58002	23.1
504.70746	22.8
505.44733	19.8
507.20428	17.6
508.13629	14.3
509.43481	44.4
510.49176	46.3
511.54559	76.0
512.14874	35.1
513.39996	139.7
514.30878	22.9
515.22870	95.5
515.84552	15.5
517.64130	54.1
518.53680	68.4
519.40839	34.1
520.78986	18.8
522.92145	39.5
523.55237	23.9
524.31097	15.6
526.50360	86.5
527.51306	19.7
529.90002	5.4
531.17914	70.5
533.79285	261.9
534.96680	147.4
536.19897	70.5
537.08997	12.6
537.76581	19.5
538.56146	94.7
539.43433	56.4
540.63361	29.4
541.29370	55.7
542.17047	96.3
543.34814	138.2
544.42230	116.5
546.00354	77.5
547.22211	57.2
549.72992	71.0
551.14453	40.6
552.34406	94.0
553.21503	87.0
554.24164	88.2
555.15717	134.8
555.96100	24.2
556.73541	90.6
557.61871	59.5
559.19165	609.4	y (5) (1+)-H2O, b (4) (1+)
560.28021	108.7
561.36316	55.8
562.39374	12.9
563.18915	9.9
564.63373	49.2
565.34076	112.5
566.35681	27.8
567.36328	23.4
568.79956	73.0
569.55450	198.0
570.55420	78.8
571.22345	19.5
572.34650	126.4
573.47076	69.2
574.45367	32.5
575.54590	66.1
577.35547	1878.3	y (5) (1+)
578.41760	533.1
579.61798	339.3
580.34949	11.3
581.12982	51.4
582.74347	17.3
583.73669	143.3
584.60889	27.5
585.25977	8.6
585.97455	55.2
587.28961	82.5
588.78082	119.8
589.52118	17.2
590.45068	87.8
591.33374	234.8
592.43365	422.6
593.26868	112.3
594.23688	26.0
595.30377	54.8
596.14746	76.8
597.19910	55.3
598.36578	5.7
599.20642	184.0
600.02032	644.5	y (9) (2+), [M+2H] (2+)-P
601.36102	403.4
602.14606	135.2
603.23468	159.7
604.49701	181.4
605.33551	150.2
606.39148	145.0
607.30621	79.2
609.10309	89.6
609.95477	96.6
610.93689	114.3
611.71735	92.5
612.32648	37.7
613.42596	175.7
614.21759	54.5
614.98853	216.9
615.75348	35.6
616.43414	246.1
617.70734	251.2
618.66479	347.4
619.33588	219.7
620.62134	211.5
621.35260	130.5
622.50409	44.6
623.48523	342.3
624.37769	235.4
625.56061	205.7
626.43469	92.7
627.23047	74.2
628.04279	245.2
629.00861	107.0
630.40503	129.1
631.25195	611.7
632.24982	1533.7	[M+2H] (2+)-NH3-H2O
633.16876	600.3
634.10956	122.5
634.74921	162.0
635.43048	84.1
636.21368	98.1
637.40753	395.9
638.90570	279.2
640.70837	1783.1	[M+2H] (2+)-NH3, [M+2H] (2+)-H2O
641.48322	783.4
642.46832	47.6
643.24011	36.5
644.87946	16.7
646.33856	4.6
649.63611	15.6
650.95343	3.5
658.95862	48.0
660.11725	23.2
660.98663	11.2
662.27002	56.7
663.37347	20.7
665.30951	48.7
666.39935	22.9
667.64203	29.5
670.07104	12.0
671.69208	51.9
672.91089	67.9
674.27374	76.9
675.27179	57.7
676.36566	48.6
677.58380	69.8
678.19165	86.4
679.31030	11.6
680.34601	38.3
682.36945	4.4
686.26056	309.1
687.22748	71.1
688.07819	26.4
689.58026	24.3
693.03705	54.4
694.15790	110.2
695.34467	113.3
697.55347	104.2
698.44501	44.0
699.86475	52.7
700.75018	57.5
702.68689	32.6
704.06708	818.9	b (5) (1+)-H2O
704.95618	171.0
706.00311	161.3
706.63751	13.0
707.76855	53.1
712.58514	9.0
715.96387	10.1
716.81427	5.2
717.72882	91.5
718.52435	7.3
720.32623	4.2
722.13470	1131.5	b (5) (1+), y (6) (1+)-H2O
723.17938	362.9
724.24512	79.6
725.46332	68.9
726.45172	43.7
727.45770	15.8
728.37415	19.4
729.99567	5.3
733.16565	17.5
734.17065	41.3
735.79218	129.7
736.88910	28.2
738.58087	11.3
740.42114	1170.7	y (6) (1+)
741.44012	436.5
742.48517	169.7
743.62347	43.8
744.27972	6.2
746.14227	62.3
747.87933	33.1
749.65662	7.9
750.69818	20.2
751.66785	17.1
753.80011	17.9
755.80896	29.0
756.42950	6.0
758.64197	44.3
759.53552	25.7
760.19409	49.8
761.29950	21.3
762.05890	26.7
763.35529	31.2
764.63422	121.9
765.25995	6.3
766.36926	40.5
768.08643	48.5
771.13245	40.7
771.88593	13.2
773.46222	40.2
774.06238	10.9
775.03296	23.6
776.49750	44.5
777.48737	56.9
778.73676	55.4
780.13409	10.4
781.12762	13.7
784.15790	203.2
785.22601	22.7
786.19727	14.0
787.85065	111.2
789.22711	63.0
790.13318	36.7
791.56134	79.7
793.20654	36.5
795.38568	68.6
799.23346	244.8
800.29974	64.6
801.55603	40.7
802.17047	17.8
803.22467	121.4
804.60791	29.2
807.21600	84.3
807.90924	83.1
808.63226	94.1
809.58234	81.9
811.59735	75.2
814.53583	52.1
817.16296	959.8	b (6) (1+)-H2O
818.21503	384.2
819.19830	53.3
820.45697	25.1
821.89215	12.8
823.01257	61.6
824.12439	132.6
825.38629	15.1
827.54419	16.7
830.16608	34.7
831.43329	18.4
833.40082	4.7
835.22949	1259.4	b (6) (1+)
836.36102	619.5
837.07605	58.6
837.77423	19.4
838.89532	31.2
841.43359	2381.6	y (7) (1+)
842.47552	822.0
843.36578	245.9
844.87274	57.0
845.61389	6.2
847.34039	28.7
848.48639	13.9
850.42242	14.0
852.22601	58.6
852.95966	17.5
854.06671	26.5
855.71942	9.4
856.54266	96.4
857.88916	19.5
859.31146	91.9
860.79327	86.1
862.36591	21.0
863.23584	3.1
865.79932	57.6
866.68610	60.3
869.12823	9.1
870.23883	15.1
872.05804	9.0
873.13672	18.6
874.73785	54.9
875.50958	31.2
878.01398	29.4
881.41376	25.7
882.63519	19.9
884.72314	15.9
887.69165	36.5
888.64447	41.2
889.64203	38.4
890.84308	41.2
891.53174	32.4
892.25580	30.7
894.30511	9.9
895.14557	30.8
896.05780	13.3
901.43433	35.3
902.67926	83.2
906.37036	30.8
907.39502	8.7
910.93268	9.6
913.44830	61.5
915.33423	22.4
916.45685	29.9
918.03021	8.5
919.17181	41.2
920.04395	18.9
921.51385	35.6
922.29218	37.0
923.07147	35.9
924.40936	6.6
926.17926	14.3
930.38971	119.6
931.12500	12.5
933.57477	51.5
934.64935	36.5
937.88599	32.5
939.43475	38.9
940.32770	12.0
945.81989	22.6
948.18036	553.2	b (7) (1+)-H2O
949.20245	321.4
950.29785	60.4
950.95264	17.5
952.68536	26.5
959.81152	30.2
961.97943	18.6
964.19824	37.9
966.20337	610.4	b (7) (1+)
967.32880	119.3
968.28754	103.9
969.29633	20.2
970.29126	15.8
972.63403	41.8
980.32599	14.3
986.12061	7.5
987.64240	23.2
989.54193	14.4
991.32373	14.6
992.41724	5.7
993.25983	2.4
994.15259	13.8
1001.24139	55.8
1005.57977	20.5
1009.01514	47.8
1010.12500	34.4
1011.59528	8.6
1013.42603	10.3
1014.49854	3.5
1015.52264	19.0
1019.20685	354.1
1020.27203	277.7
1021.48041	88.6
1024.10229	22.5
1024.70532	10.6
1032.63623	15.6
1035.44385	22.6
1037.12231	317.4
1038.36121	178.3
1039.16284	28.2
1039.78552	12.5
1040.62158	11.9
1041.45874	12.3
1042.42358	18.4
1048.70557	6.0
1054.49829	24.1
1059.57153	11.6
1066.45239	218.1
1067.50134	112.3
1068.63574	18.5
1070.71155	32.0
1071.74609	4.9
1073.44287	23.2
1074.41382	9.0
1078.58545	7.9
1080.27112	11.4
1084.42224	8816.9	y (8) (1+)
1085.45117	4504.8
1086.47913	1370.9
1088.37793	14.8
1089.41797	28.7
1106.17566	122.9
1107.16821	86.0
1108.47156	16.6
1120.83154	9.4
1124.32349	165.7
1125.28833	71.8
1126.39478	23.7
1127.48157	4.3
1131.54468	13.7
1148.26099	15.4
1149.46875	2.8
1157.71375	15.0
1172.40332	12.9
1173.69629	13.6
1188.78223	17.3
1197.56140	40.0
1207.55798	5.0
1212.31323	10.1
1230.37927	40.0
1239.28833	18.4
1259.29065	33.2
