# Supplementary material for: Phosphoproteomic Analysis of Platelets Activated by Pro-Thrombotic Oxidized Phospholipids and Thrombin
Source: PLoS One. 2014 Jan 6;9(1):e84488. doi: 10.1371/journal.pone.0084488 (PMC3882224; doi:10.1371/journal.pone.0084488)
Supplement: Annotated Spectra S5 — (ZIP) [file pone.0084488.s008.zip › TIYTYIMASR_-23_2_88375.txt]

m/z	i	matches
187.11603	775.6
188.26093	77.5
190.96246	9.1
201.48538	21.5
203.13217	21.9
204.24147	9.4
209.04854	16.2
212.05432	11.1
213.91187	9.3
215.07382	787.1	b (2) (1+)
216.14032	349.3
217.19931	42.6
221.20773	6.4
227.04306	38.8
231.08527	15.8
232.42203	16.0
235.01357	32.0
240.34686	12.1
241.25285	5.9
244.09372	18.5
245.19356	13.0
248.06270	11.1
249.10016	35.0
250.52182	22.0
252.07895	11.5
262.18524	962.3	y (2) (1+)
263.31714	185.8
264.96112	15.8
266.36700	4.0
268.24591	26.6
269.17712	46.7
270.21045	40.0
272.92291	30.1
275.39374	31.7
280.24841	15.6
281.13730	14.9
285.24023	8.4
286.46387	7.8
287.08759	20.5
289.71716	21.1
293.10791	25.8
295.08322	24.7
298.27255	55.5
299.37326	5.4
303.25818	28.8
304.24548	20.3
305.33707	28.0
310.14838	24.6
313.43723	26.8
315.32538	83.2
316.20959	27.5
317.10287	112.2
319.38031	19.2
323.29074	17.2
324.01709	18.3
333.32996	1775.7	y (3) (1+)
334.27475	241.6
335.30267	36.2
336.21649	12.0
337.20483	10.6
339.81940	50.3
341.27307	4.0
345.03369	100.6
346.58380	29.1
349.33319	10.7
350.06232	20.1
351.13330	11.1
357.16162	125.0
359.06879	19.8
360.90283	8.3
362.45990	8.2
365.45276	13.4
367.20233	49.8
369.18988	10.2
373.06055	17.2
376.02856	37.7
378.12927	27.1
381.25928	27.5
382.80756	35.3
384.06958	12.6
385.32806	36.8
386.33466	35.6
392.26410	6.4
393.76154	90.3
394.47076	8.8
395.19507	12.1
396.20789	42.7
397.31354	20.2
399.42627	27.4
400.16022	28.2
401.33948	28.7
403.50342	49.6
405.21252	35.7
409.17487	13.1
410.98450	8.3
411.65198	14.0
412.57654	5.0
413.24176	101.5
415.07404	18.4
416.23914	18.4
417.46692	29.1
422.94720	61.4
428.14600	8.8
429.37036	60.9
433.54785	45.9
435.27472	18.7
436.15186	45.3
437.65155	31.9
439.91443	64.8
440.54730	29.3
441.26965	83.9
442.18494	32.5
446.30829	133.9
447.31976	50.0
448.63385	28.9
451.22125	29.1
452.12701	31.7
455.45941	5.4
458.13977	1090.3	b (3) (1+)
459.13727	381.9
461.05432	47.4
462.53693	87.1
464.27667	5009.2	y (4) (1+)
465.30133	1163.7
466.32379	278.9
467.47522	19.7
468.34393	18.6
469.03790	32.4
470.14600	25.8
475.21497	32.3
476.37756	40.0
478.30377	18.9
479.73193	20.6
480.41034	20.9
484.92352	15.0
486.25970	103.6
488.38739	34.5
489.29034	101.1
490.30682	51.6
491.76007	49.9
494.34058	24.1
496.29053	11.5
497.32416	15.1
498.22119	14.4
500.83228	46.4
503.51587	129.5
504.65015	5.0
507.47357	4.5
508.33777	15.4
509.01508	29.8
509.80865	33.3
510.83270	16.6
513.23358	102.1
514.29785	82.7
515.33209	29.3
517.00958	78.0
517.83630	53.0
519.00238	18.9
521.34668	28.8
522.37933	11.6
522.99786	5.5
525.20233	30.4
526.34161	15.5
527.32874	90.2
528.43384	9.7
530.08173	17.1
531.31866	46.9
532.28375	39.8
534.05927	93.9
535.23840	127.2
536.21088	110.6
537.26105	43.9
538.10199	54.4
541.23676	197.8
542.91595	236.7
543.75848	45.7
544.50446	74.0
545.42572	64.6
550.48236	24.1
551.47906	15.9
552.33368	5.1
553.11804	23.9
554.44196	9.2
555.42255	92.1
556.16541	35.1
557.31427	80.7
559.24414	784.7	b (4) (1+), y (5) (1+)-H2O
560.21368	294.9
561.59454	89.5
562.50653	59.8
563.58356	37.7
565.02887	194.1
565.77411	19.9
566.53583	58.3
568.98004	51.4
570.39423	149.5
571.38562	117.7
573.37921	69.9
574.30334	49.6
576.11444	77.2
577.42957	2443.4	y (5) (1+)
578.41473	665.6
579.48413	297.6
580.53168	71.7
581.82941	105.9
583.59540	165.4
584.30109	35.3
585.17065	78.9
586.33441	31.2
587.07349	8.5
588.18085	9.7
589.19745	192.2
590.65631	160.2
591.88873	144.1
593.08600	249.2
594.40594	82.8
595.52594	67.6
597.17999	133.6
598.54071	88.1
599.59167	355.1
600.68866	193.7
601.60938	178.8
602.51563	95.7
603.41400	16.8
604.37311	155.2
606.13135	226.5
607.32367	42.5
607.98846	6.4
608.75745	31.4
610.29712	66.5
611.34473	245.9
612.36694	141.7
613.47101	22.0
614.96301	137.0
616.15027	36.3
617.48828	195.1
618.61859	280.8
619.66656	282.1
620.56653	118.5
621.45245	97.5
622.64850	105.6
623.41675	51.1
624.20184	145.2
625.22614	53.8
626.25177	180.9
627.07990	138.9
628.13849	102.5
629.39215	176.2
630.17664	25.1
632.01581	1242.8	[M+2H] (2+)-NH3-H2O
633.14246	1028.4
634.02252	173.5
635.26874	178.8
636.40552	208.6
637.70660	428.9
638.87274	174.0
640.15131	230.3
640.97125	2352.7	[M+2H] (2+)-H2O, [M+2H] (2+)-NH3
641.91498	438.9
642.63922	192.1
643.40302	46.7
644.19183	17.7
645.18799	47.7
651.92462	15.2
656.45117	37.0
657.69086	15.6
660.16852	54.3
661.10126	82.1
663.26617	13.0
667.54144	21.0
669.75842	21.2
670.57971	152.5
671.45300	96.9
672.24670	14.7
676.07843	59.9
676.78558	9.2
677.46405	101.3
678.16241	97.4
679.07086	25.3
681.06268	24.4
684.48743	9.3
685.56140	54.9
686.28772	374.7
687.40240	151.2
688.28912	12.0
689.40448	42.1
693.04840	12.5
693.87036	85.0
694.54224	19.5
696.13733	15.4
697.26349	50.7
700.38092	55.8
701.90698	34.0
704.10852	1154.3	b (5) (1+)-H2O
705.21338	489.6
706.29828	135.9
707.20740	12.2
708.72369	29.1
709.52789	70.9
711.62817	6.9
713.92108	23.6
716.43158	137.5
718.36163	55.4
718.99261	76.5
721.10272	55.3
722.03119	983.5	b (5) (1+), y (6) (1+)-H2O
722.86639	290.7
723.57477	93.2
724.50177	154.0
725.40448	5.1
726.65546	13.7
727.87225	24.8
732.40955	9.9
735.31598	10.3
737.04547	14.4
740.37140	1593.5	y (6) (1+)
741.32422	597.4
742.46515	176.9
743.29901	149.3
745.22723	24.9
747.93060	32.2
748.92242	13.0
750.06183	34.0
751.91071	135.5
755.41669	143.1
761.60828	146.0
762.35468	29.6
765.95221	19.3
767.57343	27.5
768.52997	14.9
769.85052	88.3
771.15094	98.6
772.19904	66.9
775.93939	17.3
777.41913	49.4
781.06366	10.3
785.08673	72.0
785.92914	49.7
788.18793	29.2
789.15985	103.6
790.47382	82.4
791.39288	111.0
793.10907	110.0
795.05676	155.1
798.06390	54.9
798.99152	165.5
800.16852	229.2
801.14124	43.2
802.80231	19.7
804.49335	7.8
807.14709	159.0
808.43781	86.9
809.74829	11.6
813.01630	17.2
814.29980	14.0
817.11151	1427.3	b (6) (1+)-H2O
818.23688	571.6
819.19324	122.2
820.38141	17.8
823.26459	45.8
825.84589	147.8
826.49567	58.1
827.32806	69.5
828.93817	60.3
832.19769	63.3
835.16522	1544.1	b (6) (1+)
836.20966	492.5
837.19891	293.1
838.18701	52.6
839.63324	17.8
841.42065	2880.0	y (7) (1+)
842.40204	749.1
843.33936	385.4
844.46307	127.6
846.54291	46.0
847.44745	12.9
849.67847	75.7
851.03595	67.8
852.15521	18.5
853.07892	28.3
854.69708	65.4
856.60742	35.7
860.39777	117.8
861.92291	49.6
864.54572	19.6
867.30145	12.1
869.45746	22.9
870.65607	44.2
871.45117	80.1
875.20148	36.2
877.80267	27.6
880.76215	65.5
882.47705	34.0
883.29517	47.6
884.15619	8.9
887.94092	124.1
889.18457	13.9
890.16400	11.2
892.03583	38.6
892.83276	16.1
897.15021	12.7
901.98895	14.2
903.49628	22.4
904.42407	59.4
905.99683	35.4
906.88568	49.3
908.28351	9.6
909.42944	28.2
910.11029	25.8
911.10370	17.7
912.31683	47.9
914.64618	32.4
916.38226	19.6
919.69916	8.2
920.96234	12.7
922.33832	57.7
924.13641	23.3
925.38525	91.3
928.04364	24.8
930.11896	56.6
930.83856	42.7
931.97437	10.7
936.21527	23.5
938.55487	38.3
939.30841	29.4
940.50031	18.8
942.47467	20.4
943.51324	13.5
948.18945	700.4	b (7) (1+)-H2O
949.31390	369.6
950.36304	56.9
951.26044	29.2
955.56714	69.3
956.60669	52.7
957.98370	14.2
963.83124	34.8
965.55719	169.0
966.27515	455.9	b (7) (1+)
967.17554	245.6
968.23846	105.0
969.59723	23.9
970.54004	9.7
975.62451	46.3
978.55914	4.0
985.18475	4.0
986.41962	11.1
987.52435	46.8
988.36102	12.0
991.96686	55.0
992.69067	5.0
993.42499	31.3
994.18842	43.4
998.31195	6.4
1000.26495	67.9
1001.49408	66.8
1003.54248	9.9
1006.21136	43.7
1008.23981	29.8
1009.35297	41.8
1010.52460	5.9
1011.16089	28.3
1012.38666	9.7
1018.24457	4.5
1019.26251	229.2
1020.29150	352.6
1021.23773	56.4
1022.10907	47.6
1031.67725	33.1
1033.97815	13.6
1037.15076	624.6	b (8) (1+)
1038.14990	257.2
1039.16016	162.7
1041.50732	23.6
1048.42822	46.7
1049.56104	39.5
1050.50488	8.3
1063.21191	18.8
1066.35632	272.0
1067.46362	164.1
1068.73767	12.8
1069.47876	57.4
1070.28625	6.9
1077.56274	9.4
1078.22766	8.4
1081.10620	9.7
1084.45911	9092.7	y (8) (1+)
1085.44165	4000.6
1086.37427	2050.6
1087.31665	505.3
1088.29492	48.7
1098.21362	43.3
1105.61841	4.5
1106.28979	82.4
1107.32166	80.0
1110.76099	21.1
1118.80884	11.2
1122.09875	21.5
1124.15601	295.8
1125.46204	69.5
1126.37500	40.6
1127.37842	31.4
1138.31006	19.5
1143.19922	23.0
1149.35669	13.9
1152.62146	13.0
1156.48340	25.3
1169.20459	26.8
1179.94714	10.1
1182.54578	32.1
1198.38489	30.4
1199.85828	19.2
1211.35852	6.4
1217.54236	5.4
1224.52185	14.4
1256.01746	4.5
1263.57886	6.9
1314.65271	6.9
