# Supplementary material for: Phosphoproteomic Analysis of Platelets Activated by Pro-Thrombotic Oxidized Phospholipids and Thrombin
Source: PLoS One. 2014 Jan 6;9(1):e84488. doi: 10.1371/journal.pone.0084488 (PMC3882224; doi:10.1371/journal.pone.0084488)
Supplement: Annotated Spectra S5 — (ZIP) [file pone.0084488.s008.zip › TIYTYIMASR_-24_2_90705.txt]

m/z	i	matches
187.18333	726.8
188.19968	107.6
190.31946	8.4
191.05168	25.8
192.23598	37.6
203.20427	9.8
209.02551	14.9
214.97864	818.4	b (2) (1+)
216.00325	272.3
217.04282	69.2
218.36485	17.8
225.59953	19.6
226.26144	12.8
227.73035	45.4
233.56535	22.8
235.27681	51.3
237.14148	25.2
238.04790	23.8
243.15060	19.8
244.60329	29.9
245.44081	23.9
249.04761	13.3
253.13914	37.8
254.44144	6.7
259.85822	4.4
261.02158	66.8
262.23151	1152.9	y (2) (1+)
263.30411	81.9
264.89404	34.4
267.94806	9.5
269.16318	36.0
270.21155	4.4
271.14227	7.2
272.02921	16.0
276.37650	51.9
276.99628	3.9
279.12415	24.8
280.17969	21.8
289.21436	35.0
298.16620	108.5
301.26358	21.4
302.12268	16.5
308.59009	17.6
311.82202	19.3
313.86615	8.3
315.23834	155.0
316.29529	46.2
317.10022	30.1
318.19873	27.5
319.22986	24.3
322.29846	3.9
327.13116	52.9
333.27859	2411.0	y (3) (1+)
334.30798	216.4
335.15897	32.6
337.38458	23.8
341.41071	26.2
345.22357	124.7
348.38763	16.7
349.38385	16.5
350.54718	35.0
353.06671	61.6
357.18561	227.8
358.28662	60.1
361.45605	6.5
362.21069	45.1
364.52759	19.4
367.75977	8.4
370.35291	11.0
372.45349	20.5
373.33618	26.5
375.28162	7.2
378.35522	18.7
379.53162	19.9
380.42841	30.1
381.41901	49.8
386.02289	25.0
388.37720	12.2
390.41534	23.7
391.28723	34.5
392.04285	38.0
393.26550	6.7
395.22614	11.7
397.23535	13.3
398.44000	21.6
399.61761	17.1
402.41046	15.1
403.26563	12.3
404.24316	42.1
405.92151	10.0
406.72449	13.3
407.52759	27.3
408.41504	33.4
410.08368	69.9
417.84637	86.3
419.25555	7.8
420.42316	18.4
422.96497	53.4
423.97046	72.9
424.92981	51.2
426.42737	49.6
429.17987	36.6
430.10205	22.1
431.53424	7.6
433.15509	23.8
434.18042	18.4
438.50812	42.3
439.39142	20.0
440.18048	134.7
441.26038	51.2
443.39752	9.4
444.93726	78.6
446.24109	112.5
447.36780	139.4
448.32056	33.0
450.65735	19.3
452.50098	47.1
453.25153	29.8
454.01929	5.5
455.71478	15.6
456.38922	21.0
458.21149	1519.1	b (3) (1+)
459.23389	332.2
461.17810	54.5
461.80927	63.2
464.22180	5968.4	y (4) (1+)
465.29333	1143.9
466.29645	335.9
467.23828	30.9
468.35370	40.6
471.44623	10.4
473.66779	97.9
477.36035	27.1
478.48718	7.8
479.36359	76.9
480.53009	14.9
481.40442	27.2
483.47998	20.7
484.26056	17.9
485.23749	39.3
486.20929	142.8
487.54529	11.7
488.91504	29.0
490.09827	61.7
491.37177	51.2
492.13184	15.6
493.14789	106.6
494.70099	13.9
496.41791	58.9
497.74994	60.3
498.88629	95.5
500.02777	9.8
501.37976	40.0
503.42566	122.0
505.11090	96.0
508.09979	10.6
509.09943	29.6
510.27167	22.2
511.95233	39.2
513.33685	75.6
514.15668	103.7
515.51227	192.3
516.44482	36.1
517.69415	77.1
519.30646	62.3
521.24591	55.5
523.32721	132.3
524.25677	46.0
525.12769	11.1
526.37805	15.6
527.89825	44.4
529.79547	78.4
530.48468	46.7
531.34198	44.3
532.19586	92.8
532.91742	17.4
533.72888	63.1
534.62616	127.6
535.38263	142.1
536.07721	155.3
537.15643	146.1
538.22968	12.7
539.50250	37.3
541.20477	301.0
542.72516	322.1
543.69147	41.2
544.31842	9.5
545.36548	31.1
545.98956	19.9
547.31812	6.7
548.37189	30.6
549.11853	42.3
550.56000	84.4
552.46844	133.6
553.72662	15.8
555.91217	39.6
557.26672	48.0
557.94104	64.4
559.10565	991.6	b (4) (1+), y (5) (1+)-H2O
560.10504	375.1
561.10217	53.4
561.70392	58.4
563.09271	96.1
563.87311	36.5
565.38690	52.9
566.82117	58.9
569.31763	39.1
570.37726	352.9
571.26044	133.3
571.88086	12.7
572.56439	107.7
573.34540	26.1
573.95044	102.9
574.59790	29.2
575.43390	58.6
576.22980	67.0
577.44098	2766.2	y (5) (1+)
578.37006	762.5
579.36981	329.9
580.29633	49.9
581.26807	10.0
583.23059	378.6
584.06073	159.2
584.97748	16.7
586.65155	108.9
588.69006	27.9
589.44415	70.1
590.30524	172.2
591.26062	193.1
592.45605	167.2
593.18286	79.7
594.00769	79.8
597.04950	7.8
597.93964	83.3
599.16675	270.6
599.77106	444.0
600.44183	223.7
601.23645	86.7
602.70306	323.9
603.41016	88.0
604.39569	211.6
605.54181	71.2
606.49298	113.3
607.97162	63.1
609.09674	48.0
609.88568	100.7
610.82233	11.1
612.67175	182.7
613.85455	181.0
614.87262	214.7
615.61761	255.5
617.75183	321.6
618.40186	416.9
619.79749	240.4
621.17853	289.5
622.28229	198.8
623.52911	151.0
624.22589	99.9
625.66418	403.7
626.74811	168.5
627.97028	397.5
628.94855	357.1
629.94501	284.5
630.89008	172.8
632.16144	1282.3	[M+2H] (2+)-NH3-H2O
633.08771	1287.1
633.98407	220.8
634.72821	118.4
635.64954	45.4
636.46698	71.5
637.71912	255.3
638.48663	213.2
639.09650	125.4
640.74481	1238.4
641.51276	1406.4	[M+2H] (2+)-H2O, [M+2H] (2+)-NH3
642.27563	277.9
643.27411	75.4
649.94305	47.9
650.89862	17.5
651.68414	22.8
659.15619	15.9
660.35736	45.2
661.74982	32.6
662.92108	22.4
664.20490	15.4
665.15442	96.5
668.99799	94.0
670.92462	50.6
672.97302	20.8
676.24835	97.3
677.51740	122.4
678.12439	56.9
678.85248	43.3
679.60248	22.8
680.50037	81.4
685.48352	54.3
686.19293	463.4
687.22614	316.4
689.17120	110.9
694.17267	171.6
695.51349	52.0
704.07013	1313.4	b (5) (1+)-H2O
704.98663	225.2
706.32031	37.9
710.62482	66.4
714.05524	101.1
717.99896	59.7
722.07050	1155.2	b (5) (1+), y (6) (1+)-H2O
722.97040	531.7
724.14722	151.3
725.44904	25.5
726.37372	18.8
727.19244	26.1
729.09662	103.3
730.46588	48.2
731.60260	41.3
732.58099	64.3
734.17303	53.2
735.25226	20.3
739.10297	71.1
740.45526	1994.0	y (6) (1+)
741.49701	656.8
742.32953	116.0
743.64606	212.8
746.77802	143.5
748.13129	21.6
749.33563	37.8
751.74799	105.1
754.08514	20.3
755.25616	10.0
755.99005	142.6
757.28845	64.4
758.12152	19.9
760.52130	24.4
762.43628	58.7
764.29980	20.4
767.75299	54.6
770.56403	42.6
772.81537	108.4
774.11151	75.9
776.55487	71.1
777.58710	45.2
783.25592	46.1
786.83069	63.2
788.31244	13.0
789.15936	69.1
790.60693	124.5
791.29736	139.6
794.27734	16.6
799.30542	209.6
800.52448	257.3
801.58447	42.3
802.62665	54.7
803.49554	56.8
805.20935	18.2
806.49506	24.2
807.30670	160.0
808.17175	52.5
809.23175	21.0
810.49628	16.1
813.31128	6.8
817.12598	1268.6	b (6) (1+)-H2O
818.17920	824.5
819.30090	134.0
820.12231	33.6
821.91626	44.7
823.22113	15.4
829.15497	30.2
833.54718	43.7
834.49219	42.7
835.21606	1681.0	b (6) (1+)
836.27570	534.3
837.20862	260.5
838.32062	17.4
839.84198	21.1
841.43793	2271.5	y (7) (1+)
842.42615	1043.6
843.61102	404.7
844.60345	105.4
845.73346	64.8
847.26349	67.2
848.03790	11.2
851.18842	16.5
852.83881	107.6
853.44916	8.5
854.15625	36.9
855.16156	41.5
859.63971	67.5
861.34155	16.0
864.32806	52.7
865.25562	57.9
868.26532	64.2
871.44598	31.5
873.34845	57.5
874.64935	120.6
875.83771	24.6
876.59088	46.9
878.59912	31.7
881.23773	27.2
882.12860	114.3
883.76556	17.1
889.42084	23.5
891.23975	21.6
894.43536	88.4
895.16797	8.4
899.18066	17.1
901.00519	44.2
904.71100	36.1
908.39014	24.1
910.19238	15.5
914.33734	23.3
915.62408	26.7
920.34229	23.9
921.29462	9.4
922.17188	23.4
923.19318	13.8
924.12640	79.4
925.15485	23.7
926.98065	35.4
927.92798	16.6
930.19611	111.0
931.10712	60.5
931.82397	55.0
933.34650	7.2
936.71722	32.8
937.34082	50.0
938.12640	72.7
939.20532	123.0
945.50775	29.4
948.26636	808.5	b (7) (1+)-H2O
949.48773	317.5
950.41486	189.7
951.10431	5.8
952.45319	14.7
954.79742	59.4
966.17603	962.6	b (7) (1+)
967.33813	247.2
968.51068	137.0
969.44952	55.6
972.70636	62.9
975.26996	8.7
980.16406	66.4
981.78375	22.2
986.70514	26.1
987.94745	6.7
988.70605	10.0
989.85205	16.4
990.98193	64.5
992.10181	70.0
994.53760	49.3
1000.84467	81.8
1002.46875	36.6
1009.49091	17.6
1010.47614	68.2
1011.35248	22.8
1015.63013	20.1
1016.34161	20.5
1019.20728	651.7
1020.24097	235.6
1021.20551	119.5
1022.18353	13.9
1022.96649	17.3
1027.81799	14.2
1037.28394	842.6	b (8) (1+)
1038.21143	100.7
1039.42334	96.0
1040.65259	85.8
1047.06470	62.1
1048.63477	60.2
1049.67102	28.9
1050.37317	15.4
1056.60046	33.4
1062.22925	31.6
1064.47534	7.2
1066.42639	258.7
1067.49829	181.6
1068.72791	116.5
1069.49927	60.7
1072.37085	9.8
1073.58679	11.7
1080.60132	5.6
1082.88086	23.8
1084.45715	13047.3	y (8) (1+)
1085.47363	7172.7
1086.42078	2155.9
1087.37402	803.3
1088.07227	48.6
1089.42175	36.0
1090.32825	22.5
1095.06226	46.8
1097.56873	14.2
1103.77954	14.9
1106.10925	404.6
1106.75537	106.8
1107.48792	55.2
1108.28760	35.7
1109.36682	10.6
1112.62793	35.0
1117.55005	45.5
1120.42090	35.6
1123.84412	84.2
1125.05713	106.8
1126.25256	30.2
1144.29370	20.1
1181.59119	27.3
1197.82336	90.3
1208.68726	34.0
1227.51135	38.4
1263.79626	16.0
