# Supplementary material for: Phosphoproteomic Analysis of Platelets Activated by Pro-Thrombotic Oxidized Phospholipids and Thrombin
Source: PLoS One. 2014 Jan 6;9(1):e84488. doi: 10.1371/journal.pone.0084488 (PMC3882224; doi:10.1371/journal.pone.0084488)
Supplement: Annotated Spectra S5 — (ZIP) [file pone.0084488.s008.zip › TIYTYIMASR_-25_2_88380.txt]

m/z	i	matches
187.09206	795.9
188.21124	157.6
210.11183	28.9
213.54808	53.1
215.06177	1126.3	b (2) (1+)
216.09723	375.5
217.03046	52.8
218.23233	7.3
222.94986	4.3
227.17889	14.0
228.22717	21.7
230.12682	36.6
235.08545	52.7
236.05597	13.5
236.85339	6.8
238.98303	27.1
243.91211	29.1
245.03008	42.6
246.11238	4.8
249.02010	8.6
251.00417	20.9
254.34079	14.5
258.93884	26.6
262.24426	1151.0	y (2) (1+)
263.27524	198.0
264.23782	24.1
265.18549	15.1
265.96613	18.4
267.22781	22.3
268.04572	85.7
271.16547	13.7
274.33948	20.0
277.25659	11.2
278.13361	8.1
279.23248	52.8
280.28705	4.8
281.32745	14.2
283.18628	19.5
285.03662	28.8
286.51236	7.3
287.21762	16.5
288.32013	13.0
293.02820	10.6
295.26456	40.7
298.26727	18.6
303.24249	22.6
304.30072	24.8
305.83090	53.9
315.28491	182.2
316.15863	20.1
317.32468	43.6
318.16168	6.8
322.56189	9.9
327.01160	30.4
329.20593	103.1
331.35007	12.1
333.21521	2423.9	y (3) (1+)
334.23932	314.4
335.23083	144.1
336.10211	13.6
338.48822	12.7
339.31073	34.3
340.92389	11.6
343.25671	33.9
345.02094	119.7
348.19366	36.3
350.31787	23.1
353.18457	21.0
354.11218	12.5
356.42255	5.3
357.14813	108.0
357.98639	24.5
358.87616	43.7
359.70844	17.4
360.96411	6.8
362.37842	37.7
363.20300	22.7
366.39355	21.7
367.16949	40.7
367.99084	5.8
370.65027	14.8
374.35059	25.2
375.48993	17.0
377.18561	7.3
378.29950	71.5
379.34338	8.8
381.09088	16.6
384.55627	37.8
385.62427	29.0
386.46698	15.8
387.07379	5.8
389.61981	17.1
390.27380	24.5
391.02606	14.6
393.50232	15.0
395.38287	9.7
397.45764	74.0
398.37830	30.3
401.12457	9.7
404.21973	32.2
404.86298	24.0
406.73071	13.0
409.23364	8.3
411.18683	29.3
413.12665	90.6
414.15930	46.2
415.00635	22.5
416.41113	21.6
417.12323	34.2
417.81586	6.8
419.21594	14.5
424.77850	14.7
425.52246	20.1
429.13196	15.0
430.23419	123.8
431.05621	42.8
435.22583	25.7
436.37787	14.5
437.39838	22.0
438.41028	32.2
440.26843	248.4
441.28436	40.1
442.54816	68.0
446.06421	111.2
447.20923	55.1
449.27808	63.9
451.20319	24.2
452.72681	16.9
453.55774	57.1
455.70789	55.4
457.40155	89.4
458.12897	1707.3	b (3) (1+)
459.12292	362.8
460.38947	79.1
461.21259	20.9
462.38373	17.8
463.11847	65.0
464.28931	5961.2	y (4) (1+)
465.29181	1424.1
466.42798	397.4
467.29840	156.5
468.23187	57.6
470.08826	52.2
474.39362	36.0
475.55988	9.3
476.29810	28.3
478.37866	23.1
479.19739	15.5
480.13208	5.3
481.34100	113.8
482.89142	124.0
484.22687	19.1
486.20361	44.6
487.25073	77.7
487.89935	10.2
489.43329	14.5
490.44324	140.2
491.13306	56.4
492.97485	43.6
495.49152	28.1
498.20038	9.2
498.93280	5.8
499.88214	14.0
500.91315	165.8
501.90887	7.8
503.20605	45.4
505.52332	25.7
506.61682	23.1
508.01617	104.7
509.18665	23.2
510.51782	24.5
511.31506	52.2
512.36688	45.2
513.06567	52.1
514.32733	43.9
515.39056	75.0
516.34088	12.4
517.39478	29.4
518.03387	48.7
521.80432	63.8
523.21912	44.1
524.42377	12.1
526.30188	13.1
527.20868	28.3
529.33112	70.3
531.39313	36.4
533.41406	79.5
534.01654	5.2
535.50714	27.6
536.39905	24.8
537.20319	16.0
538.27301	22.4
539.27197	18.6
540.99908	211.3
541.99329	210.7
542.99786	374.9
544.23212	44.8
545.27863	35.6
546.78522	40.3
548.01105	45.5
549.30518	110.4
550.55676	69.4
553.49884	47.6
554.38434	141.0
555.49542	15.2
557.79572	78.1
559.19318	691.7	b (4) (1+), y (5) (1+)-H2O
560.28638	332.0
561.24152	43.6
562.28369	75.0
563.63171	40.7
564.46600	42.5
565.46429	77.6
566.51569	93.4
569.18304	66.9
570.43878	120.8
571.59210	119.6
572.48987	108.6
573.29987	13.9
574.15472	130.8
575.47040	162.4
577.29083	3171.1	y (5) (1+)
578.26862	767.6
579.43866	394.0
580.27393	102.7
583.17828	255.0
584.29901	42.2
585.60394	85.1
586.57776	98.1
587.84521	101.1
588.54419	125.7
589.39410	92.2
590.79199	123.6
591.49658	94.5
592.23865	161.8
593.16858	148.9
594.09668	66.0
595.59351	34.0
596.31940	66.5
599.48334	336.2
600.74677	202.7
601.79620	563.5
603.00555	210.1
604.79297	219.2
605.70459	106.3
606.59528	151.2
607.35944	158.6
608.25580	47.1
609.46692	136.9
610.40002	99.8
611.58380	94.6
612.31952	65.8
613.30750	6.6
614.41937	226.5
615.32422	107.6
616.27136	11.1
617.85492	256.2
618.90961	412.3
620.76654	531.5
621.97095	117.0
623.36835	109.0
624.28296	105.3
625.46436	44.1
626.07880	75.0
626.75726	43.5
627.89911	105.1
628.61444	76.0
629.66321	152.3
630.34381	164.1
631.33075	196.0
632.11029	1550.1	[M+2H] (2+)-NH3-H2O
633.26105	693.7
634.21881	51.4
636.02350	169.8
637.64941	104.0
638.26154	292.3
639.26080	23.7
640.96637	3538.0	[M+2H] (2+)-H2O, [M+2H] (2+)-NH3
642.00336	433.2
642.96161	24.4
643.89972	10.2
644.55865	52.6
650.86859	46.0
656.73798	41.8
659.37823	31.1
660.29419	165.7
664.79218	110.1
668.46014	13.5
669.07794	21.4
669.84088	13.2
670.93506	26.6
672.24847	106.5
676.13287	107.7
677.53741	290.5
678.28119	20.9
679.17719	24.6
680.11676	49.4
680.78680	21.9
681.98718	73.1
683.28735	25.3
685.63617	97.8
686.24744	355.4
687.23090	178.7
688.23450	4.3
689.20807	27.3
690.11853	117.5
691.05768	11.5
694.39038	205.5
695.16693	40.2
696.49011	38.9
697.17883	184.8
700.17926	7.8
701.45026	58.4
702.24689	7.8
704.12067	1107.3	b (5) (1+)-H2O
705.37207	508.5
706.24371	70.4
709.71881	18.9
710.67035	17.6
713.33777	63.9
714.05627	5.7
715.82794	44.6
716.79572	30.5
720.85522	161.3
722.12360	920.3	b (5) (1+), y (6) (1+)-H2O
723.08148	410.0
724.14697	116.2
725.83636	37.5
727.41602	13.1
728.45599	78.9
732.62457	10.7
733.37701	27.9
735.44653	28.8
737.48206	13.5
740.42462	1813.6	y (6) (1+)
741.51569	728.9
742.38275	207.6
743.22668	24.6
744.17206	19.7
746.97626	105.6
747.83942	19.1
749.51813	48.4
752.12311	99.9
756.59491	33.1
757.36743	83.2
758.49847	51.7
759.88177	37.6
760.66852	25.4
761.49347	42.0
764.01825	20.1
765.63934	16.4
767.26050	18.6
768.56995	36.2
770.29077	39.6
772.64117	213.3
774.51294	52.9
775.97797	28.9
778.73248	15.2
779.41888	38.9
781.51563	41.6
783.51971	29.1
785.28229	27.8
785.91327	9.7
786.91992	43.7
788.31311	13.6
790.03802	70.6
791.55823	211.9
792.27167	22.1
793.68109	47.0
795.26416	57.2
795.94464	32.3
797.49237	21.7
799.09003	199.7
800.04401	90.3
801.20630	54.9
802.06989	19.6
804.57867	72.4
805.39203	46.7
807.25635	232.6
808.10632	147.3
809.51080	55.8
813.26715	46.5
815.52991	20.0
816.56720	77.7
817.17706	1723.3	b (6) (1+)-H2O
818.09027	593.6
819.16345	126.5
819.99127	17.3
823.00305	58.8
823.89490	126.4
824.51245	76.8
825.60699	116.9
827.53729	9.2
828.65674	54.3
835.20874	2325.7	b (6) (1+)
836.17725	857.1
837.31403	217.7
838.12775	24.4
840.08014	93.2
841.39404	2057.9	y (7) (1+)
842.36102	1127.6
843.42932	420.0
844.57086	69.8
846.24048	18.4
848.60931	39.9
849.71753	38.9
850.37958	8.0
851.99908	7.8
853.50690	109.6
854.72705	55.8
856.66699	108.0
858.10834	24.0
859.18671	75.1
861.38922	31.0
864.46124	34.2
865.96002	24.3
872.63721	37.2
873.33478	64.2
874.48102	29.9
875.43097	39.1
880.35089	5.8
882.54730	29.8
883.72675	81.6
885.37158	90.2
888.03320	20.5
890.35077	21.5
890.96747	13.5
892.22540	26.5
893.23907	61.6
896.44403	33.7
899.59979	13.7
902.70892	47.5
904.39020	26.6
905.16473	49.4
906.06665	53.0
907.57098	84.6
908.43243	52.7
909.44550	46.1
911.58221	66.5
914.65326	28.4
915.48218	5.8
917.80865	61.7
920.44312	31.8
921.92999	8.1
923.99878	14.1
925.13275	11.0
926.57172	44.9
927.39575	12.7
930.38214	54.8
931.55658	39.0
932.98004	42.1
938.24396	117.1
939.17389	71.4
940.41827	73.3
941.81317	62.1
943.36597	24.8
948.27368	892.6	b (7) (1+)-H2O
949.18555	333.2
950.16925	67.3
951.42413	39.3
953.84521	6.8
956.80035	9.5
961.57965	5.3
966.13678	973.9	b (7) (1+)
967.17963	577.2
968.22675	238.0
969.15192	21.6
972.03009	21.9
975.16974	114.8
986.70020	8.3
987.75775	4.3
988.74365	24.5
991.39624	52.4
992.98932	89.4
994.38361	25.6
995.72089	56.2
996.34430	30.5
997.59381	7.8
1000.95892	21.9
1001.63379	26.8
1002.50708	16.6
1009.00708	28.6
1010.34106	18.6
1011.01929	25.5
1012.15582	17.7
1014.53802	15.5
1017.03168	21.4
1019.25946	633.1
1020.23608	427.1
1021.24078	167.2
1025.13562	4.9
1028.28418	31.2
1031.74182	37.3
1035.37976	25.8
1037.17163	678.9	b (8) (1+)
1038.14624	363.9
1039.50818	154.0
1040.35901	26.6
1041.48218	26.1
1049.28162	22.8
1053.30579	22.0
1055.09509	36.1
1064.38806	10.5
1065.70227	5.6
1066.38745	227.3
1067.30054	274.6
1068.37329	121.7
1069.42651	35.4
1071.08154	20.7
1079.41089	24.0
1080.44958	69.4
1084.41785	12737.8	y (8) (1+)
1085.41724	6896.7
1086.39233	3074.9
1087.51904	714.3
1088.27966	37.9
1089.22876	73.6
1090.46338	49.5
1094.33435	14.2
1096.11804	64.0
1097.61975	10.2
1106.23279	243.2
1107.12097	24.0
1108.33716	102.5
1109.93457	9.3
1122.41479	14.1
1124.22998	407.8
1125.38440	164.3
1126.49646	11.6
1145.73047	37.9
1166.26318	7.8
1167.25684	7.3
1170.55457	9.7
1197.33679	21.3
1198.36511	34.3
1199.47742	17.3
1207.28259	7.6
1226.67151	24.7
1241.13513	22.5
1261.34729	10.2
1263.84998	20.1
1280.49829	9.2
1304.46033	17.9
