# Supplementary material for: Phosphoproteomic Analysis of Platelets Activated by Pro-Thrombotic Oxidized Phospholipids and Thrombin
Source: PLoS One. 2014 Jan 6;9(1):e84488. doi: 10.1371/journal.pone.0084488 (PMC3882224; doi:10.1371/journal.pone.0084488)
Supplement: Annotated Spectra S5 — (ZIP) [file pone.0084488.s008.zip › TKPSDEEMLFIYGHYK_-2_2_145710.txt]

m/z	i	matches
199.97466	14.5
205.15034	23.9
210.01920	9.4
212.23407	42.0
219.08752	18.0
220.98512	23.0
225.14499	7.5
230.11493	32.3
235.52980	3.5
238.01726	11.2
240.50438	7.3
243.07407	18.2
248.16214	15.2
249.11391	5.9
250.86743	16.7
252.98477	8.7
257.05396	2.8
261.15680	9.3
265.40396	2.4
266.47507	7.8
272.15878	7.0
278.37418	14.6
279.87271	2.2
283.30280	4.8
287.97937	3.9
292.05365	4.1
297.07025	18.2
303.98181	8.9
308.34930	3.7
309.29828	67.4	b (3) (1+)-H2O
310.02081	7.5
311.18811	77.1
312.42700	12.8
318.90240	22.2
321.19098	5.9
322.25848	5.1
326.25217	4.2
327.49237	22.2
333.74969	18.2
335.19379	11.3
336.15027	3.7
337.29919	8.0
338.93182	30.7
344.95740	34.0
347.89630	26.6
349.36414	11.7
351.28540	11.8
353.07086	5.3
357.45343	5.0
359.13177	21.5
363.20941	2.8
367.41644	1.6
368.63470	10.9
369.40045	11.3
372.85486	13.5
377.34436	12.3
380.46210	2.9
381.38745	2.0
383.38361	6.5
384.22540	2.0
384.99274	11.1
387.37439	25.0
389.30566	30.4
390.98975	18.7
392.46179	6.1
393.28534	8.4
395.12280	31.7
397.80414	18.7
401.39215	23.5
404.80450	18.0
406.15057	17.8
407.21130	49.7
408.18048	12.0
409.02911	20.2
410.45789	12.0
413.18744	9.1
415.09357	7.7
419.42139	10.4
420.66486	4.2
422.17847	8.3
424.61115	9.1
425.23969	3.4
427.43420	8.9
429.49078	13.1
430.70642	49.3
431.61530	13.7
437.47986	1.8
438.45624	11.3
440.85260	3.1
442.35730	9.6
447.56824	3.8
449.46716	48.9
450.10242	4.7
452.27673	6.1
453.12872	6.7
454.28149	6.5
459.55511	13.6
460.33746	5.8
461.51025	4.6
462.33276	4.4
463.00928	8.2
464.18719	5.9
465.58612	11.1
469.14728	5.7
471.07593	17.5
472.05170	35.8
473.50452	11.7
476.41180	8.4
477.33221	7.1
479.35083	4.8
483.40161	10.3
490.43707	31.8
491.44281	15.7
492.12158	13.7
493.64630	25.4
495.40363	32.2
497.27264	6.3
498.38599	14.6
499.63617	2.6
500.38324	5.1
501.53741	13.9
503.64246	12.6
504.27313	61.8
505.21014	65.7
506.63080	39.8
507.30988	39.4
513.86780	11.3
515.53040	7.2
516.26831	20.1
518.19312	14.8
522.14502	5.4
523.38812	5.0
524.23285	6.8
525.50385	13.9
527.30133	11.6
528.03461	10.7
530.29810	5.4
533.36859	54.1
535.33478	6.9
540.60687	7.4
544.06537	14.6
545.48480	25.9
548.31793	10.6
550.17987	40.2
551.28302	13.5
553.92877	7.5
554.80487	21.3
557.21863	19.4
558.24121	10.3
560.61914	9.6
561.77911	47.2
562.37964	12.0
563.32635	30.7
564.19592	16.3
565.46893	61.7
566.09406	4.3
568.00336	4.7
570.05817	15.8
573.05463	10.1
574.38617	57.8
575.22839	11.1
575.97980	28.5
578.16980	21.1
579.21686	30.5
580.94806	17.6
581.67169	4.8
582.27441	1.8
583.28345	4.8
585.04767	9.3
587.66974	7.5
588.40729	27.5
589.47101	7.3
590.95343	28.6
591.60681	2.8
593.59509	15.3
596.32233	5.3
599.47382	36.9
600.40106	27.2
601.83014	26.5
602.90936	10.7
603.64581	7.8
604.37543	29.3
605.36511	32.5
608.01617	11.1
611.52081	9.4
615.69989	15.0
616.80005	116.0
618.21887	102.2	y (9) (2+)-NH3
619.38770	33.3
620.34979	3.3
622.42706	11.1
623.64362	40.2
624.46124	15.4
626.54749	93.7	y (9) (2+)
627.36090	42.8
628.92902	7.4
629.97272	56.0
631.16217	38.9
632.09363	51.6
633.33270	11.5
634.57568	44.1
635.32434	86.4	[M+3H] (3+)-NH3-H2O-P
636.66626	72.5	b (11) (2+)-H2O
637.47693	60.7
638.41467	15.1
640.11560	41.1
640.81384	16.1
641.67657	52.0
642.63251	9.8
644.77838	105.2
645.44226	9.5
646.49310	26.8
647.17761	42.7
648.07410	26.7
649.44934	13.1
650.83759	38.5
651.64783	3.3
652.92596	34.3
653.65112	17.8
656.47992	7.0
657.51556	60.2
658.78040	43.4
659.42975	38.0
661.21332	129.9
662.23193	296.7
663.19403	159.5
664.30170	78.9
665.29376	1.7
666.20343	53.8
666.81647	8.2
667.78693	52.4
668.94952	55.4
670.08057	103.7
671.10077	63.0
671.92010	43.3
674.49225	14.4
679.27643	8.9
680.75000	5.1
681.50470	13.0
690.36188	56.5
692.19983	14.6
694.79364	6.3
700.83917	5.4
701.84711	16.7
702.83630	21.3
704.34100	17.4
707.72913	31.9
714.17157	13.7
721.25244	15.2
723.32446	15.1
727.51947	34.8
728.68726	34.1
729.47211	48.4
730.30280	16.4
731.78809	54.9
732.64081	53.6
735.30182	6.1
736.78735	29.3
738.22626	12.6
741.58649	4.1
745.89417	59.5
747.22247	114.5	y (11) (2+)-NH3, y (5) (1+), b (13) (2+)-P
748.19727	38.0
749.56091	35.8
752.12012	155.7
753.44696	7.2
755.54034	16.1
756.38971	49.2
758.17584	7.4
759.45758	3.1
762.55664	16.8
765.44781	6.5
767.65814	17.0
768.34937	11.8
769.03113	2.9
771.10553	30.3
773.42590	16.2
775.11017	22.6
776.98553	2.9
778.05847	24.8
778.78668	29.7
779.46722	22.7
781.24573	56.0
787.41187	7.1
792.51660	28.6
795.25861	15.2
796.67993	36.8
799.34393	27.9
800.59454	18.9
802.14331	16.5
803.30194	33.3
805.34406	34.2
806.23096	19.2
808.39337	24.5
811.34998	3.1
812.13837	29.1
813.66193	43.9
817.05664	24.3
817.70911	30.0
820.00671	20.2
825.89581	7.9
829.99542	13.0
830.71155	3.9
832.10345	11.4
834.69305	43.0
837.87579	3.9
838.63904	14.1
839.32587	40.5
840.91553	33.5
842.37299	11.1
843.26721	5.2
847.60382	1.8
852.50604	24.1
853.42493	18.3
854.27563	7.9
855.20770	26.2
856.01587	69.3	b (14) (2+)-NH3, y (13) (2+), b (14) (2+)-H2O, y (14) (2+)-P
856.88684	16.4
860.43109	50.8
862.57965	2.0
863.33765	11.4
865.51758	16.0
869.35004	27.8
870.28442	10.0
871.17065	3.1
872.24677	19.7
876.18311	5.2
881.27155	24.4
882.20093	17.2
883.57196	5.6
885.29028	16.1
889.52661	3.3
890.14191	2.4
894.57648	40.2
896.36548	77.7	y (14) (2+)-NH3, y (14) (2+)-H2O
899.22089	5.4
900.19971	6.5
901.32257	14.9
902.12274	26.5
905.13379	1266.8	y (14) (2+)
906.05011	470.0
906.80707	42.1
907.61035	48.9
908.90039	10.2
910.57233	9.8
911.90875	9.1
912.64331	2.0
913.97510	10.2
917.99463	45.9
918.80249	19.4
919.75946	11.6
923.81500	21.5
929.78741	14.5
933.97949	11.5
935.20166	5.2
941.80951	15.1
946.52032	53.9
954.04633	17.0
955.32983	7.7
955.94403	32.3
958.25562	10.1
959.39117	3.5
964.39716	5.3
970.35358	4.8
971.34399	4.1
981.57153	7.6
987.25409	4.4
989.51471	5.4
999.76459	58.9
1000.81244	21.5
1007.11346	34.5
1008.30145	42.4
1010.27759	3.7
1014.07666	19.9
1027.47461	16.7
1031.12708	13.5
1031.93091	11.4
1032.53308	2.8
1035.12366	11.5
1036.31934	8.1
1047.59814	2.4
1049.56140	9.4
1062.12659	3.7
1064.53503	14.1
1066.26038	15.1
1069.59229	12.3
1074.50586	8.3
1075.23169	4.4
1076.12756	11.3
1077.48816	33.2
1079.49512	9.4
1080.77759	2.6
1096.31934	4.9
1105.35620	16.0
1111.64209	7.0
1120.05371	7.4
1122.52515	8.7
1143.40710	11.3
1144.48669	4.0
1156.63831	16.6
1157.36108	16.4
1163.67151	10.4
1178.64307	18.4
1179.94861	29.7
1181.39636	8.0
1182.02307	3.1
1183.61438	11.3
1185.95129	17.2
1191.68628	5.3
1212.78040	11.8
1251.53760	15.2
1252.94629	18.3
1254.62537	10.2
1287.43274	6.8
1305.40991	9.7
1307.54529	8.4
1323.86475	14.0
1337.79333	23.2
1338.40491	10.9
1339.50525	16.6
1344.16528	18.1
1364.10181	11.6
1381.30798	19.4
1473.17993	5.9
1625.80872	1.8
1774.78101	5.2
