# Supplementary material for: Phosphoproteomic Analysis of Platelets Activated by Pro-Thrombotic Oxidized Phospholipids and Thrombin
Source: PLoS One. 2014 Jan 6;9(1):e84488. doi: 10.1371/journal.pone.0084488 (PMC3882224; doi:10.1371/journal.pone.0084488)
Supplement: Annotated Spectra S5 — (ZIP) [file pone.0084488.s008.zip › TKPSDEEMLFIYGHYK_-3_2_138866.txt]

m/z	i	matches
196.00333	17.5
197.00642	3.7
212.08286	7.8
213.05606	6.0
229.38849	21.3
230.18347	50.6
238.03894	3.4
242.92088	3.0
252.84851	17.5
261.75439	18.4
265.00787	41.7
268.02789	29.7
273.21606	7.1
274.29651	9.9
277.32593	10.2
283.47339	49.8
285.12119	5.4
288.51575	10.3
291.28070	21.6
297.16983	6.5
300.40277	2.1
303.04602	13.2
306.12375	10.6
309.31519	18.7
310.31403	28.9
312.43918	20.0
313.04260	5.4
314.26404	12.2
316.60040	30.4
317.97678	7.3
319.43182	14.9
327.23694	13.4
328.29263	3.4
331.30658	8.7
335.58209	9.6
339.36346	15.4
342.47394	17.6
343.08862	8.5
348.71997	6.0
349.56116	12.2
351.32251	19.3
353.16736	6.5
357.09100	2.8
358.40033	8.9
359.47455	15.4
361.47815	9.3
363.16083	1.7
366.31378	5.2
367.66553	5.6
371.23163	8.6
373.14392	19.7
377.31427	9.3
381.15753	37.3
383.51691	3.7
384.58636	9.7
386.07190	13.4
393.16071	12.8
397.44806	10.8
403.20380	8.6
403.91785	19.7
405.00293	9.0
406.05560	6.6
408.44629	19.3
410.58942	6.3
413.38110	10.6
416.43207	2.6
421.23230	4.9
423.23492	9.6
424.03809	4.3
425.13104	32.5
427.30627	14.2
429.34833	9.9
430.66040	51.8
431.26257	24.4
432.12042	5.4
433.16473	12.0
435.63885	2.3
436.51013	10.0
437.35468	17.1
439.37061	18.0
443.13202	7.5
446.37274	1.9
447.27679	6.2
450.30756	14.4
452.40192	20.1
455.31323	4.9
456.05164	5.8
457.20044	22.8
459.93671	22.9
461.20227	21.1
463.10846	13.3
464.08026	4.5
467.27075	2.1
468.20190	8.0
469.01031	2.8
471.37012	5.4
473.06042	13.1
476.35504	6.5
479.56732	6.9
480.36255	20.6
481.47894	9.6
482.95789	23.8
483.96735	3.0
487.28436	6.0
488.48755	8.2
490.01245	11.5
491.38062	14.1
492.36371	15.9
493.14111	3.2
494.12830	3.9
498.25018	17.2
501.27454	5.4
502.23969	5.4
503.30237	21.0
504.13428	56.4
505.29260	28.6
506.56567	9.9
507.70856	17.1
511.78937	8.2
515.37000	10.6
517.24603	9.6
519.58264	4.3
521.25153	13.6
522.09503	11.6
528.50458	32.1
529.37445	2.1
530.44220	6.2
531.23547	28.0
533.20825	7.5
534.52386	22.6
535.57745	10.7
541.19391	17.3
542.89899	4.9
544.51300	22.6
548.68280	82.7
549.85382	4.2
550.55499	12.5
551.22601	8.7
553.30737	28.6
554.29016	15.5
554.99774	13.1
558.14600	21.8
559.34833	8.1
560.03497	4.7
560.79950	56.9
561.95593	19.0
563.14130	5.6
564.32526	26.3
565.27924	14.0
566.68292	13.7
569.00079	41.6
571.30389	26.1
573.31720	4.5
574.57867	13.8
575.53766	24.2
577.31708	12.4
579.88678	17.3
580.54791	18.6
581.42444	64.1	b (10) (2+)-NH3, b (10) (2+)-H2O
582.82782	14.3
583.95471	61.4
588.34943	6.2
590.38263	22.9
591.32050	13.9
594.46490	2.1
595.14520	6.2
596.62885	108.5
598.29791	6.0
599.93311	30.7
600.56995	17.6
601.89075	68.8
603.17999	12.2
604.10028	3.0
605.17944	42.7
606.56299	30.7
607.63690	8.0
608.79163	35.4
609.60449	69.6
611.45514	6.5
612.25812	14.9
615.79437	36.5
616.44476	8.5
617.29498	3.2
618.23834	21.5
619.86029	13.4
621.30603	14.6
622.65454	37.1
623.69183	78.8
624.55145	6.0
626.85272	30.3
627.93036	3.0
628.89227	6.5
630.19403	53.2
631.29242	74.8	b (15) (3+), y (5) (1+)-H2O-P
632.65387	6.7
634.06531	8.2
635.00085	50.2
635.60181	2.8
636.77393	59.1
639.01874	38.8
640.76141	20.8
642.80353	13.3
644.32037	53.8
645.08063	77.3
646.73468	11.0
647.53729	53.8
648.17828	2.5
648.91046	23.4
649.89063	44.7
650.63818	32.3
651.79510	5.8
652.50635	14.5
653.43256	39.7
655.40173	18.0
656.30920	8.6
658.47864	29.0
660.67798	28.8
661.37610	124.4
662.59528	182.6
663.24725	197.6
664.43225	2.8
665.40088	23.0
667.13507	54.0
667.88483	6.7
669.69739	51.4
670.42365	31.5
673.92419	6.5
679.37555	8.4
680.34320	3.0
683.89111	38.5
688.29700	7.7
689.34204	26.9
695.76495	17.3
698.30243	6.1
700.30957	14.7
706.27234	14.0
707.56927	7.3
714.77264	10.1
716.61505	2.6
720.55768	18.5
731.08801	2.8
732.25787	8.3
733.70148	26.8
738.60382	15.6
740.44708	24.1
746.31561	16.4
747.21954	33.4
748.58234	43.4
749.81635	20.8
750.71942	4.6
752.22906	4.5
755.44293	21.6
756.08356	15.4
759.45947	36.8
766.05817	8.3
773.03766	6.9
774.20142	9.9
779.43420	10.6
782.04443	11.2
784.03955	19.8
785.58820	9.7
787.35779	14.1
789.79169	9.0
797.17413	6.6
799.85187	10.0
802.63086	66.8
805.36969	31.3
807.53253	12.1
812.50641	24.2
813.82617	5.4
814.90436	24.8
816.58710	9.1
820.19464	21.6
821.28192	20.5
824.64227	28.8
825.66577	31.1
832.12115	40.0
833.97772	13.8
837.56110	5.6
840.11151	19.2
844.10004	11.1
846.45837	6.4
848.32178	40.2
853.57831	9.4
854.97528	13.8
856.23224	97.0	y (13) (2+), b (14) (2+)-H2O, b (14) (2+)-NH3, y (14) (2+)-P
856.85229	17.2
857.52808	35.8
860.19775	87.1	y (6) (1+)
863.75537	27.8
864.78076	31.9
865.94916	4.1
866.77936	43.4
868.48651	15.9
871.65594	10.2
876.12061	25.3
876.98187	21.2
883.06439	54.0
884.72760	16.5
885.47931	11.9
886.47217	30.8
887.18341	4.6
895.07098	13.9
896.21265	11.7
897.04901	42.4
897.72394	6.5
898.61401	25.0
902.33783	56.3
903.58472	32.1
905.03387	1264.2	y (14) (2+)
906.06958	335.6
907.08441	43.0
909.62866	7.3
913.34821	20.6
914.49249	19.5
917.71631	50.2
918.46124	10.9
919.27264	21.5
921.36957	11.7
926.30225	20.5
927.22882	11.0
934.00067	9.0
938.03369	3.4
941.32159	11.6
942.72729	15.1
945.51068	16.7
947.87262	2.5
949.32959	9.0
952.69427	7.1
953.87335	24.8
954.55127	13.0
959.52008	7.3
964.31421	10.6
974.57404	3.7
980.53143	17.3
990.56909	22.1
992.42255	13.8
999.60571	25.7
1005.65118	13.1
1007.44458	106.3	y (7) (1+)
1008.42365	60.2
1010.54492	1.9
1013.48126	8.6
1014.65448	19.6
1019.96509	5.6
1023.47485	4.3
1030.62720	2.8
1031.41907	27.5
1032.63757	2.3
1048.75757	10.9
1049.64612	9.3
1062.20569	3.8
1070.14429	10.4
1091.96924	19.9
1096.55481	11.6
1100.26563	4.7
1101.52917	38.4
1120.40259	37.3
1123.41931	14.5
1139.76758	13.0
1152.02893	14.9
1160.38525	6.2
1164.26575	25.2
1178.36707	37.3
1179.49304	33.1
1224.30688	5.4
1268.25488	5.6
1293.22986	6.5
1306.32410	6.5
1307.49744	8.2
1319.76233	2.6
1363.40002	10.1
1381.52844	2.1
1419.62390	4.5
