# Supplementary material for: Phosphoproteomic Analysis of Platelets Activated by Pro-Thrombotic Oxidized Phospholipids and Thrombin
Source: PLoS One. 2014 Jan 6;9(1):e84488. doi: 10.1371/journal.pone.0084488 (PMC3882224; doi:10.1371/journal.pone.0084488)
Supplement: Annotated Spectra S5 — (ZIP) [file pone.0084488.s008.zip › TKPSDEEMLFIYGHYK_-5_2_143231.txt]

m/z	i	matches
207.52419	16.2
209.11731	2.8
212.05058	25.2
223.28992	4.5
227.17612	13.8
230.07083	57.7	b (2) (1+)
231.40982	20.2
233.83737	2.4
235.11307	10.3
236.51585	13.6
243.08937	22.8
246.34752	4.4
248.34189	28.4
249.32028	1.9
258.21600	2.9
260.67749	20.6
265.36942	16.9
269.22137	2.6
273.27933	9.1
282.93439	12.0
291.65442	12.8
293.50708	8.6
296.84250	13.9
299.29541	8.0
300.35635	8.0
305.50800	27.9
311.40417	21.2
317.20111	34.8
317.81604	1.9
319.43469	5.6
321.65558	65.3	b (6) (2+)-NH3
343.54266	14.3
347.14478	3.7
348.82227	4.3
351.17896	15.8
352.48199	23.6
355.32324	5.4
359.02704	12.8
360.42841	3.5
363.33081	2.2
366.39941	3.7
369.04614	8.2
376.76306	21.7
379.11041	14.3
380.17072	14.1
381.28473	9.7
382.55481	13.1
384.87354	21.7
386.40247	12.6
390.34534	8.3
391.26715	9.3
393.36426	13.9
394.23535	8.2
395.12122	25.0
396.51862	12.7
397.23926	5.4
398.44061	22.1
406.98651	2.2
409.39716	10.4
415.29480	18.1
417.90063	28.9
419.88678	2.2
422.26599	5.2
425.02362	6.9
433.21808	5.8
434.28845	13.5
435.48035	12.5
437.32739	15.4
439.54718	6.5
441.47906	4.3
451.98608	58.6
456.14075	11.5
457.81537	8.9
463.35693	21.4
465.05304	6.1
466.97253	5.1
469.52728	2.6
472.23737	5.9
476.62592	2.4
485.54443	6.3
489.34436	4.8
491.03430	7.2
493.97931	21.2
496.16669	11.4
498.21698	2.0
501.37561	6.5
502.91138	7.5
504.25061	89.7	y (7) (2+), y (12) (3+)-H2O-P, y (11) (3+), b (13) (3+), y (12) (3+)-NH3-P
505.42053	7.8
506.71729	8.0
508.04352	27.2
510.40234	11.5
511.40594	13.8
513.46826	5.6
516.19647	8.3
517.19952	30.7
520.39313	10.5
521.24591	2.8
523.12561	26.5
524.38300	4.8
526.30219	7.0
527.70148	5.4
528.92511	24.4
532.52924	13.9
533.29657	11.3
535.40869	9.7
537.37823	23.2
538.11859	13.5
538.74091	4.8
541.42328	7.3
544.51361	29.5
548.14954	16.9
549.86407	16.3
552.90607	8.3
553.71783	33.0
555.48334	3.0
556.82764	50.8
558.07751	30.2
559.36298	18.1
560.33374	13.7
561.31927	27.3
563.57202	18.0
564.59546	7.7
567.12994	6.2
570.05933	25.2
571.52386	7.4
574.09137	13.5
575.63831	5.7
576.40179	9.1
578.17950	11.2
579.26898	73.5
580.22699	14.5
581.39825	47.3	b (10) (2+)-NH3, b (10) (2+)-H2O
583.17682	26.8
583.88733	7.8
584.63763	12.8
585.41199	15.4
587.30597	7.7
590.12213	24.5
591.50018	9.3
593.23126	6.1
594.30511	7.4
595.16956	20.8
596.43896	44.8
597.54419	38.9
598.75140	44.8	b (15) (3+)-P
599.43073	2.6
600.65875	17.6
601.67169	39.4
603.88110	26.8
605.48389	39.2
606.24030	28.6
607.21234	10.9
608.56598	17.5
610.05475	9.3
610.76300	12.3
611.42358	4.5
612.75397	17.4
613.40009	12.6
614.85236	51.6
615.91125	12.2
616.84320	54.8
618.53766	19.3
620.67511	32.0
621.33069	70.2
622.17157	31.5
623.66193	63.5
624.36426	26.6
626.62933	27.8
627.57330	103.4
631.19122	53.4	b (15) (3+), y (5) (1+)-H2O-P
632.57605	15.0
633.75873	76.1	y (10) (2+)-NH3-P
635.14532	48.4	[M+3H] (3+)-NH3-H2O-P
636.14734	10.2
637.19421	30.3
638.00549	14.6
638.89618	20.6
641.17810	7.0
641.93494	10.5
642.65411	28.1
644.11432	52.2
645.20404	33.4
646.77051	83.5	[M+3H] (3+)-P, b (11) (2+), y (15) (3+)
647.55804	34.6
650.54285	10.4
651.23389	4.6
652.55920	44.2
654.08466	7.5
655.11542	38.0
656.29688	36.6
657.22467	7.8
658.08453	22.0
659.00464	4.9
659.90790	25.3
661.37177	226.0
662.31476	234.7
663.30444	149.0
664.39850	119.9
665.42474	29.9
666.19586	145.3
667.38062	30.6
668.28986	73.4	[M+3H] (3+)-NH3-H2O
669.80731	165.8
670.62744	37.9
671.38257	24.5
672.13507	5.2
674.63995	8.2
688.93909	11.9
693.99670	35.3
694.66803	3.8
695.74628	19.0
700.86426	30.8
701.75806	22.3
703.96759	5.0
706.44183	5.7
709.57776	40.6
711.01288	16.5
714.31122	38.3
715.13684	10.1
718.54767	25.6
724.60138	17.8
727.12567	3.5
728.30573	15.1
729.49420	8.0
730.72882	39.3
735.01385	6.9
740.70233	26.7
741.42017	5.0
743.33856	38.4
747.32355	44.9	y (5) (1+), y (11) (2+)-NH3, b (13) (2+)-NH3, b (13) (2+)-H2O
748.71198	13.2
753.63519	6.3
754.26013	67.7	y (12) (2+)-H2O-P
756.63916	15.8
759.75110	73.9
760.52588	32.6
762.49371	11.0
765.68616	2.6
771.72089	10.4
773.25079	23.0
778.89362	6.1
780.94342	10.2
784.14398	59.9
785.36676	5.2
786.96674	9.1
789.45496	5.6
793.11456	2.4
798.26581	10.5
798.91241	37.5
801.60565	18.2
802.72845	3.7
804.27130	48.9	y (12) (2+)-H2O, y (12) (2+)-NH3
810.16870	44.2
811.93842	18.4
813.00739	32.7
813.78888	18.4
814.75311	39.6
819.27496	84.9
821.46606	14.8
823.39203	29.3
824.95514	38.0
828.23163	18.5
829.32306	3.1
832.13361	5.8
839.52985	9.1
840.41205	22.4
842.19330	35.8
844.42645	9.2
846.39154	18.3
848.13019	29.3
850.62982	73.2
852.16608	35.1
853.13220	9.8
855.95221	113.8	y (14) (2+)-P, y (13) (2+)
856.67706	3.6
857.30865	24.1
858.05981	12.2
860.35425	36.6
861.39398	26.9
862.11749	33.7
864.71149	6.5
865.81000	30.1
867.12231	10.0
868.51947	13.9
871.90161	13.9
878.23981	16.7
878.97821	9.5
882.03326	18.0
883.95142	3.0
885.63794	8.9
886.98846	17.5
889.52667	23.5
890.64191	6.1
893.14423	28.3
893.78412	21.9
894.95148	2.6
895.93744	31.1
896.98096	8.5
900.77423	33.4
901.42487	28.6
903.56830	12.9
905.05688	882.3	y (14) (2+)
906.06183	436.8
907.12061	19.7
908.31879	4.8
909.46991	61.3	y (7) (1+)-P
913.10791	3.2
913.97882	19.5
916.40533	43.3
918.13397	31.2
921.20648	43.8
925.09406	62.9
930.80792	13.0
932.43683	8.0
935.32837	36.0
936.80609	14.4
937.58051	7.8
939.31805	16.4
945.87134	36.3
947.74487	23.9
949.37061	45.1
950.39453	11.1
952.79028	20.6
953.48358	20.0
958.08990	6.9
962.53412	3.9
965.82391	9.5
979.51678	11.5
999.18854	20.2
1001.15961	2.9
1007.30524	28.3
1008.75409	3.3
1009.69647	6.7
1020.26422	13.7
1023.28046	3.9
1030.84009	53.1	b (9) (1+)
1031.50244	18.6
1032.37170	22.2
1056.83765	6.4
1065.26758	14.1
1080.62097	5.2
1102.67261	22.4
1108.08728	9.0
1110.07092	2.2
1118.38721	10.4
1120.44458	13.3
1121.41418	11.8
1136.56665	2.4
1139.02991	12.2
1143.69287	5.9
1155.19995	6.3
1164.28601	8.0
1165.33081	23.6
1174.55505	4.8
1178.37061	17.3
1197.34192	9.3
1204.63989	6.3
1251.33191	8.6
1254.31531	11.0
1305.43176	17.6
1306.46582	7.8
1353.71667	5.9
1411.67944	15.9
1421.36365	13.3
1423.55640	13.2
1496.34875	2.6
1500.30420	18.4
1501.37073	18.0
1528.42639	8.9
1608.10657	4.3
