# Supplementary material for: Phosphoproteomic Analysis of Platelets Activated by Pro-Thrombotic Oxidized Phospholipids and Thrombin
Source: PLoS One. 2014 Jan 6;9(1):e84488. doi: 10.1371/journal.pone.0084488 (PMC3882224; doi:10.1371/journal.pone.0084488)
Supplement: Annotated Spectra S5 — (ZIP) [file pone.0084488.s008.zip › TKPSDEEMLFIYGHYK_-22_2_87546.txt]

m/z	i	matches
195.15982	20.6
201.18837	18.6
209.13159	45.0
209.83456	9.2
212.13438	333.5
213.24344	41.0
214.21567	8.0
216.31706	75.6
218.78633	28.7
220.11023	7.6
221.20419	82.9
223.37335	26.1
227.14474	17.5
230.20618	1099.8	b (2) (1+)
231.24329	53.9
232.46432	13.2
234.31660	25.8
235.01469	56.5
241.16884	13.5
243.15422	93.7
244.15234	10.4
245.19049	67.3
247.22656	6.5
248.98302	13.0
251.01141	43.4
257.46802	5.4
259.26599	27.5
261.19647	29.7
262.26920	4.9
263.41693	9.6
265.05219	175.0
265.82135	13.9
267.82758	10.2
270.88028	16.9
274.35992	18.0
275.24768	15.6
276.19553	12.5
277.20541	11.1
279.27167	20.7
280.29062	52.4
282.33368	51.2
283.15912	32.8
285.25677	44.4
288.25964	34.3
289.25586	45.0
292.40585	43.5
293.20422	5.7
294.29541	13.5
295.33075	34.4
297.60339	3.9
300.15289	149.3
301.41107	76.3
304.50983	17.9
307.28833	21.8
308.07214	32.1
309.24719	211.3
310.22348	133.9
311.33911	13.5
313.30118	21.9
314.24097	36.8
316.00720	65.7
316.96075	13.8
321.28796	17.5
322.45685	40.3
324.42206	14.0
326.33240	17.1
327.17151	73.1
329.41663	13.1
331.33359	21.4
331.97064	15.9
333.12375	13.2
335.08997	36.7
336.95184	17.5
339.36603	35.3
341.27972	45.3
342.43027	4.9
343.42535	19.8
344.31104	42.2
348.16547	24.3
349.34137	12.5
350.68597	7.6
351.52661	12.2
353.11432	58.2
355.02203	33.0
357.21094	71.8
358.36023	8.2
359.35925	39.7
360.29425	10.9
361.22180	107.5
362.25800	54.8
363.25067	57.7
367.15363	12.3
368.15808	9.2
371.23016	72.7
372.23163	70.2
374.33966	49.1
376.98163	46.9
378.86371	8.9
380.40625	39.0
381.21759	30.6
383.38245	11.2
385.13013	33.4
390.47443	76.3
391.08087	16.2
392.20795	75.6
393.30273	64.9
394.52808	14.3
396.77484	112.7
397.46490	9.6
398.56976	58.2
399.38953	44.9
401.23346	11.8
402.09235	67.4
407.28040	65.5
410.79810	15.7
414.29919	9.4
415.36279	25.0
416.22626	22.9
419.36743	8.2
420.27032	16.8
421.33881	34.6
422.31683	101.7
423.31921	35.1
425.12823	33.0
426.25116	47.6
429.03101	178.5
430.44727	115.6
431.05457	510.1
432.29688	40.8
433.14795	16.2
434.63239	52.3
435.47827	151.4
436.88342	97.5
438.26624	26.1
439.54974	7.1
441.24066	191.5
442.02789	90.2
443.19189	50.7
444.55054	17.5
445.69666	11.1
447.27850	13.2
448.22119	49.8
449.40271	96.5
450.85510	120.8
453.34070	4.9
455.89343	25.5
456.76013	93.1
457.45679	15.2
458.28174	33.7
459.59753	96.0
460.27808	8.2
461.13794	44.5
463.85870	21.3
465.27417	51.7
465.98938	59.5
467.47778	44.3
468.38635	7.6
469.35376	50.9
471.55811	4.4
472.45319	31.4
473.27673	6.0
476.52582	69.7
477.40491	19.0
478.70404	11.1
479.40576	30.3
482.26801	22.2
483.11896	20.2
484.97620	149.7
486.53790	6.0
487.78809	34.5
488.52551	57.6
490.34863	31.5
491.24890	82.0
493.53162	64.3
494.14874	15.3
495.33276	135.0
496.23718	77.6
496.85345	41.0
498.89673	121.5
500.41791	44.0
502.84814	121.7
504.17358	1667.8	b (13) (3+), y (7) (2+), y (11) (3+), y (12) (3+)-NH3-P, y (12) (3+)-H2O-P
504.88721	354.9
506.30334	46.1
507.42889	30.3
508.22540	95.0
509.53217	35.9
510.29639	30.3
511.14917	134.1
512.27948	104.2
513.13898	13.5
514.27600	10.3
515.26245	24.0
516.31201	34.2
517.61047	35.6
518.64850	103.2
520.37683	125.8
521.99109	36.3
523.89862	27.0
525.43848	65.1
526.43146	32.8
529.08130	308.1
530.40863	134.0
531.45508	72.6
532.12628	44.8
533.17731	9.2
534.42310	21.1
535.29962	91.9
537.57965	33.6
540.15192	54.8
541.30695	17.8
543.03668	200.0
543.72052	221.1
544.56354	60.7
545.29346	7.0
545.90167	33.0
547.35760	64.7
548.61920	316.7
549.36816	96.7
550.08527	13.3
551.20355	281.4
553.61786	37.3
555.45831	45.7
556.36792	109.7
557.16791	63.2
558.10236	97.3
559.08716	66.4
559.80377	39.1
561.08850	269.8
562.67047	96.4
563.65826	36.1
564.30524	79.4
565.07843	132.7
566.11920	136.6
566.94098	99.3
567.62036	16.4
568.43280	75.6
569.25500	36.8
570.99017	71.8
572.02051	112.0
573.31927	91.6
574.07050	62.3
575.71875	128.3
577.78070	110.0
578.61127	28.8
579.33746	177.9
580.59918	107.1
581.50873	135.5
582.49640	51.4
583.56158	67.5
584.30707	71.6
585.40411	26.8
586.51361	36.9
587.15143	53.9
588.52277	158.9
589.15680	134.5
590.16034	205.5
591.01312	145.3
591.65997	219.5
592.57477	74.9
593.68652	157.2
595.08093	134.3
596.51300	606.3
597.94012	147.4
598.94257	83.6
599.78534	273.0
600.50146	93.4
601.32043	40.3
602.37567	57.2
603.71198	615.1
604.53564	322.4
605.51154	256.1
606.98126	45.1
608.22162	315.1
608.95264	377.1
610.01495	81.9
611.39764	37.4
612.24658	83.8
612.88892	35.2
614.72949	88.1
615.59705	200.4
616.83905	170.6
617.64319	84.7
618.89764	217.9
620.15076	293.5
621.08270	496.3
621.94879	127.9
623.02948	126.0
624.28082	148.6
625.14215	121.8
626.35516	331.2
627.29980	108.8
628.47699	22.2
629.72076	189.5
630.63068	245.2
631.32129	81.6
631.94708	63.8
632.69702	135.4
633.78607	298.4
635.05804	495.2
636.15558	286.4
636.88916	50.3
638.30457	187.9
638.99847	97.7
639.82916	112.4
641.63641	293.7
642.58423	413.9
643.42371	447.0
644.84320	209.2
645.91718	433.9
646.71698	852.1
647.90039	491.0
649.02936	470.5
650.05981	118.3
651.04657	57.4
651.65186	18.9
653.01752	249.9
653.96112	91.2
655.32404	255.1
656.19116	220.6
657.01715	142.4
657.89514	850.8
658.86090	308.0
659.93500	433.4
660.85675	417.8
661.54108	1160.4
662.53473	589.9
663.25708	635.8
664.41974	453.8
665.39569	945.0
666.29010	535.5
667.79083	670.8
668.67120	792.9
669.60101	328.7
670.24628	628.4
670.93378	534.6
671.82361	42.9
678.19849	9.5
679.00720	41.8
680.17902	11.4
681.65216	31.3
683.40973	30.6
686.22308	86.7
689.35284	246.3
690.44080	43.9
691.28357	8.2
693.37665	48.1
695.43750	14.3
696.35889	16.0
697.40289	244.0
698.93121	226.2
700.43286	13.8
702.37006	86.5
703.52557	46.6
704.94989	46.4
705.60236	28.7
706.24432	8.2
707.33203	116.8
708.13196	42.7
708.86029	19.2
709.89746	138.6
711.43646	138.5
712.45880	113.4
713.82037	109.2
714.50067	30.2
715.53986	51.8
718.22406	40.8
719.06287	49.5
720.28741	98.3
723.22675	5.5
724.63519	57.9
725.31879	8.8
726.56464	53.8
727.30695	26.0
728.25922	66.2
729.10187	80.4
729.92743	97.2
730.66437	125.3
731.40802	23.3
732.38873	44.9
733.03186	46.3
733.82391	22.3
735.21924	60.4
735.95856	13.0
737.36188	220.3
738.70563	219.8
739.84180	110.7
741.60449	50.8
744.95807	167.1
747.22559	1867.0	b (13) (2+)-H2O, y (11) (2+)-NH3, b (13) (2+)-NH3, y (5) (1+)
748.34125	593.7
749.63019	329.8
750.40265	177.6
751.14532	234.0
753.13483	88.0
754.55780	30.4
755.41132	252.8
756.78973	194.9
760.14362	123.7
761.17871	9.2
762.31451	27.4
763.31989	15.3
764.80652	108.1
766.88806	105.9
768.08032	185.6
768.68109	12.6
770.55890	157.1
771.30060	36.2
772.34631	36.5
773.00348	39.6
773.90680	22.1
775.31842	70.7
776.37921	132.2
777.08771	100.5
779.43842	130.9
780.17230	48.4
781.29913	211.3
782.78265	57.8
784.30737	51.4
785.22223	55.1
786.77167	69.2
787.65741	141.6
788.71405	151.3
789.59760	77.1
790.25824	4.3
791.07245	76.0
792.05109	79.4
793.97455	152.4
795.09546	28.8
796.03510	141.5
796.88770	17.0
799.22449	202.0
800.40900	215.3
802.15515	447.9
803.27155	224.0
804.29706	84.4
805.36884	352.2
806.84540	102.9
809.18060	63.7
812.19659	69.2
813.31464	73.7
814.35944	259.7
815.12189	205.0
817.39111	24.0
818.49359	207.1
819.14142	96.7
820.46661	92.9
821.46375	116.7
823.82629	12.9
824.69366	48.1
825.87793	28.8
827.10590	6.8
828.47638	92.4
829.30237	9.2
830.40765	72.6
832.16595	188.2
833.31110	60.3
834.55554	132.2
835.87646	51.0
838.00793	107.2
839.30432	101.8
840.63519	61.5
841.25195	34.5
842.09027	104.4
843.69122	54.2
844.42761	49.7
846.76910	75.0
847.44324	125.7
848.22638	9.1
849.06964	44.4
851.27710	107.2
852.04712	102.3
854.54034	61.1
855.86469	822.8
856.67133	748.6
857.56146	253.5
858.48199	39.8
859.20557	43.8
860.43506	1120.7	y (6) (1+)
861.44806	404.7
862.51068	250.2
863.99774	53.1
864.85529	439.9
865.51929	155.4
866.23438	45.4
868.01276	72.7
869.50854	60.7
870.31696	20.6
872.08282	200.1
872.91107	48.8
874.16620	18.4
875.50861	45.6
877.80542	34.6
878.95068	11.6
879.93097	149.6
881.80322	62.2
883.32574	64.3
884.96783	26.3
886.15204	67.9
887.36359	204.9
888.35938	18.6
891.43677	103.5
893.01093	83.9
894.41919	138.7
896.05493	894.4
897.12689	463.7
898.55566	139.4
900.34521	183.2
901.50903	114.6
903.12823	143.9
904.87738	19017.5
905.58423	20356.6	y (14) (2+)
906.86676	560.6
908.00067	532.9
908.98907	234.0
910.35858	96.2
911.06757	88.2
911.95929	57.7
912.61481	35.8
913.47559	128.5
914.24390	52.8
915.63892	28.5
916.27563	18.0
917.38544	200.1
918.37500	482.6
919.41449	221.1
920.62909	65.2
921.28766	9.4
923.20898	44.4
924.54474	64.7
925.21588	20.5
926.58014	65.2
927.71454	88.2
929.67169	19.9
931.46881	89.1
932.40985	123.7
934.48584	64.6
935.51996	57.2
937.48798	33.9
938.78265	11.1
939.57843	28.3
940.83942	41.6
942.70038	59.6
944.20697	24.1
945.26685	16.5
946.20392	118.0
947.05536	372.4
949.32281	389.6
950.46661	163.9
951.20648	35.7
953.05524	81.4
954.08185	127.8
955.56342	115.4
956.51776	93.3
957.38062	56.6
958.83197	11.9
959.44189	8.4
960.51563	21.8
961.60596	23.2
964.98785	166.9
968.28571	21.3
969.19849	20.2
973.61310	61.2
979.54498	11.4
983.78418	11.6
986.24731	42.2
989.36816	92.4
990.17096	53.3
991.37030	55.5
992.36859	24.8
994.45074	27.2
995.53632	44.9
996.56714	9.1
1000.79736	29.3
1002.40741	8.7
1007.31915	940.4
1008.24921	640.9
1009.24835	135.6
1011.82098	7.1
1013.32831	49.8
1014.58319	36.1
1016.67627	31.5
1017.65375	20.0
1019.48895	23.5
1020.32062	11.2
1022.52588	64.3
1024.13647	29.1
1029.55017	126.3
1031.37671	829.6
1032.41321	607.6
1033.48669	75.3
1034.38184	74.9
1035.31372	31.2
1038.38135	49.3
1039.32776	23.5
1040.43896	8.2
1042.87012	33.6
1044.37952	37.4
1045.20837	51.4
1047.51318	42.6
1048.12842	34.7
1050.57031	83.1
1052.96753	19.1
1058.45581	8.7
1062.21558	311.9
1063.31567	133.1
1064.31177	26.8
1064.95093	8.4
1066.27393	22.4
1077.24402	71.8
1078.91650	40.9
1081.11633	33.2
1083.41638	50.7
1084.90820	25.0
1086.65063	15.9
1087.41541	113.3
1088.40857	10.3
1092.31335	39.5
1095.18408	32.6
1096.15576	32.6
1098.68555	98.7
1102.65198	66.8
1103.60754	17.0
1106.44995	22.4
1111.51318	30.3
1114.23718	65.3
1114.87622	23.6
1120.13916	191.7
1121.03247	237.1
1121.76599	14.3
1125.36133	17.0
1127.25317	15.7
1129.50757	38.0
1139.69507	7.6
1143.68750	53.9
1144.47998	4.6
1145.60352	23.0
1146.36121	52.0
1153.44434	36.2
1154.79382	17.8
1160.74182	18.7
1163.37561	59.2
1163.99683	20.4
1165.24854	68.6
1174.21875	23.0
1178.31775	368.8
1179.43774	336.0
1180.51807	8.9
1182.02832	13.8
1183.21777	28.9
1184.72095	24.1
1186.16675	22.7
1192.17334	18.9
1200.59412	15.4
1201.23535	10.9
1217.49316	33.2
1232.42834	3.9
1240.74426	100.2
1251.17700	42.6
1252.31335	70.4
1267.39014	27.1
1278.58020	7.6
1288.26648	33.8
1291.41626	36.7
1305.62024	157.6
1306.42004	45.2
1307.48547	18.4
1312.46533	7.4
1337.03467	16.5
1344.65515	40.6
1346.45581	38.5
1360.71912	30.5
1363.68188	33.7
1380.58289	85.8
1390.32190	9.8
1397.67004	20.0
1411.88538	14.3
1455.33008	18.9
1481.53137	10.3
1491.75867	7.1
1499.44543	59.2
1500.66309	9.2
1509.68945	6.0
1527.64807	121.7
1592.22620	14.0
1594.70715	6.0
1613.66187	31.6
1646.72253	51.3
1662.93677	25.6
1663.84741	70.3
1712.54895	53.4
1816.24585	10.8
1843.63489	14.8
