# Supplementary material for: Phosphoproteomic Analysis of Platelets Activated by Pro-Thrombotic Oxidized Phospholipids and Thrombin
Source: PLoS One. 2014 Jan 6;9(1):e84488. doi: 10.1371/journal.pone.0084488 (PMC3882224; doi:10.1371/journal.pone.0084488)
Supplement: Annotated Spectra S5 — (ZIP) [file pone.0084488.s008.zip › TKPSDEEMLFIYGHYK_-23_2_88905.txt]

m/z	i	matches
194.99503	9.6
196.06618	20.3
199.13800	6.6
205.28778	14.2
209.27957	8.3
212.30147	155.8
213.35043	10.3
216.42947	6.2
218.91537	4.8
219.91666	15.7
221.02295	62.4
222.94119	93.4
225.97681	23.5
227.19763	5.4
228.37485	23.9
230.13405	486.3
231.05400	54.1
233.24252	49.6
234.68005	9.5
235.35924	18.7
241.29718	10.6
244.45670	4.6
245.12747	29.1
251.36153	36.0
253.01813	5.0
257.41370	5.0
261.13562	36.4
262.01318	36.1
264.90509	135.8
265.69525	7.4
267.18442	27.7
271.06976	19.7
272.69501	8.2
279.22595	51.8
293.07657	5.2
294.25290	20.3
296.33145	6.2
299.15161	41.3
300.07147	111.1
301.19589	11.4
305.16809	6.6
306.51392	57.6
307.61700	34.4
308.94019	191.3
310.38507	245.8
311.21625	106.5
313.23059	16.3
315.41138	20.2
317.15906	29.4
318.62012	13.9
322.73853	30.4
335.24078	13.7
336.10559	3.8
337.22192	32.7
338.50989	22.8
340.39197	13.9
341.29279	7.1
343.42542	10.7
345.52716	18.3
347.22150	11.5
348.41223	29.7
349.02673	7.5
353.00433	90.0
355.39386	28.8
356.16809	14.9
357.28400	62.9
358.17145	9.9
358.96613	24.7
361.41046	89.5
363.36707	17.0
365.24591	58.1
366.04022	11.3
367.14697	5.4
370.03088	10.2
371.25128	20.0
371.95471	30.8
373.87805	85.0
375.18732	40.2
377.56287	7.9
379.23047	14.0
380.17065	22.2
381.33386	20.1
383.30115	62.7
385.30426	7.0
387.17310	27.5
389.33636	19.0
392.44769	16.3
397.10596	55.7
398.32111	52.1
399.43695	25.9
402.25995	12.7
403.17438	13.6
405.29993	12.2
407.66772	63.1
410.38593	15.3
411.24530	36.8
414.13330	55.9
415.24274	30.5
416.11896	60.8
419.41626	7.9
421.54480	47.5
422.38031	38.3
424.45844	95.4
428.04315	10.8
429.25232	46.1
430.73193	180.2
431.38354	100.6
432.98700	47.4
435.40991	96.2
436.56891	89.5
437.32123	31.3
438.40662	9.1
440.91736	88.6
441.80933	30.5
443.06793	20.2
443.87115	5.4
444.56854	9.1
445.35974	25.6
447.27490	65.2
449.01270	33.8
450.35931	189.8
451.11761	36.0
454.27545	15.4
455.56854	6.3
456.23193	8.7
457.27112	42.9
458.33820	41.9
459.45581	82.5
460.28485	94.8
462.87445	5.0
463.98169	63.0
464.88116	3.4
466.21649	46.1
467.64789	28.5
469.32440	113.4
470.64716	49.0
472.52979	18.3
474.12341	13.9
475.19025	23.9
475.88501	56.4
477.65265	63.2
478.27106	17.5
479.33679	83.9
480.29767	35.0
481.14386	13.5
482.86963	11.0
484.43903	58.7
485.29694	112.6
486.44531	22.6
487.28741	53.6
490.35352	17.2
492.24445	27.9
493.63910	64.3
495.00818	193.5
497.85217	86.2
498.50140	77.0
499.47064	23.4
501.24292	29.0
502.35651	164.6
503.12372	108.7
504.48334	1439.6	y (11) (3+), y (4) (1+), y (7) (2+), y (12) (3+)-NH3-P
505.44580	63.1
506.11053	86.2
507.27771	72.5
508.31018	82.9
509.32391	58.4
510.26520	120.6
511.62805	10.6
512.51538	7.5
513.40173	18.3
514.59686	32.8
516.11066	46.1
517.09552	121.0
518.40741	13.3
519.30695	37.0
521.41882	28.5
522.09009	8.3
523.26288	74.5
524.04913	35.0
525.16962	4.2
527.55023	43.2
528.79144	113.6
529.42523	178.2
530.27710	44.4
531.46893	52.6
532.40515	9.1
533.22675	46.9
534.45642	67.4
535.30652	17.5
536.35736	8.7
537.22778	82.7
539.68097	64.5
540.29633	74.5
541.33295	13.8
543.25958	101.7
544.00726	303.8
544.89801	36.7
545.52087	7.6
546.15607	51.8
547.09009	85.1
548.11212	116.6
548.80975	46.6
549.62653	18.7
550.96954	157.4
551.80969	130.2
552.50238	22.0
553.57050	17.4
555.41846	24.6
556.58984	188.9
557.45270	63.3
558.57379	150.5
559.43866	71.3
560.97821	302.7
561.89703	30.7
562.73206	39.6
563.67755	36.8
565.14386	109.1
566.15100	110.6
567.07330	80.9
569.59985	116.1
570.26569	24.6
571.96881	99.1
573.19733	163.0
574.39661	60.3
575.71472	188.5
576.51721	41.7
579.27826	216.6
580.78021	142.6
581.42584	73.5
582.13202	41.3
583.05438	140.8
584.12946	86.6
585.21698	18.7
586.01807	21.9
587.05988	48.0
588.13831	141.6
589.38165	218.2
590.39197	146.7
591.38263	222.6
592.69977	61.9
593.50116	78.7
594.17932	80.9
596.23590	174.6
597.06744	126.4
598.10773	43.7
599.52777	200.9
600.47546	212.0
601.44257	77.7
602.73895	47.2
603.66187	302.0
604.37067	89.4
605.41083	166.6
606.02820	96.0
606.70410	22.3
608.09271	129.6
609.02362	254.8
610.23444	104.4
611.11871	53.6
613.08344	108.5
613.89832	127.1
615.11823	202.8
616.14856	55.5
617.30188	225.7
618.35449	140.1
619.49878	93.4
621.07758	317.0
622.07635	248.1
623.16962	218.7
624.12518	97.3
625.45551	141.2
626.33087	103.3
627.00140	50.0
627.76276	184.3
629.02155	51.8
629.86444	80.0
630.55487	190.7
631.73535	322.1
633.01923	193.1
633.97681	177.1
634.73151	75.9
635.46545	375.4
636.18829	115.3
636.79669	24.2
637.51349	40.8
638.52130	158.7
639.96967	309.9
641.51453	267.4
642.53717	243.1
643.51093	297.3
644.28674	259.9
645.40845	129.2
646.37872	237.4
647.10034	235.9
648.29291	642.5
649.34290	415.1
650.57825	148.4
651.31403	198.7
652.55713	173.1
653.41431	94.3
654.24915	63.6
655.33398	58.8
656.03229	110.1
657.66418	432.6
658.68817	454.9
659.60077	109.5
660.89532	641.4
661.60724	409.4
662.30292	459.5
663.21265	632.9
664.13568	98.3
665.46295	373.1
666.50690	448.2
667.42639	514.6
668.24847	464.7
669.10370	38.9
670.11493	826.5
671.09143	254.6
671.95850	157.0
672.84045	60.1
680.53424	7.5
686.45990	81.1
689.19055	170.8
690.17224	166.9
691.62762	16.5
692.58704	16.5
693.54736	15.4
694.83295	87.5
696.74402	32.7
697.63983	96.1
698.41241	32.2
699.20770	59.9
700.27539	58.2
702.23297	38.7
703.13983	67.4
704.75616	82.7
707.07025	166.7
707.75275	39.6
709.23077	20.1
710.32623	15.5
711.46185	45.3
712.28961	40.0
713.01788	35.6
714.50262	9.5
715.50415	234.0
717.71490	100.0
718.48804	32.6
720.05206	17.1
720.91443	54.8
723.09869	19.5
724.37750	28.7
726.83350	111.2
727.95123	34.4
729.22894	206.8
730.24353	137.1
731.33130	30.3
732.40839	162.6
733.22736	30.2
734.41479	12.8
736.42627	23.0
737.44696	93.4
738.54645	71.6
739.69830	119.3
740.92432	77.2
742.48145	58.2
744.34772	99.3
745.05042	48.2
745.70575	8.7
746.49500	154.6
747.29669	1067.6	y (5) (1+), b (13) (2+)-P, y (11) (2+)-NH3
748.41669	663.1
749.29053	63.2
750.19824	187.6
751.18567	159.6
751.94897	166.0
752.62677	7.3
753.32788	60.7
755.19751	248.6
755.97217	86.0
756.64154	63.7
758.09937	40.1
758.98761	31.8
759.69708	60.4
761.32874	82.1
762.35638	8.2
763.23877	62.5
764.38232	108.7
766.46063	86.4
768.07953	170.4
769.18866	40.1
769.83032	30.7
771.36115	8.6
772.13470	44.1
773.18152	104.3
774.12122	90.4
776.99420	29.2
778.49890	8.8
781.08508	169.3
781.76416	13.5
783.22656	8.2
784.27228	100.6
787.33136	227.7
788.32312	107.6
789.31110	134.3
790.12811	102.9
790.94611	19.1
792.78802	39.8
793.49426	52.1
795.04041	188.7
797.24689	138.3
798.15424	27.1
799.58014	246.8
800.50214	17.1
802.00092	377.0
803.15808	108.7
804.10938	68.9
805.77313	39.6
807.01733	92.0
807.79596	97.2
808.73669	163.4
810.59247	81.7
811.86798	67.7
812.99780	104.5
814.35327	348.2
815.47186	112.3
816.33569	35.3
817.10651	65.4
818.18420	81.7
819.62769	105.6
820.28290	10.9
820.96875	9.5
822.42590	37.7
823.02728	28.8
823.69202	42.0
825.15253	60.4
827.38831	12.4
828.47028	21.1
829.96252	198.3
832.01093	132.0
832.95880	126.8
833.72211	59.9
834.48224	52.7
835.22260	51.2
836.29230	96.6
837.25372	55.8
838.48615	90.6
839.71881	157.2
840.94702	92.8
842.34772	127.7
843.14606	43.6
844.04144	24.7
845.18445	4.2
847.30426	157.0
848.19470	157.2
848.96515	79.9
849.60419	25.1
851.45526	45.1
853.66571	50.6
855.83771	473.5
856.49744	522.5
857.19635	53.0
858.49713	36.9
859.62299	62.6
860.36841	844.1
861.36395	201.6
862.64691	124.5
863.37982	88.1
864.15070	36.7
864.87201	154.0
865.93317	284.9
866.90741	11.2
868.27148	4.2
870.69843	45.4
871.41888	59.2
872.05280	78.9
873.88739	102.6
874.52179	10.4
875.24805	52.7
876.14545	54.0
877.39935	31.1
878.30518	57.8
879.39893	74.1
882.06097	42.0
883.01984	7.0
884.30542	113.8
885.04095	106.4
886.19293	134.1
887.27484	110.8
888.15649	39.1
889.54071	69.9
890.20209	37.1
891.70972	14.7
893.28912	19.5
895.34521	183.8
896.18530	681.7
896.97992	494.2
898.73993	130.7
899.72260	79.9
900.45581	65.6
901.73492	98.0
902.45209	37.2
903.49762	115.4
904.84546	12622.0
905.53711	16992.0	y (14) (2+)
906.64777	284.0
907.64996	490.2
908.59393	208.7
909.67816	74.1
911.09180	62.2
912.07513	26.0
913.54779	101.1
914.34186	18.7
915.61572	50.7
916.52509	17.5
918.33984	261.4
919.27924	198.1
920.27466	28.3
921.41949	57.7
922.24976	9.9
924.89667	53.2
926.80151	22.5
927.79803	23.6
929.27069	44.1
930.90607	72.0
931.59918	21.5
932.39642	70.9
933.60614	17.5
934.79840	89.2
937.03735	40.2
939.49786	5.0
940.23926	22.0
941.57544	92.8
942.50555	19.6
943.21362	13.4
945.29291	49.5
946.39398	287.8
947.33148	87.1
949.32397	159.0
950.21478	63.5
951.33032	76.1
953.47968	11.6
954.49835	22.1
955.96136	111.7
957.22821	52.8
958.29175	23.9
959.40259	113.7
964.59406	10.3
966.29388	72.1
969.33478	32.6
973.10089	8.7
975.12445	90.5
976.62994	21.1
983.33716	38.3
986.37897	20.8
989.54608	95.8
990.44977	6.2
991.32007	28.5
996.47632	29.1
998.78705	98.6
1000.02875	32.8
1000.85889	19.9
1002.48187	64.0
1007.32269	1081.1	y (7) (1+)
1008.39502	518.4
1009.45825	30.8
1012.43292	10.2
1013.33154	43.2
1014.00018	24.8
1014.97754	102.9
1020.04486	19.2
1021.36182	95.4
1022.72119	11.4
1024.44226	46.9
1027.43384	46.0
1031.29956	552.3
1032.44641	400.6
1033.35217	82.1
1034.41895	42.2
1040.31177	15.0
1042.22266	9.1
1046.86768	19.9
1048.56055	18.2
1053.71118	15.8
1054.85022	17.9
1062.21313	247.0
1063.29456	154.4
1064.74341	28.7
1066.25732	71.8
1067.64355	5.5
1068.68152	10.6
1075.67603	7.5
1082.44751	17.1
1085.67712	8.3
1086.65344	54.8
1087.54395	18.6
1090.70569	34.4
1095.29688	36.7
1098.65405	39.8
1101.02515	8.6
1102.42676	4.2
1104.15442	5.8
1106.47314	13.0
1108.79932	23.9
1111.36926	38.1
1115.43872	3.8
1116.42505	12.6
1117.40015	45.9
1120.24231	109.0
1121.84753	28.4
1126.69812	7.1
1134.74341	10.8
1142.55750	9.5
1146.38550	14.8
1151.38354	21.5
1152.15576	15.8
1160.62219	23.0
1161.52551	19.9
1163.49097	37.2
1164.19885	2.6
1165.26465	24.1
1174.25757	13.1
1177.62756	21.9
1178.52295	242.1
1179.42896	412.5
1180.38416	15.9
1181.84546	8.6
1210.12415	17.1
1211.86304	11.9
1215.82751	37.4
1217.53223	57.0
1230.64233	12.5
1234.78259	8.6
1246.34277	17.5
1250.99463	21.6
1251.72559	67.8
1252.50293	44.6
1253.40417	27.1
1266.69910	11.1
1288.52454	11.1
1291.96277	101.3
1292.68921	15.0
1305.30884	164.3
1306.32776	72.5
1307.50232	20.3
1308.16235	10.3
1320.42126	152.0
1321.92749	59.9
1328.28064	44.5
1341.62817	25.5
1344.87842	33.9
1346.84387	25.5
1359.64111	6.7
1362.52698	10.3
1364.56433	4.8
1380.52942	18.4
1381.50012	7.9
1389.57849	5.4
1394.55139	26.4
1412.31396	5.9
1414.65454	10.3
1421.78040	20.4
1456.20886	23.5
1457.51892	9.5
1479.61011	46.3
1486.82361	16.1
1489.69214	29.5
1499.53796	62.6
1500.45776	4.2
1526.58386	9.8
1549.79919	46.8
1570.30798	5.5
1583.82922	30.4
1663.59790	18.0
