# Supplementary material for: Phosphoproteomic Analysis of Platelets Activated by Pro-Thrombotic Oxidized Phospholipids and Thrombin
Source: PLoS One. 2014 Jan 6;9(1):e84488. doi: 10.1371/journal.pone.0084488 (PMC3882224; doi:10.1371/journal.pone.0084488)
Supplement: Annotated Spectra S5 — (ZIP) [file pone.0084488.s008.zip › TKPSDEEMLFIYGHYK_-24_2_91193.txt]

m/z	i	matches
195.16582	5.8
197.21736	10.1
199.93745	6.2
204.15984	6.2
205.05177	6.2
209.30005	48.0
210.29355	7.6
212.14120	199.9
212.96609	46.6
214.30093	15.1
215.06586	7.0
216.23474	18.1
218.99078	69.2
221.17142	63.7
222.86829	6.1
224.25931	27.9
226.21367	22.7
229.00722	7.4
230.18095	502.1
231.23161	59.2
232.18826	25.4
233.13678	17.1
234.31752	14.8
235.08194	10.9
236.47809	6.6
237.25458	6.2
239.33380	21.0
242.15430	5.4
244.24014	10.9
247.62595	6.1
251.27301	44.4
254.21930	4.6
259.49274	10.2
260.12643	4.6
261.04422	8.8
262.53610	23.8
263.19781	3.6
265.05933	176.2
266.29034	6.2
267.15186	16.7
268.19910	6.2
274.62952	3.5
278.92648	53.9
281.39975	13.6
282.21201	8.1
283.45319	12.7
285.08539	19.3
286.17703	4.3
288.44363	13.0
289.31888	9.7
292.11835	60.4
293.14606	45.1
295.23547	23.8
296.26395	12.8
298.33423	12.1
299.22394	33.0
300.31354	66.0
301.22672	53.5
302.12073	15.4
305.59564	10.8
306.88339	46.0
309.11505	213.7
310.06363	54.2
311.15820	6.1
313.11371	28.5
315.13770	16.2
316.17334	28.8
320.34692	19.5
321.27557	9.3
322.38403	182.6
323.35760	68.7
325.31683	3.9
326.95087	35.7
327.55243	18.0
331.12769	6.4
332.87634	45.3
335.43179	7.7
337.15369	6.6
339.12109	18.1
340.00861	3.5
341.12390	19.6
343.25787	59.0
345.46796	15.1
346.19873	14.2
347.33728	21.9
349.28424	11.1
351.10114	33.2
353.19501	127.5
354.96295	8.5
356.26141	19.9
357.33276	41.7
358.35309	25.4
359.38397	19.6
360.36450	4.9
361.16931	69.4
362.42236	26.2
367.42078	15.2
368.18713	12.4
371.22888	80.0
372.47009	70.0
374.31000	19.6
375.39252	20.8
376.94470	30.1
379.24152	21.6
380.15320	60.5
381.74768	45.7
382.77484	37.0
383.45422	4.3
387.85724	16.9
388.50708	14.3
390.16516	10.9
391.24414	13.6
392.06158	15.1
393.09558	3.5
394.22076	22.1
396.14319	12.3
397.14032	193.0
398.12036	41.3
399.23212	39.5
400.56183	37.4
401.56348	46.2
402.25824	28.6
404.43561	42.4
405.84430	39.7
409.37305	17.7
410.72351	4.6
411.37177	63.6
413.47961	31.0
414.26465	7.3
415.29816	54.8
416.24481	4.8
417.33734	31.4
420.38452	19.6
421.79315	24.3
423.46924	24.0
424.26074	39.6
425.28699	14.0
427.24316	7.9
429.13080	101.7
430.81439	383.8
432.04077	8.1
433.27045	19.3
434.41315	10.1
435.36005	350.0
436.55225	96.3
438.37494	59.2
439.32050	26.5
441.37177	164.3
442.05951	12.7
442.68762	27.8
443.29797	16.8
443.98419	5.9
445.15051	8.1
446.59979	39.0
447.98914	11.0
448.91223	20.1
450.67786	147.8
452.13037	12.5
453.36230	22.2
455.06445	45.5
457.75299	10.9
459.17261	74.4
459.94232	52.0
462.96893	7.3
464.25867	7.0
465.31653	35.5
466.71173	31.9
467.62726	48.0
469.22601	18.4
470.43481	31.2
471.91034	104.6
473.08105	6.2
475.22943	7.4
478.37366	7.0
479.56201	34.1
480.26343	31.8
480.93695	8.0
484.01709	41.0
485.12378	185.7
486.31189	77.0
486.93781	12.8
488.32275	60.1
489.07135	5.0
490.16541	29.9
491.23474	16.8
492.31805	26.3
493.64960	41.2
495.19208	37.8
496.38440	19.9
497.21826	13.9
500.65015	39.9
501.56488	44.4
502.36896	48.7
503.47876	147.4
504.35144	1046.6	y (11) (3+), y (4) (1+), y (7) (2+), y (12) (3+)-H2O-P, y (12) (3+)-NH3-P
505.41785	205.1
506.22656	22.2
507.29846	28.5
508.44147	5.4
509.35138	87.4
510.52362	49.9
511.26807	70.8
512.43030	38.3
513.47968	37.7
515.30652	11.2
516.41858	84.5
517.34479	13.1
519.09406	87.6
519.84570	16.9
520.56427	25.6
521.34973	13.0
522.07794	29.8
523.55927	25.0
524.21552	12.8
525.56262	39.9
527.48596	19.2
529.34418	181.6
531.41870	56.1
532.27411	6.1
533.31055	21.2
534.33850	48.9
535.25714	78.0
536.47455	17.0
538.11005	48.5
539.68433	121.9
541.27722	28.8
543.13568	203.5
544.09003	182.4
544.97614	10.0
546.20929	116.3
547.16772	77.6
548.40936	736.0
549.38068	303.3
550.45898	90.1
551.48547	202.6
552.37054	57.1
554.57599	55.8
555.46912	21.5
556.32623	98.9
558.37927	39.3
559.87177	53.8
560.78040	140.0
561.95129	44.8
562.60596	7.5
563.51099	59.4
564.44159	88.9
565.23187	71.8
566.49805	264.1
567.31647	158.9
568.11957	22.0
569.47333	37.4
570.33234	27.7
571.24463	29.1
572.10608	86.2
573.06653	52.0
574.51624	28.7
575.96649	74.9
576.77252	48.3
578.66595	148.8
579.74786	107.3
580.65021	91.0
581.61957	116.7
582.85931	100.9
583.78540	25.8
584.60803	46.7
585.55774	76.3
586.52588	3.9
587.52905	89.3
588.43237	39.8
589.95331	189.8
590.65137	92.8
591.40961	131.8
592.34015	30.3
593.42194	12.0
594.14899	62.3
595.57471	64.5
596.44464	177.7
597.17743	21.1
598.15057	107.6
599.48022	245.9
600.24310	139.5
600.98895	43.4
602.03180	36.3
603.20392	136.9
603.99823	217.7
605.20190	146.5
606.36798	55.4
607.19806	35.6
608.38922	174.2
609.47443	188.6
611.13068	132.4
612.27411	42.0
613.70337	44.2
614.39319	47.1
615.15332	92.1
616.26849	170.7
617.36469	120.1
618.49286	15.9
620.33514	145.6
621.18408	357.0
622.17847	145.7
623.36969	138.1
624.09607	97.4
625.57318	156.4
626.37366	158.4
627.01471	53.3
627.83490	22.2
630.79407	307.4
632.19031	295.8
633.17206	166.3
634.34613	119.7
635.31256	707.2
636.49823	244.4
637.48175	21.6
638.56805	125.6
639.50726	139.1
640.55188	175.5
641.41205	114.6
642.42291	26.7
643.39111	214.7
644.43591	157.5
645.43237	215.2
646.72015	573.7
647.52570	370.9
648.29126	364.5
649.22296	326.7
649.92902	72.4
651.20386	55.3
651.98236	87.3
652.99982	211.8
654.48059	178.5
655.95349	274.6
657.09247	286.5
658.00525	644.5
659.19867	513.7
659.99072	84.8
660.91449	743.8
661.51740	1829.6
662.28851	947.7
663.05511	1094.9
664.39081	274.7
665.71503	450.5
666.88446	437.7
667.80487	318.0
668.63263	236.9
669.76685	622.9
670.64001	381.9
671.33154	86.4
672.25739	84.7
673.04425	9.6
674.50934	9.3
676.83667	3.9
679.56665	16.1
685.75787	67.7
687.04413	18.5
688.58453	38.1
689.55737	120.2
690.36230	9.5
692.38373	20.4
693.86462	71.6
694.77460	4.6
695.81946	113.3
698.55048	35.0
699.27887	38.9
701.09271	101.7
702.43842	152.9
703.70953	28.1
704.41217	25.9
706.16278	18.3
707.02411	11.9
707.88690	11.6
708.51178	53.4
711.13928	13.4
711.95245	21.6
713.45129	66.6
714.75543	24.6
717.71405	34.8
718.68817	11.7
719.67358	49.0
720.47968	4.7
724.77808	124.4
726.05286	94.1
727.09393	31.9
727.82153	12.0
729.37128	240.6
730.55756	71.2
731.66357	12.2
732.43707	177.3
734.48181	27.7
735.53888	14.2
736.89728	37.5
737.68835	35.1
738.77625	154.5
739.88837	18.6
740.87335	18.8
741.83942	113.8
742.91455	22.0
744.50348	47.6
745.56757	12.9
746.18353	35.1
747.32990	1413.7	b (13) (2+)-P, y (11) (2+)-NH3, y (5) (1+)
748.24402	465.8
749.11591	137.1
750.21674	131.8
751.37250	49.7
752.39948	6.0
753.54834	21.5
754.73553	49.7
755.64923	140.4
756.39166	31.8
757.22717	29.7
758.79333	12.6
759.62762	28.0
761.19904	60.5
762.09387	27.4
762.81281	5.9
764.02521	73.0
765.23370	25.6
766.13800	28.8
767.43433	302.4
768.45093	86.8
769.63287	29.5
770.50415	27.4
771.97992	58.8
773.11719	7.0
774.39038	60.1
776.53552	99.5
778.01202	56.0
779.57703	17.0
781.57281	178.9
782.38666	19.2
784.23560	66.4
785.24811	70.6
786.26886	54.6
787.58276	279.0
788.52814	88.7
789.98737	28.9
791.11633	88.6
792.14874	57.6
794.08887	200.5
796.48303	107.1
798.88312	119.3
799.91357	180.0
801.03064	12.0
802.25708	586.5
803.26886	163.1
804.34045	35.2
805.27063	23.8
806.56866	170.2
807.33435	42.7
808.10175	27.0
808.88812	29.5
810.75586	14.2
811.75787	94.7
812.96893	39.3
814.40082	48.3
815.03497	142.3
815.95477	105.4
817.53888	60.7
818.67194	53.2
819.59369	264.4
820.66278	85.1
821.53760	99.2
822.65387	82.9
824.18060	36.1
825.36664	52.7
826.83093	99.0
827.60370	14.6
828.95514	53.8
830.26892	45.0
831.17328	52.4
832.09222	88.5
833.59546	22.4
834.97540	25.5
836.80811	22.7
837.46857	11.6
838.57794	169.7
839.45337	45.4
840.37311	75.4
841.36859	148.8
842.40381	134.6
843.19733	93.6
844.02960	116.4
846.89722	33.8
847.52686	174.7
848.34772	6.1
849.06195	41.8
850.80402	237.6
852.50482	17.0
853.41547	24.7
854.06024	9.3
855.23529	207.5
856.01074	592.6
856.89911	376.9
857.81793	33.7
860.35846	880.6	y (6) (1+)
861.33929	258.4
862.27899	146.6
863.09943	34.0
865.31354	71.2
866.85577	50.2
868.36945	59.3
869.83221	11.2
871.08185	17.2
872.83453	14.3
874.84735	61.0
875.59076	44.6
876.36554	6.1
878.78027	88.2
879.43115	175.2
880.71393	43.7
882.65399	10.2
883.49896	32.4
885.33179	42.3
885.97070	69.4
887.17554	172.8
888.08234	17.8
888.99097	25.4
889.75006	28.5
890.45435	10.3
891.14301	11.6
891.75592	9.7
895.30328	113.1
896.08276	963.0	y (14) (2+)-H2O, y (14) (2+)-NH3
897.06378	336.3
898.09576	133.6
898.73169	67.3
899.76611	68.1
900.44629	105.7
901.29742	37.2
902.15240	57.4
903.32867	48.9
904.91791	14866.5	y (14) (2+)
905.57007	14043.4
906.77313	426.3
907.69995	258.6
908.42505	174.0
909.33722	95.5
910.33417	87.2
911.60687	58.7
912.62262	69.5
913.71381	41.1
914.51154	14.2
915.72699	4.2
918.41547	224.6
919.30493	19.6
920.72748	18.9
921.36920	18.5
922.14984	11.4
923.04077	14.7
926.14349	105.4
926.93872	12.5
927.57422	32.8
928.38239	28.2
929.38013	60.3
930.04938	41.2
931.26483	66.7
932.29193	57.2
933.78302	73.4
938.03418	26.3
940.47223	62.6
946.29401	383.9
947.21674	78.9
949.19391	183.8
950.41827	91.3
952.52533	87.1
954.15131	37.4
955.33209	72.9
956.44873	41.4
957.45776	101.0
958.08014	5.1
959.22638	12.3
961.00775	22.7
963.11957	9.9
967.81537	37.7
968.63849	36.1
973.64777	30.0
975.70856	6.6
977.65381	56.3
982.53461	10.0
986.55133	30.6
988.61188	41.0
989.32172	27.5
990.31342	11.6
991.33331	30.4
992.29102	11.1
992.96631	7.8
997.59302	4.6
1001.08496	59.2
1001.95380	29.6
1003.19897	11.1
1004.70038	18.5
1007.35638	1096.5	y (7) (1+)
1008.35956	308.6
1009.41791	116.2
1013.41748	53.5
1014.11670	13.3
1018.70575	22.5
1020.28815	8.9
1023.36700	19.3
1024.41528	42.0
1025.29285	14.9
1027.05518	14.0
1028.62793	38.4
1030.16553	9.3
1031.36157	426.8
1032.44104	261.8
1033.39551	27.1
1034.52722	16.6
1036.40320	20.6
1041.43481	10.6
1043.15796	19.4
1043.82410	13.7
1044.69092	24.7
1046.20569	3.5
1050.23511	49.3
1051.33484	137.9
1052.69800	60.7
1056.39697	16.6
1057.70190	16.9
1058.87048	16.5
1061.55383	19.4
1062.40076	158.8
1063.33765	178.5
1065.53784	12.0
1069.49731	22.0
1070.50525	13.6
1073.61890	34.4
1077.21204	49.7
1079.08032	38.6
1085.65698	7.7
1086.65869	18.0
1094.23828	10.6
1100.39966	15.0
1107.41968	8.9
1113.31323	7.2
1116.19727	16.6
1120.55627	184.7
1121.69653	73.4
1130.30750	18.0
1137.94592	27.9
1143.09619	39.8
1155.64648	14.9
1156.94775	15.3
1160.64209	81.4
1161.50830	41.7
1164.60449	26.6
1165.79895	13.8
1174.68115	6.1
1175.36292	11.1
1178.24585	294.6
1179.21899	57.1
1179.82446	40.1
1180.54785	6.9
1185.21997	41.3
1194.04126	32.0
1200.44080	19.3
1209.35303	12.3
1210.74695	12.8
1227.51172	31.7
1229.79138	18.2
1230.74707	31.2
1232.02209	17.9
1242.43127	4.3
1247.97510	12.9
1249.38965	5.0
1251.34436	49.3
1252.59338	128.8
1253.78430	23.1
1260.30286	14.2
1262.48621	16.5
1267.46790	46.9
1270.76147	9.2
1275.57349	7.7
1283.12488	7.3
1289.60559	26.3
1291.50500	42.6
1294.38147	5.4
1300.65979	37.7
1305.64075	118.3
1306.81287	8.7
1311.61646	19.3
1320.75134	83.0
1321.45825	10.0
1322.76709	4.3
1335.63635	23.5
1337.36096	9.2
1347.74231	17.5
1350.79675	11.6
1380.81506	82.5
1382.56995	17.7
1383.67981	17.0
1401.66541	14.5
1404.32288	18.7
1491.55017	9.6
1499.26306	18.8
1500.63147	14.2
1508.29480	7.3
1509.25525	53.2
1509.85876	47.2
1574.50330	16.9
1590.92810	9.6
1593.64673	19.5
1624.28845	11.2
1642.13611	9.2
