# Supplementary material for: Phosphoproteomic Analysis of Platelets Activated by Pro-Thrombotic Oxidized Phospholipids and Thrombin
Source: PLoS One. 2014 Jan 6;9(1):e84488. doi: 10.1371/journal.pone.0084488 (PMC3882224; doi:10.1371/journal.pone.0084488)
Supplement: Annotated Spectra S5 — (ZIP) [file pone.0084488.s008.zip › TKPSDEEMLFIYGHYK_-25_2_88850.txt]

m/z	i	matches
191.12582	17.3
195.02274	11.3
197.07614	5.1
201.43242	4.1
209.19881	26.1
212.13120	189.0
213.21542	5.1
216.47174	10.8
217.12918	18.2
219.24356	25.0
220.99158	181.7
223.30557	45.0
224.12321	4.6
226.44632	10.1
227.29440	25.8
228.34549	28.9
230.13564	546.0
231.03165	45.9
233.08173	34.7
245.32182	16.5
260.37250	39.5
261.25436	35.2
262.16559	38.3
265.05011	151.1
266.21335	28.9
267.17325	31.3
274.03339	23.5
278.96661	56.8
282.24854	24.9
283.23224	40.9
286.35712	26.9
288.61359	34.5
290.39624	8.4
293.37354	66.3
295.21890	18.2
296.03717	7.5
297.21826	21.9
297.98645	7.8
299.99707	48.9
301.15884	29.2
302.35748	11.8
304.43079	4.1
307.48990	19.7
309.15918	186.9
310.34460	97.6
311.24023	44.1
312.29425	21.5
314.40234	5.6
316.41995	22.0
321.34259	21.2
322.40851	322.6
323.29218	81.3
324.51318	18.7
325.50507	16.1
327.29236	23.7
330.23743	17.5
333.39230	21.5
334.95587	10.8
338.82098	24.8
339.83871	55.4
340.68152	29.9
341.60760	43.6
342.72751	32.8
343.59317	16.1
348.02533	15.4
348.72247	28.3
349.45374	26.8
351.08990	39.1
353.07544	141.5
354.43286	20.8
355.28131	23.5
356.02026	8.4
356.86896	7.3
357.48566	21.5
358.24890	19.0
359.19788	15.3
360.09650	18.9
361.35864	42.3
365.14667	4.6
366.84351	45.1
369.35516	9.6
369.97070	27.4
371.39227	53.9
372.26520	23.9
374.41321	99.6
379.38934	36.1
381.05420	33.2
383.12213	84.5
384.06696	33.8
385.36731	11.6
393.24402	7.4
394.30981	25.7
397.11035	130.7
399.29309	3.6
401.46802	31.1
405.45856	10.1
407.52216	25.1
408.60101	18.1
412.26257	35.2
414.23615	101.0
415.03638	45.9
417.14020	75.0
417.77661	17.6
419.40808	53.4
420.30377	105.9
420.96326	10.0
421.68750	22.1
422.30695	43.2
423.45123	16.3
424.62860	12.2
425.48975	44.1
427.20319	13.9
427.85016	17.7
429.23029	109.2
430.76691	315.8
431.66962	44.8
433.94946	61.9
435.39099	260.8
436.49249	95.9
438.16479	18.5
440.42969	18.3
441.14545	112.6
441.92688	23.9
443.54395	19.5
446.59900	16.4
447.25690	74.6
448.27197	78.6
450.04065	22.5
451.05560	44.9
452.45972	39.9
453.53967	97.8
454.25342	78.3
455.01367	4.1
456.17554	61.1
457.47980	13.2
459.19598	71.9
460.20300	57.8
462.18433	12.7
463.10895	67.6
464.07056	69.2
466.25177	28.2
467.17676	22.8
467.87463	14.4
469.14307	52.8
470.15967	26.6
471.74139	6.9
472.97522	40.3
474.31812	11.2
475.04846	18.7
477.35895	37.6
478.32312	7.9
481.39929	16.1
482.58246	31.2
485.38055	33.2
486.15570	89.6
488.21198	24.9
490.33911	57.6
491.56763	9.3
492.69275	66.2
494.59198	7.5
495.54907	13.4
497.40088	12.7
498.02209	35.4
498.89642	58.6
502.45654	96.7
503.09216	50.9
504.22382	946.6
505.08862	482.6
506.17218	78.7
507.54144	177.3
508.47021	30.3
510.20197	58.9
511.81427	45.0
512.93634	12.0
515.28931	5.6
516.27881	42.9
517.22192	68.3
521.65344	48.0
522.40991	65.4
523.43329	141.4
525.62372	123.7
527.52271	27.0
528.60669	81.9
529.34406	213.8
530.18585	24.6
531.41833	114.1
532.60168	87.7
533.30957	17.8
534.11810	27.8
535.30835	14.3
537.75092	31.1
539.22046	52.1
540.28955	59.1
541.47540	53.7
542.40137	31.8
543.09576	84.9
543.99017	134.7
545.04651	125.9
545.68182	5.4
547.07697	76.4
547.89709	155.2
548.51740	919.6
549.45453	481.0
550.40826	84.2
551.57214	156.4
552.31824	14.0
554.02045	35.1
555.42780	37.1
556.38000	243.1
557.40637	140.4
558.53467	183.4
560.25891	67.1
560.97064	113.7
561.70923	28.2
562.97284	90.3
564.71857	111.9
566.34479	420.9
567.72699	115.9
569.43170	24.3
571.83893	105.6
573.21753	110.8
575.35907	19.8
577.17529	127.6
578.45941	56.8
579.22925	28.1
580.25830	73.5
581.05060	298.5
581.87085	83.3
584.19354	85.5
584.93964	50.0
586.29572	126.6
587.10016	140.1
588.21729	14.1
589.99695	294.1
591.09430	227.2
591.98346	68.5
592.93463	19.3
594.01373	89.2
595.46002	47.5
596.41510	165.1
597.25696	38.4
598.27594	31.8
599.80951	212.6
600.67670	149.4
601.73700	89.9
603.04114	15.4
603.78149	275.4
604.62732	71.5
605.65424	61.1
606.42712	76.8
607.38568	34.9
608.18579	154.9
609.13147	43.3
609.81989	37.6
610.42944	12.9
611.54041	97.0
613.33466	30.7
615.51910	53.9
616.34460	60.5
617.34552	251.8
618.09259	176.3
619.15894	48.1
621.18390	281.2
621.90179	201.3
623.06439	125.8
624.37158	114.5
626.22382	277.8
627.36047	357.1
628.29205	56.5
629.41895	135.2
630.77789	477.9
631.51501	159.2
632.49658	236.9
633.33704	25.6
634.17419	455.9
635.38489	459.5
636.45697	237.3
637.47064	160.2
638.82001	280.5
640.33191	172.7
641.36456	540.4
642.56683	236.3
643.49994	378.0
644.48566	259.6
645.11615	143.3
646.57098	680.9
647.88745	580.2
648.86346	529.4
649.86523	202.8
650.75635	190.4
651.68439	76.6
652.68042	297.1
653.31830	7.6
654.11371	158.3
655.07281	248.3
656.99005	447.1
657.93762	333.3
658.79382	293.3
659.69452	212.0
660.93091	849.2
661.55530	2616.8
662.55042	1529.8
663.37030	380.3
664.22223	305.4
665.74115	457.1
666.50079	270.1
667.23602	348.3
668.03680	510.4
668.72211	640.8
669.93634	458.3
670.88153	943.1
671.81122	88.8
680.44049	9.2
683.70050	13.5
684.63483	42.7
686.41235	39.6
689.36700	190.2
690.55383	43.0
691.70416	47.5
695.10321	5.1
696.21570	8.9
697.41992	25.2
699.13434	12.7
700.44714	25.9
702.92133	57.8
706.67841	66.5
707.45453	35.4
710.13959	44.7
711.26624	210.5
713.01715	172.7
713.99805	46.8
715.10272	54.1
716.73883	23.5
717.36475	48.3
718.16364	14.8
721.47986	14.4
722.64630	31.6
725.05994	35.8
726.11584	70.6
728.21106	81.0
729.31085	121.3
730.22650	111.5
730.97101	33.3
731.78204	23.0
734.41302	99.4
736.37933	50.9
737.45355	202.6
738.21643	63.1
739.12506	14.1
740.42505	22.3
741.82660	82.5
742.69183	39.7
745.54956	75.1
747.24188	1435.2
748.39435	458.6
749.46356	99.8
750.60675	60.2
751.37836	69.1
752.26556	60.2
753.34436	101.9
754.05261	146.7
755.40698	311.2
756.03479	167.8
757.45197	142.9
758.44360	86.1
759.38501	79.4
762.49713	9.9
764.68524	73.9
765.84222	24.0
766.94464	21.1
768.27606	164.4
769.73340	65.5
770.54315	141.0
771.57660	31.1
772.73010	48.6
773.48907	92.8
774.27802	34.8
775.68536	106.2
776.36072	38.2
779.99005	82.2
780.98199	39.9
781.58801	27.9
782.80328	59.2
783.41675	22.3
784.42505	80.8
785.19434	48.3
787.01086	233.0
788.32275	113.3
789.33490	17.1
790.33710	73.6
791.71973	121.0
792.68182	68.7
794.46198	39.8
796.16681	57.1
797.42981	41.3
799.67102	453.5
800.55023	78.2
801.18658	20.1
802.29132	313.8
803.26495	175.1
804.63812	15.8
805.74799	30.9
807.00323	224.8
807.93506	85.1
809.26923	66.5
811.07184	127.2
812.10675	20.1
812.83368	108.9
813.63416	113.0
814.79077	142.4
815.87067	221.2
816.89984	61.1
818.07843	94.4
818.79388	27.8
819.78357	97.4
820.59924	80.3
821.58502	31.4
822.35699	46.4
825.87207	11.1
826.64148	20.3
828.36340	11.1
830.33282	35.0
831.79462	115.6
832.41779	66.3
833.92395	20.0
834.76227	53.0
835.78339	33.7
837.21497	108.3
838.01849	103.1
838.93713	36.9
839.72626	24.9
840.93115	143.4
842.03033	128.9
842.74097	35.3
844.53101	61.1
846.04193	63.6
847.78632	173.0
848.43280	72.2
850.16760	74.7
850.97760	172.8
851.58179	44.5
852.44580	9.7
855.78253	358.8
856.61578	1213.5
857.44257	38.3
860.34161	1314.2
861.43774	367.7
862.50897	104.4
864.58807	325.0
865.63361	232.0
868.39203	69.4
869.09479	57.5
869.87872	24.8
871.34180	34.5
873.39136	85.7
874.47894	87.4
875.47015	30.1
877.42120	21.8
878.80536	50.9
880.14551	36.5
881.65936	75.0
883.02979	42.1
885.07904	162.4
886.48920	32.8
887.87231	22.5
889.85455	51.3
890.57513	8.3
894.10602	40.1
896.06146	1136.0
897.04175	129.3
897.73993	81.6
898.89722	66.6
899.83551	128.7
900.61011	150.7
901.55005	159.6
902.54706	70.0
905.15070	29302.8	y (14) (2+)
905.97418	4668.2
907.05109	352.0
908.09155	230.3
909.18018	254.4
910.19116	13.3
912.36084	52.7
913.13794	45.7
914.45953	36.5
915.45624	23.0
916.82745	72.2
918.30865	370.7
919.30194	139.8
920.46875	66.0
921.55988	111.5
926.34711	64.3
927.15527	46.5
929.34918	34.5
930.00293	71.1
931.27759	22.3
932.39716	139.1
933.70343	39.7
935.41815	41.3
936.62915	29.1
940.13477	6.5
941.85028	43.1
943.12964	38.8
943.77374	11.6
944.63428	28.8
945.83008	103.1
946.84515	332.4
947.48370	67.6
949.21234	190.4
950.38617	88.8
951.21710	13.6
956.31036	54.5
957.59546	23.9
961.05695	44.8
962.04297	38.7
963.07269	7.9
964.52368	43.1
966.98907	6.5
967.89471	30.9
969.04980	80.6
969.83698	29.4
976.20660	11.3
977.44434	31.1
980.22552	10.7
985.67822	82.5
986.43750	9.1
988.28595	6.8
989.54889	82.5
990.53058	21.5
995.54590	29.7
997.42157	19.2
1000.03046	31.0
1002.92438	35.0
1005.21698	36.1
1007.34064	1060.2
1008.41705	469.5
1009.27954	141.3
1009.88556	9.1
1011.36603	11.1
1012.13751	29.9
1013.28339	54.3
1014.39240	30.4
1015.98602	20.6
1016.67969	8.4
1017.32025	30.5
1017.97491	20.0
1022.35034	13.5
1024.20142	13.7
1027.06860	26.7
1030.25879	3.7
1031.49707	715.1
1032.33716	271.7
1033.14417	197.1
1033.84082	4.6
1034.48865	4.1
1036.37500	14.6
1042.53406	20.6
1047.07275	29.7
1050.35083	37.3
1057.91431	31.1
1062.15247	286.7
1063.54175	185.3
1066.24524	28.5
1067.27637	19.7
1070.69800	29.2
1079.65369	40.9
1082.27783	15.9
1085.72803	19.5
1087.47461	48.8
1088.14819	27.9
1091.38464	16.4
1095.38391	10.3
1100.27905	30.8
1103.38928	25.8
1106.34338	45.4
1109.06030	6.2
1115.63403	17.8
1117.53149	11.6
1118.79028	13.7
1120.51416	144.2
1121.48987	12.4
1122.29333	45.0
1131.92139	13.7
1142.71313	20.0
1145.16907	22.7
1147.53918	23.0
1149.06982	17.0
1153.88599	7.4
1160.25305	14.9
1160.88037	32.5
1163.45520	60.2
1164.81213	48.2
1165.92542	78.7
1167.88916	6.1
1178.37427	335.0
1179.52087	132.4
1180.43335	90.8
1185.34033	30.7
1208.46899	12.5
1211.84631	41.5
1227.49072	14.1
1229.44714	17.8
1230.43127	4.1
1234.31335	55.2
1237.69983	11.8
1247.79187	28.5
1251.34839	67.8
1252.46313	37.5
1266.10864	16.4
1267.22864	49.8
1271.36609	9.4
1272.50769	17.8
1288.38000	19.6
1292.37708	24.4
1305.40894	181.5
1306.28479	56.1
1314.48901	40.8
1317.40979	16.9
1320.45276	82.9
1321.65698	9.4
1338.61292	5.6
1344.55457	21.1
1359.93213	8.0
1363.34326	27.6
1376.04907	15.4
1380.46228	43.8
1381.27100	62.1
1382.55847	28.6
1402.09985	6.0
1402.87207	9.8
1478.45007	13.7
1490.53638	16.5
1499.49670	47.4
1500.38818	162.8
1501.38098	55.1
1584.84460	6.1
1590.50610	22.5
1606.56421	50.3
1615.54529	41.5
1662.82825	64.2
1744.43774	15.5
1786.17834	20.7
