# Supplementary material for: Phosphoproteomic Analysis of Platelets Activated by Pro-Thrombotic Oxidized Phospholipids and Thrombin
Source: PLoS One. 2014 Jan 6;9(1):e84488. doi: 10.1371/journal.pone.0084488 (PMC3882224; doi:10.1371/journal.pone.0084488)
Supplement: Annotated Spectra S5 — (ZIP) [file pone.0084488.s008.zip › TKPYIQVDIGGGQTK_-21_2_222944.txt]

m/z	i	matches
270.91702	8.7
289.35675	7.3
294.94861	8.8
304.32108	6.0
307.27069	49.5
308.26337	35.8
311.58228	7.2
312.27313	9.9
324.14624	26.6
328.30597	7.7
332.17636	9.5
342.36465	8.0
345.37030	14.0
376.57404	3.2
387.19580	11.9
388.08643	5.9
390.21771	25.1
392.05170	2.3
402.12872	14.2
407.35492	14.3
412.34448	27.2
420.28290	4.7
424.46521	2.7
435.08478	12.7
437.12616	7.7
439.39917	10.1
441.38879	10.3
445.46606	11.8
447.30829	41.0
451.30579	8.0
453.35681	5.1
454.28992	54.1	b (4) (1+)-2P, y (5) (1+)-H2O-P
455.18646	12.6
463.04694	9.1
472.89539	4.9
479.27966	6.9
482.61572	18.9
484.08636	6.5
486.21704	11.6
495.81744	6.7
500.77332	52.0
502.27844	5.1
511.31152	222.2	b (9) (2+)-2P, y (6) (1+)-H2O-P
512.24756	78.0	y (6) (1+)-NH3-P
513.20911	45.8
519.55457	13.4
524.13379	8.8
525.37415	6.9
529.70465	9.0
533.70209	23.9
534.52399	4.9
535.32202	14.2
563.22626	12.7
565.57239	8.2
568.59863	8.6
571.98944	247.9
573.17407	25.8
580.18481	10.9
581.13373	30.6
582.50946	4.7
583.31580	9.7
587.39899	9.6
588.41406	2.8
589.36627	27.4
592.53656	7.1
594.93359	20.0
598.23975	285.1	y (11) (2+)
599.21851	52.1
600.42810	22.8
603.71381	7.9
609.69519	12.5
613.64685	6.2
615.51477	27.6
625.19775	5.3
629.29767	6.7
631.46246	4.7
637.46381	19.4
639.25800	7.1
643.08539	487.0	y (7) (1+)-P
644.10040	174.4
644.94110	22.2
646.47235	3.8
651.43555	13.2
655.18365	78.8
656.41602	18.8
657.45966	4.5
658.43872	5.6
659.19000	22.9
660.70917	19.4
664.33246	5.2
665.58069	26.9
676.49078	6.8
678.81323	15.5
682.38605	6.6
686.57831	5.9
689.49542	3.0
696.91364	13.1
699.42499	19.8
706.40906	5.2
711.42242	6.0
712.41498	15.8
714.79181	6.2
716.24786	3.0
725.49750	5.0
729.09406	4.1
731.64801	6.5
733.41779	13.8
734.32928	3.2
736.16003	16.3
747.60474	47.0
751.28436	25.4
752.34412	64.3	b (14) (2+)-2P
753.33124	26.8
754.16553	15.9
756.03052	649.4
757.17719	205.6	y (8) (1+)-P
757.94617	36.0
767.63428	10.1
769.16364	14.8
770.17438	300.5
771.24536	60.5
773.56946	13.4
774.30615	10.5
774.95172	9.0
777.37201	9.2
781.63690	8.0
784.14874	3.4
785.01703	10.4
785.71783	18.3
787.45270	39.2
789.98877	9.7
792.38458	25.2
794.31476	13.3
795.43420	6.4
797.64899	24.3
799.15918	2.4
801.36688	7.1
802.81012	21.9
804.27942	26.2
808.36530	4.9
820.06134	25.8
820.86499	12.9
822.58966	9.5
825.04010	12.3
830.21222	9.7
831.15674	5.7
832.62714	24.5
833.47607	33.4
837.78699	15.7
839.52155	25.4
840.99274	16.5
842.46564	32.4
845.37445	3.8
848.26532	78.6
849.59576	57.3	b (14) (2+)
851.44354	19.0
854.53760	98.2
855.16504	998.0	y (8) (1+)
856.10052	543.2	[M+2H] (2+)-NH3-H2O-P, y (9) (1+)-P
856.98560	47.5
857.68048	55.3
859.40997	41.4
861.24866	7.2
862.20795	15.1
863.42365	6.9
867.14227	381.5
868.31110	95.3
869.27423	25.3
871.32709	51.6
872.12823	21.1
873.22949	5.8
874.14050	4.9
874.87854	5.6
876.38074	44.3
877.56354	9.4
880.22803	18.6
881.30707	30.0
882.33606	41.5
883.19971	23.0
885.03992	480.7
886.32355	190.6
887.34668	115.7
888.41333	143.8
889.44269	105.6
890.48895	20.3
891.77045	9.6
892.98993	21.6
893.83136	3.6
896.34882	30.5
897.67706	6.2
898.28827	23.0
899.40399	5.0
901.40033	20.7
902.01764	360.1
902.73096	98.9
903.40558	146.8
904.30878	29.9
905.33453	6.1
906.36768	6.6
906.98230	6.7
908.82343	40.0
911.10419	43.3
933.52051	2.5
948.09406	31.0
948.81024	32.3
950.36133	8.6
952.59760	3.8
954.06763	790.1	y (9) (1+)
955.10352	276.6
956.02692	95.4
957.21143	8.8
959.41656	26.5
960.93921	9.0
962.35284	11.7
965.44366	20.2
966.43304	167.6	y (10) (1+)-H2O-P
967.36041	87.2	y (10) (1+)-NH3-P
968.32367	7.1
974.17377	11.5
978.15851	10.5
982.83472	15.0
984.31927	728.4	y (10) (1+)-P
985.30927	154.1
986.27972	61.5
987.24799	9.9
991.43604	24.7
994.45728	5.3
997.61310	5.1
1003.53632	4.9
1013.13092	25.9
1013.89935	7.6
1020.70654	13.4
1028.80225	18.1
1030.70142	3.6
1031.32251	20.8
1047.34839	13.5
1049.61157	9.0
1051.62231	9.0
1065.29688	101.3	y (10) (1+)-NH3
1066.17676	64.0
1066.81018	8.8
1067.52075	21.0
1068.71350	40.9
1069.65771	65.5
1071.52649	13.2
1082.55176	41.1
1083.35632	368.9
1084.44275	239.0
1085.34924	74.1
1086.32263	10.3
1087.61584	9.0
1090.83435	32.1
1092.34998	19.5
1100.30200	10.5
1105.35815	4.7
1106.36609	3.4
1113.63257	12.7
1114.63257	13.1
1115.50525	20.5
1118.22949	6.9
1120.38879	16.5
1141.34534	8.6
1144.00403	6.9
1146.90601	17.4
1150.24548	14.7
1158.63525	17.0
1160.63184	34.4
1168.98657	19.2
1177.09045	10.4
1178.27307	18.0
1179.16565	17.3
1180.62036	6.4
1184.89404	32.8
1196.39063	117.7
1197.33728	94.6
1198.56750	18.0
1209.24878	6.9
1210.55054	10.3
1222.82898	11.1
1223.99365	3.8
1231.58032	15.7
1241.11194	198.9
1242.20935	83.3	y (12) (1+)-2P
1249.40588	11.4
1250.57544	35.8
1256.44275	3.8
1264.63379	5.8
1266.51526	14.4
1267.46814	98.3
1268.44714	22.3
1269.29614	32.8
1276.68884	30.5
1300.28528	17.9
1301.22839	1.9
1303.42334	4.1
1309.20056	14.3
1310.95886	13.9
1316.86707	2.8
1320.45593	30.2
1321.29626	10.5
1322.65100	18.9
1327.51367	86.7
1328.25940	46.9
1328.90881	92.4
1329.94946	37.5
1331.05762	12.1
1337.64978	19.0
1338.65149	38.2
1339.90222	2.6
1341.53430	16.7
1350.25769	15.7
1366.99707	39.1
1368.42090	18.5
1374.42175	10.6
1385.02722	73.4
1388.25220	10.4
1410.55798	9.4
1411.82007	9.9
1423.07031	10.3
1426.48767	4.9
1440.68530	1.7
1498.38623	49.2
1500.22888	15.9
1513.46399	5.4
1515.08850	41.4
1516.41858	40.4
1517.23987	12.9
1529.86584	12.5
1532.33569	69.1
1533.27832	25.1
1534.27881	47.5
1567.60974	8.0
1573.53113	10.8
1585.45300	6.9
1600.78833	11.9
1675.23914	22.3
1694.44507	17.4
1695.76538	23.7
1742.19788	13.4
