# Supplementary material for: Phosphoproteomic Analysis of Platelets Activated by Pro-Thrombotic Oxidized Phospholipids and Thrombin
Source: PLoS One. 2014 Jan 6;9(1):e84488. doi: 10.1371/journal.pone.0084488 (PMC3882224; doi:10.1371/journal.pone.0084488)
Supplement: Annotated Spectra S5 — (ZIP) [file pone.0084488.s008.zip › TLAESALQLLYTAK_-5_2_87877.txt]

m/z	i	matches
251.91118	7.8
254.36031	5.4
257.16455	4.9
264.36237	6.0
265.88623	4.6
266.92599	12.8
270.09045	2.4
272.28827	7.6
275.12564	5.8
278.86163	3.6
285.81647	5.4
287.82101	6.6
290.11102	4.1
297.93344	3.5
299.33426	9.1
300.99384	11.2
303.09091	4.8
304.49695	14.3
305.18445	8.3
314.29337	11.7
316.73389	34.0
319.29260	76.7
320.36414	50.8
321.13605	3.7
323.53021	3.9
325.22046	2.8
326.26266	17.4
327.28922	6.5
329.97266	9.7
333.18048	2.4
334.35699	3.0
336.72998	15.6
338.21210	7.8
339.15875	6.9
341.11224	16.1
342.32428	7.7
344.09912	12.9
345.16641	8.7
347.23193	38.1
350.37805	12.9
352.24490	10.6
353.25415	11.5
355.38394	14.7
356.57227	11.3
358.07477	22.2
359.25104	3.4
361.41653	13.6
366.15024	8.1
367.06128	11.2
369.27289	20.9
373.20642	13.8
374.78699	1.7
377.26929	4.3
378.00665	19.0
378.69037	18.9
381.14520	65.7	y (3) (1+)-H2O
382.01947	11.1
383.21936	10.8
387.18231	3.7
388.06122	11.0
389.36517	6.7
391.21399	18.6
392.32550	8.2
394.18976	16.1
397.12982	64.2	b (4) (1+)-H2O
398.19751	10.2
399.58893	3.7
400.97076	3.4
403.35321	6.1
413.53986	4.3
414.32074	20.1
415.37640	27.3
420.24316	10.0
423.37750	4.7
424.78094	6.5
426.04840	15.3
429.19916	5.4
431.25305	29.9
431.87250	2.5
433.42352	14.6
434.18976	15.3
437.07043	8.4
437.96527	6.9
438.68658	16.9
441.02148	1.9
443.06946	606.5
443.69714	18.5
446.15527	10.8
447.32794	25.0
449.87604	30.7
451.25983	11.8
452.36078	14.8
457.34448	3.2
458.81842	16.7
459.90839	11.9
460.85498	27.8
463.04272	5.6
464.35645	3.7
465.33881	3.9
466.38696	25.3
469.03302	10.8
471.06775	16.0
473.17200	3.0
474.48431	6.3
479.49316	21.4
481.33588	26.4
485.37164	2.1
487.07654	5.8
488.35205	41.1
489.21600	4.1
490.27405	4.5
491.68970	47.1
492.42719	2.1
493.42651	10.7
496.22339	6.1
497.66309	22.5
499.07422	17.4
501.66754	8.9
502.27808	56.9	b (5) (1+), y (9) (2+)-P
505.34583	9.3
506.33185	21.6
507.44781	27.9
509.07745	75.0
510.20282	58.0
512.63757	13.5
513.79810	4.3
517.25830	2.8
519.34985	16.4
520.24969	15.1
521.07526	15.8
523.14624	39.0
523.76135	11.0
524.51959	10.8
528.70343	21.0
530.20123	10.6
533.99353	25.0
536.33313	8.9
537.38080	53.8	y (10) (2+)-NH3-P
538.16974	13.2
539.02313	20.6
541.27594	8.2
542.39868	6.9
543.88531	3.7
544.52338	3.9
545.12848	16.0
546.87561	13.9
547.64728	4.9
548.84161	2.1
550.49738	3.5
551.22705	11.0
552.51514	21.0
553.41229	13.0
555.32245	71.6	b (6) (1+)-H2O
556.36285	46.2
557.30609	41.3
558.56818	7.3
562.31647	727.6	y (4) (1+)
563.34399	135.0
564.32513	6.0
565.34662	30.0
570.87262	34.9
571.47906	7.7
573.00177	61.2	b (6) (1+)
573.71234	21.5
575.16229	3.2
577.35712	8.2
578.05420	7.4
582.06616	45.8
584.09595	4.3
585.13452	12.3
586.17944	4.2
587.10822	2.3
588.27515	8.1
588.95605	32.1
590.13074	18.0
591.09821	7.0
593.30811	29.0
594.27142	11.6
596.29071	33.4
597.26086	5.7
598.43524	3.9
599.43280	23.7
600.15546	5.4
602.08795	28.1
603.24847	3.9
604.41284	11.5
606.34357	35.3
607.47583	14.0
608.29639	26.0
609.08374	8.0
610.39703	20.9
611.49225	17.6
613.93304	22.4
615.30267	20.1
620.93524	16.6
621.92657	3.4
622.63123	8.2
626.58667	70.3
628.18756	37.1
628.94330	16.1
633.13837	31.6
634.29889	15.5
635.55139	35.3
636.18085	10.5
637.08203	31.6
640.53052	12.8
641.31909	40.1
643.66779	8.5
644.28461	24.5
646.35321	21.1
647.13995	20.3
647.91705	23.8
649.29828	73.2	y (11) (2+)-H2O
650.54138	43.8	y (11) (2+)-NH3
651.24603	10.6
654.52783	22.0
662.33765	18.0
663.18073	7.2
664.05786	7.8
665.18243	27.6
666.66119	37.2
668.16779	137.7	b (7) (1+)-H2O
669.34784	57.8
670.52142	21.9
671.12323	15.9
672.62714	2.1
673.40033	19.9
675.17078	79.7	y (5) (1+)
676.28339	69.9
677.41870	10.8
678.27130	7.6
679.01947	42.9	b (13) (2+)-P
680.03723	19.8
680.84943	8.2
681.57501	15.8
683.54034	31.2
684.31030	18.4
685.70355	126.2	y (12) (2+)-H2O, b (7) (1+), y (12) (2+)-NH3
686.51886	81.8
687.42517	44.8
688.24835	16.3
692.09247	29.4
693.72626	11.0
694.32855	176.6	y (12) (2+)
695.11450	93.1
696.26276	53.8
697.13361	4.8
698.10901	7.8
698.72894	11.8
699.36530	25.4
700.34125	25.2
701.39319	10.5
702.30829	21.6
705.11505	17.0
706.97888	10.4
708.32642	38.0
709.66742	38.2
711.46808	11.2
712.47052	36.2
713.48035	75.2
714.43701	19.1
716.76202	42.8
718.58044	18.6
719.37354	53.3	b (13) (2+)-NH3, b (13) (2+)-H2O
720.56104	9.8
721.42743	28.4
722.25793	39.3
724.57513	22.5
725.27771	48.3
726.46600	31.0
727.37585	47.5
728.15967	17.1
729.17590	127.9
729.84283	38.8
730.74133	87.7
731.80756	5.2
733.28656	32.6
735.38574	52.6	[M+2H] (2+)-NH3-H2O-P
736.37195	28.1
737.38763	4.5
738.59015	24.7
739.46814	9.8
740.49609	31.6
741.45886	41.0
742.30792	113.7	y (13) (2+)-H2O, y (13) (2+)-NH3
743.45355	86.2	[M+2H] (2+)-H2O-P, [M+2H] (2+)-NH3-P
744.37231	18.0
745.65991	28.4
747.78766	55.8
748.78601	49.3
749.57062	20.6
751.16864	44.6	y (13) (2+)
752.20258	54.7	[M+2H] (2+)-P
753.30084	29.3
754.40692	33.9
755.09802	205.1
756.12634	178.0
757.24872	101.9
757.94025	28.7
758.69214	11.1
759.43463	23.0
760.56335	24.7
761.50208	7.6
762.77863	124.6
765.21185	212.8
766.18878	57.8
767.06006	13.1
769.24579	104.9
770.48065	60.5	y (6) (1+)-H2O
771.58563	49.4	y (6) (1+)-NH3
772.51685	71.5
773.29572	31.7
774.58807	83.0
775.29364	126.6
777.66937	24.2
778.58441	70.3
779.32355	71.6
780.27484	50.5
781.23022	31.2
782.07214	230.2
783.26678	618.1	[M+2H] (2+)-NH3-H2O
784.48840	208.4
785.21039	53.1
786.05731	48.4
786.90015	111.1
787.61810	151.4	y (6) (1+)
788.48694	128.7
789.46863	67.5
791.31573	62.2
792.15619	68.3
793.09033	76.3	[M+2H] (2+)-H2O, [M+2H] (2+)-NH3
793.93927	9.7
800.88080	26.6
801.69269	11.2
803.08484	16.9
809.30994	10.0
810.96906	31.0
813.47321	31.2
814.52893	17.0
815.40350	42.9
816.42719	11.9
826.22906	6.5
826.85486	15.3
833.35992	13.8
835.90509	1.7
841.57690	8.6
843.11298	17.8
846.34216	14.0
848.13885	16.9
849.67322	16.0
851.78040	25.1
854.37671	19.9
856.33899	65.1
857.04553	42.4
857.97491	11.8
862.25885	22.7
863.47150	12.1
864.46600	13.6
866.29199	20.4
868.70111	12.5
869.54425	11.7
870.19696	7.3
876.27771	20.4
878.38733	3.9
879.64966	78.8
880.62799	44.6
881.45258	8.0
882.28217	16.1
886.68042	27.4
887.31207	19.5
889.37872	31.2
893.53027	35.1
898.46710	54.4	y (7) (1+)-H2O
899.46387	241.4	y (7) (1+)-NH3
900.50885	63.4
901.63214	51.0
909.09772	94.4	b (9) (1+)-H2O
910.16046	45.9	b (9) (1+)-NH3
911.21112	2.5
912.52808	15.1
913.89948	11.0
916.38824	125.6	y (7) (1+)
917.44318	48.8
921.12860	63.8
927.44135	110.9	b (9) (1+)
928.44189	15.9
929.50983	27.3
930.50348	8.1
933.14996	49.3
943.05194	30.2
943.95062	13.0
947.32159	19.9
948.21143	17.2
952.46381	10.4
953.54858	4.6
957.31299	24.2
958.06866	31.6
958.71271	3.4
961.65875	9.6
962.56451	4.7
966.47357	8.9
968.08856	24.3
969.08228	24.1
974.27631	60.3
975.33014	26.5
976.40674	13.7
977.46271	77.3
985.52692	23.0
991.22162	6.9
993.74152	15.4
995.64301	25.8
996.47284	52.1
999.08325	6.1
1004.96564	17.8
1005.65582	3.9
1006.62744	13.2
1012.26703	1.7
1013.06763	18.6
1014.18579	16.5
1019.84955	44.0
1022.32007	227.3	b (10) (1+)-H2O
1023.43793	117.9	b (10) (1+)-NH3
1024.68628	14.9
1026.07544	12.7
1026.86401	18.2
1029.36902	203.4	y (8) (1+)
1030.45801	54.5
1031.22754	4.5
1035.79858	10.4
1040.40283	283.3	b (10) (1+)
1041.36047	130.8
1042.60803	32.7
1044.41138	7.2
1052.42383	30.6
1054.08472	13.6
1058.66931	3.7
1060.36108	4.3
1061.36963	17.3
1069.13867	3.7
1069.90210	10.8
1077.92419	12.5
1081.50854	9.7
1083.13110	25.8
1087.53491	13.0
1088.34314	5.7
1092.35364	8.9
1093.17358	11.2
1094.47083	6.5
1099.72754	17.4
1100.50342	37.3
1101.31714	74.1	y (9) (1+)
1104.39026	14.2
1105.94482	23.5
1108.65002	12.3
1113.06445	15.9
1128.60229	21.9
1132.13647	8.8
1136.46338	4.3
1153.35339	10.0
1164.01990	12.6
1166.44189	1.7
1167.32568	23.8
1171.34888	25.0
1174.26233	20.0
1180.26697	9.6
1183.22778	3.9
1187.58423	180.6	y (10) (1+)
1188.56628	107.2
1190.57080	21.4
1196.12036	8.2
1199.05664	6.2
1204.40576	7.0
1208.91089	6.8
1216.49585	4.8
1221.35388	5.4
1226.49792	7.2
1234.34277	4.7
1235.22473	3.9
1235.95605	8.9
1246.40295	8.2
1247.40515	24.2
1248.74207	7.5
1255.65710	4.8
1261.95935	2.6
1262.60742	14.5
1265.01050	19.0
1265.98792	22.8
1266.77234	14.9
1281.46753	13.4
1283.28577	182.8
1284.38513	174.5
1287.76526	9.4
1298.79968	20.4
1299.57568	9.9
1307.59534	6.3
1315.94958	12.0
1316.68127	3.0
1317.44983	16.4
1324.71667	10.2
1333.67883	39.8
1334.67505	12.5
1348.61084	6.0
1357.37488	4.7
1358.30652	14.9
1366.71960	1.9
1367.62976	10.8
1369.83557	5.9
1384.42468	12.7
1387.20471	8.9
1388.71692	26.6
1391.72119	8.0
1393.23279	13.5
1410.33789	3.9
1413.66614	2.4
1419.44250	32.1
1428.41187	2.9
1429.87439	2.1
1437.46143	21.5
1438.56628	8.8
1439.69861	4.5
1455.33069	51.3	b (13) (1+)
1456.17468	16.4
1458.55151	12.3
1462.84216	9.8
1484.84436	7.8
1503.04883	4.9
1577.17114	16.7
1579.23889	5.9
