# Supplementary material for: Phosphoproteomic Analysis of Platelets Activated by Pro-Thrombotic Oxidized Phospholipids and Thrombin
Source: PLoS One. 2014 Jan 6;9(1):e84488. doi: 10.1371/journal.pone.0084488 (PMC3882224; doi:10.1371/journal.pone.0084488)
Supplement: Annotated Spectra S5 — (ZIP) [file pone.0084488.s008.zip › TLDPLVNTSSLIMR_-21_2_113795.txt]

m/z	i	matches
252.15268	22.5
254.37296	32.4
273.62766	24.2
294.20554	18.2
295.36127	25.8
296.45209	45.1
297.08926	19.3
303.15366	105.8
312.16946	37.2
320.40186	50.3
321.99734	46.9
324.00177	60.7
326.29315	8.4
330.53452	14.8
342.39008	35.2
352.29767	73.5
358.39874	14.2
369.40375	21.8
370.21295	36.6
372.49353	21.1
374.16638	65.0
377.33798	29.4
379.22180	10.9
386.44458	23.2
395.29651	43.3
397.01788	53.4
401.46539	10.7
404.41473	1182.9
405.41058	140.1
407.10413	455.3
408.36151	34.2
409.60492	29.9
413.59106	36.1
414.28400	49.3
415.15948	23.5
420.06311	38.3
425.37219	20.7
427.34607	141.4
428.19067	12.6
435.14313	781.8
435.97833	114.8
439.36395	18.2
442.00397	22.7
445.39771	68.8
450.11719	29.2
451.02222	10.9
453.26630	18.5
455.30396	28.5
468.63708	12.6
473.36053	36.7
479.02911	8.4
482.43469	42.5
483.57349	35.8
484.43591	56.0
490.18188	38.4
492.04681	17.3
498.14508	30.7
499.11761	45.9
500.32941	30.0
501.51941	94.0
502.61005	81.5
504.46063	52.8
505.45239	35.7
507.58856	61.1
511.62988	18.1
512.51508	53.4
519.40833	320.9
520.04370	11.1
520.69598	38.7
521.32080	65.1
527.46045	27.7
538.14899	16.0
540.41028	385.9
541.47693	87.6
542.59644	18.5
545.89197	116.3
548.10468	704.3
549.11108	252.4
551.63898	118.2
553.66357	27.1
554.44904	31.6
555.38916	75.1
557.48450	172.8
559.20172	24.1
565.29376	25.7
570.28070	38.2
574.59222	36.9
577.20612	44.2
583.29449	24.3
586.55975	54.2
588.46393	9.2
590.22150	97.2
593.38422	50.0
594.95410	125.8
597.36011	61.1
598.48065	53.2
599.36981	34.2
600.31293	27.6
602.61932	447.8
603.45135	54.9
604.93732	13.4
606.19666	90.8
608.31232	107.3
609.27063	16.8
611.39020	26.8
612.60022	26.0
613.30243	39.4
617.31110	23.9
618.21161	117.1
622.05231	49.4
623.76166	121.3
625.28931	32.4
626.25513	30.2
629.35638	68.8
630.28241	211.9
632.94165	26.2
635.43018	97.5
636.48151	67.4
638.76721	242.2
639.54315	12.8
640.23291	154.2
641.84784	52.2
642.45770	45.0
643.38983	34.9
648.48029	583.6
649.75946	310.9
650.55487	10.4
651.34290	224.5
652.21710	81.6
653.29651	94.8
654.39520	43.3
656.60236	89.9
657.55634	34.9
658.77142	458.3
659.38873	462.8
663.01758	168.2
669.46637	47.5
670.65143	16.5
672.42834	87.9
676.71136	62.6
680.49408	196.0
681.60944	64.1
685.02057	15.1
688.57751	38.8
690.19086	14.8
690.97327	101.8
697.82550	12.6
698.45422	30.8
699.13654	102.7
701.82361	16.1
703.30853	53.6
704.53607	68.7
705.95758	27.4
707.03949	16.7
707.83331	299.7
708.48700	251.0
711.61957	40.0
715.57831	451.5
716.47382	67.6
717.54230	51.7
718.41840	60.1
720.35522	125.3
721.00140	54.1
722.29907	14.8
724.03510	109.6
726.47583	83.3
727.48224	19.5
728.31256	11.9
731.68384	90.5
732.30292	32.7
733.81354	58.9
735.36627	162.2
736.27698	59.0
737.85199	42.6
738.89807	90.8
739.58588	23.5
740.41559	123.1
741.33124	84.3
742.35870	19.0
745.43835	71.6
746.37585	446.7
747.22717	46.6
755.03363	407.9
756.21875	46.4
757.35748	42.6
759.36688	457.8
760.03357	124.8
760.74542	16.8
762.53241	57.9
764.56415	1010.4
765.40833	128.7
767.72095	27.7
769.52997	463.2
770.45178	402.9
771.38696	140.7
774.35919	30.0
775.17877	64.0
777.46191	1930.8
778.64081	470.7
780.31769	129.4
781.29230	148.6
782.14136	51.8
783.63074	155.3
784.38922	57.7
785.18042	62.7
786.20581	56.8
787.73181	28.5
791.58368	88.3
792.38928	65.2
794.53986	272.1
795.46088	116.9
796.49469	231.6
797.53168	113.4
798.58453	87.3
800.27374	135.8
801.65601	509.2
802.76520	188.1
804.10876	269.6
805.36700	132.1
806.32416	177.9
807.47089	12.6
809.30768	135.4
810.36823	2190.7
811.03796	1920.8
811.76917	35.6
812.74469	142.2
814.25140	203.9
815.13800	83.9
816.42462	43.7
819.41272	46209.9	b (8) (1+)-NH3-P, [M+2H] (2+)-P
820.06232	26265.9
821.13025	1142.0
822.17206	409.3
822.82501	86.7
824.15192	259.3
824.89703	106.0
825.60358	132.6
826.31500	58.0
827.32111	85.2
828.76874	168.4
829.37732	91.1
830.00446	14.3
831.85388	34.1
832.50104	27.9
833.43384	207.3
835.02533	863.8
835.90137	213.7
836.73364	196.0
837.66797	50.6
838.82196	23.8
840.27850	69.6
841.14532	46.0
842.76007	104.7
843.49072	153.4
844.29462	107.2
845.67169	559.2
846.65106	383.3
847.49414	226.8
849.28363	299.0
850.28491	690.0
851.18793	283.6
852.22729	205.3
855.45245	197.1
856.54932	69.9
859.03632	2812.2	[M+2H] (2+)-H2O
859.87665	227.8
861.82275	29.0
874.14709	17.7
876.36383	5.9
885.64069	94.6
887.60614	32.5
890.44354	98.4
892.42877	1046.6
893.66315	97.2
896.37823	34.5
898.27887	32.6
905.23773	43.8
913.50751	261.4
914.58759	24.3
915.43890	68.5
920.30322	81.6
921.37207	40.4
922.45819	26.8
923.62274	29.1
924.43042	35.0
925.49323	61.0
929.81403	59.3
933.01263	55.2
934.92096	49.1
938.12085	40.8
943.68170	25.7
948.17181	23.5
950.32538	42.2
958.55304	115.6
959.38916	40.8
961.56879	78.0
962.31024	19.2
964.60504	13.1
967.62988	41.6
971.17694	61.9
972.48413	69.7
973.16620	44.7
984.64545	20.9
985.68823	21.6
988.23486	33.1
990.37262	270.5
991.49707	153.3
992.14349	35.0
993.09393	40.8
999.16229	76.1
1001.23395	48.1
1003.35101	99.4
1010.55316	37.8
1011.25751	49.0
1012.59131	78.7
1014.12457	26.0
1021.42596	577.5
1022.39209	285.9
1023.81512	50.4
1024.43140	27.4
1026.53003	20.7
1027.57666	43.9
1029.53040	37.5
1031.05481	71.5
1032.37646	35.2
1037.91724	39.7
1054.14063	53.6
1055.55933	114.9
1056.69519	8.4
1057.68481	10.6
1066.26025	66.8
1072.18652	127.2
1073.36572	736.8
1074.51660	202.1
1076.12048	85.6
1083.54724	66.6
1086.31873	52.1
1088.23730	13.4
1090.35938	713.3
1091.41418	515.9
1092.43127	223.4
1094.30017	59.2
1096.04883	38.0
1097.07227	10.1
1100.65015	28.8
1101.84680	77.9
1102.57813	24.1
1103.31641	58.1
1107.26587	63.8
1113.74060	115.7
1116.62378	21.5
1117.68555	31.3
1119.16260	327.7
1120.44482	66.1
1121.85474	15.7
1123.39575	22.7
1127.25244	23.5
1128.38220	70.2
1133.54810	30.1
1136.22424	19.2
1139.64966	36.8
1143.46301	42.5
1146.29834	45.0
1148.45361	105.4
1157.59253	209.3
1168.43823	56.1
1170.80737	263.5
1171.66895	49.2
1180.52551	66.3
1181.70459	14.2
1185.48730	80.7
1186.59204	106.6
1188.39478	1279.1
1189.54309	445.4
1194.61621	41.8
1195.65332	39.0
1199.40222	60.6
1200.86292	91.4
1203.61426	640.1
1204.52295	131.2
1205.74072	101.5
1206.63599	40.2
1209.58228	226.4
1214.40198	10.9
1216.20654	26.0
1217.31165	185.6
1219.45850	38.3
1220.10181	43.5
1220.72668	12.7
1221.36243	36.8
1222.52075	16.5
1230.44690	106.1
1232.21582	122.1
1234.29260	324.0
1235.08325	411.6
1235.74426	26.1
1242.29810	25.7
1252.29785	16.7
1255.56482	34.9
1260.30627	44.5
1277.53833	44.7
1280.65356	25.4
1281.61755	15.7
1282.79578	52.3
1289.35901	46.9
1291.50598	51.0
1294.44360	36.8
1298.22400	43.9
1301.43469	307.5
1302.41858	116.1
1303.68372	65.9
1305.41638	28.5
1315.29846	24.0
1316.95642	61.1
1318.87854	31.0
1324.85278	18.2
1331.85229	14.9
1334.73706	96.9
1335.62292	147.6
1336.50842	64.5
1338.46277	18.4
1342.73462	24.7
1343.73193	23.5
1354.33716	22.6
1361.10901	61.4
1380.93274	62.9
1383.82458	31.3
1384.76672	7.6
1389.39966	19.2
1414.71826	96.7
1425.27832	10.7
1430.55750	32.8
1431.80774	30.8
1433.23889	116.6
1434.47693	17.5
1438.88977	53.4
1445.17517	33.3
1447.86804	15.9
1461.63660	46.7
1463.34692	24.2
1494.94519	17.6
1526.25134	51.7
1528.76282	11.5
1543.77417	11.5
1546.01978	10.7
1560.14355	7.5
1560.95032	43.8
1568.39685	12.5
1570.65930	32.6
1578.50562	28.2
1579.62708	10.0
1587.40308	25.2
