# Supplementary material for: Phosphoproteomic Analysis of Platelets Activated by Pro-Thrombotic Oxidized Phospholipids and Thrombin
Source: PLoS One. 2014 Jan 6;9(1):e84488. doi: 10.1371/journal.pone.0084488 (PMC3882224; doi:10.1371/journal.pone.0084488)
Supplement: Annotated Spectra S5 — (ZIP) [file pone.0084488.s008.zip › TLDQSPELR_-8_2_87980.txt]

m/z	i	matches
172.89049	59.0
175.13025	11331.3	y (1) (1+)
176.07085	610.5
190.03654	183.8
213.98557	242.5
216.17801	227.4
224.98224	445.6
228.23248	89.5
229.04018	76.9
243.35664	912.7
254.21225	431.5
268.23636	317.2
270.29602	480.3
271.16882	912.0
273.52271	53.4
280.07922	181.8
288.19336	43403.0	y (2) (1+)
289.29565	5079.0
290.49524	958.4
294.25171	563.4
295.25040	671.7
319.32599	85.6
321.37476	144.2
328.07465	100.8
332.40491	170.6
333.89069	87.0
346.08081	113.8
355.31079	75.7
357.84930	75.9
363.01361	1316.0
364.43347	402.3
370.32416	53.5
371.90936	145.8
381.09412	3762.4
382.08899	1033.9
392.15155	2246.4
393.23120	374.0
397.91895	70.3
399.64453	1332.7
400.56970	2616.6
405.23834	241.2
406.96350	300.9
408.85638	2699.3
410.12524	423.0
411.00580	454.3
411.82867	222.2
417.35956	17059.5	b (7) (2+)-H2O, y (3) (1+), b (7) (2+)-NH3
418.31110	4977.5
419.28851	731.8
437.63483	277.1
438.29163	567.3
439.07056	48.5
442.17651	248.5
448.91998	784.9
450.17828	450.8
451.28455	64.6
454.74548	59.1
457.81458	14149.6
458.84546	1153.0
459.69397	472.1
462.16870	126.5
468.50287	1121.9
470.76715	481.2
472.30682	58.9
476.71136	284.2
478.91608	3532.4
480.13861	749.7
480.89490	337.1
481.56738	238.2
485.38892	143.1
486.32452	3342.9
487.45966	1242.6
488.97742	233.9
490.66742	118.7
499.64655	1562.4
502.59619	553.1
504.30206	148254.4
505.34308	32328.8
506.31409	3227.5
508.91125	1034.1
509.52240	288.5
511.96198	35643.2	[M+2H] (2+)-NH3-P, [M+2H] (2+)-H2O-P
512.97894	6261.1
515.64777	169.1
518.14410	3334.4
519.11188	1314.6
520.74030	181362.3	[M+2H] (2+)-P, b (4) (1+)-H2O, b (4) (1+)-NH3
521.47626	107249.1
522.58722	3429.8
523.30878	1500.7
525.15900	1224.5
526.55341	266.4
527.48102	354.2
528.41815	277.7
531.71100	689.7
532.36090	604.8
533.34039	231.1
534.62408	262.2
535.92169	9837.4
537.15619	7756.8
538.07440	2321.6
538.91425	784.3
539.78656	312.8
541.25299	277.8
542.20844	170.0
543.39825	68.0
544.08795	87.1
549.34491	535.8
552.03741	4931.9
552.87115	314.0
554.39838	353.2
556.66669	146.8
557.51788	279.4
558.59705	505.3
559.31879	181.3
560.84473	39446.7	[M+2H] (2+)-H2O, [M+2H] (2+)-NH3
561.82410	1130.4
562.55377	744.5
568.73969	302.0
569.37927	795.1
580.61151	155.6
590.16937	146.9
591.92682	266.8
595.16980	213.3
603.46777	4340.7
604.47241	1474.6
605.39471	234.4
607.07379	19831.3	b (6) (1+)-NH3-P, b (6) (1+)-H2O-P, b (5) (1+)-H2O
608.21417	4185.0
609.19904	903.1
613.96130	177.7
617.28009	240.2
617.93597	105.3
618.60504	36.6
624.39075	2616.9
625.26874	825.4
626.48969	418.5
627.19727	287.1
634.98883	158737.9
636.04486	41684.3
636.94440	4603.0
638.33417	186.3
642.27722	234.5
643.57007	195.4
644.48029	144.0
648.30426	334.8
660.37854	12072.0
661.31219	4800.3
662.44635	808.0
667.36725	1066.8
668.97272	733.0
679.42462	143.3
683.11041	425.6
695.07202	369.7
699.28088	70.3
704.04034	2043.6
705.01746	1455.6
705.93237	445.0
711.31348	208.6
722.10901	18217.2	b (6) (1+)
723.11951	7201.2
723.94958	56.1
725.28180	369.3
726.32977	135.8
727.13702	92.6
729.47021	385.5
733.75708	154.5
735.03851	1356.8
736.36841	604.5
737.18463	183.8
740.17169	185.4
741.09808	120.9
742.75958	223.0
746.89972	635.2
747.57196	3000.9
748.48615	1590.9
749.58032	421.9
753.17780	1109.8
754.38733	822.8
756.16016	382.2
760.84802	344.3
767.39130	293.8
768.97302	1370.1
771.32135	310.1
780.45703	126.3
789.00641	154.6
798.13043	465.3
799.51007	262.2
800.25439	304.4
804.99615	618.4
805.62653	239.5
814.96515	876.9
816.63452	522.8
824.21832	873.8
827.13428	120.7
833.01587	28149.1	b (7) (1+)-H2O
834.07733	9995.3	b (7) (1+)-NH3
834.92969	1257.4
848.35162	366.3
850.98413	22529.7	b (7) (1+)
851.96289	6328.4
852.96857	736.6
866.11090	5368.4
867.27264	1883.2
867.90570	170.8
868.50677	764.8
878.61133	240.0
891.64697	238.9
893.39679	308.3
910.65576	313.1
915.37372	475.3
935.74219	701.6
936.61835	223.1
945.83087	250.5
947.47955	606.9
954.67584	87.2
964.07819	33353.0	b (8) (1+)
965.06958	16582.4
966.17920	3753.9
1051.16443	250.7
1064.22827	400.4
1088.69312	167.0
