# Supplementary material for: Phosphoproteomic Analysis of Platelets Activated by Pro-Thrombotic Oxidized Phospholipids and Thrombin
Source: PLoS One. 2014 Jan 6;9(1):e84488. doi: 10.1371/journal.pone.0084488 (PMC3882224; doi:10.1371/journal.pone.0084488)
Supplement: Annotated Spectra S5 — (ZIP) [file pone.0084488.s008.zip › TLDQSPELR_-19_2_21106.txt]

m/z	i	matches
175.27843	23.2
190.18109	4.8
197.87892	4.7
201.47211	4.5
206.17570	7.5
217.77850	5.6
224.10681	17.1
226.08832	15.0
242.40570	6.5
245.41486	3.9
246.32040	9.1
249.09102	3.5
259.04651	9.9
264.24921	4.8
279.17487	6.8
280.02045	14.5
287.09967	32.6
288.18811	64.5	y (2) (1+)
289.41339	16.5
302.40747	7.2
308.16940	7.5
317.10687	11.5
320.81439	3.7
328.13214	5.4
329.28418	4.7
331.13495	8.4
332.34918	4.4
346.25366	4.1
358.16315	2.9
361.01367	2.2
366.67090	1.3
375.22125	33.3
379.91583	26.4
380.83612	16.1
382.04590	2.2
382.79895	3.9
385.32245	12.4
386.13483	6.3
396.66937	13.9
398.61615	9.5
405.90289	50.8
408.23846	19.0
410.23798	7.9
411.32404	2.8
412.27710	1.7
413.90234	7.0
415.32111	2.8
417.32953	40.2	y (3) (1+), b (7) (2+)-H2O, b (7) (2+)-NH3
418.33307	13.7
419.26300	23.2
422.03955	4.9
431.26056	8.7
433.03552	21.5
433.80231	24.4
438.17047	8.2
439.04785	27.6
440.17560	5.4
441.01068	22.7
443.97058	28.2
444.84277	2.6
445.90442	17.9
447.69025	3.7
448.87231	25.5
451.91833	5.0
453.15192	5.0
454.94696	27.5
455.86493	21.0
458.19073	44.2
459.90540	5.5
463.89807	4.4
465.16406	3.9
469.38690	16.3
470.98926	38.2	y (8) (2+)-H2O, y (8) (2+)-NH3
471.85687	39.4
472.80475	51.8
474.18854	11.2
477.30933	16.8
478.38214	19.7
479.14105	12.4
482.63513	35.1	b (8) (2+)
483.52704	16.8
484.40918	47.5
485.44586	49.1
486.92596	168.6
487.68512	4.2
488.99786	50.7
489.99188	22.0
490.69586	16.5
492.69348	29.7
494.47919	51.8
496.32684	46.8	y (4) (1+)-H2O
497.05035	10.4
497.93579	93.6	y (4) (1+)-NH3
499.24518	2.6
502.14380	16.9
503.03168	37.6	[M+2H] (2+)-NH3-H2O-P
504.39899	196.3
505.35736	27.1
506.84644	47.3
507.93195	37.9
509.53937	30.5	b (5) (1+)-NH3-P, b (5) (1+)-H2O-P
510.36902	1.9
511.23981	34.3
512.16779	203.7	[M+2H] (2+)-H2O-P, [M+2H] (2+)-NH3-P
512.97070	138.3
514.05353	8.3
515.72955	23.8
517.91254	49.6
518.99664	33.0
520.46857	420.0	b (4) (1+)-H2O
521.43036	535.7	[M+2H] (2+)-P, b (4) (1+)-NH3
522.89063	44.7
523.95203	10.6
525.50262	35.6
526.47302	63.0	b (5) (1+)-P
527.24188	7.0
527.97015	31.0
528.61542	3.7
529.41772	6.6
530.16046	71.1
531.06451	81.8
531.84277	186.2
533.09393	15.1
533.92218	30.7
535.86847	82.4
536.65106	42.5
537.39398	120.9	b (4) (1+)
538.00323	77.3
539.25458	97.8
541.59821	7.0
543.31000	11.0
544.33563	34.6
545.21881	7.3
546.85370	83.5
548.69891	45.6
550.87250	314.0
551.91681	218.4	[M+2H] (2+)-NH3-H2O
552.77594	131.6
553.69452	62.3
554.30823	65.1
555.78522	44.3
557.18500	77.9
558.14532	56.1
559.14960	84.5
559.76495	280.6
561.13519	453.0	[M+2H] (2+)-H2O, [M+2H] (2+)-NH3
561.96912	30.1
563.23218	3.3
564.14331	8.0
569.30652	77.4	[M+2H] (2+)-H, [M+2H] (2+)
570.84619	32.1	[M+2H] (2+)+H
571.70520	10.8
576.45172	22.5
578.21753	3.7
580.64294	10.6
581.34338	8.9
587.24103	14.9
588.85248	14.9
593.33350	14.5
594.49982	12.7
599.26245	18.5
604.59003	28.7
605.35187	3.9
606.35437	9.9
607.00037	39.3	b (5) (1+)-H2O, b (6) (1+)-H2O-P, b (6) (1+)-NH3-P
607.67889	5.4
608.39795	4.8
611.38129	5.0
616.92120	16.4
620.02002	14.5
622.23419	13.4
623.93573	21.9
630.26874	3.5
631.26550	12.4
633.15894	14.8
635.02661	147.0
636.03473	65.2
637.00403	14.9
638.32904	34.0
640.47150	11.1
644.15741	22.6
653.25061	9.2
659.53131	9.7
660.70380	20.3
662.77863	17.9
664.28314	10.6
666.48297	25.8
669.91241	47.9
673.18445	28.6
674.36017	4.3
676.31927	13.2
681.19006	8.2
684.44495	49.6
691.15466	31.1
692.32562	13.0
694.54291	7.5
704.26025	8.0
706.65698	6.0
709.68878	3.7
714.32257	26.1
722.27606	54.0	b (6) (1+)
724.55719	16.7
725.24591	17.6
728.09918	14.9
734.85785	14.9
739.37048	20.7
743.06146	5.4
749.67224	4.4
750.99371	7.0
759.24310	15.7
761.38947	19.9
765.06354	10.3
767.84515	13.2
778.21252	4.7
779.47644	18.6
781.25073	9.4
784.17102	3.9
788.23230	6.5
794.34558	8.0
797.34637	4.1
798.39435	20.4
804.47614	13.9
819.42920	5.0
822.11017	7.1
824.14496	4.8
825.14630	12.0
833.16449	5.7
834.64618	18.6
835.93921	7.1
840.10895	16.6
844.54047	16.2
850.19043	13.8
852.38214	5.8
853.66083	40.6
857.52783	2.6
866.28363	15.9
867.56152	15.2
873.54443	2.8
875.23712	6.3
876.21899	11.7
878.52539	14.5
880.50104	4.1
886.24298	2.6
893.52545	18.0
905.61572	25.2
907.50226	9.6
909.38666	3.5
915.25494	4.1
916.69940	6.0
927.66852	5.0
942.81464	8.1
945.25366	3.5
953.47430	6.9
956.21661	4.6
964.18097	24.1
965.05096	23.3
975.48236	7.9
986.50018	11.9
993.72736	3.9
997.28876	2.6
1020.56866	10.5
1115.15771	6.7
1269.57336	7.3
1302.28711	3.5
