# Supplementary material for: Phosphoproteomic Analysis of Platelets Activated by Pro-Thrombotic Oxidized Phospholipids and Thrombin
Source: PLoS One. 2014 Jan 6;9(1):e84488. doi: 10.1371/journal.pone.0084488 (PMC3882224; doi:10.1371/journal.pone.0084488)
Supplement: Annotated Spectra S5 — (ZIP) [file pone.0084488.s008.zip › TLDQSPELR_-20_2_100185.txt]

m/z	i	matches
174.96114	145.6
199.01006	18.3
201.25851	34.3
207.07404	9.8
220.13501	8.2
224.09869	7.4
228.48701	52.6
231.15323	20.9
232.39334	23.1
240.19946	24.7
246.22778	32.2
251.39735	47.3
254.00557	15.0
261.29416	69.7
263.94553	43.2
264.89746	54.0
266.50497	10.8
268.28729	83.6
271.12793	68.3
272.12506	49.0
272.97089	19.1
275.22357	49.8
287.24255	159.8
288.25848	1052.1	y (2) (1+)
293.40686	29.5
294.27722	17.2
299.20624	15.5
303.03799	31.4
309.40369	12.2
312.19763	19.7
318.32202	13.3
322.14893	18.5
326.08447	44.1
329.23260	15.8
331.24969	71.9
335.26074	26.0
338.19507	21.3
339.40088	31.4
360.57825	25.1
361.55444	34.6
374.20728	54.9
375.42975	22.5
379.22217	126.8
380.55322	36.4
381.22327	178.5
382.28827	11.3
385.09778	23.3
389.41956	93.1
393.23975	37.1
394.95465	59.9
396.43115	50.1
397.39569	26.7
398.02130	24.2
399.32117	24.5
401.18884	42.3
402.57898	20.2
403.85602	59.0
407.53082	45.7
408.21423	37.2
409.03180	32.6
410.08759	131.4
411.47626	95.4
412.46973	7.4
417.33893	490.3	b (7) (2+)-H2O, y (3) (1+), b (7) (2+)-NH3
418.12347	23.4
419.19092	147.7
425.25537	52.2
426.42896	20.8
427.48199	17.8
429.82050	74.7
437.38141	21.3
438.43896	336.3
440.45428	33.1
441.32922	31.7
442.36572	31.4
444.26935	69.1
450.29993	75.5
452.29791	242.6
453.43756	56.3
454.39569	52.7
455.36121	72.5
456.38245	34.2
457.73499	221.0
464.23547	11.6
466.61884	40.5
467.23230	30.1
468.27045	98.6
470.16229	15.6
471.54944	20.0
472.33746	84.9
478.25751	175.3
479.17896	90.8
481.05499	76.9
482.43109	11.6
484.94513	197.8
486.09589	133.1
486.89703	350.5
488.38379	30.8
492.52350	14.1
493.30670	5.8
494.27997	7.4
495.43988	77.2
498.00171	18.3
499.37543	24.8
504.23560	3161.7
505.08038	146.3
506.11316	60.8
507.35187	104.2
508.34094	157.1
509.25537	98.2
511.16986	218.0
511.80402	1501.1	[M+2H] (2+)-NH3-P, [M+2H] (2+)-H2O-P
512.42340	807.3
513.37012	56.5
516.41620	44.7
518.06348	215.9
518.77594	37.0
520.73535	5948.6	b (4) (1+)-H2O, [M+2H] (2+)-P, b (4) (1+)-NH3
521.41394	1725.3
522.19159	17.2
522.86273	70.0
525.28229	265.5
526.56927	174.0
527.72382	109.0
528.75092	29.3
530.59259	112.9
531.26068	30.9
532.07635	221.4
533.38306	65.3
534.52051	60.4
536.05023	562.5
537.17261	365.1
539.38605	46.9
540.22668	17.5
541.02887	191.8
542.06268	54.4
543.46838	97.0
548.47382	278.7
549.72174	117.8
551.42908	1407.3
552.34991	707.6	[M+2H] (2+)-NH3-H2O
553.09650	342.2
553.94025	73.1
554.74847	73.7
557.51160	39.0
558.23291	23.5
560.05426	677.5
560.71625	1057.0	[M+2H] (2+)-H2O, [M+2H] (2+)-NH3
561.43610	595.4
563.32532	102.6
566.45422	22.2
569.41321	94.9
584.05328	57.3
585.44318	48.0
586.48163	31.4
588.28113	27.3
589.17352	32.6
590.05304	19.1
591.70801	200.1
592.61182	23.0
593.23938	107.0
601.57983	42.5
603.45221	54.7
607.11664	455.7	b (5) (1+)-H2O, b (6) (1+)-NH3-P
610.89398	65.2
614.78625	28.9
618.32178	34.6
624.77356	20.5
631.45465	42.2
632.69476	35.6
635.05774	3834.3
636.18646	200.8
637.07355	50.0
638.10931	40.7
639.37805	44.7
642.26703	17.5
648.87219	42.3
650.44415	13.8
653.01532	45.7
658.62970	93.2
660.31598	219.5
667.26947	32.3
668.49603	8.3
669.09985	13.3
676.61151	50.7
688.79999	34.7
689.58990	33.7
704.22186	291.8
722.25189	415.0	b (6) (1+)
723.35590	39.9
726.52997	12.5
728.86829	22.2
729.66296	18.3
730.35773	28.1
734.95172	208.9
735.59198	5.7
742.49091	23.0
747.37775	74.3
753.34357	106.8
760.39355	51.7
767.30408	25.0
768.71863	8.2
771.57471	16.8
777.43097	34.8
779.45056	31.5
780.11383	11.6
793.65961	15.7
798.38818	8.3
800.41791	25.1
807.44672	11.6
811.49371	33.7
816.58527	20.2
817.35175	11.6
818.58502	36.8
830.63385	46.1
832.71088	200.6
833.36255	377.0	b (7) (1+)-H2O
837.05914	25.7
838.41388	26.0
840.59589	40.7
844.20953	63.5
851.03906	547.8	b (7) (1+)
852.11224	37.8
853.38617	289.0
854.44922	75.3
863.15381	52.5
866.31586	147.4
876.26886	22.2
894.60394	23.9
897.56232	28.7
927.36353	19.7
938.79193	43.1
956.80829	27.6
964.15240	583.1	b (8) (1+)
965.30914	121.0
981.41864	35.1
1119.77051	48.3
