# Supplementary material for: Phosphoproteomic Analysis of Platelets Activated by Pro-Thrombotic Oxidized Phospholipids and Thrombin
Source: PLoS One. 2014 Jan 6;9(1):e84488. doi: 10.1371/journal.pone.0084488 (PMC3882224; doi:10.1371/journal.pone.0084488)
Supplement: Annotated Spectra S5 — (ZIP) [file pone.0084488.s008.zip › TLDQSPELR_-21_2_243128.txt]

m/z	i	matches
175.19052	38.4
176.19850	2.7
181.14540	9.0
182.91731	5.4
185.10956	2.5
187.25336	3.0
191.58405	11.8
198.48756	8.7
199.15067	3.4
200.22334	4.0
211.16656	9.6
214.21045	10.5
215.03360	5.7
217.10480	15.2
221.06876	5.3
224.16281	6.1
227.26715	24.1
229.23933	2.7
236.33827	15.8
237.17322	3.4
241.10950	3.8
244.02641	4.5
251.54559	15.6
254.33792	17.3
256.28860	8.3
257.57361	2.5
260.87680	10.3
262.21570	4.0
263.80048	3.6
265.22299	11.8
269.22363	52.0
270.22687	13.0
271.55908	7.5
277.34723	3.6
278.96164	11.8
282.34601	7.8
286.14252	17.7
288.31125	337.6	y (2) (1+)
289.11343	20.0
291.21692	2.3
293.37366	21.5
295.27136	11.0
296.88675	12.2
299.20474	25.3
303.25073	13.6
305.19595	4.4
310.12415	3.4
311.26758	8.9
313.09137	45.1
314.52075	12.1
315.23907	8.5
317.57446	2.7
318.36945	6.2
320.15778	2.7
323.52435	14.4
325.24866	6.8
327.38074	18.8
328.36322	6.7
331.40277	9.3
335.38770	2.3
339.07062	16.7
340.15826	12.5
341.95428	14.1
343.03424	32.1
345.35419	13.1
347.46552	15.1
348.34900	2.9
349.49469	13.6
350.70227	20.2
353.03516	57.0
358.49219	16.3
360.35010	4.3
363.15717	47.0
365.30267	23.9
367.31610	8.9
369.15070	6.6
370.47357	2.9
376.30829	1.9
381.51001	66.3
382.21576	5.3
382.91815	2.5
384.49854	4.9
386.57819	10.8
387.49042	6.9
392.35150	40.7
395.29108	31.9
397.20190	3.8
400.05255	43.8
400.70959	10.0
402.13098	7.7
404.84180	9.1
408.93256	26.3
411.13458	12.2
415.26495	10.3
417.39783	199.1	b (7) (2+)-H2O, y (3) (1+), b (7) (2+)-NH3
419.02722	4.0
420.77100	13.8
422.40161	7.4
423.35059	20.4
424.20081	6.6
426.30640	21.1
427.37048	4.9
428.88928	14.6
431.62103	4.0
433.02283	7.7
433.97131	5.1
435.32855	31.8
436.25378	21.1
437.40369	5.6
440.52557	4.9
441.25159	5.6
441.97949	15.1
443.23499	30.9
449.18591	26.5
449.92291	7.3
450.55255	2.9
451.26117	24.3
453.19635	22.8
454.29724	3.8
455.19879	10.3
457.50806	56.8
458.26630	11.8
464.34375	13.9
465.47803	5.8
467.00677	16.5
467.89258	29.3
471.30225	15.4
473.15808	7.2
474.08215	25.2
479.03424	41.8
479.96216	7.1
481.38318	8.8
482.25476	19.5
484.36908	37.6
486.36530	30.1
487.36713	32.2
488.34711	11.5
489.16052	35.0
490.83191	19.2
493.18402	6.2
495.13434	10.5
496.33301	9.4
497.08795	4.7
498.56940	4.3
500.42206	16.5
502.00739	12.1
503.16577	21.9
504.40167	954.0
505.42102	88.6
506.42230	38.0
507.43738	64.5
508.55768	31.9
509.39703	40.8
511.04114	94.5
511.73633	186.2	[M+2H] (2+)-NH3-P, [M+2H] (2+)-H2O-P
512.52234	180.5
514.36316	4.0
515.34625	15.6
518.11664	55.5
519.98285	193.8
520.79034	1340.4	b (4) (1+)-NH3, b (4) (1+)-H2O, [M+2H] (2+)-P
521.43536	297.1
522.18872	30.9
523.24261	38.2
524.33136	99.9
525.41473	76.0
527.63995	17.7
528.39618	7.4
531.19641	18.4
533.09760	35.9
533.93646	47.4
535.96783	84.2
537.10364	110.9
538.58655	2.7
541.51373	23.5
542.45673	21.0
545.03632	10.5
547.36926	4.0
548.94263	22.9
550.57257	106.1
551.33405	489.0
552.25769	356.9	[M+2H] (2+)-NH3-H2O
553.16644	38.0
553.98242	11.3
557.22003	10.3
559.88525	148.4
560.66632	96.8	[M+2H] (2+)-NH3, [M+2H] (2+)-H2O
561.72150	15.7
568.66412	13.4
569.51904	9.2
587.53827	13.6
590.28021	4.7
595.53729	6.6
603.41034	69.2
606.65253	112.2	b (6) (1+)-NH3-P, b (5) (1+)-H2O, b (6) (1+)-H2O-P
607.91266	59.9
611.20416	3.4
613.46588	27.2
614.18597	3.4
616.60889	12.9
622.15289	9.0
624.23474	16.0
625.48370	6.8
627.36523	14.8
633.23816	8.7
633.88922	20.7
635.12622	1067.0
636.18890	78.4
642.44794	15.6
648.40540	23.1
653.15887	4.3
660.49213	101.0
661.87012	4.0
666.00897	9.0
675.27118	9.9
683.26923	12.5
693.06537	14.2
695.58777	3.0
700.73682	18.2
701.97076	11.4
703.98364	10.1
708.55994	3.1
722.06268	124.4	b (6) (1+)
723.29327	16.5
726.68195	6.4
727.47314	16.5
730.04218	5.3
735.72699	10.6
739.35297	4.3
740.09344	2.7
747.46661	23.1
753.23505	9.7
761.26141	1.9
765.55829	14.4
767.11694	11.0
778.41785	5.3
779.16711	15.0
781.04761	20.1
792.24866	5.2
795.43677	10.8
798.08685	15.2
832.96851	130.5	b (7) (1+)-H2O
833.70850	5.9
834.36395	8.6
839.23877	3.8
840.43164	16.4
842.55865	2.6
847.21698	18.8
850.55133	20.3
851.26587	71.5	b (7) (1+)
852.25519	7.7
855.18219	5.1
857.25922	4.5
858.21313	21.5
866.02435	28.4
866.70734	5.1
867.83722	14.1
878.05536	14.7
891.42334	17.9
895.19067	1.9
904.86859	4.3
906.27936	30.5
907.37891	3.4
908.24139	6.1
932.56537	6.6
940.37671	11.0
944.56903	2.5
945.97144	4.1
946.59052	17.1
948.31519	9.7
964.18970	205.5	b (8) (1+)
965.26825	30.3
966.43140	4.0
970.25641	6.0
987.17999	4.5
990.31763	5.7
1005.27783	7.9
1017.05573	10.1
1022.59302	6.4
1115.46484	7.7
1118.18787	9.0
