# Supplementary material for: Phosphoproteomic Analysis of Platelets Activated by Pro-Thrombotic Oxidized Phospholipids and Thrombin
Source: PLoS One. 2014 Jan 6;9(1):e84488. doi: 10.1371/journal.pone.0084488 (PMC3882224; doi:10.1371/journal.pone.0084488)
Supplement: Annotated Spectra S5 — (ZIP) [file pone.0084488.s008.zip › TLKSGLGDDLVQALGLSK_-10_2_127241.txt]

m/z	i	matches
272.08548	39.4
276.47424	2.2
279.73267	5.1
285.21735	20.3
287.14529	4.8
288.33286	3.5
294.03503	10.1
296.10800	31.7
301.09320	7.5
306.56940	5.1
309.42963	4.3
311.33105	32.7
312.25146	8.3
313.25644	4.8
313.95013	5.8
316.98779	8.3
320.13245	7.3
321.28308	5.3
325.13800	28.3
326.16165	8.6
328.52213	22.8
329.33484	21.3
330.62820	3.0
332.16916	9.8
333.10245	8.6
338.27631	19.6
339.02078	6.3
340.12845	3.0
341.02228	11.1
342.13498	10.4
343.28284	35.5
344.14871	10.6
347.52863	10.1
350.58139	8.1
351.32135	10.2
353.18933	13.2
354.15063	16.1
355.30881	8.5
356.27039	29.8
359.26135	3.3
360.38062	24.1
361.07022	25.2
364.87274	30.7
367.03226	16.6
368.30396	93.9
369.32333	36.3
371.61176	9.8
372.23422	14.7
374.24643	7.5
377.23593	13.0
379.30957	41.8
380.26801	14.3
381.27942	5.6
382.06781	5.9
383.23096	12.2
385.26636	44.7
386.52051	68.0
387.22287	12.0
390.48367	3.8
391.46255	8.7
392.70618	5.6
394.33856	39.1
395.24841	6.2
396.57327	64.5
399.30429	9.6
401.52936	18.8
402.18732	15.7
404.33624	214.6
405.59564	50.5
407.19763	56.0
408.45648	14.8
409.34305	11.0
410.30457	29.5
412.24976	238.2
413.47998	29.4
415.11566	20.3
416.26990	8.8
419.17798	8.8
421.54248	3.0
424.07111	168.1
424.88171	20.7
425.57294	13.3
426.19727	21.1
427.03497	22.5
428.13849	9.4
430.11969	22.0
432.21307	34.1
436.25403	28.0
438.23663	39.7
440.03424	20.6
441.27948	6.6
442.50958	8.8
443.40326	9.3
444.23987	5.7
446.23706	96.0
447.37720	54.2
448.07825	10.1
448.85846	24.2
449.58759	10.4
451.38452	13.5
454.17377	37.1
455.19861	9.0
455.83838	2.7
456.89301	23.1
458.18506	19.9
460.01117	11.2
461.82739	35.6
465.60620	23.1
466.21326	54.7
468.64655	26.9
469.49805	41.5
471.16296	3.3
471.89581	14.1
473.70807	34.4
474.37128	9.9
475.34033	21.2
477.41815	28.4
478.53656	7.2
479.77917	32.5
481.13464	8.3
482.95154	48.6
484.40558	4.3
490.17926	4.6
492.14502	4.3
493.30518	24.0
494.18311	39.6
495.57721	6.8
496.26489	15.1
497.69513	9.5
499.04663	28.6
500.97162	33.7
502.65973	6.2
503.61151	10.8
505.47729	44.7
506.70270	68.0
508.21820	5.1
510.48322	39.4
512.03168	22.4
513.40503	12.3
514.28192	7.7
515.75580	33.9
516.48566	6.6
517.35071	111.4
518.15729	63.0
519.48810	12.9
522.36469	7.4
523.34332	38.1
524.11530	8.2
527.01709	39.5
531.40509	48.5
532.28088	48.4
533.30847	8.6
534.16986	2.5
535.29517	4.3
537.29230	41.8
538.17450	2.7
539.11633	23.4
540.30322	62.1
541.97968	25.0
542.60657	6.7
544.28705	16.9
545.16699	15.4
545.88605	26.3
547.06128	14.1
548.41632	30.4
550.15796	2.8
552.46594	56.0
553.79138	52.7
555.27002	30.9
556.37427	25.9
557.46033	10.0
559.22345	30.4
561.64795	30.1
562.53235	24.8
564.43146	28.5
565.43359	20.6
566.58929	9.1
567.45135	50.6
568.21942	8.3
569.32831	39.8
570.36090	40.8
571.51318	29.6
572.90521	20.9
576.17188	50.6
577.17053	17.3
579.29102	16.4
580.30499	4.6
581.59961	49.7
582.29108	174.7
583.43048	39.5
584.35193	21.0
585.59845	41.6
586.25610	4.0
587.46075	37.9
588.42200	239.7
589.41431	79.1
590.13019	13.6
590.73651	22.4
592.24066	24.3
593.33087	9.4
594.45929	10.9
596.16254	29.6
600.49390	33.4
601.97455	36.2
603.27808	22.2
604.13446	40.3
605.38141	80.1
606.66486	13.9
607.31647	4.4
609.35846	20.8
610.16956	23.8
610.91992	19.9
611.73456	47.3
612.42645	13.3
613.09106	23.6
613.73224	47.0
614.62177	11.1
615.67365	45.1
616.71808	17.1
618.68121	28.8
619.39563	7.3
621.47137	40.9
622.42706	42.8
623.60388	3.3
624.27057	31.7
625.44159	6.6
627.41681	28.7
629.15948	30.6
630.40112	13.3
631.38031	20.2
632.40204	7.3
633.29071	20.5
634.16620	8.0
635.56152	31.1
637.49066	53.1
638.44385	20.9
639.32782	63.1
640.49963	63.8
641.21735	51.6
642.16766	9.4
643.14594	6.2
644.77264	31.2
645.68713	12.7
647.29468	6.7
648.01947	3.5
649.50677	13.7
650.99365	53.5
652.19110	41.9
653.52301	74.9
655.15826	56.5
656.13306	39.7
657.26251	12.8
658.02985	2.5
658.65491	37.8
659.43665	2.2
660.04291	4.0
661.44550	33.0
662.45471	2.5
663.28589	26.3
665.04169	51.7
667.44006	4.8
668.07208	11.2
669.44086	50.6
670.17792	51.1
670.98431	4.1
672.39557	54.9
673.37665	36.4
675.69232	8.7
676.31049	25.8
678.07281	17.7
680.24823	252.9
681.45856	129.3
682.35211	11.0
683.61084	19.9
684.97583	8.0
685.99548	7.8
687.80072	40.9
688.53180	82.4
690.16589	8.1
691.48749	22.9
692.19611	2.2
695.66626	26.6
696.46265	5.8
697.20807	34.3
698.08868	262.6
699.34943	307.3
700.32428	73.8
701.66620	106.3
702.34735	55.4
703.08197	40.8
703.69989	9.3
704.40344	33.3
705.33514	94.5
706.48169	37.2
707.55634	5.6
708.45447	24.4
709.23407	39.4
709.92200	26.1
711.01215	15.9
711.71234	4.0
712.54785	19.8
713.25800	27.1
714.21661	58.1
714.94635	14.8
716.32489	522.7	y (7) (1+), b (15) (2+)-H2O-P
717.25183	113.4
718.08954	20.7
719.19061	46.1
720.30951	32.0
721.22870	42.7
722.81976	7.8
723.59668	30.3
724.70593	95.3
725.81421	52.0
726.51093	47.3
727.56268	33.8
728.23572	3.0
729.61884	59.3
730.56616	113.6
732.29883	48.5
733.34113	97.9
734.27228	42.4
735.22284	81.6
736.43719	68.6
737.44855	38.5
738.98926	73.7
741.07831	59.6
742.11102	6.1
743.39709	14.6
744.52924	91.3
745.40198	10.5
746.68024	54.6
747.34912	6.4
749.52460	30.0
751.63934	102.2
752.62616	45.8
754.08344	203.1
755.04810	122.9
755.87054	59.3
756.63367	25.1
757.38910	77.8
759.19427	93.4
760.23499	39.6
761.34125	126.0
762.21185	115.3
763.11200	161.2
764.08698	9.4
764.69568	29.6
765.50909	18.1
766.21600	52.6
767.38458	168.3
768.16577	40.6
769.21613	187.5
770.64764	66.7
771.52704	75.4
772.41638	50.9
773.63782	78.9
774.56769	19.7
775.30481	50.8
776.22913	50.2
776.83350	10.2
777.72089	93.0
778.34125	119.8
779.31036	18.1
780.36371	26.0
781.26276	11.1
782.62933	81.2
783.53339	141.0
784.40540	38.1
785.79669	20.4
786.39960	39.1
787.64880	92.2
788.40948	100.8
789.51788	55.3
790.37085	20.0
791.83734	636.7	y (16) (2+)-P
792.67755	431.3
794.17889	49.6
795.03308	48.1
796.36981	8.0
797.22046	33.4
798.36554	33.9
799.31201	13.8
800.33374	33.4
801.46075	17.7
802.70697	59.1
803.80408	34.6
804.87213	57.4
805.89691	75.7
807.31519	72.0
807.93634	34.5
808.89978	2.8
810.04126	24.9
811.30353	33.0
812.18951	53.6
813.20801	29.0
814.70648	174.3
815.33600	423.1	y (8) (1+)
816.60651	83.1
817.49188	55.5
818.82898	87.2
819.46875	49.2
820.54376	36.9
821.37891	27.9
824.17499	15.1
825.22034	22.1
826.05884	215.7
826.96454	46.2
827.88593	53.3
829.15631	57.4
830.18616	21.8
831.19025	105.7
832.10944	156.7
833.12708	178.1
834.23175	86.8
835.51764	149.4
836.27844	41.9
837.46503	109.0
838.83331	34.0
839.59094	56.0
841.10516	495.4	y (16) (2+)
842.14697	70.4
842.85352	145.7
843.90179	21.2
844.56146	49.9
845.60016	60.0
847.07074	129.6
848.57068	270.6
849.49170	150.3
850.58087	73.0
851.69061	128.8
852.41046	510.2	b (8) (1+), b (9) (1+)-NH3-P
853.58447	268.1
854.67432	143.4
855.53754	95.5
856.40253	147.1
857.35486	123.8
858.45160	113.1
859.36292	34.7
860.34991	101.9
861.20795	126.1
862.38873	208.4
863.11481	42.0
864.40155	63.5
865.47980	347.7
866.23547	157.9
867.16046	220.0
868.18518	355.9
869.23822	291.2
870.20099	160.9
871.42523	167.5
872.65546	166.0
873.73907	92.5
874.50751	117.8
875.97632	170.3
876.81250	103.5
878.17413	67.0
879.02954	75.8
879.73883	75.6
880.66064	213.2
881.57257	186.2
882.55725	81.1
883.21124	43.6
884.47156	91.4
885.42780	85.2
886.61639	62.3
887.67529	143.5
888.71796	231.8
889.74725	720.3	y (17) (2+)-NH3
890.45361	1229.1	[M+2H] (2+)-NH3-P, [M+2H] (2+)-H2O-P
891.45837	102.4
892.38861	112.8
893.72858	106.3
894.52454	28.8
895.68182	93.0
896.60883	112.9
897.35748	108.2
898.84741	5903.5
899.57715	8069.5	[M+2H] (2+)-P
900.86963	193.8
901.75305	134.2
902.89801	124.2
903.80133	117.3
904.78070	337.4
905.97504	131.2
907.51569	371.5
908.32574	506.1
909.30042	229.5
910.14178	521.8	y (9) (1+)-H2O
911.67462	169.3
912.34149	244.2
914.03534	2349.9
914.98450	378.3
915.95483	282.9
917.25250	238.7
918.64600	107.8
920.21722	277.2
921.31158	220.3
922.10822	658.1
923.19043	394.7
924.49097	324.2
925.78540	522.9
926.97137	289.0
928.26990	917.7	y (9) (1+)
929.04834	537.5
929.97919	824.1	[M+2H] (2+)-NH3-H2O
931.03406	241.0
931.74799	107.4
932.64801	100.7
933.75153	320.5
934.75177	307.2
935.71478	172.7
936.50848	9.3
937.52563	171.8
938.50781	38.6
939.26996	18.8
939.97559	28.1
945.89941	2.5
948.88940	8.5
951.19336	14.1
952.28802	9.0
953.30792	27.6
955.15155	13.3
957.78656	9.8
958.44434	24.8
960.20685	12.3
961.02545	49.0
961.80811	35.4
962.54242	36.7
963.21429	83.8
963.96149	20.8
964.60638	19.8
965.32007	43.5
966.67474	135.5
967.39923	205.1
968.32330	78.5
969.43439	102.9
970.98260	163.7
972.12549	40.2
973.70825	16.4
975.31488	65.8
976.09790	72.4
977.20734	25.7
978.62970	253.9
979.37866	47.1
980.76318	48.1
981.51959	24.6
982.44318	263.6
983.46216	88.8
984.70117	83.7
985.39325	20.2
986.38013	16.9
988.12445	15.1
989.07935	24.9
989.78760	40.5
991.10815	131.1
992.24176	107.2
993.08698	27.2
994.10077	91.3
995.07623	90.2
995.73395	13.8
996.41315	157.1
997.27985	32.9
998.52740	62.1
999.51898	94.2
1000.71490	95.6
1001.60370	38.3
1002.99164	59.7
1004.22192	49.9
1005.25317	43.6
1006.03296	94.3
1007.71503	69.0
1008.69598	25.7
1010.22516	63.0
1010.88202	34.8
1011.92987	24.2
1013.40552	21.8
1014.32172	29.9
1015.45453	30.0
1016.31738	76.0
1018.11816	34.4
1019.84210	72.5
1021.29865	127.7
1023.95532	73.2
1025.37451	146.1
1026.63635	80.7
1027.79346	27.1
1028.39673	62.9
1029.08240	10.4
1030.53845	53.9
1031.33545	26.4
1032.83252	10.6
1034.58203	42.5
1035.54456	408.8
1036.60034	105.3
1037.40051	36.3
1038.55933	52.7
1039.37817	57.3
1040.11475	44.3
1041.08752	25.1
1042.01245	80.8
1043.44360	629.7	y (10) (1+)
1044.42786	230.5
1045.94421	33.8
1046.67004	36.0
1048.02832	36.6
1049.49512	70.3
1050.87427	73.8
1051.56030	26.9
1053.03857	131.0
1054.01770	70.9
1055.22949	161.3
1056.51538	25.3
1058.86560	256.6
1060.19031	57.4
1061.24097	61.6
1062.37183	36.5
1063.43335	142.0
1064.72449	53.1
1065.64453	74.7
1066.80811	109.0
1067.80420	43.8
1068.45068	23.9
1069.23975	95.2
1070.75513	53.1
1071.56360	12.2
1072.59009	98.1
1073.93799	41.3
1074.79688	67.0
1075.63892	32.0
1076.71667	108.5
1078.12622	149.5
1079.78491	170.6
1080.53638	177.6
1081.46924	388.3
1082.35962	214.0
1083.09351	61.6
1084.58008	22.6
1085.82178	118.0
1086.77539	66.5
1087.89502	75.4
1089.49719	22.2
1090.39172	42.9
1091.45947	39.1
1092.18103	59.1
1093.13916	69.2
1094.22107	170.9
1095.17651	24.9
1096.28271	33.2
1097.04443	89.7
1097.92480	23.3
1098.67957	97.8
1099.64392	75.7
1100.68433	44.6
1101.42676	69.2
1102.32983	58.0
1103.31152	36.2
1104.08423	61.3
1104.99475	38.4
1106.02368	39.6
1106.95044	40.3
1108.55249	19.8
1109.17627	7.4
1110.27368	12.2
1111.41614	15.2
1112.21948	51.2
1113.26807	186.8
1114.25293	91.7
1115.15088	39.7
1115.94409	138.1
1116.73596	47.6
1117.79260	80.9
1118.88867	54.9
1119.54883	16.0
1120.83118	8.9
1121.56714	21.5
1122.61084	10.3
1123.63599	239.1
1124.65674	91.9
1125.44409	42.6
1126.61707	119.1
1127.71265	39.9
1128.71411	188.0
1129.93506	67.7
1130.87524	20.9
1132.02356	52.9
1133.38220	75.1
1134.24463	88.8
1136.34180	53.1
1137.29468	39.8
1138.50464	62.9
1139.57837	106.8
1140.81592	13.2
1142.13953	99.5
1142.99304	222.5
1144.03442	82.2
1145.05371	74.1
1146.27979	127.8
1147.45776	41.0
1148.51758	153.6
1149.14063	28.4
1150.04248	28.1
1150.81030	47.5
1152.11353	303.7
1153.47974	161.7
1155.27283	3.5
1156.66492	58.1
1157.84570	207.9
1158.55811	221.8
1159.53894	143.5
1160.45264	18.1
1161.24377	65.9
1162.15405	177.7
1163.04480	15.4
1163.98511	51.6
1165.26709	72.0
1165.95496	55.6
1166.75867	69.9
1167.52075	50.3
1168.94214	12.6
1169.67456	18.6
1170.45630	16.9
1171.72949	73.7
1172.50159	56.7
1173.22974	39.6
1174.07141	31.8
1176.08362	50.9
1177.66162	105.4
1179.39185	428.0	b (11) (1+)
1180.10632	197.6
1180.96838	60.7
1181.96851	51.4
1182.68127	33.6
1184.55518	10.7
1185.75293	29.9
1187.00452	129.0
1188.14111	9.5
1188.92224	15.1
1189.80066	111.7
1190.43250	69.7
1191.44019	152.2
1192.53821	85.3
1193.79858	88.7
1195.16321	40.2
1195.78271	45.7
1196.77551	77.6
1197.70068	124.8
1198.75671	83.4
1199.65186	93.1
1200.49780	75.3
1201.50317	42.9
1202.58936	56.2
1203.37134	24.8
1204.00732	20.7
1205.31995	92.1
1206.82178	47.8
1207.84314	83.3
1208.56812	106.6
1209.45459	220.1
1210.73438	126.7
1211.86865	73.0
1214.10632	86.1
1215.38550	761.2	y (12) (1+)
1216.51917	349.9
1217.54309	24.0
1218.42432	17.3
1219.63843	37.0
1220.33740	10.7
1221.18811	13.1
1222.47913	5.9
1223.25366	27.7
1224.35938	8.0
1225.23730	56.5
1227.05200	72.7
1228.31067	81.1
1229.49609	21.4
1230.35107	30.7
1231.30542	94.7
1232.30640	4.8
1234.12683	207.9
1235.18628	79.8
1236.18518	29.2
1237.67480	190.3
1238.46826	237.6
1240.23083	87.0
1241.19531	18.3
1242.39893	54.3
1243.70801	48.6
1244.50195	54.7
1247.48718	32.5
1248.56152	33.3
1249.26514	62.2
1250.23877	58.0
1251.38000	111.9
1252.26025	17.7
1253.32739	41.3
1253.94995	6.4
1255.36902	52.0
1256.76501	43.2
1257.78247	64.7
1258.69165	23.4
1259.60571	71.6
1261.63989	8.3
1262.50891	58.3
1263.85986	113.9
1264.63623	48.5
1265.29846	38.7
1266.24170	36.5
1267.32507	38.9
1268.32263	17.8
1269.01892	33.1
1270.39917	15.4
1272.32581	35.9
1273.20020	7.5
1276.08557	40.9
1277.36316	81.1
1278.91455	9.2
1280.53149	165.5
1281.46399	112.1
1282.54602	41.5
1284.55798	85.6
1285.61682	85.3
1286.50842	3.2
1287.46838	48.2
1288.59045	129.0
1289.51208	68.2
1290.82214	80.2
1291.75256	26.4
1293.48010	66.0
1295.54565	25.7
1296.41382	10.2
1297.46301	21.4
1298.32458	33.5
1298.92798	14.9
1299.63098	19.0
1300.36877	6.1
1302.23145	56.9
1303.25354	56.1
1304.30261	87.6
1306.06543	22.1
1307.32922	172.6
1308.11731	39.0
1309.34021	33.4
1310.24072	12.1
1311.91687	77.4
1313.04675	38.7
1313.66760	11.8
1314.61169	39.6
1315.32068	68.8
1316.64624	52.5
1318.08447	26.4
1319.64368	73.5
1320.90698	46.5
1321.54431	117.8
1322.59766	8.2
1323.34949	84.5
1324.46863	28.5
1325.30957	17.0
1326.91663	26.8
1328.34460	41.0
1329.64368	13.7
1330.25769	9.5
1331.82996	85.3
1332.89587	36.5
1333.98584	48.3
1335.46741	40.9
1337.70911	134.8
1340.51965	40.2
1341.33972	53.5
1342.30835	5.2
1343.40564	4.1
1345.31287	29.8
1346.69214	84.2
1347.71118	29.8
1348.51733	17.2
1349.98474	35.6
1351.05408	99.2
1351.95691	26.0
1354.16663	59.0
1355.50452	37.7
1358.11804	32.5
1360.36560	9.4
1361.61035	16.2
1362.60388	15.9
1363.86658	18.0
1367.98767	36.3
1369.00696	58.0
1370.59460	8.0
1374.49548	517.3
1375.42725	171.8
1376.40442	106.5
1377.47473	75.1
1378.54919	141.8
1379.36169	97.4
1380.06323	20.2
1381.45447	6.9
1385.42346	581.1	y (14) (1+)
1386.48523	364.0
1387.57202	72.0
1388.30090	23.5
1389.19763	23.9
1390.62061	36.9
1391.36377	14.8
1392.43933	2.7
1393.39990	316.1
1394.35193	121.9
1395.32385	23.3
1396.07385	9.3
1397.55957	38.1
1402.37842	14.6
1403.68005	9.6
1405.01953	36.5
1405.68396	4.4
1411.15063	10.3
1412.10486	43.2
1412.93787	17.8
1413.71021	29.2
1415.28699	16.9
1417.39563	7.7
1418.41113	5.4
1419.14270	7.3
1419.86536	12.2
1420.67664	9.3
1421.46875	6.2
1423.08228	3.8
1426.23694	21.1
1427.59949	27.0
1430.39819	13.5
1432.17615	36.5
1433.63977	70.6
1436.47021	40.0
1437.53198	102.5
1438.81897	74.1
1439.61890	7.7
1440.79822	21.9
1442.56091	12.7
1443.35400	9.6
1445.34912	19.0
1447.89355	67.0
1448.82715	13.3
1450.43079	72.6
1451.51221	54.3
1452.69055	33.3
1453.92871	46.4
1454.54260	488.8
1455.50452	570.5	y (15) (1+)-P
1456.63196	60.0
1460.93738	10.4
1463.05066	12.9
1464.53235	52.6
1466.47009	22.9
1468.45288	9.8
1469.45862	33.4
1471.90442	19.2
1473.19299	139.6
1474.39258	5.8
1475.68860	22.3
1476.43250	14.9
1478.81189	10.0
1479.64697	18.2
1483.07483	7.2
1484.75879	8.5
1485.81628	16.4
1487.56116	94.3
1488.64294	35.7
1489.62097	12.3
1491.31250	333.7
1492.54736	227.1
1493.74133	9.7
1495.20325	8.5
1497.56042	2.2
1499.05383	18.9
1500.26990	19.4
1501.99463	12.4
1503.07507	22.5
1506.78894	21.7
1508.21484	35.6
1515.38379	28.4
1518.75586	5.9
1520.19958	10.4
1521.13733	45.4
1522.12512	24.2
1522.98840	16.9
1524.04883	5.8
1525.85999	93.2
1526.58936	5.8
1527.21008	31.0
1528.48022	54.3
1529.33215	16.1
1533.64856	6.2
1534.33752	10.8
1535.19861	10.1
1536.14160	3.0
1539.14807	19.8
1543.65710	7.0
1545.59192	13.8
1546.42310	8.5
1548.52930	46.7
1549.55591	39.4
1552.44482	404.4	y (15) (1+)
1553.25500	119.0
1553.89929	45.0
1554.69568	14.4
1556.59717	40.9
1557.22900	4.0
1559.23059	25.1
1559.83972	24.3
1562.52844	24.0
1563.49683	63.4
1564.65869	94.9
1565.69397	13.5
1566.90613	4.8
1572.62378	7.5
1577.36084	13.8
1578.38550	13.2
1579.38916	8.1
1581.47400	57.7
1582.55823	29.2
1583.55847	13.2
1584.29553	26.7
1585.78394	53.1
1591.48633	12.4
1594.59570	16.2
1606.78577	8.0
1612.16541	35.5
1617.76880	5.4
1618.86206	20.4
1619.63831	19.5
1624.55334	89.8
1625.62537	34.2
1626.57593	7.1
1630.38000	3.3
1631.58533	8.5
1634.96228	4.8
1635.97400	11.1
1637.39233	14.3
1638.98608	25.9
1644.15356	11.3
1644.99377	6.2
1649.24976	17.4
1650.20764	10.4
1651.55493	40.5
1652.93542	4.0
1653.78589	10.9
1656.03064	5.4
1657.32837	20.9
1661.55444	238.6
1662.52454	81.3
1663.78784	30.4
1668.62268	17.9
1669.66199	15.6
1670.88611	15.6
1680.14758	52.0
1680.87329	22.3
1681.64038	7.7
1682.86292	4.3
1688.44409	2.2
1689.49939	13.0
1694.62378	19.2
1695.39001	20.3
1696.80786	8.4
1698.82190	11.1
1702.18201	10.1
1704.30652	3.6
1713.89709	9.7
1721.44202	12.2
1722.38647	22.4
1730.51965	61.6
1731.53577	85.9
1739.67639	3.8
1740.66125	11.7
1744.30408	22.0
1748.47144	51.8
1749.32336	33.1
1760.51697	33.8
1761.83777	6.2
1767.43274	15.1
1779.63550	11.1
1784.65356	13.6
1799.77710	6.4
1807.97961	18.6
1821.27075	5.4
1834.58875	34.0
1842.98901	7.8
1844.47864	3.3
1845.99683	8.8
1860.55066	12.4
1868.68909	8.3
1884.58167	8.0
1894.64465	4.8
