# Supplementary material for: Phosphoproteomic Analysis of Platelets Activated by Pro-Thrombotic Oxidized Phospholipids and Thrombin
Source: PLoS One. 2014 Jan 6;9(1):e84488. doi: 10.1371/journal.pone.0084488 (PMC3882224; doi:10.1371/journal.pone.0084488)
Supplement: Annotated Spectra S5 — (ZIP) [file pone.0084488.s008.zip › TLKSGLGDDLVQALGLSK_-11_2_125999.txt]

m/z	i	matches
267.51202	13.1
280.22461	20.0
281.09152	3.9
282.45349	7.4
283.22073	6.5
292.26654	4.7
294.17468	23.0
297.28815	39.6
308.97787	38.4
309.92352	4.8
312.26654	26.7
314.08368	33.4
315.06671	6.5
316.18933	13.1
320.21060	10.9
321.03235	29.8
322.40833	5.9
324.01050	15.3
325.06540	24.7
326.26556	17.7
327.98737	18.7
329.16278	20.4
333.28174	33.1
336.24854	16.3
338.69269	5.3
340.22028	7.1
343.06787	41.4
344.51874	12.1
347.33469	72.5
348.38333	9.4
349.43805	5.3
350.47363	3.8
353.09402	6.2
354.30121	3.8
358.17978	10.3
360.52405	29.5
362.24152	15.0
368.32092	60.7
369.50732	4.7
370.82129	15.8
373.48468	19.2
377.10031	8.0
379.28882	126.7
380.92175	6.2
382.34412	14.5
384.28445	17.7
386.30603	46.5
387.46710	12.4
388.39496	3.6
390.75952	12.5
392.31970	5.9
393.83850	40.0
394.57794	78.3
395.39142	12.0
396.77948	29.9
399.17548	18.1
404.40347	261.7
405.34692	56.9
407.92734	60.9
409.15869	17.4
410.77332	32.4
412.37616	224.1
413.24380	54.1
414.36365	37.0
415.19989	13.9
416.10696	8.9
420.92865	36.2
424.26440	66.3
425.38971	75.9
426.41681	10.9
429.07111	11.3
430.35480	6.8
433.55988	41.7
435.84296	38.4
436.70538	11.8
437.44733	18.5
438.13556	6.8
439.35590	13.9
440.01489	6.8
442.53296	7.1
444.32739	17.1
445.92645	43.9
447.83661	37.5
452.44214	13.0
453.18872	21.5
454.06012	23.3
455.17456	35.3
458.14093	11.2
460.38818	17.2
461.97406	46.7
464.14514	11.5
466.14008	44.0
467.80688	15.3
468.84741	8.3
470.13037	12.1
472.09003	33.3
472.97852	5.7
474.17725	10.4
477.55731	43.8
479.40588	5.0
481.56537	24.5
483.13684	8.0
484.91180	6.5
487.46246	15.3
489.25958	34.6
490.18164	11.4
491.22632	3.1
492.77704	36.5
496.29303	53.3
497.34363	18.4
498.38446	13.6
499.38483	6.8
500.10852	7.4
502.18976	16.0
506.25061	14.5
506.90546	7.1
507.85352	17.8
509.34015	45.5
510.29529	5.9
511.22681	6.0
513.33191	11.5
515.15582	4.1
517.51825	101.3
518.60913	8.9
520.21051	11.2
522.42889	4.1
523.55762	9.9
524.56348	8.9
525.26111	5.3
526.23041	10.4
526.95166	15.6
529.18372	14.2
532.26978	5.9
535.72559	15.7
536.69348	8.0
537.97070	10.7
540.35248	41.5
541.42999	11.4
542.17212	15.2
544.22125	15.1
544.89960	4.7
546.47949	9.3
550.14435	3.6
551.26764	14.7
552.36127	17.1
553.44116	48.8
554.37213	11.1
555.03326	19.2
556.27600	35.6
559.49683	4.4
561.29504	17.6
563.43744	24.9
564.19867	42.3
565.60938	3.6
567.84021	2.4
568.51672	15.5
569.46777	23.9
570.32135	27.2
571.56219	38.3
572.95123	10.7
573.56470	18.5
574.29077	18.6
576.88074	34.7
579.24365	17.1
580.18408	7.1
581.50861	25.5
582.45026	131.2
583.40240	34.8
584.11377	13.6
584.88306	17.4
585.66565	27.9
587.21893	17.7
588.35376	208.7
589.62012	27.3
590.33746	13.1
593.34644	26.3
595.15619	46.2
597.78949	6.8
600.38544	33.4
601.73242	16.5
603.73846	51.0
604.96613	33.7
606.42584	30.0
607.35669	21.9
608.10632	17.0
609.52588	14.8
610.41370	6.2
612.12946	32.0
613.45703	40.3
614.26147	21.8
616.78094	10.4
617.39484	12.4
618.18781	14.9
620.62823	23.3
621.36810	42.6
622.16412	17.4
623.36896	14.1
624.73083	21.2
625.55225	4.0
627.19391	9.2
629.28851	44.3
631.64172	10.5
633.28290	46.3
634.24359	15.3
635.44501	11.0
637.22815	43.1
638.27081	87.4
639.43121	83.9
640.34888	32.2
641.62970	18.6
642.27167	6.8
643.04248	30.5
646.79059	17.4
647.54596	8.7
648.74347	43.5
649.66193	93.5
650.44293	7.4
651.39972	22.7
652.32123	22.3
653.26337	52.9
654.63556	25.8
655.38934	19.3
657.25708	34.7
658.96936	31.9
660.04340	13.8
661.50360	57.6
662.26239	40.1
663.51471	13.6
667.34808	37.3
668.36713	2.1
669.72424	33.4
670.56586	4.1
672.49005	53.0
673.52765	14.5
674.78009	28.9
675.98615	13.9
677.39490	28.6
678.26349	43.8
680.29840	185.4
681.36615	118.0
682.58649	12.4
684.73199	15.4
687.24847	65.3
688.53088	100.4
689.27454	17.8
690.22546	53.7
691.24872	23.7
692.27911	10.4
693.37494	61.4
694.57648	19.5
695.28021	31.7
697.99603	106.0
698.61218	49.9
699.37354	207.9
700.37823	106.4
701.36261	11.5
702.17389	55.7
705.03851	36.5
706.35590	80.2
709.44745	22.1
710.67322	44.4
711.35590	9.1
712.95612	43.8
716.36652	494.2	b (15) (2+)-H2O-P, y (7) (1+)
717.44586	199.0
718.42023	67.0
719.25159	31.4
719.95026	14.8
721.30737	3.3
722.78156	24.0
723.48541	16.8
724.21161	7.6
726.39246	96.5
727.60724	124.7
728.67120	76.4
729.44989	15.8
730.40009	18.3
731.69879	30.3
732.60846	132.2
733.92444	37.0
734.52502	1.8
735.37360	70.8
736.51166	49.2
737.44366	37.6
738.35333	31.9
739.18658	10.0
740.22864	21.3
741.17633	33.0
742.34369	36.5
743.35236	11.2
744.66998	36.0
745.64691	50.9
746.35742	39.4
747.78351	26.3
750.37885	31.3
751.27264	6.2
752.03851	41.4
753.60559	74.0
754.29620	131.7
755.51776	152.6
756.27301	26.1
759.21381	70.5
760.02661	34.5
760.71490	25.6
761.49249	34.9
763.31696	211.6
764.12354	78.0
765.91705	68.0
766.59766	56.1
767.50800	30.2
768.40448	29.5
769.20770	19.6
770.28998	74.7
771.30310	86.0
772.07300	26.1
773.20868	44.0
774.09430	72.2
775.17706	25.3
776.47369	39.9
777.82220	96.9
779.21222	35.9
780.17657	37.3
782.53271	207.6
783.67609	148.4
784.95325	38.7
785.90228	40.1
786.71106	16.5
787.49359	85.5
788.45294	57.4
789.26471	51.6
790.27063	133.1
792.10181	779.5	y (16) (2+)-P
793.14215	144.1
794.45416	41.1
795.55048	43.0
796.60803	60.2
797.44708	49.5
798.09601	24.8
798.82983	23.2
802.85815	27.7
803.61432	36.4
804.41486	83.5
805.39642	38.1
806.44928	25.7
807.17822	67.9
808.15387	56.3
809.24780	77.6
810.70465	75.0
812.02954	84.6
813.27191	58.5
814.25220	20.0
815.36554	350.3
816.50128	175.5
817.30719	67.1
818.21167	29.8
819.25702	43.1
820.31952	22.6
821.06226	22.6
821.71674	24.2
822.71216	22.7
823.82440	90.2
824.64642	37.9
825.53625	116.2
826.58350	86.7
827.47363	26.9
828.27899	3.6
829.24115	14.0
830.90961	48.3
831.68109	131.7
832.51160	55.2
833.13586	42.6
834.54950	87.7
835.46533	63.2
836.77484	68.4
837.86700	67.8
839.37189	132.3
841.03467	579.7	y (16) (2+)
842.06598	104.8
843.04565	61.8
844.05811	153.2
844.84418	34.4
845.83923	26.9
846.45587	71.0
847.12640	53.6
848.60315	215.6
849.50726	133.4
850.36981	44.3
851.32288	123.7
852.16034	294.4
852.80408	82.3
853.46027	154.3
854.31256	60.2
855.43585	107.1
856.33099	9.5
857.50909	9.2
858.57269	41.0
859.25897	40.9
859.95679	26.3
860.92078	55.8
861.59448	173.1
862.87061	232.5
863.52338	9.9
864.62885	55.2
865.89844	384.8	b (17) (2+)-NH3, b (17) (2+)-H2O
866.66779	150.8
867.80884	149.8
868.56219	106.0
869.40021	99.2
870.46490	147.5
871.43384	79.4
872.72119	106.6
875.05609	155.3
875.90393	97.3
876.85504	34.2
877.54938	138.1
878.20319	15.6
878.89349	12.7
880.47894	181.0
881.46503	90.5
882.22211	58.6
883.46283	124.5
884.38177	39.4
886.16504	55.2
887.30096	42.5
888.48810	128.2
889.81573	655.7
890.54254	887.4	[M+2H] (2+)-NH3-P, [M+2H] (2+)-H2O-P
891.75873	103.6
892.68329	31.0
894.03870	110.1
894.81683	108.9
896.07208	190.9
897.10919	174.1
898.84540	5426.3
899.61981	7511.2	[M+2H] (2+)-P
900.83533	234.5
901.61261	151.2
902.42322	164.1
903.29688	191.9
904.20551	57.9
905.46655	64.8
906.10846	52.7
907.23639	135.0
908.33258	694.0
909.55737	180.2
910.23987	233.9
911.88776	111.2
912.82062	104.0
914.20844	2102.7
915.26422	433.8
916.12494	327.1
917.42633	130.9
918.46246	250.9
919.30499	306.2
920.05841	174.1
920.89697	229.8
921.95917	499.9
922.85333	538.4
923.63995	292.7
924.62598	133.3
925.77881	124.9
926.56647	170.6
927.44403	284.6
928.55597	717.8	y (9) (1+)
929.55597	886.9
930.48401	287.7
931.30438	250.6
931.98145	61.7
932.63428	85.7
933.65704	210.5
935.06097	179.7
935.96918	105.5
937.23370	208.5
938.73822	73.0
950.18408	26.2
953.16797	34.8
954.52197	13.1
955.67169	47.5
957.61206	34.0
958.54205	3.3
959.45435	66.0
960.69806	36.3
961.30298	38.2
962.40717	6.0
963.01685	20.6
964.20880	98.8
965.24292	86.1
966.36890	70.6
967.49066	261.8
968.52191	99.7
969.39575	24.9
971.08502	162.1
972.38873	70.9
973.44653	20.6
974.26666	23.9
975.23145	56.7
976.35492	29.5
977.07520	17.2
978.19989	70.8
979.13794	45.6
979.98859	15.8
981.41821	65.2
982.40527	86.4
983.33612	56.2
984.47437	13.1
985.91534	83.3
986.59424	36.7
987.41211	6.8
989.43158	33.6
990.60748	79.4
991.55865	61.5
992.39917	15.6
994.47833	8.9
995.24872	52.3
996.61505	56.3
997.35065	13.8
998.24664	4.5
998.97723	102.9
1000.31061	42.5
1001.34375	61.6
1002.12494	23.7
1003.06470	81.7
1004.62592	56.1
1005.41675	3.0
1006.07104	4.7
1007.28925	58.9
1008.30560	36.9
1009.37164	11.7
1010.31445	48.7
1011.81519	17.8
1012.59821	12.7
1014.22931	10.2
1016.39844	51.6
1017.14526	43.2
1017.82184	17.5
1018.47870	39.4
1019.99261	179.6
1021.13983	33.1
1022.07941	36.9
1022.92633	27.3
1024.08386	98.6
1025.01538	57.1
1025.86121	47.9
1026.47571	86.0
1027.63562	64.0
1028.76245	21.5
1029.52539	36.1
1030.88025	68.3
1032.42065	44.2
1033.43176	65.9
1035.45508	420.4
1036.47754	110.7
1037.27368	11.2
1037.88940	10.0
1038.51758	7.7
1039.94409	48.6
1041.31689	124.4
1041.95325	26.1
1043.42957	504.1	y (10) (1+)
1044.31970	360.3
1045.34253	194.0
1048.45227	59.8
1049.47717	38.2
1050.40015	10.3
1051.99365	109.9
1053.19629	155.4
1053.99927	35.5
1055.36768	67.0
1056.35767	28.3
1059.11597	137.7
1060.04956	44.3
1061.38843	118.2
1062.22620	51.9
1063.10010	84.1
1064.24475	104.3
1065.42224	65.0
1066.67310	58.5
1068.57202	45.0
1069.45630	45.2
1070.70166	87.9
1072.15771	82.9
1073.36377	39.1
1074.40088	50.2
1075.26733	101.7
1076.29053	22.3
1077.32837	61.7
1078.30835	13.0
1079.53540	3.6
1080.28918	202.3
1081.46582	269.7
1082.55383	113.2
1083.74780	5.3
1085.11292	17.1
1085.71301	9.3
1087.11609	64.7
1088.07520	38.2
1088.87830	89.9
1090.81836	60.6
1091.92053	64.4
1093.24109	155.1
1094.34326	165.3
1095.08911	10.4
1096.44873	87.9
1097.69922	24.5
1098.98047	129.7
1099.83594	4.4
1100.53076	7.6
1101.40405	111.8
1102.79956	27.2
1103.64966	76.3
1105.03333	98.2
1106.17090	49.8
1108.29785	27.1
1109.74121	40.6
1112.44299	14.4
1113.70508	38.0
1114.92798	35.6
1116.13525	42.8
1118.21106	34.2
1119.64844	114.4
1121.05444	50.2
1122.50916	22.8
1123.55042	146.0
1124.53931	129.0
1125.69604	41.9
1126.71216	123.3
1127.53955	42.5
1128.18188	24.1
1129.44714	47.3
1130.21509	10.0
1130.91162	19.8
1131.68079	12.9
1134.40552	20.7
1135.22754	23.0
1136.45032	66.4
1137.56104	62.5
1138.75928	30.2
1140.05249	121.4
1140.79443	8.0
1141.92285	65.2
1142.60693	24.2
1143.25647	81.5
1144.25854	62.1
1145.17114	48.5
1145.84570	31.7
1147.75342	53.6
1148.44067	142.3
1149.50024	90.1
1150.48682	35.4
1151.62817	34.5
1152.26978	119.6
1153.38647	93.4
1154.48743	41.4
1156.37683	52.8
1157.34827	14.9
1158.29517	213.0
1159.21753	146.5
1160.42065	57.8
1161.10889	39.7
1162.38586	23.2
1163.57251	29.0
1164.35388	10.8
1165.47876	210.9
1166.42554	198.1
1167.03552	49.7
1167.64600	60.8
1169.04370	42.7
1170.06165	44.0
1171.89990	160.0
1172.60889	34.4
1173.52148	43.4
1174.44849	21.0
1177.87036	84.2
1179.37585	395.9	b (11) (1+)
1180.24219	158.1
1181.27319	24.0
1182.44653	85.3
1183.30798	26.9
1184.91345	8.9
1187.20544	63.7
1187.93567	18.4
1188.57153	62.2
1189.84131	8.0
1191.17749	129.4
1191.84180	25.0
1193.60986	44.2
1194.80896	45.1
1195.81030	93.2
1196.77612	83.6
1197.47986	28.1
1198.41040	87.9
1199.65308	65.8
1200.67651	38.2
1201.56946	44.7
1202.45215	32.5
1204.20264	107.4
1204.96216	39.2
1206.50391	85.0
1207.43506	57.1
1208.19971	10.0
1209.01868	127.7
1209.74255	82.4
1210.40125	24.1
1211.44678	96.9
1212.72314	36.8
1214.02539	164.6
1215.34668	721.2	y (12) (1+)
1216.28162	431.4
1217.39722	27.7
1219.58276	35.9
1220.27344	6.5
1221.79846	78.4
1224.00793	31.2
1224.93628	5.0
1225.58936	44.4
1226.31714	33.3
1226.96265	34.4
1230.22046	26.2
1231.36646	2.7
1234.11963	28.4
1235.66943	66.8
1236.43896	21.5
1237.80469	111.0
1238.65942	73.5
1239.60156	71.0
1240.86987	18.0
1242.24951	34.7
1243.21008	74.9
1245.15015	79.7
1245.79626	11.3
1246.81482	20.9
1247.68530	53.6
1249.04272	44.5
1249.95898	16.2
1251.69775	3.8
1252.31982	8.9
1253.91528	34.0
1254.64185	73.5
1256.09875	39.5
1256.94629	16.8
1258.01660	9.5
1259.06104	47.5
1260.83130	34.7
1261.89209	63.7
1263.52539	180.3
1264.72559	70.7
1265.57397	29.1
1267.62122	48.0
1268.64673	24.0
1270.20483	8.5
1271.56396	35.6
1273.99329	19.5
1276.41248	75.4
1277.47766	24.1
1278.26489	19.4
1278.91736	5.3
1280.38513	58.0
1281.34668	32.5
1282.49927	14.2
1283.41553	23.3
1284.32849	77.8
1285.29016	71.2
1287.75891	8.1
1288.74988	84.1
1290.21094	58.6
1291.45642	79.4
1293.83167	21.7
1295.01477	13.1
1296.09607	18.9
1296.82629	3.0
1297.69556	8.8
1298.51013	55.5
1299.17273	10.0
1301.13831	14.7
1302.93396	16.6
1304.69739	86.8
1307.32239	181.1
1308.32544	158.1
1309.46375	32.1
1311.75439	22.7
1312.78430	31.3
1313.46448	4.7
1314.30676	4.2
1315.23096	36.9
1316.18787	38.5
1318.09241	14.4
1320.50439	6.3
1321.62903	10.9
1322.25281	14.1
1323.41077	34.9
1325.22998	17.1
1327.34119	19.7
1328.36951	96.6
1329.38281	46.2
1332.44495	11.5
1335.37341	37.8
1336.15247	27.3
1336.85510	12.5
1338.31824	70.2
1340.17151	30.3
1341.89050	36.8
1344.21021	24.0
1346.74023	44.3
1347.87354	51.4
1348.48499	21.8
1349.12415	39.1
1350.56262	62.3
1351.16418	13.0
1351.78503	20.4
1353.99353	32.8
1355.22449	30.5
1355.90051	8.5
1357.64978	27.6
1358.38428	29.3
1359.79346	11.2
1361.45679	18.3
1362.61011	8.9
1363.64148	23.1
1366.58533	25.7
1367.65967	58.9
1368.56995	6.2
1370.30774	44.1
1372.03735	19.2
1373.19153	37.5
1374.53625	654.1
1375.43213	187.7
1376.34204	21.2
1378.11157	153.2
1378.82678	50.8
1379.57727	64.4
1380.30310	16.1
1385.38464	361.5
1386.47180	299.8
1387.35437	31.8
1389.10706	26.5
1390.46619	4.2
1391.62097	36.1
1392.75183	37.2
1393.63782	254.0
1394.34424	143.3
1395.39514	11.3
1398.10168	21.7
1402.47437	34.6
1404.77063	14.4
1407.35657	7.7
1408.75562	17.7
1411.30005	71.1
1412.35876	14.6
1413.55823	17.3
1415.47314	7.1
1418.01794	10.1
1419.24939	23.9
1420.11536	12.3
1421.66504	46.9
1423.42834	19.8
1426.06274	2.7
1436.64490	61.7
1437.40247	17.2
1438.17444	45.0
1446.45093	28.1
1447.47498	38.8
1448.42517	14.7
1449.44055	23.0
1450.22900	33.3
1451.36877	83.4
1454.38281	616.6	y (15) (1+)-P
1455.53540	299.9
1456.53943	88.4
1457.82117	25.2
1458.71240	13.8
1460.04504	20.1
1461.15808	13.4
1462.46252	19.7
1463.12854	7.0
1464.48889	3.3
1468.50769	5.9
1469.57446	35.3
1472.39563	12.8
1473.40625	13.8
1474.47668	26.5
1475.15063	9.0
1478.69116	37.3
1480.50769	10.1
1483.80469	38.4
1484.59509	8.9
1485.67957	7.3
1488.04529	50.7
1488.80212	14.1
1491.31543	264.3
1492.24646	170.2
1493.03479	46.8
1493.88062	19.5
1497.66992	22.8
1501.00293	22.6
1508.17676	21.2
1509.50745	25.4
1510.56335	5.6
1515.31592	6.5
1518.55261	14.0
1520.49182	55.9
1521.16199	12.3
1522.35718	51.3
1523.55420	9.4
1524.41479	24.1
1525.42688	18.5
1526.53687	47.9
1527.40173	34.0
1528.85657	7.9
1530.28674	21.8
1533.33154	14.8
1535.70581	5.8
1536.52502	21.6
1537.85950	88.2
1542.39124	17.7
1544.10657	8.6
1545.66931	20.5
1546.50085	18.6
1548.26086	79.8
1549.20203	78.1
1550.10205	8.8
1552.35571	170.1
1553.63977	121.9
1554.75476	30.3
1555.83118	19.1
1556.77600	32.1
1558.47937	24.8
1559.63672	4.7
1563.81042	131.8
1564.82629	33.4
1565.55432	19.6
1572.42590	43.2
1573.50964	2.7
1575.47644	9.2
1580.44922	2.7
1581.71106	31.0
1583.83936	28.6
1584.63147	54.3
1590.68140	18.4
1591.83801	6.8
1593.01257	8.3
1594.31848	21.2
1604.59460	4.8
1606.48083	6.8
1614.40393	10.5
1616.15405	6.2
1619.28357	17.9
1621.68030	3.6
1623.32349	5.6
1624.40247	94.6
1625.57483	40.2
1627.77405	5.9
1632.72986	44.1
1635.18237	12.2
1643.57837	11.8
1644.39514	9.5
1651.66052	4.4
1654.60474	21.9
1655.49744	41.7
1657.49792	12.1
1659.14050	5.9
1661.54773	154.2
1662.47229	81.3
1663.51941	42.0
1665.17419	5.9
1668.62524	2.8
1670.58765	30.0
1679.91272	9.0
1680.56226	20.6
1682.65491	13.9
1683.46313	10.0
1692.49915	21.7
1705.77673	11.8
1718.43335	41.5
1721.56519	33.4
1729.65588	11.0
1730.48071	6.8
1748.18372	25.2
1749.70764	17.1
1754.87720	5.8
1759.31433	26.5
1763.24451	9.3
1769.30017	3.0
1804.72058	10.1
1839.64392	21.6
1843.92395	5.6
1852.66528	7.2
1860.10095	13.0
1863.55054	11.8
1886.52966	14.7
1894.99109	3.3
