# Supplementary material for: Phosphoproteomic Analysis of Platelets Activated by Pro-Thrombotic Oxidized Phospholipids and Thrombin
Source: PLoS One. 2014 Jan 6;9(1):e84488. doi: 10.1371/journal.pone.0084488 (PMC3882224; doi:10.1371/journal.pone.0084488)
Supplement: Annotated Spectra S5 — (ZIP) [file pone.0084488.s008.zip › TLLLTSSATVYSIHISEGGK_-11_2_3271.txt]

       m/z	          i	matches
 228.84396	      32.5
 232.30801	      13.6
 245.12737	       5.9
 258.12921	       4.5
 270.13678	      13.6
 312.29044	      15.2
 314.97034	      19.6	b (6) (2+)
 324.20166	       6.0
 328.04907	       7.0
 329.97717	      22.7	b (10) (3+), y (9) (3+)-H2O
 358.90283	       7.4
 361.16656	       3.4
 364.13483	       2.9
 371.31586	      11.8
 374.24542	       9.2
 375.98621	       3.2
 377.20575	       9.8
 382.10480	       5.1
 385.20764	       2.1
 392.17322	      11.1
 393.03699	       9.1
 396.24237	       6.1
 399.85687	       8.1
 421.27881	       3.8
 426.90167	       5.2
 434.14117	       4.3
 438.37097	      11.2	b (13) (3+)-2P
 440.72461	       4.0
 444.89728	       3.4
 456.36041	       9.9
 462.90155	      12.0
 464.03839	       4.0
 466.37274	       5.1
 470.44336	       6.4
 477.93304	      16.0	y (12) (3+)-H2O, y (5) (1+), y (12) (3+)-NH3, b (14) (3+)-H2O-2P
 479.17810	       4.3
 480.98334	       9.1
 482.15656	      12.1
 484.34833	       9.9
 485.05798	       5.1
 486.62286	       2.1
 487.92981	      15.5
 488.53638	       3.3
 492.39795	      12.9
 500.21417	       5.6
 501.11292	      17.6	y (15) (3+)-2P, y (13) (3+)-H2O
 503.05554	      34.3
 507.12439	       8.4
 508.46777	       7.3
 514.14771	       7.3
 515.68768	      17.7	b (15) (3+)-H2O-2P
 517.31451	       8.0
 528.66547	       4.8
 531.26880	      17.7	y (14) (3+)-NH3, y (14) (3+)-H2O
 536.62054	      13.8	y (14) (3+)
 537.98083	      11.8
 542.21753	       9.2
 545.41974	       4.6
 548.07233	       6.1
 550.82013	       7.8
 552.13556	       9.0
 553.37457	      10.3
 555.79529	       5.9
 570.93170	       3.6
 574.74615	       9.8
 575.35382	       4.9
 577.79083	       2.5
 584.27350	      12.1	b (16) (3+)-P
 585.20276	       6.2
 587.20544	       3.6
 592.27081	       4.0
 594.86383	      27.9	b (17) (3+)-2P
 596.14667	       8.7
 597.02118	       4.7
 599.35645	       6.0
 601.28937	      26.4	b (12) (2+)-2P
 603.47406	       4.3
 605.47070	      20.3
 606.94263	      11.7	b (18) (3+)-H2O-2P, b (18) (3+)-NH3-2P, b (11) (2+)-H2O
 610.71991	       7.5
 612.01978	      13.0	b (6) (1+)-H2O
 617.47223	      11.7	y (11) (2+)-H2O-P, y (10) (2+)-H2O, y (11) (2+)-NH3-P, y (10) (2+)-NH3
 622.82318	       3.9
 624.78662	       6.2
 628.19684	      66.2	y (12) (2+)-2P
 629.11078	      36.1	b (6) (1+)
 631.56927	      13.8	b (19) (3+)-2P, y (17) (3+)-NH3, y (17) (3+)-H2O
 632.52972	       5.3
 634.00916	       6.0
 637.96625	      19.0	y (17) (3+)
 638.83813	       4.3
 640.92017	      36.3	b (12) (2+)-H2O-P, y (19) (3+)-NH3-2P, y (19) (3+)-H2O-2P, b (18) (3+)-NH3-P
 643.10968	      15.9	y (18) (3+)-P
 645.92639	      45.5	b (18) (3+)-P
 646.72211	      13.0
 648.07166	      25.5	y (19) (3+)-2P, b (13) (2+)-H2O-2P
 648.89801	      18.1	b (13) (2+)-NH3-2P
 649.98932	       5.0
 650.99426	      21.3	b (12) (2+)-P
 652.42871	      16.3
 657.80383	      41.4	b (13) (2+)-2P
 658.51563	       5.9
 659.44781	      15.3	b (19) (3+)-H2O-P, b (19) (3+)-NH3-P
 660.19855	      30.6	b (17) (3+)
 662.16370	      20.8
 664.60962	      25.6	b (19) (3+)-P
 665.56567	      20.0	y (11) (2+)-H2O
 667.22803	      29.8	y (11) (2+)-NH3, y (12) (2+)-H2O-P
 669.16364	      12.3	[M+3H] (3+)-NH3-H2O-2P, y (18) (3+)-H2O, y (18) (3+)-NH3
 670.36115	      32.8
 671.06055	      15.2
 673.33948	      19.9	y (19) (3+)-H2O-P, b (18) (3+)-H2O
 674.70673	       8.8
 677.18591	       2.5
 678.50958	       7.7
 680.28760	       6.4
 681.05450	      24.7	[M+3H] (3+)-2P
 682.38812	      29.2
 683.21368	      21.4
 684.00189	      26.6
 685.27563	       3.6
 685.92767	       6.6
 687.39789	       5.0
 688.66003	       9.2
 689.60870	      15.4
 690.34644	      24.8	b (12) (2+)-H2O
 692.92828	      19.6
 693.97815	       5.9
 697.53046	      44.3	b (19) (3+)
 698.51794	      63.5	b (13) (2+)-H2O-P, b (13) (2+)-NH3-P, b (7) (1+)-H2O, b (12) (2+), y (14) (2+)-H2O-2P, y (14) (2+)-NH3-2P
 699.63116	      29.8
 700.56818	      60.3
 701.47760	      26.8	[M+3H] (3+)-NH3-H2O-P
 702.56586	      14.9
 703.36810	      25.9	y (13) (2+)-H2O-P, y (13) (2+)-NH3-P
 704.95221	      31.9
 706.35468	      29.0	y (19) (3+)-H2O, y (14) (2+)-2P, b (13) (2+)-P, y (19) (3+)-NH3
 707.10565	       2.5
 708.41766	      79.8	[M+3H] (3+)-NH3-P, [M+3H] (3+)-H2O-P
 710.19196	      27.3	y (7) (1+)-NH3
 711.15692	      48.3
 712.00604	       2.9
 713.71796	      55.9	[M+3H] (3+)-P
 715.54327	     107.1
 717.13507	      23.4	b (7) (1+), y (12) (2+)-H2O
 718.03455	      81.8	b (14) (2+)-H2O-2P, b (14) (2+)-NH3-2P, y (12) (2+)-NH3
 719.17316	      15.6
 720.47809	       5.7
 721.14740	       9.2
 723.83234	      46.4
 724.78937	      20.2
 725.48248	      15.1
 726.40436	     125.9	y (12) (2+), b (14) (2+)-2P
 727.27155	      66.5
 728.15778	     152.3	y (7) (1+)
 729.04486	     152.8
 729.79535	      51.4
 730.72119	      57.5
 732.42267	     167.6
 733.39172	      11.0
 734.56128	     208.1	[M+3H] (3+)-NH3-H2O
 736.09723	     140.4
 737.02155	     120.0
 738.33270	      22.0
 751.76514	      25.2	y (13) (2+)-H2O
 755.78839	       9.3
 759.32465	       9.3
 760.69696	       4.7
 768.48260	      23.1
 770.34698	      10.4
 772.35681	       3.8
 775.39264	       3.6
 780.83301	       2.5
 783.32648	       5.9
 784.15582	       3.0
 788.18317	       8.9
 791.27228	      63.5	y (16) (2+)-H2O-2P, y (15) (2+)-NH3-P
 792.48401	       3.3
 794.92700	      48.7
 796.36737	      43.1	y (14) (2+)-H2O, y (14) (2+)-NH3
 797.14197	      16.5
 797.89459	       6.8
 799.19794	       7.9
 800.94598	      16.6	y (16) (2+)-2P
 802.91498	       5.4
 803.58600	       9.3
 804.87933	      20.4	y (14) (2+)
 805.96100	      18.5
 823.73474	      23.1	b (14) (2+), b (15) (2+)-NH3-P, y (8) (1+)-NH3
 827.02576	      11.6	b (16) (2+)-2P
 829.01947	      11.1
 831.97723	      10.2
 834.07416	       4.0
 835.24469	      25.6
 836.77594	      52.8
 839.96729	      25.1	y (15) (2+)-H2O, y (15) (2+)-NH3, y (8) (1+)
 841.78143	      26.6	y (16) (2+)-NH3-P
 842.61200	       5.1
 844.44196	       1.9
 845.12140	       1.9
 850.10065	      12.5	y (16) (2+)-P
 853.87787	      27.9
 854.74036	      34.6
 857.62408	       5.8
 867.30707	      39.6	b (16) (2+)-NH3-P
 871.27972	       7.5
 875.91760	      28.5	b (16) (2+)-P
 878.77533	       3.2
 882.25470	      12.5	b (17) (2+)-NH3-2P, b (17) (2+)-H2O-2P
 888.44189	      48.4
 889.26740	      67.0	y (16) (2+)-H2O, b (9) (1+)
 890.98486	      21.9	b (17) (2+)-2P, y (9) (1+)-H2O-P, y (16) (2+)-NH3
 894.79279	       8.8
 896.50049	      18.4
 899.35468	       4.5
 903.49982	      17.5
 905.99042	       9.0
 906.85419	      24.2	y (17) (2+)-P
 909.99756	       6.9
 914.55811	       5.8
 915.53833	       3.4
 922.44440	      17.2
 923.41315	      46.9
 924.32965	      95.6	b (16) (2+)
 925.96320	      15.3
 935.70758	      13.6
 939.67316	      12.8	b (19) (2+)-H2O-2P, b (17) (2+)-P, b (19) (2+)-NH3-2P
 943.55365	       5.8
 945.59613	      22.9
 948.29559	      12.2	b (19) (2+)-2P
 951.37897	       7.3
 953.73975	      25.0	y (18) (2+)-NH3-P, y (18) (2+)-H2O-P
 954.36639	      13.1
 958.08649	       8.4
 962.01666	       5.8
 964.74847	       3.2
 971.51324	      28.6
 972.51099	       9.8
 976.23346	      16.0
 978.07562	       7.4
 984.98004	      49.6
 987.70013	      27.5	b (19) (2+)-NH3-P, b (10) (1+), b (19) (2+)-H2O-P
 988.40814	      24.4	b (17) (2+)
 989.33148	       6.4
 992.07697	       8.4
 995.19659	      18.4
 996.44855	       2.5
 997.12042	      15.3	b (19) (2+)-P
 999.35962	       6.6
1001.05658	       5.0
1004.15521	      16.8	y (18) (2+)-NH3
1005.17621	     179.7
1005.88647	      97.9
1007.05511	       2.8
1009.70557	       4.0
1021.15497	      27.4
1027.44922	      24.0
1034.78809	      10.2
1042.24060	       3.5
1046.22485	       6.8
1047.31421	      34.6
1049.72949	      15.2
1058.35742	       8.1
1059.99866	       5.3
1061.60254	       8.4
1067.14685	       3.7
1085.70520	       7.6
1100.52087	       5.8
1102.44922	       4.0
1104.13818	       4.3
1111.39563	       3.2
1119.46851	       6.7
1136.11804	       9.2
1138.35132	       7.7
1147.89075	       8.5
1151.88293	       7.5
1155.80469	       8.9
1165.46130	      14.4
1166.71973	       2.5
1173.46460	      23.3
1177.33447	       5.6
1180.87573	      16.2
1181.79553	      10.3
1215.04675	      17.0
1216.79907	       8.2
1219.50183	       6.9
1232.13953	       4.5
1252.44531	       3.4
1302.56970	       6.1
1340.72852	      12.1
1346.42139	      11.5
1348.28601	       9.2
1376.52283	       3.1
1400.43298	      18.9
1450.75793	      12.7	y (12) (1+)
1492.95129	       9.5
1521.83704	       8.8
1564.60974	       5.6
1609.56665	       4.3
1610.61218	      11.0
1611.34155	       6.6
1613.25476	      12.7
1647.75647	      11.0	b (14) (1+)
1800.11169	      14.7
1855.23462	      26.3
