# Supplementary material for: Phosphoproteomic Analysis of Platelets Activated by Pro-Thrombotic Oxidized Phospholipids and Thrombin
Source: PLoS One. 2014 Jan 6;9(1):e84488. doi: 10.1371/journal.pone.0084488 (PMC3882224; doi:10.1371/journal.pone.0084488)
Supplement: Annotated Spectra S5 — (ZIP) [file pone.0084488.s008.zip › TLLPNTTLTYDTQK_-7_2_17366.txt]

       m/z	          i	matches
 268.22171	       4.7
 331.55597	       2.3
 356.28082	       9.2
 411.40234	       5.8	b (7) (2+)
 434.50854	       9.7
 484.34082	       6.9
 493.00604	       7.0
 505.41113	       2.2
 519.36011	       3.0
 543.24060	       5.4
 545.28363	       2.9
 552.22461	       3.4
 554.85498	      11.3	y (4) (1+)-NH3
 559.46307	       9.4
 568.07300	       3.0
 572.34973	       4.9
 642.38934	      13.2
 654.52972	       9.6
 681.10437	       5.4	y (12) (2+)-NH3-P, y (11) (2+)
 685.94739	      31.3
 696.22070	       9.9
 698.39178	       5.4	b (12) (2+)-P
 720.42145	       2.3
 733.13031	       7.3
 740.13446	      10.4
 751.53912	      12.4
 759.76678	      33.2
 768.67755	      22.2	[M+2H] (2+)-NH3-H2O-2P
 773.20624	      16.2
 778.28760	      24.6	[M+2H] (2+)-H2O-2P, [M+2H] (2+)-NH3-2P
 779.19293	       9.0
 781.66553	       4.1
 782.78790	       4.6
 786.49902	      22.6	y (13) (2+)-NH3, [M+2H] (2+)-2P
 788.65741	       9.4
 798.67383	       4.3
 804.51349	      21.2	b (7) (1+)-NH3
 807.99603	       6.2
 810.13373	      20.3
 810.92242	       5.8
 812.36365	       6.8	b (13) (2+)
 818.37811	      10.0	[M+2H] (2+)-NH3-H2O-P, y (6) (1+)-NH3, b (8) (1+)-H2O-P
 821.13257	      36.3	b (7) (1+)
 823.46149	       7.6
 826.48053	      16.9	[M+2H] (2+)-H2O-P
 830.35828	       6.1
 834.91437	      21.6
 835.71558	      25.9	b (8) (1+)-P, [M+2H] (2+)-P, y (6) (1+)
 837.61389	      15.1
 839.34668	       6.6
 841.01288	       6.0
 842.53979	      15.7
 844.07306	      13.5
 845.66864	      21.9
 847.64081	       9.1
 848.61456	      46.3
 851.37872	      35.4
 855.67285	      13.3
 857.30304	      27.8
 859.30505	       6.0
 862.70770	       6.6
 864.39166	      24.2
 865.34009	      35.9
 865.95850	      23.3
 866.96783	       6.3
 867.89520	      35.0	[M+2H] (2+)-NH3-H2O
 868.79486	      23.4
 870.53546	      52.6
 873.34735	      20.3
 874.26276	      39.4
 900.18500	       7.7
 903.37958	      21.7
 910.04944	      23.5
 913.89526	       2.1
 934.94525	       4.4	y (8) (1+)-NH3-P, b (8) (1+)
 942.78784	       4.1
 944.56079	       2.3
 948.42548	      21.4	y (7) (1+)
 984.37250	      20.0
1010.87482	       8.8
1023.89960	      10.9
1029.13440	      13.6
1043.84399	      22.5
1049.57898	       4.1	y (8) (1+)
1055.08582	       7.5
1058.74524	       9.1
1072.95923	       8.2
1079.32153	      19.7
1098.43298	      22.0
1100.63184	      15.3	b (10) (1+)-P
1107.13354	       7.9
1109.91455	      38.3
1128.53540	      14.2
1154.28931	       4.3
1157.46191	       9.4
1169.85571	       8.5
1177.19409	       6.8
1181.42273	      10.7	b (10) (1+)-NH3
1197.24268	      19.9	b (11) (1+)-H2O-P
1197.95850	       6.0	b (10) (1+), b (11) (1+)-NH3-P
1203.68787	      18.1
1264.11023	       3.0	y (11) (1+)-P
1265.05640	       4.1	y (10) (1+)
1310.40125	       5.6
1313.54956	       9.6	b (11) (1+)
1361.97302	       3.8	y (11) (1+)
1371.12268	      13.5
1381.22632	      10.4
1391.66809	      14.0
1398.71765	       2.3
1623.42273	       7.7	b (13) (1+)
1624.42664	      12.9
