# Supplementary material for: Phosphoproteomic Analysis of Platelets Activated by Pro-Thrombotic Oxidized Phospholipids and Thrombin
Source: PLoS One. 2014 Jan 6;9(1):e84488. doi: 10.1371/journal.pone.0084488 (PMC3882224; doi:10.1371/journal.pone.0084488)
Supplement: Annotated Spectra S5 — (ZIP) [file pone.0084488.s008.zip › TLSDPPSPLPHGPPNK_-6_2_74367.txt]

m/z	i	matches
169.18642	79.3
171.20216	10.1
175.21689	145.7
181.42343	37.8
185.44713	25.8
187.02597	1026.5
187.78339	19.9
190.17345	12.8
195.29691	12.1
199.02328	22.5
200.98624	39.1
203.95468	10.2
208.08347	37.0
214.98555	1336.8	b (2) (1+)
215.97087	10.4
217.08282	16.6
218.04393	39.4
219.98267	25.0
222.28348	13.6
225.32651	28.3
229.26938	46.5
230.08951	160.0
230.85596	13.6
234.14473	20.7
235.29477	13.6
236.35065	46.3
238.05032	24.0
239.36595	49.7
241.08347	15.4
242.64587	38.9
248.76044	9.2
249.40082	9.2
250.20613	21.4
255.17383	61.1
257.25226	9.2
259.26630	16.3
261.06778	11.9
261.95880	40.0
263.04868	36.3
267.04718	12.6
270.22681	36.4
272.06656	36.7
276.19360	8.3
282.28900	70.9
284.29553	45.5
289.07788	17.5
290.25153	35.4
295.74652	55.4
297.14166	40.7
297.99567	7.7
299.66873	22.8
300.91653	42.4
302.11469	75.1
303.59491	43.2
305.01666	75.0
308.15332	190.8
310.85858	85.1
313.25528	87.9
315.19928	35.6
318.83173	23.3
320.06458	32.0
321.62018	19.7
323.21021	23.1
324.26111	18.9
325.35901	127.6
327.28601	11.9
329.20410	175.1
330.23492	128.4
331.31488	30.5
333.39746	25.2
335.58356	30.7
336.52618	33.0
339.46259	58.3
340.57062	27.1
343.26276	14.5
344.66278	59.0
346.21338	16.2
348.27075	52.4
349.28229	30.2
350.18549	11.9
351.55402	11.9
352.18286	10.1
353.10516	55.1
355.07770	18.9
357.45850	19.7
358.07990	9.2
360.36841	55.1
361.23047	24.9
362.83405	41.2
363.72998	154.6
364.82410	347.3
365.71582	26.8
367.10901	49.2
372.69324	43.6
373.84290	570.4
375.29297	60.8
376.57513	23.7
379.23401	23.2
381.23328	107.4
382.08618	291.1
383.12598	10.4
384.22211	38.0
386.19916	37.4
387.19806	109.0
390.17859	96.3
393.25330	61.2
394.96826	77.8
396.30646	159.1
399.20288	1291.5	b (4) (1+)-P
400.12189	232.9
401.06677	27.8
402.52386	45.3
403.51190	10.1
404.56604	42.8
405.38568	45.9
406.32257	114.4
409.53693	55.0
411.02960	9.2
413.52081	436.5
414.82257	101.0
416.53015	85.9
417.27692	62.2
418.28540	27.3
419.10931	10.1
419.98114	166.4
421.40186	42.3
422.30365	182.5
423.61469	8.3
424.58722	109.4
425.21240	23.1
426.26147	28.7
429.39130	64.7
430.27734	75.2
430.89484	50.5
433.89758	63.9
435.08734	93.1
437.64221	292.2
439.13647	66.1
440.29602	73.1
442.40649	106.4
444.26257	63.0
445.60736	205.9
447.79132	296.3
448.57941	44.1
450.40863	28.1
451.33606	36.4
452.20605	190.5
453.24518	20.8
455.53387	289.1
456.27454	44.3
457.20166	213.7
457.93280	23.4
458.72595	26.9
460.23236	85.6
461.04437	18.9
461.87225	25.9
462.74042	93.8
464.13501	76.8
465.88965	311.4
467.00409	57.1
467.80280	236.5
468.67450	140.4
469.51642	98.0
471.35803	60.5
472.35449	54.5
473.19287	11.9
474.66577	1577.6	y (14) (3+)-P
475.37531	363.0
476.29883	31.1
477.20996	259.8
478.25751	66.7
479.11389	724.5
480.78040	329.5
481.56830	162.6
483.15247	57.4
484.29327	45.2
485.54132	153.2
487.98456	55.6
489.34399	145.2
491.05389	154.9
492.62585	158.7
493.36060	253.4
494.66724	79.8
496.49561	926.4	b (5) (1+)-P
497.14722	1975.3	b (15) (3+)-P, b (4) (1+)
498.08282	366.2
499.00507	45.5
500.21143	38.5
501.10089	162.2
501.99274	171.7
504.32147	319.8
505.75275	516.2
506.78229	230.2
507.53851	126.7
508.40656	114.8
510.59998	920.3
511.57764	213.3
512.44092	761.5
513.27789	44.8
514.25421	143.6
514.95306	142.7
516.00873	152.8
516.98761	122.9
519.59064	188.9
520.67493	446.5
521.53729	442.1
522.39752	265.4
524.26715	15.4
525.93170	484.0
526.87653	88.9
528.62323	1419.9
529.76996	2609.1	b (15) (3+)
530.51068	748.9
531.30133	149.2
532.47076	438.2
533.14569	176.1
533.99365	171.1
535.01019	141.6
536.62878	233.0
537.53052	203.1
538.57281	662.3
539.79108	1897.2	y (15) (3+)-NH3, [M+3H] (3+)-NH3-P, [M+3H] (3+)-H2O-P
540.60626	904.4
541.37640	103.4
542.65503	361.8
543.39545	249.4
544.88477	5358.1	y (15) (3+)
546.19006	15665.4	[M+3H] (3+)-P
547.35870	775.8
548.71124	1075.7
549.59955	645.4
551.11005	284.5
552.09760	142.4
553.04022	215.7
553.93945	276.7
554.67206	278.3
555.66974	279.5
557.03436	953.1
557.99695	72.2
559.46051	193.1
560.39465	696.0
561.48224	940.7	y (11) (2+)-H2O
562.69940	880.9	b (11) (2+)-P, y (11) (2+)-NH3
563.89441	1014.8
564.62250	351.6
565.76807	503.3
566.69995	623.9
567.63538	57.4
568.28400	399.0
569.04523	2686.5
569.92316	1650.5
570.77661	872.1	y (11) (2+)
571.54865	367.0
573.70520	40.0
581.61462	47.4
582.48608	62.0
584.99091	11.0
585.85834	77.1
587.17676	36.6
590.25653	14.5
593.02704	88.9
594.09595	46.0
595.23639	199.4
596.66388	66.8
597.73749	111.1
600.20044	25.8
601.38568	96.1
605.71790	53.2
606.81219	46.3
607.77838	119.8
608.37970	8.3
609.61084	173.2
610.68927	924.5	y (12) (2+)-H2O, y (12) (2+)-NH3
611.49689	149.3
612.44135	228.9
613.28247	69.1
614.87903	128.6
616.59589	85.8
617.80634	29.9
619.36414	13424.0	y (12) (2+)
619.99414	7144.5
621.03833	140.9
622.00964	58.5
622.97559	24.3
624.09186	9.2
624.97876	60.8
627.37799	73.3
630.09412	164.8
631.49341	91.2
632.57037	103.5
633.64166	21.6
634.92145	121.9
636.68646	76.3
638.04059	183.5
639.59515	91.6
640.20593	18.8
640.95319	40.4
642.02295	118.5
644.14423	101.7
645.43311	113.6
647.37506	84.1
648.62555	15.4
649.30878	92.6
650.94940	16.2
652.22809	146.5
652.97284	35.9
654.05200	50.5
654.98285	77.0
656.31091	19.0
658.58850	82.8
659.49213	1032.7
660.56628	31.8
661.94952	15.4
663.17261	127.7
664.20367	270.4
664.87823	260.2
668.40326	230.2
669.38959	81.5
670.55164	171.9
672.10626	64.3
672.75775	95.3
673.39178	15.4
677.05664	1053.6	y (13) (2+)
677.97290	348.7
680.20239	249.9
681.10516	210.6
681.74030	29.7
682.99597	189.5
684.23694	110.1
687.27338	150.1
688.00079	99.8
689.66687	157.4
690.53088	98.3
691.25806	40.5
693.00281	31.3
694.42633	142.4
695.40930	22.6
697.38300	62.0
699.50653	96.6
700.53088	88.7
702.06885	87.9
702.78516	135.1
703.53204	122.8
704.36121	39.2
706.11200	59.5
707.19220	130.0
708.39276	156.8
709.68170	84.0
711.54834	5340.6	y (14) (2+)-P
712.68195	356.8
713.76508	135.0
714.47845	36.4
715.47931	105.4
716.56610	223.8
718.15106	76.6
719.62457	247.0
721.46368	222.4
722.45062	26.7
723.31934	43.2
724.46027	89.2
725.25787	131.8
725.90369	200.0
727.13544	125.8
728.29803	44.1
729.83051	7.5
731.47076	25.1
732.36853	147.3
735.85651	224.4
737.77118	69.5
739.06641	43.6
743.07104	33.0
744.48877	248.6
745.36938	69.4
746.42902	846.1	y (7) (1+)
747.37781	179.4
748.25024	143.1
749.45978	184.5
751.26050	440.4
751.99969	128.6
753.50299	323.5
754.39319	321.4
755.37170	89.7
756.46442	123.3
757.78375	32.1
759.50861	394.9
760.33862	7299.3	y (14) (2+), b (7) (1+)-H2O, b (8) (1+)-NH3-P
760.96722	3716.9
761.83636	21.0
763.06293	136.9
764.87396	82.2
765.65912	76.1
766.44519	179.2
767.55432	34.3
768.60107	77.1
769.60419	10.1
773.44769	93.4
775.11591	66.8
777.77045	189.1
778.67554	125.9
779.90320	36.4
780.78619	336.2
782.21771	192.4
783.46777	293.7
784.90936	168.2
785.66699	70.2
786.54352	99.5
787.43896	40.9
789.10114	196.9
792.89008	25.3
794.88196	19.8
796.13153	33.3
797.49768	26.4
798.14038	51.1
799.50592	11.9
800.94836	40.9
802.39160	16.3
803.29645	106.1
804.47284	109.2
805.25891	139.6
806.60638	100.8
808.17725	110.8
810.25934	10.1
811.60614	88.8
812.84625	167.4
813.75061	59.7
815.48712	77.1
816.91510	52.6
822.13330	357.2
822.86810	9.5
826.34644	203.2
827.53790	172.2
828.37256	146.5
829.60834	45.6
831.05493	92.6
831.84601	131.1
836.19849	56.9
837.49780	58.0
838.58862	8.3
840.36133	53.3
841.90240	42.3
842.50562	28.5
845.65869	49.3
847.03644	60.9
849.90332	38.3
852.22589	39.1
857.48486	135.6
858.59894	39.3
859.34161	61.3
860.35669	190.0
861.33203	27.0
862.68872	25.0
864.92700	122.6
866.70953	28.5
867.45660	61.2
870.21259	74.3
871.39105	13.8
872.40894	50.4
873.18292	22.5
877.08051	91.7
879.27472	21.5
880.72052	21.4
884.95581	37.6
886.35614	82.8
890.32770	111.7
893.39136	150.1
893.99640	9.2
896.32355	121.1
898.61792	90.9
903.22626	69.6
909.78009	10.8
912.47321	101.3
915.11298	12.6
915.71637	39.1
918.24933	23.4
924.88892	82.7
925.52661	64.9
926.29230	53.8
929.19849	48.9
930.72137	48.3
933.31104	25.5
934.23224	59.2
941.09320	76.1
942.49237	71.9
943.11530	6.6
945.47626	31.5
948.81128	12.1
953.87030	110.3
955.25690	21.6
956.37457	295.4
957.36505	127.5
959.35785	34.7
967.41119	62.4
970.77985	116.7
972.13104	24.5
973.32184	18.3
974.99854	65.8
979.39716	55.6
981.12524	51.3
981.97260	13.8
983.47998	19.3
984.69586	29.4
987.21014	33.3
988.12012	127.4
989.05786	21.6
990.18622	105.3
993.49518	30.6
1001.46173	51.4
1005.61334	26.8
1008.57172	224.3
1009.29962	110.8
1010.12238	167.7
1011.47455	38.0
1012.43628	32.1
1017.03571	29.4
1017.72491	73.5
1025.80957	13.6
1027.54517	45.4
1028.40784	117.5
1029.43604	23.2
1039.07275	77.1
1043.54248	135.1
1057.00513	47.3
1059.26318	32.1
1065.25562	10.1
1086.36621	67.5
1095.95129	84.4
1119.44385	11.9
1130.63232	15.4
1140.59436	52.8
1141.37207	38.3
1161.61487	30.4
1169.25830	31.2
1210.71387	44.3
1212.20764	27.8
1257.28503	20.7
1289.60608	46.4
1293.29663	51.4
1317.90002	63.4
