# Supplementary material for: Phosphoproteomic Analysis of Platelets Activated by Pro-Thrombotic Oxidized Phospholipids and Thrombin
Source: PLoS One. 2014 Jan 6;9(1):e84488. doi: 10.1371/journal.pone.0084488 (PMC3882224; doi:10.1371/journal.pone.0084488)
Supplement: Annotated Spectra S5 — (ZIP) [file pone.0084488.s008.zip › TLSDPPSPLPHGPPNK_-7_2_64868.txt]

m/z	i	matches
253.11169	14.5
260.35123	21.3
266.32373	8.5
268.29773	9.0
272.31909	53.0
282.14630	66.5
283.29398	44.2
284.33453	54.7
289.42792	24.0
290.27966	45.3
291.42844	16.7
292.29340	11.4
295.30212	29.2
307.02567	18.8
309.31921	14.7
310.58374	28.5
311.22830	9.0
313.39563	12.1
322.52783	11.4
326.46710	34.3
327.29382	111.0
330.10168	12.7
335.24414	13.3
338.13535	41.9
350.27356	18.2
352.29785	28.2
353.18817	13.3
354.43768	7.1
357.30042	16.0
358.19971	41.5
358.89642	39.5
359.98804	68.8
365.15234	16.7
366.35278	13.3
367.37979	12.9
369.19128	18.2
372.09357	7.8
373.42865	16.4
377.03113	31.8
379.20691	13.2
381.11310	94.6
382.39539	31.1
383.11298	43.9
384.09723	39.0
389.30469	11.4
395.12497	8.0
396.28412	20.7
397.29028	22.5
398.41418	11.6
399.19366	783.8
400.24695	289.5
401.24152	65.3
405.18408	29.3
407.45850	9.5
412.31732	17.9
417.25415	24.1
419.28973	73.9
425.19043	11.5
430.79822	24.4
433.17114	18.9
435.16669	33.5
436.36945	15.1
437.33185	26.4
439.63550	15.1
444.70526	8.4
449.16028	28.8
451.00696	4.7
453.31573	23.5
455.32892	315.7
456.33130	112.1
457.25116	11.6
458.42108	11.5
460.56049	25.3
472.20715	7.1
473.17694	32.8
473.86749	33.7
474.58350	23.6
476.29639	12.0
477.42438	34.9
479.54358	94.3
487.40302	36.3
492.36420	175.4
493.45294	59.5
494.56305	11.6
497.14532	543.0
498.21423	115.4
498.97321	7.1
502.42804	42.6
503.17322	35.3
504.52936	61.7
509.42389	12.1
512.30908	567.3
513.48132	181.0
515.79456	58.6
516.62903	15.7
522.88092	82.4
523.54279	30.8
524.44623	18.2
527.91327	21.1
530.47614	74.8
531.30249	22.4
532.41718	27.4
534.30383	20.0
537.52820	12.0
538.37396	33.3
539.43365	21.9
540.29614	12.7
541.50671	67.9
546.53278	81.0
548.81372	33.3
551.32697	46.5
552.44696	19.4
555.36768	131.9
557.45801	43.6
560.22186	16.4
561.87640	128.7
564.14154	30.9
565.33752	27.9
569.21991	32.0
570.12469	19.3
570.97113	154.0
572.07178	37.1
573.40570	142.8
577.99152	7.3
579.25458	32.5
580.50873	31.2
581.56183	16.5
583.29700	12.0
586.51349	43.8
589.27887	13.9
590.37811	37.6
591.11835	8.3
592.77814	13.8
593.43762	37.9
594.42426	26.5
595.36188	29.5
597.23572	16.6
598.28729	18.8
600.55890	66.1
601.62787	120.5
602.26630	21.7
603.13556	88.7
604.34479	77.7
605.35217	131.6
606.38312	131.5
607.18292	22.3
608.73145	78.0
609.48431	14.7
610.48712	1051.9
611.09198	1591.9	b (11) (2+), y (12) (2+)-H2O, y (12) (2+)-NH3
611.98639	248.3
616.37445	45.0
619.70465	24589.0	y (12) (2+)
621.08582	349.1
622.31635	55.3
623.31464	83.2
623.99286	20.4
624.60516	16.9
625.42572	27.7
628.84210	44.3
630.38153	18.8
631.61920	8.4
632.27667	52.8
633.28827	10.2
635.29425	19.5
636.40961	46.9
641.15179	26.2
646.94305	9.0
647.63861	78.4
650.33429	93.9
651.48712	264.4
652.17810	7.6
653.56836	84.7
655.52625	39.7
656.96021	39.1
659.67389	830.3
660.76898	128.4
662.41498	269.7
663.45032	31.6
665.40350	91.1
667.60748	154.0
668.41046	225.3
669.50934	111.9
673.55756	31.1
675.34778	13.9
676.80377	1466.0
677.52826	1640.8	y (13) (2+)
678.38135	87.7
679.34863	67.5
680.37488	329.7
681.21680	97.4
682.02991	14.5
684.44489	29.3
689.37823	57.2
693.28931	74.1
694.22174	78.5
695.57391	19.2
696.85321	102.1
698.49908	51.7
700.25183	33.4
701.66949	60.6
702.29510	135.6
703.03107	251.2
704.39606	87.5
709.24774	40.9
710.34137	132.9
711.50543	2133.9	y (14) (2+)-P
712.39233	648.9
713.19489	16.1
714.25201	88.5
716.07990	6.5
719.39026	37.9
720.49225	53.0
721.41010	60.7
723.17584	60.5
724.01935	31.1
725.29254	27.4
727.04803	292.6
728.39594	159.5
729.46576	100.9
730.22546	16.4
731.74249	86.9
732.53760	10.6
734.87585	157.6
735.72986	143.0
736.69940	111.4
737.86670	241.4
739.89307	43.9
740.84479	24.1
741.94037	221.4
743.44537	58.0
744.64801	25.5
745.71429	704.5
746.50360	806.5
747.48346	435.1
748.46344	93.7
749.33490	25.2
749.98627	27.4
751.25751	347.8
751.99695	182.9
754.97125	391.8
755.89142	111.6
756.83990	11.8
757.66235	96.2
758.26465	58.2
759.38177	95.9
760.34009	1037.0
761.10309	474.8
762.23993	12.9
764.39978	47.3
765.33478	91.4
766.00812	179.5
767.34747	41.2
768.48303	120.8
769.41058	66.6
770.32568	50.9
771.26868	65.6
771.96307	5.2
772.62311	185.3
773.44574	106.9
774.48096	23.6
775.30084	35.9
777.93341	249.6
778.89990	142.6
780.01740	83.1
780.76617	14.6
781.67883	83.4
782.80383	247.5
784.19171	723.4
785.03204	186.7
785.74731	35.9
787.93317	91.4
788.82581	32.5
789.60266	126.8
792.13080	160.8
793.15369	192.4
794.42328	443.9
795.18805	455.4
796.21448	348.6
797.23816	91.2
798.96808	162.4
800.81049	325.1
801.45477	401.8
802.36938	42.9
803.38635	388.0
804.40948	125.6
805.05548	96.0
806.75848	43.2
808.01569	98.5
809.28552	1697.3
810.10638	3422.7	[M+2H] (2+)-H2O-P, [M+2H] (2+)-NH3-P
810.97900	510.5
811.68597	72.5
812.89136	8.0
814.23376	85.0
815.13959	40.6
818.37775	22984.1
819.10907	25942.5	[M+2H] (2+)-P
820.06531	2145.5
821.21631	773.6
822.16852	230.6
823.20612	288.6
824.34174	228.3
826.71185	314.4
827.69525	202.3
828.52142	228.0
829.16937	208.8
830.23090	78.9
831.48914	70.7
832.16998	41.2
832.80804	30.8
833.96155	465.6
834.84357	254.5
835.47308	515.5
836.14539	316.1
837.04242	159.7
838.39581	181.4
840.43811	103.3
841.35120	237.3
843.13208	69.3
844.70795	284.8
845.61566	259.3
846.85870	140.0
848.35767	245.5
849.42493	931.9
850.51703	734.6
851.70398	283.0
852.95319	83.8
854.92310	339.0
856.10364	116.9
856.71136	38.6
857.62970	289.1
858.59442	223.0
859.63068	99.1
860.35687	17.9
869.40063	22.2
872.41095	138.2
873.18597	5.3
880.09216	50.1
883.27179	18.1
888.65552	57.6
889.63214	61.8
890.41736	298.6
891.25146	250.5
891.97101	73.0
893.48529	46.5
895.61981	97.6
899.44476	37.3
902.41071	25.5
904.98297	8.0
906.74683	50.8
911.24738	19.1
912.55280	77.1
913.39996	18.1
916.91412	19.8
921.77954	62.2
927.58966	77.1
931.02655	26.2
932.45020	94.9
938.54291	33.0
939.52142	123.9
945.35382	34.2
948.18060	22.5
949.37500	49.8
953.21246	5.3
954.29279	7.8
956.47260	485.1
957.54321	392.5
958.57690	113.5
959.62189	29.3
962.20819	13.6
967.10284	63.5
969.45581	62.3
970.31329	141.3
973.34161	31.8
976.20923	8.4
983.18561	5.3
986.22412	14.1
988.09863	171.0
988.75323	23.1
989.64209	88.9
990.54376	27.4
997.33057	26.6
999.13312	26.8
1001.63861	16.5
1006.62451	13.9
1008.54395	50.4
1009.24738	23.0
1012.95416	15.1
1016.41046	31.7
1017.36053	93.7
1018.51129	44.7
1019.65186	58.2
1020.27490	18.4
1022.68341	195.0
1025.73926	38.3
1026.96521	51.1
1031.24915	86.7
1033.56592	18.5
1034.61719	19.4
1036.56189	50.2
1037.44751	17.0
1039.18555	40.7
1040.09998	28.9
1041.10156	55.9
1043.53760	190.2
1044.48389	126.1
1045.27136	11.5
1048.62048	12.0
1049.22717	20.1
1053.81665	20.3
1056.03064	10.2
1058.35010	46.0
1061.52966	8.4
1064.08716	42.9
1065.72192	17.8
1069.96936	51.1
1072.43799	24.8
1073.96753	68.0
1090.59863	43.5
1091.93823	98.8
1092.67761	21.3
1094.37085	36.7
1097.68799	55.9
1098.78491	48.3
1102.34546	37.3
1105.68066	13.3
1109.89453	63.5
1111.15479	9.0
1113.49255	30.0
1114.67029	64.9
1116.49243	136.6
1120.38013	15.5
1122.18250	29.6
1123.64832	172.2
1124.51538	159.7
1125.35364	121.5
1126.58447	96.4
1127.72046	41.6
1130.27502	14.5
1131.37183	60.1
1132.48547	16.8
1135.16150	102.5
1136.37329	66.1
1137.73425	57.9
1140.40784	265.7
1141.04443	105.1
1141.66919	161.4
1142.62793	88.0
1143.24316	44.1
1144.63403	37.8
1148.98840	72.8
1154.96387	64.2
1159.39307	23.8
1161.39868	53.1
1164.48413	17.5
1166.66602	33.0
1167.39941	97.0
1168.43384	16.3
1171.68469	140.4
1172.34033	8.7
1175.07300	41.3
1177.47131	98.5
1179.69250	73.8
1181.24353	151.6
1181.92969	64.9
1182.60571	15.7
1183.77747	33.0
1194.32446	15.1
1195.44214	34.9
1197.62109	57.9
1202.64502	16.7
1203.49243	28.6
1204.98096	101.8
1206.23706	28.3
1214.37134	18.2
1217.59546	22.5
1219.18652	134.3
1220.57654	165.2
1222.15271	390.8
1223.22778	316.9
1224.41553	61.5
1229.47351	29.6
1237.49316	1903.0	y (12) (1+)
1238.46350	1247.3
1239.59814	169.8
1240.65503	41.4
1241.46216	20.1
1250.26575	19.4
1253.67322	19.2
1255.34143	6.5
1258.42896	27.5
1264.61267	29.7
1276.77893	46.7
1279.18726	233.6
1280.19116	240.2
1280.87207	36.1
1295.21179	23.1
1296.49646	32.1
1297.38916	45.5
1300.47778	79.6
1301.10107	19.5
1314.60217	7.8
1317.35388	31.1
1318.56189	58.6
1322.87244	33.7
1333.30884	22.4
1334.69165	141.4
1335.71680	15.1
1336.76221	20.7
1340.18567	15.1
1352.46667	224.1
1353.54663	70.0
1354.50769	49.0
1355.30847	56.1
1356.95178	20.1
1360.41541	44.2
1363.30615	18.6
1371.01831	31.9
1376.39734	51.0
1379.84583	17.6
1400.96301	67.3
1402.06958	14.8
1403.94946	218.2
1404.71912	93.1
1405.54797	37.8
1406.50391	46.9
1413.35291	7.8
1422.62659	43.4
1427.27722	17.0
1428.43054	46.7
1433.76172	19.4
1434.51685	18.2
1435.95862	41.7
1443.57129	22.9
1444.59338	41.3
1445.24182	22.2
1462.78235	34.4
1466.97925	17.8
1472.34399	25.7
1473.86853	23.1
1474.89709	32.7
1487.64294	22.8
1489.41052	26.8
1492.47815	57.6
1502.80872	20.6
1508.69543	44.2
1520.12073	36.7
1520.78748	8.4
1524.33398	61.4
1525.19885	35.0
1542.40198	24.2
1543.03076	42.1
1543.68567	10.8
1559.48352	53.1
1562.24036	15.2
1571.60559	32.8
1586.49268	20.7
1589.13782	33.2
1599.40613	13.4
1602.59888	10.8
1668.09802	22.7
1671.78638	15.8
1674.63147	16.9
1689.33606	22.6
1709.77368	26.3
