# Supplementary material for: Phosphoproteomic Analysis of Platelets Activated by Pro-Thrombotic Oxidized Phospholipids and Thrombin
Source: PLoS One. 2014 Jan 6;9(1):e84488. doi: 10.1371/journal.pone.0084488 (PMC3882224; doi:10.1371/journal.pone.0084488)
Supplement: Annotated Spectra S5 — (ZIP) [file pone.0084488.s008.zip › TLSDPPSPLPHGPPNK_-8_2_73445.txt]

m/z	i	matches
262.27533	28.7
266.32544	16.3
270.38696	13.4
275.14734	7.8
277.98062	4.7
280.20978	7.3
284.01605	35.0
288.13791	17.1
294.28641	12.2
309.18970	13.3
310.25363	25.1
314.12286	19.1
316.19684	8.4
327.40094	36.8
329.13809	19.7
336.09506	4.5
337.26764	36.2
346.05896	17.0
347.06805	30.2
348.23489	13.6
355.20880	5.2
358.43652	11.6
360.52640	4.2
362.23178	77.0
363.17004	28.5
368.23331	21.3
369.30850	4.2
370.35217	15.9
375.56836	7.9
378.52411	9.8
379.19568	20.8
380.26495	4.9
381.16656	28.8
382.32489	3.8
384.73352	20.5
386.73151	25.7
390.44351	31.2
391.12335	20.7
392.44617	10.8
396.11679	11.1
398.49539	34.8
399.17792	373.4
400.27051	73.6
402.27112	5.9
405.36365	41.3
406.18628	10.1
408.31561	6.0
409.35144	5.6
411.11926	69.6
418.42908	23.6
421.66016	23.8
422.52216	11.2
424.33612	52.8
424.97589	5.9
427.12976	3.8
430.25751	36.1
431.18011	4.5
433.30463	3.8
437.88721	41.1
438.58087	21.9
440.97760	6.0
445.39435	12.0
446.10248	11.2
447.32941	12.9
448.23523	11.4
449.08496	5.6
452.14301	30.2
455.29224	171.5
456.52570	11.2
457.43359	6.2
460.50317	70.4
461.64789	27.7
464.55786	14.1
465.43762	4.6
470.50647	23.0
471.46399	22.2
472.92773	21.7
474.19452	17.5
475.94781	41.2
476.57416	3.4
478.44537	39.6
479.29248	14.5
480.00195	34.8
481.21893	8.0
483.42291	34.3
484.10651	4.9
491.26019	9.8
493.32874	12.5
494.36267	41.5
495.33569	24.3
497.19238	351.9
498.36060	53.4
501.97583	16.7
502.89264	5.0
505.08630	24.7
506.27557	11.9
507.41730	32.3
508.25372	26.6
509.55133	8.3
511.67407	82.9
512.42932	175.7
513.38153	142.7
514.05481	79.4
515.43298	24.7
517.77136	7.7
521.18445	5.2
522.32153	32.0
524.24829	26.7
528.13611	5.2
531.00677	7.0
532.01501	45.5
533.30597	4.9
534.55212	9.6
536.21655	2.7
539.01837	5.6
540.18042	15.1
544.43622	12.5
546.25970	10.5
547.22913	4.3
548.61694	10.4
549.26825	26.0
550.32104	23.3
551.34357	8.7
552.08362	19.9
554.14966	15.2
557.29718	16.4
558.15228	4.5
561.38892	17.0
562.47772	88.5
563.41998	95.5
567.36218	11.5
569.38788	19.0
571.54333	53.5
572.58972	119.2
573.31262	57.2
575.37671	25.7
576.27087	4.9
577.90338	22.3
581.79535	50.5
582.46198	6.9
586.60022	137.6
587.74164	28.4
588.35822	3.5
589.28510	6.6
591.25049	60.6
593.49048	13.9
594.57184	70.1
595.88116	89.4
598.21954	7.3
600.49591	19.8
601.57269	111.9
602.46039	77.8
603.35419	17.2
604.68524	44.1
606.32098	71.5
607.18262	10.2
610.60620	1747.0	y (12) (2+)-P, y (11) (2+)
611.49146	168.3
615.21753	23.6
617.29102	17.4
619.68964	422.5
621.08765	140.9
622.18719	19.6
623.92303	44.5
624.66913	12.8
625.30536	6.7
626.14569	40.3
626.90643	19.6
627.56342	9.4
628.51489	8.8
629.49799	10.4
631.24646	166.4
632.37201	92.1
633.40967	25.0
634.07648	8.0
634.87665	11.4
635.61945	3.8
638.49005	34.6
639.35632	19.2
640.37109	20.5
641.28937	52.3
642.12482	73.9
644.14032	19.3
645.18713	46.4
646.77905	27.8
647.93604	26.6
648.62830	5.9
650.30945	935.5
651.09344	779.3
652.31000	68.6
653.56696	8.3
655.26538	13.7
657.21643	9.7
658.30768	33.8
659.64526	9482.6	y (13) (2+)-NH3-P, y (12) (2+)
660.93243	41.4
662.23425	200.7
663.65186	35.3
664.58234	27.7
665.19189	4.6
666.62848	44.4
667.64777	145.4
668.38812	111.6
669.64838	6.4
671.40881	48.4
674.01923	46.7
676.08698	67.8
676.83020	41.9
677.63074	70.4
678.42023	103.9
679.31671	103.0
680.32513	179.9
681.36053	82.6
682.60602	35.9
683.68921	6.2
686.80322	11.5
688.50702	49.8
689.36584	14.5
690.40332	115.7
691.27008	139.3
691.95746	56.0
692.82196	143.2
693.77026	217.2
694.83337	113.9
696.48859	20.2
697.30347	63.1
699.32697	179.5
700.39374	144.4
701.52094	29.5
702.31134	131.3
703.20502	487.8
704.30676	71.2
705.24579	32.1
706.02917	27.5
706.72113	11.0
707.68988	67.0
708.42194	337.6
709.50067	62.9
710.82092	138.3
711.66107	112.2
712.46649	3.4
713.26190	65.1
714.21350	21.7
717.02643	1788.6	y (13) (2+)
717.89862	88.1
719.30072	165.7
719.92816	140.4
720.54248	225.8
721.25513	17.7
722.05908	15.6
723.07806	119.5
723.72968	15.2
724.54907	16.0
726.15961	492.6
727.53448	29.5
728.38489	342.1
729.36359	514.1
730.46893	139.7
731.67792	82.9
734.23553	77.4
735.28436	267.8
736.31036	104.9
737.11426	17.0
738.19434	261.1
738.79742	116.7
739.45929	57.3
740.53186	443.0
742.71234	354.5
743.46045	302.9
744.19849	32.7
745.29242	80.2
746.46771	681.4
747.39496	275.4
748.27081	66.5
749.42145	31.2
750.54352	23.2
751.43146	795.9
752.30005	314.7
754.37592	41.3
755.12616	31.9
756.26868	44.1
757.18915	29.9
758.48468	39.0
759.36414	59.6
760.25763	259.0
761.25885	37.9
762.24115	6.6
763.14105	100.0
764.16736	39.6
765.54926	91.0
766.58069	264.7
768.09454	64.8
768.86096	58.3
771.31097	8.8
772.51532	113.3
773.28705	40.6
774.79034	1862.9
775.54486	526.0
776.67108	81.0
777.77069	208.1
778.56195	72.4
779.33093	25.4
780.23785	19.9
781.60797	37.5
782.27258	30.8
783.31934	55.4
784.02142	60.1
785.63501	199.9
786.42401	133.2
787.42035	140.4
788.34955	61.7
790.64337	39.7
792.20453	226.5
793.40509	64.6
794.83759	314.6
796.16040	59.9
797.14526	45.9
797.91595	68.4
798.91083	75.5
800.30365	815.7
801.08026	798.7
802.54572	20.2
803.32874	70.3
804.08289	69.4
805.15985	91.1
806.21075	118.1
807.50922	105.6
808.39948	297.5
809.66193	4830.6	[M+2H] (2+)-2P
810.47516	1852.0
811.47369	80.7
812.37524	45.5
813.15057	139.5
814.03375	121.8
814.98932	96.7
816.05109	30.1
817.42175	157.6
818.31366	236.0
818.92303	755.6
819.64655	421.9
820.39044	24.6
822.21716	761.0
823.01514	377.7
823.92169	1101.3
824.72443	14.5
825.93097	156.1
826.72009	135.7
827.54669	138.9
828.49091	57.5
829.34625	25.2
830.42157	95.6
831.27557	43.7
832.21564	209.8
833.30902	139.5
834.80121	194.6
835.51208	128.6
836.27081	70.5
837.05939	214.8
837.81812	109.7
838.80280	49.3
839.55939	61.3
840.68591	257.7
841.50995	389.6
842.52576	24.6
843.38873	150.9
844.38818	94.9
845.46167	130.0
846.10785	51.6
846.94678	77.4
848.35968	811.1
849.01361	145.1
849.91272	4231.6	[M+2H] (2+)-H2O-P, [M+2H] (2+)-NH3-P
851.91779	106.7
852.86407	98.0
853.63922	78.3
854.87823	214.7
856.14423	129.9
857.04926	1822.6	y (15) (2+), b (8) (1+)-P
858.60492	21571.7	[M+2H] (2+)-P, b (7) (1+)
859.43011	5440.7	y (8) (1+)
860.31256	242.6
861.14099	287.4
862.31354	272.4
863.45007	308.5
864.41022	92.5
865.58179	64.3
866.68188	121.9
867.62903	3119.6
868.62531	949.0
869.76752	253.0
871.07434	42.6
872.43671	216.3
873.69464	1061.0
874.67627	751.7
875.78412	231.2
877.05011	116.9
878.02979	152.4
879.06964	24.5
880.15082	200.7
881.30396	141.3
882.15570	103.6
883.04681	71.0
884.08160	108.6
884.74542	222.4
885.73737	404.0
887.00690	84.3
888.03430	565.7
889.03107	350.7
889.71771	483.6
890.49152	234.7
891.40656	109.3
892.33466	90.1
893.71997	371.0
894.43945	615.7
895.04742	38.6
895.64862	79.6
896.96844	438.9
897.63715	78.2
898.40802	12.5
902.45056	10.1
910.07654	46.7
917.44727	5.5
918.85394	9.4
922.98419	32.5
923.60077	6.7
925.38062	82.4
927.04028	43.9
928.54785	59.1
933.19598	9.4
934.28058	38.3
934.91815	5.3
935.96661	3.8
938.71478	99.0
939.64087	37.7
940.72845	18.2
941.38580	8.2
942.64722	68.2
943.34247	6.2
945.54132	4.2
946.62085	33.2
951.58319	17.3
952.21051	10.0
953.36523	18.8
955.18774	7.1
956.38068	649.5
957.56207	308.9
958.81085	87.6
959.51666	39.7
960.47656	18.8
961.67914	8.1
966.69403	13.2
968.18585	35.7
968.99579	39.7
970.31396	274.5
971.46844	375.2
972.67773	45.9
973.38232	4.5
975.41620	73.5
976.75238	163.8
977.91010	60.6
978.72162	5.2
980.34613	54.7
981.32672	96.6
982.42535	28.4
983.05396	43.0
984.14508	13.3
985.14185	46.6
985.86523	10.0
987.87604	26.0
988.99689	31.5
990.12036	39.8
990.77588	27.9
991.74042	92.7
993.43823	14.6
996.07886	13.3
998.25977	79.7
999.47144	57.8
1000.32538	15.0
1001.84088	4.2
1002.56006	15.1
1003.70880	22.2
1005.47461	12.2
1007.02899	29.7
1008.04950	3.8
1008.85059	7.4
1009.88824	5.6
1012.35297	34.0
1015.93195	16.5
1017.41559	27.8
1018.49420	28.5
1020.09326	22.3
1024.55786	225.0
1025.49402	224.7
1026.65161	14.2
1027.48889	15.0
1029.96167	39.4
1032.24011	74.4
1033.02075	40.6
1035.60095	6.6
1036.34277	18.2
1037.39294	105.9
1038.21533	56.9
1039.08069	119.2
1040.11047	18.4
1040.81201	28.5
1042.11304	47.2
1044.29114	34.6
1046.44019	15.3
1050.19678	21.5
1050.96655	12.1
1051.84985	16.8
1054.88806	26.9
1056.04224	64.0
1058.50098	12.8
1059.25793	29.2
1061.75146	40.7
1063.85376	15.9
1064.62390	16.0
1065.48193	26.1
1067.17676	10.6
1068.08008	68.5
1069.09814	28.4
1069.81653	29.2
1071.31421	23.0
1073.82471	30.1
1074.55212	4.2
1075.30200	10.4
1076.97485	34.1
1077.87549	55.6
1078.74719	33.9
1081.15710	34.1
1083.41846	8.1
1084.35571	20.7
1087.31702	51.6
1088.35095	28.6
1090.43066	13.7
1091.62988	13.9
1093.11304	22.1
1095.47314	73.4
1096.36658	105.2
1097.38318	88.3
1100.22400	12.5
1101.62842	4.5
1102.33447	9.2
1104.64355	87.1
1105.38684	33.6
1107.17212	92.4
1111.60718	279.8
1112.65466	76.5
1115.38477	17.4
1116.12622	4.2
1119.03296	11.1
1121.15015	6.9
1121.88135	18.0
1123.34277	128.1
1124.47473	52.6
1125.49402	24.3
1127.32886	8.0
1128.36560	90.9
1129.47778	50.2
1132.41711	32.7
1134.99756	8.4
1136.02576	37.2
1137.32837	26.5
1138.45361	30.7
1139.95483	19.8
1142.20776	40.4
1143.30542	82.0
1144.37939	19.0
1146.57849	16.5
1149.35596	6.6
1151.32300	49.4
1155.74353	18.3
1160.15869	58.1
1161.27026	42.3
1162.54419	54.4
1163.64307	76.6
1164.50635	14.0
1166.44104	40.7
1167.10315	12.9
1169.66345	34.1
1171.84497	53.2
1172.82080	41.3
1173.50732	74.1
1174.18408	79.4
1175.59607	62.6
1176.63220	76.0
1177.62036	39.3
1178.29846	44.9
1180.04053	30.1
1181.14893	60.5
1182.14282	33.9
1183.55432	47.1
1185.59241	46.2
1187.55835	57.7
1189.21973	28.2
1189.87390	29.7
1191.10254	10.8
1192.59277	19.0
1193.61792	13.5
1194.30286	43.8
1195.19263	81.5
1196.56396	13.1
1200.27856	3.1
1201.42859	32.7
1202.57349	31.5
1203.33667	4.2
1204.17285	59.5
1205.25146	54.7
1206.26172	62.0
1207.27014	22.8
1210.37256	16.3
1211.41272	6.7
1212.77002	77.9
1215.53247	13.2
1219.48206	101.9
1220.46619	144.5
1221.56689	39.8
1222.50867	28.2
1224.15430	28.5
1225.18506	2.8
1226.50879	62.6
1228.28589	22.3
1229.26782	8.1
1230.74329	5.9
1234.12085	40.0
1236.58606	3.5
1237.55420	88.2
1240.36206	73.8
1241.31763	32.0
1243.24243	12.9
1245.02283	66.4
1245.88403	6.2
1247.19641	19.8
1251.00464	22.9
1253.09473	7.3
1254.91968	47.5
1256.70898	12.2
1257.39355	25.7
1258.73425	38.3
1261.31616	87.8
1262.01233	10.4
1262.78577	85.8
1263.58508	18.1
1264.41150	21.0
1268.21228	8.3
1271.77039	54.3
1273.02136	42.1
1273.83313	81.9
1274.94958	12.8
1275.85205	44.9
1276.45337	34.2
1279.34985	37.1
1280.46252	26.0
1282.50110	28.0
1283.79761	41.3
1284.47778	46.2
1285.93262	31.6
1286.55579	13.0
1287.45923	27.8
1290.57458	28.3
1291.42224	36.9
1292.55383	21.5
1293.38806	26.4
1296.37964	7.3
1298.35864	23.1
1299.40503	238.3
1300.44104	119.9
1301.78699	204.1
1302.51465	99.5
1303.12952	34.9
1303.77161	94.9
1306.05786	21.0
1308.06311	22.1
1309.37842	102.9
1310.35767	56.4
1313.54736	9.7
1317.47571	1277.1	y (13) (1+)-NH3-P, y (12) (1+)
1318.38123	944.8
1319.43689	186.6
1320.34265	8.0
1323.41345	31.9
1328.47607	39.2
1329.42517	5.2
1333.02417	42.0
1334.34546	25.0
1335.87158	17.0
1336.99768	33.3
1337.64111	26.8
1338.95642	5.5
1340.95667	16.7
1342.39563	31.4
1344.71851	7.6
1346.61194	19.5
1350.37292	5.5
1353.54504	12.8
1354.91418	50.1
1355.51489	90.3
1356.13916	45.4
1357.10144	23.7
1358.31238	23.8
1359.29431	67.5
1360.49170	47.9
1361.37415	18.1
1362.12585	12.5
1362.94299	23.6
1363.54480	8.7
1364.30627	17.8
1365.98303	22.2
1370.25110	15.8
1371.29517	20.5
1375.56287	8.3
1377.25549	3.5
1378.77893	17.7
1380.40515	95.6
1381.23645	135.2
1382.12585	27.6
1383.62439	18.4
1384.26025	10.2
1386.52148	59.6
1387.56189	18.5
1388.40186	46.9
1389.31201	20.3
1392.88440	18.6
1393.57935	75.9
1396.44617	51.5
1397.54553	10.1
1398.59912	12.8
1402.45325	5.5
1403.34656	29.4
1404.46423	28.9
1405.53918	67.0
1406.18347	15.4
1409.53442	6.2
1412.30005	3.8
1414.68457	34.9
1415.58887	28.4
1417.13123	42.4
1418.33875	21.2
1419.51501	17.5
1420.39465	17.7
1421.40491	10.5
1427.04993	3.8
1429.39148	3.8
1432.50244	58.1
1433.76489	155.6
1434.64380	138.5
1435.78552	6.6
1436.43640	34.8
1441.45337	9.7
1444.33618	4.9
1447.86145	16.7
1449.87415	22.6
1451.92102	20.2
1452.53833	6.8
1453.53235	9.4
1455.20667	36.4
1456.52332	51.2
1459.20081	50.8
1461.40540	3.9
1462.99817	18.0
1468.33801	115.4
1469.04626	44.5
1469.69226	3.9
1475.24402	17.3
1476.22546	5.9
1482.81750	25.6
1484.46021	51.4
1493.32483	3.9
1498.23914	140.5
1499.58374	61.8
1500.60852	7.3
1501.65161	35.8
1511.34851	21.9
1517.04419	18.4
1523.54077	8.7
1525.40039	11.9
1531.34692	102.7
1532.71545	34.6
1533.90686	15.7
1542.31604	12.9
1543.39465	25.8
1549.45410	125.9
1550.46472	81.0
1551.09949	6.5
1553.35510	34.6
1555.17810	10.1
1562.90662	14.5
1570.23462	17.8
1571.38965	36.0
1589.60242	14.6
1603.05737	29.7
1619.28894	10.4
1620.92993	26.1
1631.07202	8.4
1633.37817	11.8
1639.32947	23.0
1640.01245	12.9
1641.04675	20.5
1647.42798	6.6
1650.40308	9.4
1652.80786	9.4
1657.28772	11.1
1661.87439	19.5
1669.34851	14.9
1671.14673	3.8
1677.40955	4.6
1762.28894	10.4
1802.48071	22.2
