# Supplementary material for: Phosphoproteomic Analysis of Platelets Activated by Pro-Thrombotic Oxidized Phospholipids and Thrombin
Source: PLoS One. 2014 Jan 6;9(1):e84488. doi: 10.1371/journal.pone.0084488 (PMC3882224; doi:10.1371/journal.pone.0084488)
Supplement: Annotated Spectra S5 — (ZIP) [file pone.0084488.s008.zip › TLSDPPSPLPHGPPNK_-9_2_71707.txt]

m/z	i	matches
170.82706	22.2
175.05028	18.3
183.26860	42.0
187.19095	876.8
188.22177	70.6
190.34232	25.4
194.32162	12.4
195.15121	40.9
198.12827	52.7
199.04884	34.3
203.07628	54.1
210.14287	56.1
213.22984	9.3
214.99445	1536.5
216.16537	113.7
217.20328	230.3
223.40445	44.8
225.17867	46.7
226.21790	58.4
227.15942	54.0
228.74318	36.7
229.37140	12.6
230.15248	78.7
234.15189	97.8
235.31717	42.9
236.30069	28.8
239.22714	195.0
240.04691	35.8
243.32379	130.9
245.03394	102.2
246.38547	78.4
250.29137	16.7
254.19756	32.9
256.06693	35.4
257.00961	17.3
261.13702	168.4
262.27344	480.5
263.25009	115.7
264.56067	147.6
265.21838	43.0
266.25970	9.2
267.37665	14.2
272.44507	121.5
273.27417	38.0
276.34418	13.2
277.35724	44.5
279.11835	19.7
280.01398	98.2
282.30255	48.4
283.09561	52.8
284.09091	135.2
287.10541	20.3
288.17322	44.5
289.64777	23.4
291.07104	11.2
292.15344	51.3
295.86407	12.2
296.49524	57.2
300.54999	33.4
301.25485	51.6
302.00330	16.3
303.32227	15.5
304.25391	78.0
305.27768	201.1
306.21246	118.1
308.91119	109.2
313.06433	43.1
314.11829	56.1
314.87720	353.9
315.90610	80.8
316.54584	99.9
318.16443	33.5
321.16913	19.3
322.08014	11.0
323.04456	40.9
324.56860	16.7
325.82294	196.0
326.79712	26.7
328.00555	67.8
329.32361	134.5
330.56146	34.7
331.28973	127.1
332.09882	61.3
335.47467	12.2
336.34094	25.1
338.30969	88.8
341.16730	82.9
343.31238	21.3
347.21295	19.0
348.24292	125.7
349.41455	151.9
351.11475	11.2
356.05316	40.5
357.20038	116.6
358.15515	108.3
359.29163	101.1
362.42114	20.3
363.40698	24.3
365.05005	208.0
366.06842	34.9
367.16895	156.7
372.53711	121.6
373.85065	803.4
375.10468	182.8
375.83582	63.4
376.94110	117.6
377.55487	186.8
378.65979	228.8
380.20465	8.2
381.05334	141.2
382.26392	233.8
383.24939	14.0
386.75842	74.7
388.95270	124.7
390.32153	25.1
393.30975	186.8
394.15649	120.5
395.15857	72.6
396.22406	53.0
399.15393	1493.7
400.16406	259.3
401.13440	116.1
403.50488	155.1
404.22247	70.2
407.50049	112.3
411.22546	129.1
413.23608	20.1
414.85822	31.8
415.55322	15.1
417.35962	64.8
418.39587	39.3
419.08362	23.1
420.33337	95.1
421.49481	23.1
423.46521	43.9
424.26056	101.4
426.36365	39.9
427.63324	129.3
428.26459	47.0
428.87195	778.3
429.58661	92.9
430.32574	49.5
432.41827	23.4
433.46783	79.7
434.24158	72.5
435.43549	23.4
436.68481	324.0
437.42407	145.9
438.54132	31.8
440.08057	267.0
441.33936	91.1
443.16931	117.5
444.44659	13.7
445.21582	93.7
447.67645	164.8
448.43506	186.3
449.68811	189.8
450.50702	64.0
452.46838	129.2
455.10077	404.0
456.05591	71.2
457.35626	102.5
458.85724	128.1
460.09302	236.1
461.81543	120.4
462.64655	35.8
464.49054	15.9
465.23444	93.6
466.29706	28.7
467.23108	33.9
468.69373	460.1
469.37299	290.4
470.99030	70.3
471.66943	281.2
472.59955	31.9
474.60211	201.2
475.27490	64.1
476.25732	27.2
477.11255	82.2
478.99030	2628.5	b (4) (1+)-H2O, b (5) (1+)-H2O-P, y (9) (2+), y (13) (3+), b (5) (1+)-NH3-P
480.03027	507.5
481.23187	235.4
482.27545	225.2
483.11279	64.7
484.66742	232.2
485.65436	18.2
486.44086	116.0
487.24860	56.0
487.87140	191.4
489.13062	192.1
490.21448	67.2
491.15765	146.8
492.16016	97.3
493.14795	40.2
493.95734	50.0
495.00867	88.3
496.01398	294.6
497.07697	2575.6	b (4) (1+)
498.10248	517.7
499.19049	395.2
500.11945	160.2
501.35620	1774.9
502.35498	83.6
503.57098	140.3
505.03979	64.4
506.71136	254.7
507.56927	317.8
508.36627	164.1
509.35834	588.0
510.24023	370.8
511.27936	346.0
512.17529	242.7
512.99677	627.7
514.13837	776.0
515.76007	43.9
517.09180	112.9
518.71014	334.0
519.64716	138.0
520.84015	366.1
522.84033	441.1
523.87366	90.1
525.42664	499.1
526.37744	291.0
527.61249	349.0
529.62256	242.4
530.66394	101.2
532.06909	256.2
533.04810	157.6
533.70905	559.8
534.66888	240.9
535.43420	125.6
536.85419	94.7
538.00592	348.4
540.08777	3450.1	[M+3H] (3+)-2P
541.04950	1162.4
542.46179	357.3
543.16687	76.7
544.42938	228.3
545.38104	80.3
546.26923	596.2
547.11310	2743.2
547.94257	1645.4
548.70374	257.4
549.80096	161.0
550.58655	120.8
551.34918	120.6
552.11664	478.2
553.20795	527.5
554.34259	496.4
555.54254	9214.2
556.64606	2719.5	b (15) (3+)
557.59772	250.1
558.49652	215.5
559.85925	756.9
561.15198	489.0
562.31427	642.5
563.24597	210.8
564.55927	79.1
565.84125	1692.1
566.93768	1443.6
568.06012	365.3
568.90948	521.1
570.13123	143.4
571.86346	3551.3	y (15) (3+)
572.95648	28695.7	[M+3H] (3+)-P, b (12) (2+)-H2O-2P
574.37531	644.7
575.64563	395.7
576.85126	152.8
577.70978	124.7
578.48602	511.4
579.77496	373.5
580.62030	184.1
582.07397	1956.6	b (12) (2+)-2P
582.82690	614.7
583.83856	1243.3
584.62811	273.5
587.19659	37982.9
588.30048	12398.1
589.29688	130.7
589.97803	172.4
590.98767	641.5
592.33026	1731.9
593.34027	1631.2
595.20557	9428.9
596.04437	35528.4
596.94794	4499.2
598.12506	395.0
599.37054	45.2
600.71649	15.2
601.49976	79.0
602.22394	53.1
603.70599	36.9
608.64886	67.5
610.57013	2143.3	y (12) (2+)-P, y (11) (2+)
611.43555	485.8
615.52338	36.9
616.50012	24.9
617.96130	102.8
619.36975	76.5
620.32941	48.0
623.33167	162.5
624.57867	121.9
625.47131	136.4
626.30255	208.1
628.33820	425.7
629.60052	124.6
630.74365	307.4
631.55731	645.9
632.36432	348.0
633.33636	299.2
634.42426	100.0
635.50525	123.3
636.48358	38.7
637.47357	132.6
642.76202	100.7
643.82153	144.4
647.45306	69.4
650.31311	954.9
651.02881	590.8
651.70221	361.6
652.31671	123.2
655.19720	39.0
656.73785	94.0
659.31506	8209.4	y (13) (2+)-H2O-P
659.98010	13205.5	y (13) (2+)-NH3-P, y (12) (2+)
660.98151	240.4
662.20795	920.0
662.97943	105.2
664.36456	32.9
665.20166	18.7
666.52319	50.1
670.91425	43.8
672.97736	75.3
673.72345	176.5
675.97046	25.7
678.99347	20.3
680.56671	188.3
681.38440	38.9
682.36743	264.1
683.45001	12.6
685.53802	117.5
689.41315	68.1
690.40472	79.7
691.68390	120.2
693.02740	351.2
694.29083	466.5
695.02618	59.3
696.71320	99.1
697.94214	101.8
699.70789	127.9
700.51300	202.3
702.17914	316.0
703.13837	309.8
703.95532	50.6
704.59235	190.8
705.28320	112.2
706.31927	25.9
707.46350	87.7
708.24231	453.1
709.57867	155.2
712.33411	25.4
713.07990	58.0
714.39349	49.8
715.63214	42.0
716.78339	1162.5
717.46729	1159.8
718.40295	238.7
720.56879	396.4
721.55096	70.7
722.35901	22.6
723.23853	39.9
724.39734	31.3
725.46539	49.0
726.31836	77.0
727.36554	128.9
728.60760	401.0
729.54901	879.1
730.66888	320.0
731.64850	79.8
732.50061	40.6
734.24615	116.3
737.10199	49.6
738.60345	25.8
740.61859	40.0
743.11682	1258.9
744.03143	332.0
745.00092	70.2
746.29950	873.6
747.59137	201.4
748.32123	303.7
749.44226	202.1
750.15167	69.2
751.56281	5935.4	y (14) (2+)-P
752.33783	1286.8
752.94928	149.9
754.47705	181.1
756.17743	80.5
757.46301	126.8
758.14612	43.5
759.07422	243.6
760.11316	666.0
761.47668	102.3
762.57745	55.3
763.35760	16.7
765.40576	102.0
766.40448	51.1
767.75214	161.2
769.50922	165.9
771.00287	65.3
772.21936	55.0
772.91223	64.3
775.24237	276.7
776.11755	237.5
777.56238	49.0
779.10071	33.9
782.39691	168.1
783.49689	213.9
784.18610	20.1
784.85083	55.2
785.51776	237.0
786.66742	103.8
787.42157	128.8
789.40912	271.3
791.59210	46.0
792.23639	103.0
793.65289	52.1
794.93726	73.4
795.80939	34.8
797.37451	30.8
800.54980	9061.5	y (14) (2+)
801.40033	1767.2
802.94196	12.6
804.41132	60.0
805.42798	97.5
806.40381	33.7
807.11328	83.7
807.94299	239.5
809.13068	210.0
809.98920	214.8
811.93719	335.8
813.20538	103.5
815.13287	35.9
820.22028	91.6
821.40356	103.8
822.28717	76.3
823.42090	139.8
825.48340	55.5
826.16370	24.4
827.40765	16.9
828.41479	11.2
831.36115	94.1
833.66516	279.5
834.35614	53.5
835.49353	38.7
836.39520	176.8
837.30383	79.7
840.31635	73.7
842.20142	238.7
843.14178	70.8
843.83057	42.6
844.87823	65.6
848.67767	15.3
849.72711	37.7
850.43939	10.2
852.31244	80.2
853.43414	47.0
854.48322	74.0
855.87134	125.9
856.50562	66.1
857.83246	48.9
863.09570	971.9
863.76227	33.1
866.02124	39.0
869.08105	36.6
871.13995	34.3
872.69122	31.9
876.17163	15.3
879.19977	38.8
881.72784	125.2
886.70428	61.2
887.83868	250.5
890.56488	27.6
894.21948	48.0
895.40961	7.2
898.67780	44.0
903.44611	11.6
905.37109	104.7
906.88232	34.8
917.28253	26.8
921.39862	13.2
922.50244	89.9
924.49408	66.3
925.58344	30.1
930.12848	110.7
931.91016	192.0
933.13654	253.9
934.23969	38.8
935.46924	63.5
936.56641	28.7
938.32794	36.8
939.43506	50.3
940.39648	77.2
941.89532	33.3
945.02863	58.0
946.42999	13.2
948.07306	28.4
949.29901	109.0
952.09454	28.5
953.41089	35.2
954.20319	17.7
955.27759	69.4
956.48364	134.9
957.60321	191.2
959.71533	352.1
961.78424	28.9
963.85352	8.2
966.48041	26.4
967.14264	24.2
970.43207	160.1
971.48895	96.4
975.58105	29.5
977.13385	55.0
979.99585	26.3
981.16479	24.4
982.51202	23.8
983.41998	20.3
985.94830	61.3
986.64581	13.4
987.36554	13.3
990.00323	36.5
991.49091	80.8
992.43628	17.7
993.67694	54.2
997.24445	24.4
998.14703	18.2
1000.29150	83.0
1006.15875	27.1
1007.17133	49.1
1011.79663	31.4
1017.11407	12.2
1018.20905	111.1
1019.13013	28.4
1020.30469	104.2
1022.54388	36.5
1028.08606	12.2
1044.99988	162.2
1046.34595	231.8
1047.04614	78.5
1048.00488	34.5
1053.68921	55.8
1063.73535	85.4
1064.49805	25.5
1065.68115	41.1
1067.55481	43.6
1068.53296	88.2
1069.21375	15.1
1071.23132	62.3
1078.23877	30.5
1080.23364	33.5
1082.28833	31.8
1083.12830	83.7
1088.42236	51.0
1090.31030	47.2
1094.37769	71.3
1095.34070	89.4
1104.97095	69.5
1112.84521	40.0
1123.25854	65.0
1133.33313	53.6
1146.77271	46.2
1161.45435	28.4
1171.31592	23.0
1173.23816	20.0
1181.59900	38.0
1182.23547	120.4
1182.90100	120.1
1183.71851	63.7
1186.69800	22.8
1188.48987	36.7
1190.45325	62.4
1210.64087	28.1
1220.25842	23.8
1221.48889	45.8
1222.67175	8.2
1242.75977	31.9
1366.20178	33.5
1473.66687	11.2
1750.38904	28.0
