# Supplementary material for: Phosphoproteomic Analysis of Platelets Activated by Pro-Thrombotic Oxidized Phospholipids and Thrombin
Source: PLoS One. 2014 Jan 6;9(1):e84488. doi: 10.1371/journal.pone.0084488 (PMC3882224; doi:10.1371/journal.pone.0084488)
Supplement: Annotated Spectra S5 — (ZIP) [file pone.0084488.s008.zip › TLSDPPSPLPHGPPNK_-10_2_67439.txt]

m/z	i	matches
254.19130	23.7
257.83917	6.5
260.56241	16.9
264.02734	15.9
266.43567	16.7
267.10382	4.3
272.46994	24.8
273.31320	21.0
276.02625	8.2
280.92126	10.8
282.21982	18.7
284.29565	105.6
285.30560	5.2
289.31238	10.3
292.03625	24.2
294.28513	20.7
298.12717	5.9
299.28009	22.5
309.27701	25.9
309.98590	4.8
317.01593	11.1
319.21439	10.6
320.17609	10.3
322.73221	27.3
323.38754	5.1
324.01105	4.8
325.14285	12.4
325.89127	14.2
327.35217	36.5
328.50656	9.5
332.16705	9.4
335.96490	28.0
337.17328	11.9
342.34045	9.0
343.38583	12.3
347.37195	34.6
349.36707	14.0
352.01279	9.0
352.63947	6.4
355.10516	19.7
357.91754	4.7
361.24341	23.2
362.97662	29.2
365.62701	71.7
366.54083	23.7
369.40976	39.8
370.12708	7.2
372.93420	9.9
375.94952	16.6
380.28616	12.3
381.34186	44.6
382.17566	80.2
386.17627	8.6
395.28992	4.4
396.88861	6.0
399.12592	555.9
400.11987	95.6
402.34198	41.9
409.38177	22.5
411.23969	24.3
412.12982	6.4
419.07117	12.8
427.47333	21.7
432.37341	5.6
433.32288	13.3
434.98706	14.5
435.78973	3.9
437.26282	72.6
438.32483	34.1
442.46173	6.4
443.16223	15.4
444.34741	14.5
445.47760	17.3
451.01019	15.8
452.29840	48.5
455.37189	204.8
456.39392	31.9
460.16150	77.2
463.07764	11.2
463.88617	46.2
464.57208	22.2
465.40692	44.9
466.50592	79.2
467.26270	3.2
469.22107	10.3
469.86578	9.4
473.43805	47.2
475.82831	48.5
476.44989	16.1
477.20313	6.9
479.37140	28.0
480.26178	9.1
481.54865	14.0
483.51868	14.1
485.09070	25.9
490.39832	39.4
491.13959	27.5
492.23883	95.9
493.79608	31.4
494.45221	23.7
495.18921	12.0
497.13062	132.5
498.39880	69.1
499.30475	21.0
504.05426	4.3
506.56055	14.0
509.50708	25.1
510.53900	17.0
512.28906	231.5
513.27441	159.3
513.99353	78.6
515.22150	33.0
516.12537	5.5
520.15161	31.7
522.39490	62.2
524.25244	4.8
526.71198	41.3
527.59918	24.7
528.26581	7.3
530.30811	46.1
531.26782	46.1
534.48700	41.6
535.91052	22.2
537.40631	7.4
540.22028	10.3
545.35144	35.5
546.26630	65.5
547.10883	47.9
552.22845	4.3
555.54272	187.7
556.27740	5.2
557.50720	28.9
558.22150	22.1
561.45148	58.0
562.93530	25.3
564.48749	58.9
565.12701	27.0
565.75653	22.7
566.47046	11.8
569.05109	13.7
570.72955	90.3
571.73132	113.4
572.39160	9.8
573.35394	36.8
576.29108	34.9
577.07843	11.2
578.34839	45.2
579.67804	20.1
580.29248	6.8
581.43628	41.1
582.12946	11.8
583.34174	54.5
584.32721	27.6
585.33221	69.3
587.50641	46.2
588.40417	42.8
589.11688	37.5
590.35950	20.0
593.72406	38.5
594.33337	16.7
595.31830	18.7
599.11395	35.0
602.13733	90.4
602.85272	21.8
603.61731	36.6
604.41724	19.3
606.21442	93.9
607.32880	87.3
610.54987	1865.0	y (12) (2+)-H2O, y (12) (2+)-NH3
611.47723	535.6
614.48688	55.5
615.23236	34.0
616.46552	101.5
617.42108	47.9
619.55096	19402.0	y (12) (2+)
620.48926	1906.5
621.55219	86.8
622.76758	77.0
623.45905	73.8
624.27283	82.3
625.77472	119.3
628.15094	12.8
630.10663	28.1
632.21283	22.1
633.16760	86.5
633.89612	37.4
635.11786	7.7
636.90710	72.6
637.55261	45.2
638.41248	20.9
639.20416	41.2
641.34888	15.8
641.98761	41.7
644.31342	28.6
645.81311	6.5
649.35565	118.3
650.53638	111.5
651.38336	24.6
652.32648	53.2
653.97388	22.9
656.30597	12.8
657.35687	22.9
659.40643	148.8
660.17004	129.1
661.23462	29.1
662.02411	50.7
662.97083	52.9
666.72052	45.5
668.03790	421.5
668.77612	87.2
671.04175	52.1
671.79779	10.8
672.50250	28.1
673.65106	15.9
675.04730	24.0
676.86530	1551.1	y (13) (2+)
677.64246	1162.6
678.73016	56.5
680.38409	214.2
681.34888	173.6
682.31189	16.7
683.34735	29.9
685.45917	85.1
686.53455	18.4
687.55365	36.2
688.57556	15.0
690.33826	38.5
691.90033	91.8
693.29211	33.6
696.88867	83.7
698.04132	101.4
699.82806	53.9
700.58374	57.4
701.33606	142.0
702.63116	373.4
703.67328	126.6
704.41394	47.4
705.42999	117.1
706.30829	19.6
708.25177	10.8
709.16028	12.9
709.93768	20.4
711.62238	2166.0	y (14) (2+)-P
712.61493	206.4
713.69879	69.7
714.45001	72.4
715.70551	132.5
716.34509	2.8
716.98572	38.6
718.01099	12.1
720.62451	136.4
721.98773	103.9
725.22296	36.1
726.48175	126.9
727.74652	159.4
728.51093	182.2
729.67212	116.8
731.48657	55.8
732.30811	31.2
734.71222	284.9
735.45746	202.0
736.48657	141.8
737.50757	59.4
738.26398	28.3
739.25726	36.1
740.59058	16.7
742.17804	10.8
743.80029	17.8
745.60382	284.8
746.39801	1011.5
747.33289	380.6
748.07843	32.3
749.13629	40.7
750.00476	86.6
751.28973	254.3
752.23999	152.9
753.54364	114.9
754.76074	154.2
755.43475	81.3
756.22089	14.0
756.98914	9.1
758.45819	50.2
759.50916	99.9
760.39581	1200.3	b (7) (1+)-H2O, y (14) (2+), b (8) (1+)-NH3-P
761.41632	195.6
762.16083	122.3
764.87396	142.1
765.67017	97.8
766.57843	8.2
767.45605	55.8
768.26251	196.1
769.47760	292.4
770.47552	146.8
771.44135	144.2
772.06842	99.3
773.12335	101.2
774.66711	221.2
775.51837	2.3
777.07593	88.0
778.17169	97.6
779.47162	84.1
780.81097	42.5
781.99689	281.4
783.23175	305.4
784.38220	420.2
786.02759	204.4
786.80841	92.7
788.43829	59.8
790.43121	53.4
792.14496	162.6
793.31915	117.5
794.57098	447.6
795.48834	257.4
796.64142	139.0
797.85712	66.0
798.70746	64.1
799.75140	171.5
800.88739	711.8
802.18744	245.7
803.01727	283.5
804.19135	147.7
805.94238	47.5
808.44684	646.3
809.28754	1407.4
810.11322	3286.5	[M+2H] (2+)-NH3-P, [M+2H] (2+)-H2O-P
810.98932	283.7
811.86304	63.1
813.66949	54.5
814.72333	50.1
815.95526	47.0
817.04535	1034.5
818.29694	18372.5
819.03577	23238.5	[M+2H] (2+)-P
820.47131	433.1
821.84979	343.4
822.81702	170.6
823.76575	207.4
824.77710	191.1
825.81592	35.3
826.78839	135.2
827.74481	229.9
828.39093	333.9
829.17401	198.6
830.21912	54.0
830.88171	75.1
831.94061	209.9
832.93866	128.0
833.98248	600.9
834.95178	855.9
835.81250	607.8
836.77759	192.4
837.42413	112.8
838.32880	92.6
839.58978	116.9
840.93451	306.3
844.17902	173.6
845.23401	296.6
846.21533	476.7
846.93146	13.3
847.85706	194.1
848.61139	770.2
849.53949	919.9
850.28931	356.2
851.34503	202.8
852.02863	14.9
853.07294	29.1
854.08423	86.3
854.76031	69.4
855.91028	208.2
856.83820	351.5
857.82367	511.1
858.68964	81.1
860.13794	25.9
867.45520	38.6
872.14563	54.0
873.57172	96.0
874.26013	5.4
875.20325	5.2
876.50836	48.1
879.52191	12.3
880.41473	16.9
881.42816	22.8
882.43817	17.1
884.48468	12.1
886.14331	4.8
887.30554	16.7
888.88525	12.8
890.33624	573.7
891.22589	163.4
892.31409	16.0
895.25519	10.3
897.34833	6.9
898.84015	31.9
900.64862	21.4
901.25043	30.2
904.28540	18.7
905.16156	9.7
905.99054	37.0
908.26489	12.0
915.72137	47.6
922.25775	12.4
923.16895	15.4
924.42462	13.3
926.74896	6.5
937.20612	14.0
938.46265	115.8
939.79736	95.3
940.42609	4.2
942.18091	32.0
944.58691	9.9
945.42096	46.5
947.81989	69.1
948.66772	6.4
952.34515	63.2
955.53217	29.9
956.34930	554.4
957.56342	292.7
958.43964	82.6
959.24323	9.9
960.10077	5.2
961.25421	9.0
964.16437	5.2
967.48383	63.2
970.33319	115.4
971.19684	24.7
973.09625	33.1
975.71069	8.2
976.53094	11.1
978.50854	32.5
981.35059	33.2
987.45892	76.1
988.24786	288.8
988.97467	63.0
989.60870	18.6
990.99384	3.2
992.20953	15.8
993.09039	6.6
993.98657	71.5
996.22192	64.1
997.65912	7.4
999.54523	17.4
1006.59985	17.0
1007.97089	31.1
1013.29120	7.2
1015.57928	13.8
1016.57666	77.0
1017.46185	91.0
1018.74725	12.0
1020.22827	29.3
1021.45825	19.5
1024.23022	9.8
1025.90894	35.1
1026.70886	14.1
1027.52393	23.6
1028.88171	8.2
1030.03491	19.1
1031.51074	15.8
1033.59143	3.5
1036.45911	7.0
1037.21924	19.6
1041.22192	55.5
1042.53381	25.0
1043.53613	123.5
1044.56787	18.0
1045.34790	41.1
1046.16455	6.9
1047.37805	19.9
1048.52197	29.8
1049.64734	5.2
1051.16077	39.3
1052.34375	13.7
1053.59399	44.6
1054.39124	14.1
1057.54846	12.8
1058.44653	8.9
1060.27930	79.7
1062.10706	15.6
1064.08679	46.9
1065.07776	32.5
1067.29883	26.5
1068.50293	41.3
1069.94116	21.7
1071.86145	50.8
1074.37610	9.0
1075.32202	76.9
1078.40552	46.8
1081.47852	7.4
1082.19519	17.4
1087.22290	22.9
1090.58020	9.1
1092.14380	16.7
1092.94580	21.7
1095.37683	16.6
1097.40723	7.0
1098.38000	11.3
1099.32043	26.9
1101.15674	19.3
1102.42517	12.5
1105.72363	84.0
1106.56067	64.7
1107.87927	11.5
1108.57690	8.3
1109.46313	53.8
1110.33276	5.6
1111.55847	11.2
1113.83350	11.8
1115.37744	50.7
1116.60767	31.9
1124.50037	128.8
1125.46558	112.3
1126.56323	42.6
1127.92664	11.6
1130.61377	23.4
1132.89307	51.9
1134.38501	19.6
1137.84338	26.6
1140.46741	250.1
1141.45459	141.7
1142.54688	14.0
1145.75037	55.8
1147.24170	98.6
1149.59302	34.6
1151.39465	15.4
1152.89441	15.9
1155.33838	12.2
1161.82129	86.3
1162.97058	58.4
1163.93921	49.8
1165.96240	57.5
1167.14258	10.3
1168.12390	20.0
1178.28381	25.6
1181.11279	56.0
1181.76648	55.1
1182.53894	40.9
1184.95508	7.7
1194.79077	9.4
1197.38452	32.1
1200.74316	38.0
1202.23242	41.0
1202.91492	22.5
1204.13818	55.5
1204.98279	32.2
1205.93481	13.7
1206.65564	8.7
1207.39575	25.8
1209.61536	34.1
1210.53979	12.3
1211.58826	74.4
1213.25854	20.8
1213.97375	28.0
1215.42651	24.7
1217.86292	9.8
1219.47534	120.7
1220.54822	174.6
1221.16040	35.5
1222.35254	287.2
1223.34839	66.6
1223.94922	14.7
1225.41528	54.3
1226.86011	18.7
1227.47559	6.9
1229.41089	122.6
1231.33252	10.8
1232.33020	53.6
1235.54053	22.1
1237.47107	1810.0	y (12) (1+)
1238.47949	1483.1
1239.44800	408.6
1240.38623	10.7
1244.57666	50.7
1248.95862	46.7
1249.97595	49.4
1251.23315	31.2
1255.92529	52.2
1257.41333	22.9
1259.45056	4.3
1260.46863	42.7
1261.51147	31.5
1262.28040	39.3
1263.63477	41.8
1264.56335	20.5
1267.63196	30.6
1269.05554	31.8
1274.11218	10.6
1277.20923	13.3
1279.27307	181.6
1280.35864	84.3
1281.55469	63.5
1282.67322	37.8
1283.51672	24.7
1286.36511	27.9
1295.62073	16.6
1296.57581	41.0
1299.32751	4.5
1300.63123	107.1
1321.39087	17.8
1323.43542	5.2
1326.63220	17.3
1328.06628	7.5
1331.47156	23.4
1332.25073	34.0
1333.27307	16.1
1334.55615	43.9
1335.67517	9.5
1336.29553	13.7
1341.55225	31.4
1343.14465	11.1
1352.08203	11.2
1353.05164	17.9
1353.73206	36.3
1354.62622	58.6
1358.62585	38.7
1368.95703	18.3
1371.00818	30.0
1374.83179	5.6
1376.45349	8.6
1377.23938	65.6
1381.47253	22.1
1385.64197	37.9
1387.41150	28.7
1388.36340	40.1
1391.62415	21.3
1397.86731	77.0
1399.52954	10.6
1400.45862	35.5
1404.54041	61.1
1405.22876	24.7
1409.26880	18.3
1415.49377	26.7
1416.12256	7.7
1421.39294	23.1
1422.39612	6.1
1429.42920	21.7
1435.60120	15.7
1445.65625	37.1
1446.35693	28.5
1452.23462	22.2
1457.43445	9.5
1460.47864	18.2
1461.36438	38.1
1463.35876	34.0
1471.37781	17.5
1473.39148	22.9
1474.53052	27.6
1476.80505	6.9
1480.38025	60.8
1488.11487	28.9
1490.43152	6.1
1494.31873	9.5
1495.41687	6.1
1509.57959	26.3
1519.22205	6.1
1520.55579	18.1
1521.46204	26.7
1538.41113	32.4
1542.55371	14.5
1554.15247	21.1
1560.68774	9.8
1561.52551	31.0
1568.79883	17.1
1569.50085	17.1
1570.53577	8.9
1584.83777	32.0
1586.51465	11.9
1589.15063	14.3
1599.95105	14.0
1620.62634	27.2
1674.33679	15.0
1684.06213	14.1
1695.37000	3.9
