# Supplementary material for: Phosphoproteomic Analysis of Platelets Activated by Pro-Thrombotic Oxidized Phospholipids and Thrombin
Source: PLoS One. 2014 Jan 6;9(1):e84488. doi: 10.1371/journal.pone.0084488 (PMC3882224; doi:10.1371/journal.pone.0084488)
Supplement: Annotated Spectra S5 — (ZIP) [file pone.0084488.s008.zip › TLSDPPSPLPHGPPNK_-11_2_66843.txt]

m/z	i	matches
169.00571	222.9
170.35092	30.0
174.72273	54.5
182.91301	49.4
184.95189	74.0
187.09015	2536.7
188.11064	247.8
196.98178	191.5
201.07272	35.6
201.95874	48.5
207.15964	31.1
211.16272	44.0
212.11732	14.9
213.67285	126.1
215.05736	2859.3	b (2) (1+)
216.10667	422.9
217.05826	106.4
219.07428	29.9
222.29710	13.5
227.21550	33.9
228.16476	53.9
228.94452	36.3
229.92075	32.8
232.41489	64.9
235.19330	147.8
239.87933	17.6
244.29707	60.8
247.08130	134.5
247.99158	17.7
248.82941	43.8
251.33542	49.5
252.07135	41.7
253.04916	25.8
253.87494	24.4
256.23489	148.2
258.02890	84.5
259.09677	92.0
260.06766	39.1
266.19073	102.6
267.17529	57.3
270.61374	158.6
272.29724	61.0
279.12335	14.9
282.15973	191.5
283.86493	427.0
285.19781	30.9
288.86786	81.5
290.08173	104.8
292.66846	161.3
293.78503	28.2
296.21655	21.7
297.20422	16.3
298.07202	13.6
300.48627	22.9
301.42462	71.2
302.20679	52.8
306.36206	24.0
308.18921	22.7
309.30402	175.1
311.65466	238.3
312.28833	24.3
314.98178	27.3
315.95654	23.1
317.18146	89.9
318.38922	55.9
320.25232	42.4
320.87006	59.6
322.04694	81.7
323.29968	38.9
324.86359	255.5
325.75842	127.2
327.27625	21.7
329.08063	182.5
330.25665	244.1
330.94153	76.1
335.85730	31.3
337.12262	94.4
338.39380	31.1
339.63092	115.9
340.46307	30.8
341.28870	142.7
343.95544	136.1
345.04858	21.7
345.99951	32.7
351.33966	81.2
353.11481	89.7
353.92596	82.1
355.67047	172.1
357.34467	38.2
358.03064	39.0
359.23224	36.8
362.19153	60.6
363.58960	78.2
365.06500	833.0
365.79498	172.0
368.05615	55.9
373.82983	1990.8
374.51904	43.4
375.17126	103.1
376.76361	70.8
377.37134	41.7
380.70917	691.4
382.06689	912.5
382.95490	52.9
389.07642	200.7
390.27142	83.7
391.20215	25.4
391.96332	40.8
393.34564	35.4
395.05597	231.6
396.21307	314.5
399.14374	3997.6	b (4) (1+)-P
400.27026	908.5
401.35034	78.2
402.30035	78.6
404.30182	134.1
405.32349	70.4
406.81250	278.6
408.01208	72.4
409.45502	202.0
410.21613	43.6
411.19800	148.5
412.23553	23.1
413.42755	544.1
414.15076	121.3
416.20618	106.1
416.95856	56.6
420.91016	102.1
423.36847	40.5
424.12988	31.4
425.53613	43.2
429.03113	144.2
430.47961	17.6
432.29938	153.9
434.39337	166.2
435.18024	50.3
436.35980	44.6
437.06622	133.7
438.70367	25.4
441.85089	80.1
442.51611	12.2
444.22241	20.4
445.77069	134.9
447.17560	162.9
450.06860	103.7
450.94641	54.1
453.64136	185.4
454.29169	89.4
455.45514	323.1
456.35284	89.2
458.13885	278.3
459.20557	21.3
460.11212	117.9
461.07983	101.9
462.18347	85.3
463.64417	294.3
464.47394	688.4
465.79724	224.4
468.56927	295.0
469.46893	340.2
470.19830	75.5
471.22711	299.6
472.03033	476.8
473.42084	126.8
474.87720	3420.9	y (14) (3+)-P
475.88037	113.0
477.45758	354.3
478.86682	2455.9
479.76917	778.1
480.65924	218.4
481.52240	489.9
482.50262	43.8
484.37433	214.4
485.05652	80.8
487.55304	263.3
489.26910	71.9
490.28247	455.5
491.03571	89.5
492.29590	80.6
493.10168	47.2
494.35254	242.1
495.10809	143.4
495.72528	46.6
496.49329	1068.4
497.15924	6646.9	b (15) (3+)-P, b (4) (1+)
498.17804	1272.7
499.08832	306.6
499.68903	31.1
500.33685	31.3
501.25519	112.8
502.39539	147.4
503.29407	132.9
505.17609	201.4
506.27057	131.0
507.84845	398.2
508.85284	107.9
510.31769	265.8
511.78046	462.7
512.61804	1652.2
514.05432	743.5
515.57806	383.3
516.61224	274.8
517.29968	82.9
518.30396	87.7
519.91986	342.5
520.93536	570.3
522.00482	744.4
523.15887	597.7
524.09479	50.5
525.13129	42.3
527.70349	143.0
528.84894	1320.4
529.74274	2944.1
530.63593	3272.4	b (15) (3+)
531.54706	558.6
532.49481	284.4
533.84735	615.9
534.64423	493.8
535.47803	251.2
536.38873	365.6
537.70013	118.2
539.30914	2564.7	y (15) (3+)-H2O, y (15) (3+)-NH3
540.28644	5935.6	[M+3H] (3+)-H2O-P, [M+3H] (3+)-NH3-P
541.31628	427.6
542.15515	296.0
543.41028	279.4
544.23572	183.9
545.38458	5714.9	y (15) (3+)
546.37488	50888.8	[M+3H] (3+)-P
548.00146	1679.8
549.18732	1645.3
549.95575	1638.3
551.03265	285.5
551.86890	104.7
553.42883	1632.1
554.59222	334.5
555.45660	2877.1
556.51874	1026.3
557.37970	201.5
558.18365	596.2
558.86121	36.8
560.24567	860.9
561.19073	892.9
562.28235	664.3
563.21362	1435.0
564.04865	1114.2
564.90765	130.0
566.14948	566.4
566.91357	902.8
567.57440	1187.4
568.68829	1109.6
569.55560	1758.1
570.34027	1544.5
571.04999	1359.3
572.00342	233.1
572.77319	42.7
578.60126	37.8
587.86072	81.6
590.53461	45.9
591.27692	89.5
592.12830	168.7
593.44562	129.1
594.92987	629.6
595.77167	95.3
597.10388	264.3
597.73627	314.6
599.81042	146.5
601.07086	341.7
602.51825	98.8
603.39252	81.0
604.13055	79.9
606.14044	226.9
608.16803	321.1
608.90845	159.4
610.59912	2145.6
611.42969	578.1
612.06512	176.9
613.03583	291.4
614.66821	164.4
615.83356	666.7
616.73193	106.1
619.35944	30914.6	y (12) (2+)
620.07269	29925.6
621.59436	260.8
624.16718	67.0
626.48285	294.5
629.12079	237.7
631.08545	282.3
631.84235	260.2
634.63831	111.7
635.87256	78.7
637.24872	23.1
638.32324	451.7
639.42487	142.9
640.38641	99.3
641.01990	74.7
642.18433	184.6
643.24054	130.2
644.64642	266.2
646.05957	146.1
647.41327	191.0
648.74469	252.2
649.40112	176.1
651.01093	1606.2
651.97675	239.8
654.20782	118.7
654.94409	43.2
657.30182	61.2
658.34393	56.8
659.55347	411.4
660.20178	185.7
662.28870	176.8
663.21136	212.9
664.40240	318.3
668.65460	742.6
670.44080	55.6
672.13806	133.3
673.04895	10.8
673.87225	132.8
675.47858	111.8
677.00836	2963.1	y (13) (2+)
677.73737	445.6
678.95721	71.8
680.34558	465.1
681.37341	215.7
682.21747	176.0
683.40961	19.0
685.44189	37.7
686.23444	60.8
687.13385	95.0
688.73859	220.2
690.40143	39.3
692.62427	56.9
695.32159	128.6
696.30786	169.2
697.58929	291.2
698.79614	427.6
699.90509	382.4
700.92938	73.3
702.78497	851.7
703.71210	300.8
704.52448	47.2
705.47021	127.2
706.69745	52.8
707.32391	105.0
708.23444	260.3
709.18469	16.3
710.03967	19.0
711.50171	10098.2	y (14) (2+)-P
712.39691	2773.4
713.51801	186.2
714.45300	147.2
715.39606	249.0
717.03143	155.4
719.21246	47.1
720.40399	198.0
721.27313	30.9
722.34534	52.7
724.03973	88.3
725.33978	65.6
726.43317	433.0
727.44922	376.1
728.47125	88.4
729.33734	203.8
730.32257	129.7
731.10394	113.3
732.71313	43.2
735.00372	1111.7
735.66412	455.1
736.28412	155.8
737.10913	47.3
737.89813	134.7
740.81940	66.3
741.57849	74.7
742.66144	194.1
743.71722	25.8
745.53314	41.8
746.41211	1647.6
747.58435	409.2
748.96942	358.0
749.85272	44.6
751.18323	615.4
751.92328	615.5
753.03613	356.9
754.19098	462.0
755.61499	117.1
756.42694	57.0
757.99921	191.0
759.00244	178.5
760.54791	19633.6	b (7) (1+)-H2O, b (8) (1+)-NH3-P, y (14) (2+)
761.45490	4096.8
762.85675	185.8
764.19971	347.3
765.27765	175.1
766.49237	70.7
767.29938	80.0
768.00995	93.6
772.12152	227.0
774.59985	392.2
775.60126	468.2
776.72699	245.0
778.14795	498.1
779.20233	185.8
780.84674	342.9
781.82843	193.2
783.60907	435.2
784.50104	1004.2
785.35077	215.5
786.08972	21.8
789.61536	54.1
793.06781	218.1
794.94189	14.9
796.33704	73.6
797.53809	86.8
798.64923	68.6
800.52789	53.8
802.28973	30.9
803.83191	110.6
804.49243	118.4
808.23944	193.7
809.43188	96.4
810.41034	389.1
811.50604	16.3
813.99133	176.2
817.00232	57.7
817.79535	212.9
820.14325	119.1
821.40930	298.4
822.28021	127.1
823.55273	74.5
826.45581	87.4
827.30249	148.9
828.32568	42.4
829.63177	32.6
837.48798	60.0
838.81000	48.3
841.39478	15.0
846.16479	131.3
849.58051	74.8
852.66846	62.9
855.77618	33.6
859.43390	121.0
860.38989	216.1
861.38940	153.3
863.48096	37.1
867.36359	48.7
870.36078	56.8
872.05396	123.1
875.19781	26.7
876.32208	86.5
877.58575	104.2
879.02386	140.8
880.12622	51.8
885.70459	53.8
886.54865	74.5
887.65698	74.1
889.92010	241.5
890.76782	157.6
891.65161	177.7
896.34454	43.7
899.64447	35.8
901.74664	70.8
903.57684	187.7
905.39600	16.2
906.20660	78.1
907.09320	32.7
911.33081	16.3
916.46216	35.4
920.48578	24.6
923.44220	17.2
925.27350	64.1
927.49481	206.4
928.72900	16.4
930.13385	70.9
936.34131	14.9
938.35675	63.8
940.62225	43.6
941.43384	215.4
944.68555	36.4
951.18408	245.6
956.22882	399.9
956.84186	7.8
957.69342	106.9
958.44061	102.5
959.43994	87.1
961.70721	86.9
965.22113	33.9
969.88037	206.5
972.04492	19.0
981.64233	121.7
988.30060	421.0
989.91730	230.1
991.55524	43.2
992.91113	150.3
994.58496	133.7
995.92188	28.6
996.52826	65.2
1000.43823	48.8
1008.09180	128.5
1009.52393	225.2
1010.60986	112.9
1012.49506	173.1
1016.73187	58.2
1017.35602	21.3
1023.04730	77.3
1026.32593	39.7
1030.13306	71.7
1034.36755	233.4
1042.25232	160.3
1044.51917	66.5
1046.17651	65.1
1050.40759	51.4
1054.53735	36.3
1055.20703	34.0
1057.62866	31.3
1060.15283	17.6
1075.63477	117.2
1088.27417	115.0
1094.04468	150.0
1095.71887	37.2
1097.57764	84.5
1123.45557	93.6
1140.40112	218.4
1175.22058	50.2
1187.30640	36.7
1230.82397	40.1
1231.65417	23.2
1288.11731	76.1
1331.61621	46.0
