# Supplementary material for: Phosphoproteomic Analysis of Platelets Activated by Pro-Thrombotic Oxidized Phospholipids and Thrombin
Source: PLoS One. 2014 Jan 6;9(1):e84488. doi: 10.1371/journal.pone.0084488 (PMC3882224; doi:10.1371/journal.pone.0084488)
Supplement: Annotated Spectra S5 — (ZIP) [file pone.0084488.s008.zip › TLSDPPSPLPHGPPNK_-12_2_67282.txt]

m/z	i	matches
261.25238	28.2
262.13007	25.3
263.30380	16.3
264.11591	12.0
266.35800	41.2
284.13165	43.6
285.12106	125.2
293.76923	15.0
295.27246	19.6
302.00214	85.8
310.60730	18.9
312.30225	20.4
314.22668	21.8
327.14081	60.0
330.20062	44.3
331.54431	65.2
337.21393	10.9
340.29614	18.6
343.32126	73.8
350.30869	41.1
352.30487	35.5
352.99863	32.0
362.29022	96.9
364.21509	15.2
377.20538	17.8
378.07935	8.2
379.36243	41.6
381.24884	32.1
382.17230	17.4
383.07642	52.7
385.05707	17.4
386.34503	24.0
389.25882	13.6
390.07449	12.8
394.42035	39.0
395.02051	51.2
399.24261	541.5
400.42157	10.3
402.32697	9.8
416.29199	35.5
417.33984	13.4
433.07410	44.3
437.32153	68.9
438.21960	23.6
440.46930	39.0
444.91156	59.6
447.99579	35.3
450.49341	33.6
455.41650	136.3
456.42755	90.7
458.13849	18.2
462.04956	26.3
471.99530	18.0
472.65515	7.4
474.33014	39.9
480.00800	35.3
481.49023	71.7
489.47955	21.1
492.33093	96.7
493.64069	78.4
494.24408	65.5
495.08362	10.5
496.23828	9.1
497.16663	658.5
498.20740	93.5
499.29578	24.7
500.27252	50.4
502.22937	38.1
507.25403	13.4
509.29529	26.3
512.38141	686.6
513.36658	320.7
514.52222	23.6
516.32831	56.4
529.14124	67.0
532.06982	18.8
534.70361	21.7
540.35565	37.8
541.34827	47.4
544.20526	72.6
545.23260	33.5
546.50262	64.1
549.44885	15.9
554.41925	18.2
560.26581	15.1
561.42487	10.5
562.27765	74.3
563.01068	29.4
565.07953	44.0
566.36322	21.0
567.23816	15.9
568.92883	36.7
572.20300	374.7
573.35284	21.3
576.43048	22.5
577.53827	16.3
580.29681	17.3
581.91473	25.2
582.54736	61.6
586.31628	104.0
587.73468	196.3
589.37848	7.4
593.15308	39.6
595.48163	193.5
598.02179	31.7
600.29266	8.2
601.54462	157.3
602.93604	95.8
603.63605	62.4
605.12640	48.7
606.27069	129.3
607.18109	17.4
609.21637	5.9
610.38574	1159.7
611.01764	1648.0	y (11) (2+), y (12) (2+)-P
612.05060	183.4
618.09430	15.1
619.55109	708.1
620.42798	351.0
621.33112	30.6
624.47150	15.7
628.45404	55.0
630.42926	30.8
631.35724	145.4
632.51300	13.7
634.63348	51.8
636.06073	34.9
637.65759	6.7
639.69171	52.0
641.81860	100.0
643.49414	19.6
646.29584	13.5
647.32843	53.3
648.03046	8.2
650.49542	2215.5	y (12) (2+)-H2O, y (12) (2+)-NH3
651.60956	445.8
652.76758	59.7
654.42365	159.3
655.59052	53.9
656.27484	22.5
659.60754	17202.5	y (13) (2+)-NH3-P, y (13) (2+)-H2O-P, y (12) (2+)
660.47742	1830.5
661.17682	271.1
662.12921	230.2
663.13422	224.6
664.49609	40.0
666.68878	87.3
667.76752	96.6
668.37378	16.3
669.48639	33.5
671.23651	27.3
672.04102	77.9
675.53326	12.8
677.04932	107.7
677.93695	37.7
679.47778	216.7
680.20282	305.9
680.99127	50.0
681.70685	26.4
682.45343	63.4
685.34491	46.1
686.34711	12.8
687.66779	75.6
688.47662	18.2
691.34113	12.0
692.45013	114.9
694.37836	8.9
695.52344	43.2
696.15387	61.3
697.47156	15.2
699.63068	331.9
700.42188	41.6
702.28351	105.3
703.06342	1428.2	y (14) (2+)-H2O-P, y (14) (2+)-NH3-P
704.06696	291.2
705.21814	110.7
707.96552	267.0
708.69647	338.3
710.28119	40.7
712.21442	250.9
714.40057	127.2
715.35809	83.9
717.05371	2481.1	y (13) (2+)
717.95886	847.3
718.77124	11.1
719.53314	181.1
720.35248	344.8
721.30054	158.4
722.54681	67.7
725.74023	14.5
726.78522	77.8
728.69604	956.0
729.53412	1006.1
730.50055	396.2
732.27594	22.8
733.70428	92.7
734.84747	34.4
737.15356	77.9
737.95355	104.2
739.60510	94.7
741.23834	220.7
742.17694	261.9
742.93591	538.5
743.63995	489.4
744.49951	187.1
746.31848	1471.6	y (7) (1+)
747.41180	357.5
748.37354	187.7
749.86206	55.0
751.49445	2350.8	y (14) (2+)-NH3, y (14) (2+)-H2O
752.22711	583.6
752.90851	85.0
753.51880	67.4
754.24347	141.7
755.74957	31.3
756.48956	75.7
757.37952	135.0
759.63116	217.9
760.34540	396.4
761.17609	244.7
761.87585	144.5
764.11371	199.4
765.24200	137.1
766.41534	31.9
767.78314	177.2
768.81506	21.2
770.16559	285.7
771.51349	65.2
772.93329	289.9
773.56049	109.4
774.39209	55.0
775.37585	34.7
776.51752	220.4
778.00226	53.3
779.94550	10.5
780.74261	101.7
782.68427	193.4
784.28571	205.4
785.25946	522.4
785.92834	73.2
786.55249	184.1
787.83038	143.7
790.11884	114.1
791.03497	97.9
791.97644	138.2
793.24756	265.4
794.28351	123.6
795.79138	66.3
797.95056	145.4
799.16510	148.9
800.27057	1341.3	[M+2H] (2+)-NH3-2P, [M+2H] (2+)-H2O-2P
801.00592	1264.2
801.83209	89.9
802.48492	24.1
804.50873	213.6
805.61542	287.2
806.47906	219.1
807.46259	64.7
808.60272	572.5
809.66815	6280.9	[M+2H] (2+)-2P
810.59674	2321.9
811.91528	55.9
813.09479	455.4
813.92413	88.9
814.72925	63.9
816.01208	7.4
817.31903	263.4
818.67938	889.4
819.58929	679.6
820.26385	9.2
822.49158	20.9
823.50684	6.7
824.14307	32.8
826.27911	153.5
828.23932	106.9
830.81311	156.3
831.67157	58.7
832.69427	74.0
833.49066	46.2
834.66315	171.9
835.60260	459.7
836.68060	573.7
838.41730	163.5
839.25427	99.2
840.63654	729.1
841.41711	377.8
842.17816	6.7
843.48505	372.5
844.40594	133.4
845.35425	76.1
846.29724	51.0
846.94250	100.4
848.14960	410.1
849.47906	4066.6	[M+2H] (2+)-H2O-P, [M+2H] (2+)-NH3-P
850.34357	2137.8
851.08649	607.3
851.73743	101.2
853.42236	263.8
854.49249	14.3
855.51947	39.2
856.54791	376.3
858.25104	24817.8	[M+2H] (2+)-P, b (7) (1+)
859.07104	23256.1	y (8) (1+)
859.99622	2096.4
861.13116	404.4
862.24677	385.8
863.35272	388.9
864.30603	165.6
865.21423	17.8
866.15118	36.3
868.15509	691.7
869.10614	78.5
870.48853	34.3
871.24164	105.6
872.34857	243.3
873.14691	188.8
873.79944	231.0
874.70087	234.5
875.60406	160.1
876.61407	166.4
877.98566	240.6
879.19434	143.2
880.80841	367.9
882.23840	52.4
884.10986	307.1
885.02832	171.3
885.64001	302.1
886.37946	114.6
888.06244	574.1
889.21332	975.4
890.12921	792.4
891.33929	354.0
892.18341	156.9
894.04755	132.4
895.05817	268.5
895.73090	206.8
897.56744	338.9
898.26862	35.7
899.50897	85.3
924.37799	20.1
926.87079	37.1
931.20239	12.0
936.50854	15.9
938.23511	99.6
939.46899	90.3
941.26947	34.0
942.32257	67.8
943.67133	53.3
948.64459	75.1
951.27716	39.3
952.27441	164.3
953.29132	138.0
954.63794	76.3
955.25659	16.7
956.58368	844.0
957.37018	803.9
958.35797	192.4
959.44342	169.6
963.28375	11.3
966.35327	60.6
967.91486	67.0
970.37677	704.6
971.31110	378.8
972.24469	137.9
975.41473	99.9
976.54242	193.6
983.94537	24.0
986.24481	31.0
989.56573	39.0
991.39459	15.9
992.45215	11.3
998.51343	33.6
1000.30811	21.2
1001.59027	269.7
1006.63947	51.6
1007.37555	27.8
1014.87250	46.3
1015.89362	42.4
1017.84113	201.0
1023.60345	83.6
1024.45557	344.2
1025.62244	86.2
1026.58484	72.7
1027.57129	117.1
1028.30225	27.4
1029.35156	39.4
1032.34741	43.7
1035.33704	13.6
1040.57275	26.1
1041.76672	57.5
1048.20886	44.7
1049.67065	85.0
1050.28760	40.1
1052.11389	23.2
1053.46765	60.8
1055.74902	21.3
1057.46704	26.3
1060.04126	52.0
1062.28052	74.7
1064.06873	78.9
1065.80115	31.0
1067.21631	30.9
1068.15186	201.8
1069.18579	123.5
1070.16821	35.5
1071.00684	16.7
1074.37598	11.7
1075.08557	11.2
1076.60315	91.4
1079.29749	24.1
1086.56323	112.0
1088.26123	29.7
1091.76062	82.8
1092.71240	57.7
1093.69958	59.4
1096.35083	37.1
1097.09607	134.2
1097.76611	51.3
1104.43591	56.0
1105.49023	10.3
1106.67114	40.0
1107.79333	22.4
1111.45752	371.5
1112.28271	21.1
1112.94873	87.0
1113.57324	16.4
1119.13843	66.6
1122.34985	204.1
1123.58545	181.8
1124.32324	119.4
1125.28979	72.7
1128.39319	14.3
1129.22949	5.9
1130.57983	66.5
1132.42358	37.5
1136.59973	66.3
1138.26917	43.2
1149.81543	38.3
1151.28784	26.2
1152.37073	92.8
1155.41675	53.8
1159.05908	20.9
1160.25830	25.2
1161.49585	106.2
1162.70996	99.1
1166.13806	71.2
1167.11548	30.9
1168.46716	16.6
1169.51453	18.2
1170.63928	87.9
1171.50977	42.0
1173.67322	75.0
1174.58362	20.7
1176.99280	68.5
1177.67700	173.9
1178.49915	92.3
1182.25732	88.4
1184.21057	38.6
1185.31812	37.0
1186.98242	23.7
1189.36133	7.4
1194.19238	30.3
1195.51636	88.0
1196.47400	97.7
1197.18835	12.0
1198.23657	41.7
1199.62720	24.0
1201.25281	62.8
1202.34399	31.3
1203.36108	53.9
1204.55688	157.5
1206.11060	70.5
1207.21350	49.1
1211.31824	16.7
1214.27734	46.4
1218.62012	117.6
1219.46094	151.0
1220.49097	90.5
1221.45142	140.6
1222.62549	29.8
1226.39233	12.1
1229.99536	31.6
1237.41309	90.8
1239.77466	92.1
1244.96985	47.9
1252.29321	20.5
1255.62231	21.6
1257.57642	55.7
1260.25488	41.3
1261.22229	63.0
1262.06653	57.4
1267.46521	26.6
1269.46399	29.3
1283.00916	73.5
1284.32312	39.4
1285.94299	43.9
1289.09265	10.5
1289.96570	42.6
1295.05542	52.8
1296.37231	22.2
1298.21362	73.5
1299.52966	233.2
1300.75134	334.9
1301.84485	560.8
1302.59717	418.6
1303.66467	258.1
1305.38159	47.0
1307.27380	8.2
1307.98413	11.2
1309.58911	9.7
1310.58325	43.7
1317.40002	2284.5	y (13) (1+)-H2O-P, y (12) (1+), y (13) (1+)-NH3-P
1318.47021	1544.5
1319.40808	309.6
1320.58191	102.1
1321.47388	60.1
1327.49524	26.1
1330.30359	9.0
1333.92615	47.4
1340.72144	33.2
1342.12976	47.4
1349.12292	42.3
1354.41565	184.1
1355.73059	48.5
1359.32947	93.6
1360.13489	184.9
1360.88904	41.8
1361.79456	6.6
1362.57410	22.9
1363.46179	46.3
1364.35681	57.1
1367.93005	60.8
1369.53235	51.5
1370.43628	47.0
1371.35095	66.1
1372.87524	21.7
1379.69751	9.7
1380.45764	118.8
1389.73047	17.4
1391.36206	18.6
1395.73145	34.5
1397.18384	75.6
1398.03748	57.1
1399.20996	23.5
1400.30432	12.0
1401.91858	72.2
1404.63318	49.3
1405.48071	285.7
1406.36841	76.8
1407.21118	23.5
1408.21619	46.9
1412.97302	15.9
1414.31909	56.9
1416.01648	77.8
1416.67078	34.5
1421.52051	36.1
1428.53577	22.4
1429.51978	34.3
1432.39099	236.4
1433.76038	210.0
1434.51941	109.8
1435.17810	30.4
1436.72986	41.0
1442.17383	46.3
1446.77539	38.6
1451.90381	14.3
1452.54883	45.0
1454.46033	21.7
1457.54211	31.7
1459.19470	30.5
1473.37646	21.2
1484.41211	93.6
1485.07410	23.0
1485.67542	101.8
1486.41614	60.1
1487.54651	31.2
1490.55273	50.8
1494.48535	58.9
1495.22546	13.6
1502.18311	28.6
1506.39246	29.2
1520.26416	70.2
1524.10181	15.1
1529.53613	17.4
1530.80554	25.1
1532.05078	73.5
1534.28833	21.7
1535.41980	19.9
1536.47876	33.9
1544.58203	23.6
1549.46692	84.3
1550.41003	269.3
1551.31946	223.6
1552.51038	82.3
1553.49146	12.9
1554.20520	77.0
1567.78809	11.3
1569.95300	81.4
1583.65564	34.0
1598.38037	26.7
1599.56848	57.2
1604.36499	90.7
1620.47534	43.7
1636.96252	7.4
1652.75464	15.9
1724.33606	29.7
1737.51721	12.8
1750.25037	22.1
