# Supplementary material for: Phosphoproteomic Analysis of Platelets Activated by Pro-Thrombotic Oxidized Phospholipids and Thrombin
Source: PLoS One. 2014 Jan 6;9(1):e84488. doi: 10.1371/journal.pone.0084488 (PMC3882224; doi:10.1371/journal.pone.0084488)
Supplement: Annotated Spectra S5 — (ZIP) [file pone.0084488.s008.zip › TLSDPPSPLPHGPPNK_-13_2_71044.txt]

m/z	i	matches
259.21844	11.0
262.17542	91.8
263.04691	27.6
272.29532	7.6
280.30817	46.2
284.19113	37.0
312.09833	64.2
319.91943	29.3
322.37524	23.2
327.26184	96.6
330.20517	15.3
331.32428	5.1
336.45145	17.1
340.34149	80.5
344.25690	15.4
353.08633	6.3
358.33124	46.4
359.37909	24.5
360.05032	7.5
362.28833	102.0
365.86615	55.5
368.17084	11.6
372.23825	23.4
377.66315	153.2
379.23499	38.9
390.19617	10.7
392.02112	17.9
395.08112	39.0
396.25961	49.0
399.09854	654.0
400.35309	199.1
405.44611	69.6
408.34052	72.0
409.15747	16.0
411.10864	15.6
415.52545	41.6
416.85529	8.2
426.17267	34.9
428.24854	9.9
430.07605	105.7
433.08167	11.0
437.22455	24.4
438.57715	12.0
444.20715	27.0
450.89575	56.3
455.21393	97.8
456.42297	15.4
460.94855	25.7
462.04095	6.3
464.29407	8.8
474.24908	23.9
475.32050	19.5
476.83472	24.6
478.15698	27.8
478.91852	49.0
481.48724	10.0
489.04639	14.6
489.67657	46.9
493.03589	27.0
494.23529	85.1
497.05988	315.9
498.25171	38.8
500.96277	29.7
503.26337	27.5
507.19769	14.7
507.90015	19.6
508.54584	23.9
509.40869	49.0
512.41150	329.6
513.40271	238.8
514.03815	74.0
515.03668	51.1
515.72003	9.4
522.12427	7.6
527.45465	6.9
528.95734	77.3
536.05334	20.6
538.12146	24.5
544.27399	11.3
545.41748	13.0
546.61383	16.2
549.41937	13.0
553.14886	72.7
555.53040	13.7
562.15558	47.6
563.06989	27.6
564.82867	69.0
569.17511	89.5
572.16278	209.3
573.12952	62.2
573.79065	6.9
574.51080	23.6
576.29126	39.9
582.36731	87.0
594.08875	5.7
595.30621	58.0
596.90302	7.6
601.31171	128.7
602.15619	217.9
602.87366	17.0
604.24078	5.1
606.44153	96.3
607.26337	29.8
608.28387	36.9
610.49921	2385.1	y (11) (2+), y (12) (2+)-P
611.32489	550.3
612.12048	31.3
613.05743	45.2
615.32562	14.8
616.61469	7.0
618.55054	30.7
619.54437	464.0
620.37305	76.5
624.28247	47.4
628.24054	43.9
629.77899	74.6
631.33490	349.1
632.38995	100.0
633.63751	19.7
637.88049	84.4
639.06732	42.5
640.90686	13.5
642.01416	27.2
643.74176	39.8
645.87469	53.6
646.86475	19.0
649.41119	118.0
650.35321	1657.5	y (12) (2+)-H2O, y (12) (2+)-NH3
651.09747	1326.3	b (11) (2+)
652.08331	272.5
653.28418	18.3
653.88495	13.6
655.20544	48.6
657.61401	16.0
659.37384	8254.3	y (13) (2+)-H2O-P, y (13) (2+)-NH3-P, y (12) (2+)
659.99652	7714.1
660.89752	135.1
662.22693	326.7
663.28662	202.4
664.45184	32.4
665.86163	58.2
666.51569	25.9
667.82086	164.6
668.71136	167.4
669.54669	19.7
670.69012	132.3
671.49951	130.7
672.40253	34.7
674.60944	46.9
675.59088	26.1
676.56647	30.2
677.24805	63.3
679.33734	277.9
679.98529	299.8
680.90320	188.8
681.92334	95.2
683.31525	11.3
684.83557	36.3
685.68103	18.5
686.58600	42.6
687.70593	25.8
688.79047	32.1
691.62982	79.3
693.10931	115.3
693.80817	147.9
694.57416	51.8
696.40424	35.7
697.44757	77.7
699.76263	83.0
700.69208	42.1
702.84979	551.3
703.59839	94.4
704.35168	50.2
705.65887	13.6
706.36633	6.3
707.93591	329.2
708.78943	61.5
710.56897	110.6
711.28760	107.0
712.39679	115.6
713.30975	23.0
714.54114	134.5
715.50330	7.6
716.92651	2360.3	y (13) (2+)
718.03119	359.2
719.50104	146.6
720.25940	78.6
721.34772	72.6
722.36188	10.7
723.53253	85.8
724.51715	86.2
728.24298	1414.7	b (15) (2+)-NH3-2P
728.99872	1433.1	b (14) (2+)-P, y (7) (1+)-NH3, b (13) (2+)
730.08771	582.2
730.80695	95.5
733.40912	9.7
734.73456	9.7
735.70270	113.4
736.40167	32.7
737.65729	40.5
738.47681	116.1
739.43890	102.5
740.16498	57.7
741.32928	33.7
742.91180	1052.0	y (14) (2+)-H2O-P, y (14) (2+)-NH3-P, b (7) (1+)-H2O-P, b (7) (1+)-NH3-P, b (8) (1+)-NH3-2P
743.87213	421.4
744.49091	64.7
746.39154	1310.4	y (7) (1+)
747.38593	398.0
748.20404	78.8
749.57495	183.5
751.44507	1473.3	y (14) (2+)-P
752.28619	826.9
755.32379	46.4
756.13519	14.9
756.87531	20.8
758.48029	83.7
759.43280	175.7
760.31598	364.5
761.25592	90.3
762.20831	61.4
762.85620	43.8
764.01404	147.7
764.79761	32.8
765.49225	37.5
766.95013	64.2
767.73615	23.3
768.88080	107.6
770.92053	64.7
773.28595	170.9
774.48346	49.5
775.53210	70.4
776.62970	199.6
777.47174	17.3
778.58551	49.2
779.56708	37.1
781.31311	31.4
784.00934	149.0
785.39862	485.9
786.12585	14.9
787.16095	78.8
787.91840	69.2
789.58313	28.7
790.62598	73.1
791.47687	182.2
792.25574	110.2
793.32532	408.6
794.78302	198.2
795.69659	64.8
796.40948	16.6
799.08606	136.5
800.25977	1002.0	[M+2H] (2+)-H2O-2P, y (14) (2+), [M+2H] (2+)-NH3-2P
800.90741	887.8
801.58203	167.4
802.64941	90.3
803.44586	56.5
804.13123	12.4
806.20538	162.4
807.24896	137.3
807.85364	181.3
808.59680	1310.8	y (15) (2+)-P
809.64978	5144.4	[M+2H] (2+)-2P
810.48212	963.8
811.27289	4.9
812.09503	269.1
813.29913	244.6
817.33234	397.3
818.62366	1423.0
819.62177	197.8
820.42914	43.3
821.86859	6.3
823.45801	183.9
824.80823	32.8
826.38184	88.4
827.42407	244.4
828.45856	249.3
829.93341	145.5
831.82489	302.5
832.83185	82.7
833.99731	210.3
834.69733	170.6
835.36493	424.7
836.29718	340.1
837.13031	71.7
838.14313	23.6
838.96210	218.5
840.18353	325.7
840.98779	83.5
841.85468	62.8
843.00916	82.9
843.97711	19.5
845.17847	30.2
847.86810	997.6	y (15) (2+)-H2O, y (15) (2+)-NH3
848.92480	761.5
849.82697	3747.9	[M+2H] (2+)-NH3-P, [M+2H] (2+)-H2O-P
850.94904	323.2
852.07135	150.4
853.48779	43.6
854.22687	118.1
856.70209	2369.7
857.51917	3187.2	y (15) (2+), b (8) (1+)-P
858.40277	18128.1	[M+2H] (2+)-P, b (7) (1+)
859.05450	16912.2	y (8) (1+)
860.36884	491.1
861.79834	356.4
862.90179	276.5
863.51794	19.8
864.41370	179.8
865.31158	17.1
865.94324	92.1
867.32709	498.0
868.17236	152.7
869.01685	91.4
870.88361	167.5
872.25995	169.7
873.05865	180.8
874.05865	585.1
874.90790	426.2
875.75311	257.7
877.00226	29.6
878.08557	154.1
879.25659	283.8
880.95453	139.5
882.21747	156.5
883.37183	122.1
884.49493	48.6
885.24432	8.0
886.82294	45.0
888.11920	1159.5
888.98944	896.0
890.01776	915.1	[M+2H] (2+)-NH3-H2O
890.89557	389.0
892.49048	89.6
894.03259	496.9
894.97113	189.1
896.72723	743.0
897.66016	158.8
900.57367	8.2
919.13373	10.7
920.23846	30.4
921.57574	13.1
922.60620	80.4
924.27118	45.9
926.34027	20.6
927.33038	34.6
931.41998	27.5
932.76520	51.1
938.38843	26.0
939.44318	104.9
940.95795	64.0
942.09845	46.9
947.71600	85.2
952.22491	55.3
953.02197	11.9
956.47784	825.5
957.39020	715.0
958.46710	74.5
959.62335	82.7
961.31860	21.5
964.17017	24.8
964.91107	93.5
968.53949	15.2
969.15625	17.4
970.25299	629.5
971.21613	155.6
972.45966	114.2
975.35162	140.0
976.36200	135.9
978.41156	59.9
979.42969	8.2
987.47723	55.3
988.46014	41.3
990.72089	6.3
995.23578	32.7
996.46283	16.4
1000.16400	30.4
1001.17120	34.8
1002.16937	94.3
1002.87183	80.0
1004.17279	40.5
1005.46478	35.7
1006.24774	18.9
1007.44672	12.8
1008.30414	25.7
1010.33099	7.0
1013.72577	18.6
1016.61639	107.1
1017.22876	12.5
1020.31519	9.2
1024.82739	194.6
1025.85400	103.1
1031.97534	30.1
1033.20300	48.1
1040.61157	20.8
1046.46240	50.5
1048.58911	16.0
1050.13318	54.1
1051.45557	8.5
1053.03784	61.9
1054.58740	51.8
1056.39148	25.7
1057.55078	35.3
1060.99341	6.7
1062.03662	25.8
1063.18945	69.5
1064.73962	63.6
1067.43286	75.5
1068.15759	126.1
1069.15918	110.6
1072.12195	85.2
1075.05420	32.6
1076.49463	6.0
1079.19775	63.4
1081.56274	48.3
1082.57178	26.1
1084.31494	10.1
1085.68079	56.1
1086.67322	23.5
1087.70654	13.4
1089.00635	15.6
1091.53809	38.4
1092.68457	34.4
1093.51636	10.0
1096.05493	31.3
1097.44238	19.6
1099.01733	39.3
1099.71167	21.1
1101.07605	35.6
1103.39197	21.2
1105.28394	62.4
1111.12402	214.3
1112.01843	178.7
1112.71899	55.4
1115.46533	16.5
1116.83716	12.4
1122.72900	164.0
1123.64136	58.1
1124.61230	63.3
1125.92456	18.1
1132.80640	28.6
1134.44165	42.9
1135.35461	14.4
1138.48779	7.1
1141.54407	10.0
1142.83032	44.9
1144.46851	6.9
1146.59851	28.3
1147.26794	17.1
1154.37769	14.1
1156.30627	61.5
1158.21423	24.2
1161.33545	278.4
1161.93701	137.0
1163.06128	95.3
1165.02527	38.1
1166.11536	15.1
1167.17822	69.2
1168.23730	19.3
1169.10205	8.8
1171.46216	22.0
1172.28857	58.5
1176.26355	21.8
1180.48096	64.4
1181.28833	55.3
1182.48560	101.2
1184.40063	185.8
1185.44214	33.6
1188.42651	38.5
1189.32434	74.8
1190.59253	24.8
1192.48486	53.2
1194.38123	23.3
1195.46802	57.1
1196.34253	100.4
1198.59558	29.8
1199.35938	28.3
1202.75684	80.0
1204.26660	286.8
1205.35669	71.3
1210.75952	11.3
1211.44897	13.4
1219.50977	237.0
1220.40698	83.3
1221.34460	161.1
1222.47107	85.2
1228.59985	27.6
1232.82190	44.0
1234.50098	45.7
1237.45093	45.0
1238.84814	85.2
1239.73828	114.3
1240.37683	46.1
1243.21069	27.6
1246.38318	5.1
1249.33411	15.6
1251.19031	19.0
1256.56665	20.6
1261.43713	57.4
1262.45032	84.8
1263.29138	11.9
1271.76233	7.0
1273.96802	52.1
1282.45117	93.4
1283.40503	11.9
1284.97070	20.2
1286.22083	17.4
1288.14502	41.5
1291.74744	49.8
1292.94714	37.6
1294.69385	17.8
1297.23865	33.3
1299.34924	177.1
1300.54138	147.7
1302.12341	384.9
1302.89587	149.2
1303.66028	43.0
1304.60559	37.1
1317.36023	1638.4	y (13) (1+)-NH3-P, y (12) (1+), y (13) (1+)-H2O-P
1318.46716	1173.3
1319.33533	307.3
1320.54480	22.6
1322.14648	18.7
1323.70813	22.1
1324.66248	27.0
1325.70789	13.1
1328.48499	18.2
1333.22485	7.6
1335.04089	16.2
1336.23669	35.2
1338.42627	56.6
1340.39832	30.7
1341.22656	14.2
1342.40186	25.1
1346.32043	40.2
1348.46326	63.6
1351.47803	24.9
1353.57739	91.2
1354.58557	20.1
1355.43372	29.2
1358.46167	127.3
1359.36755	74.5
1361.09851	57.0
1362.66760	138.4
1363.65332	79.4
1364.69104	34.7
1371.14502	22.7
1375.30029	23.9
1380.25854	38.4
1380.87402	19.6
1383.66125	24.5
1387.25305	32.8
1387.92456	23.7
1392.16321	44.1
1394.87805	21.4
1398.56140	36.9
1403.76392	24.6
1404.42236	209.4
1405.57410	42.1
1406.50769	31.6
1409.06677	50.7
1414.13770	34.4
1415.84631	61.9
1417.49329	61.9
1418.30872	34.3
1419.01697	38.8
1420.23645	94.4
1421.51038	6.3
1422.64001	7.6
1432.40808	85.7
1433.32043	324.2
1434.21887	105.6
1440.03601	36.9
1451.25281	16.9
1452.48914	99.3
1454.24487	160.0
1455.28918	64.1
1457.24438	45.5
1465.52502	11.0
1471.05225	46.7
1472.28748	15.3
1474.66797	18.1
1478.13367	6.3
1484.00012	118.2
1484.95740	88.9
1485.58826	98.0
1486.53162	44.4
1489.94348	8.8
1494.23889	29.8
1501.39917	47.4
1509.34180	38.6
1521.42444	33.6
1523.21204	139.8
1531.21423	67.4
1532.44348	72.8
1541.95508	12.8
1543.29846	36.8
1549.31226	288.0
1550.36279	250.9
1551.14673	107.0
1552.22986	67.3
1553.40247	11.1
1585.55725	62.0
1586.65308	36.2
1601.30298	40.8
1609.60583	30.1
1620.47253	18.1
1621.50854	17.2
1630.87708	23.0
1640.50964	17.5
1649.27502	22.1
1652.90100	24.6
1687.92908	8.8
1695.77417	20.2
1698.36157	7.2
1703.39709	22.6
1712.74585	13.1
1823.54553	56.5
