# Supplementary material for: Phosphoproteomic Analysis of Platelets Activated by Pro-Thrombotic Oxidized Phospholipids and Thrombin
Source: PLoS One. 2014 Jan 6;9(1):e84488. doi: 10.1371/journal.pone.0084488 (PMC3882224; doi:10.1371/journal.pone.0084488)
Supplement: Annotated Spectra S5 — (ZIP) [file pone.0084488.s008.zip › TLSDPPSPLPHGPPNK_-14_2_100575.txt]

m/z	i	matches
254.14044	65.5
260.51144	69.0
264.90009	58.7
269.41068	91.1
272.46512	126.7
273.34061	173.5
276.44308	62.1
277.11841	164.3
282.31088	1609.3
283.45676	137.3
284.35770	279.2
285.20612	103.5
297.33646	63.4
299.40500	135.6
310.13556	228.6
312.25272	35.0
314.49103	46.9
323.24564	39.7
326.90958	456.0
327.53555	58.1
335.43524	31.6
337.32925	56.6
338.08670	135.7
340.47061	191.3
353.17688	38.4
354.40149	62.6
358.16779	208.8
360.11969	215.4
363.05777	296.6
366.79901	457.4
369.12677	28.2
372.38327	50.3
380.43741	241.1
382.41101	336.3
395.46155	133.7
397.45227	525.9
399.25092	4168.0
400.36230	1923.2
401.38324	130.2
405.47357	58.7
409.21918	351.3
418.54883	109.9
419.62415	76.0
424.90546	373.4
437.22803	134.2
438.54205	237.7
439.38013	99.4
442.28381	69.5
455.35272	2067.7
456.42804	70.2
458.69019	167.9
459.31323	219.0
460.31219	314.3
462.48553	101.0
464.56061	93.1
467.45782	147.5
468.27069	133.8
473.69678	96.6
474.35126	130.6
477.19781	38.8
478.35785	131.3
479.23621	150.7
480.42859	116.5
481.28949	255.9
492.35132	1208.4
494.37653	553.9
496.22302	325.6
497.30505	2305.5
498.24646	427.8
505.54956	290.4
506.27478	164.5
510.33801	428.4
511.31146	79.9
512.36523	3174.5
513.24359	949.2
514.41046	85.0
521.11902	171.7
522.57959	1169.6
528.06885	49.0
530.30035	483.6
532.84448	41.8
539.06427	73.3
540.10883	130.5
546.69458	768.2
547.47424	494.6
549.94995	89.7
555.37518	1661.2
561.76984	402.1
565.11243	55.8
566.11420	48.6
570.91064	1173.1
571.69696	643.4
572.57452	185.7
575.41486	137.0
576.51379	261.1
579.32184	207.1
580.71429	242.9
582.36053	130.6
588.27594	49.1
590.29602	86.0
593.15051	104.3
594.35931	346.8
595.85577	424.2
597.28723	166.5
599.07465	95.2
601.62750	430.3
602.37640	929.4
603.08252	334.4
604.19403	260.9
607.73450	111.6
608.95300	343.3
610.58197	12047.8	y (12) (2+)-H2O, y (12) (2+)-NH3
611.69708	3674.0
613.19336	159.2
617.61371	127.2
619.61267	159533.1	y (12) (2+)
620.55768	31916.0
621.60309	477.8
622.55414	308.7
626.85773	120.4
629.22540	38.3
630.47821	289.6
632.03961	211.7
639.69690	130.4
642.43793	123.7
644.33929	561.3
645.36768	662.7
647.27875	45.6
648.24115	638.2
649.25702	351.0
650.56506	414.4
651.28760	429.8
651.92407	129.7
652.99774	48.6
655.17462	561.5
656.56366	66.6
659.60022	3717.1
660.76093	1457.7
662.02667	342.5
664.36212	198.6
665.53656	100.0
668.43402	1762.8
669.46472	699.4
672.13971	729.1
676.83246	8568.7
677.45703	7352.3
678.15332	1350.8
679.32733	742.1
680.37933	2817.7
681.29950	1165.9
682.38739	306.5
683.15222	551.2
686.15253	295.5
688.00964	241.7
689.78375	131.8
692.16815	357.9
694.31891	436.3
695.25311	525.9
695.93048	390.6
697.07990	35.0
699.50360	82.6
700.67731	587.3
701.58014	188.8
702.32788	1178.8
703.16296	2128.2
704.20190	66.1
705.84491	239.1
708.32434	141.7
709.24652	35.0
711.44525	9475.5
712.24042	12672.9
713.21179	689.5
714.60297	470.8
717.51776	295.8
719.29681	470.7
720.56708	43.2
721.42792	48.6
723.04388	102.7
724.16168	334.2
724.81354	95.3
726.14337	934.6
727.15662	693.7
728.47845	749.1
729.76428	1072.5
731.30402	194.7
733.45245	52.4
734.95569	2849.7
735.61652	1152.7
736.32867	598.1
737.77557	364.5
738.44904	34.6
740.49261	430.2
741.49469	410.8
742.62689	158.4
743.39764	423.4
744.41901	229.0
745.69397	3370.1
746.39618	4412.8
747.55823	3003.6
748.59039	201.7
749.52521	232.5
751.41083	1819.0
752.21240	1391.2
753.21790	313.5
754.58514	1900.3
755.44269	170.8
757.35687	93.2
759.28888	591.3
760.61615	10704.2
761.39960	2602.8
762.58014	582.3
763.35883	392.3
765.70642	637.0
766.63226	75.7
768.41467	680.5
769.44525	157.8
770.11017	971.0
772.48419	181.9
773.69348	1011.1
774.72791	964.8
775.42810	220.9
776.63489	524.1
778.24213	1252.8
779.35516	676.3
780.43781	624.3
781.97968	1211.3
783.37927	2739.6
784.39166	1765.5
785.39581	857.3
786.40802	260.1
787.28992	136.5
792.24554	1263.8
793.22491	616.8
794.35223	2810.0
795.06879	2948.1
795.77374	462.8
796.53601	430.7
797.71375	974.6
798.89545	232.2
801.31244	3577.4
802.42065	1428.9
803.45038	2234.2
804.19464	1117.2
806.62256	62.1
809.70807	22438.2	[M+2H] (2+)-NH3-P, [M+2H] (2+)-H2O-P
810.66168	12485.0
811.80591	280.8
813.67450	1110.1
814.74927	2023.4
815.40918	60.1
818.43066	168347.7
819.10345	221109.4	[M+2H] (2+)-P
820.10553	30252.7
821.15802	2028.8
822.22540	941.0
823.12567	839.4
824.36304	410.5
825.14142	244.6
825.84979	160.7
826.56598	307.3
827.60742	1441.8
828.68988	788.2
829.63312	511.7
830.32904	154.8
831.38409	212.2
833.06470	161.2
834.59918	284.2
835.60846	426.4
836.44189	218.1
837.07599	1170.6
837.91742	644.8
838.64032	48.4
839.51965	134.0
841.04944	2122.1
842.16656	437.3
843.95282	130.6
845.47308	758.4
846.49933	345.4
847.62677	1643.3
849.30371	2239.1
850.43536	7196.6
851.55518	850.7
854.19708	797.7
856.39630	629.2
858.18835	2924.8
858.96088	677.6
859.93555	273.3
871.90375	259.4
874.80292	274.5
880.57831	81.3
884.57684	94.9
886.56366	159.3
890.49243	3508.9
891.60632	1689.9
892.67285	372.9
903.19067	547.9
905.20221	48.6
905.90680	92.1
908.42572	96.7
909.63959	50.1
911.62848	120.0
913.79077	215.3
914.52490	486.1
915.63483	469.7
917.24420	293.9
922.98517	275.9
923.78979	106.6
924.64844	485.3
927.37079	147.1
930.17914	235.4
931.65961	110.6
932.31793	39.6
935.30438	283.2
938.37848	948.3
939.59790	733.4
940.27228	238.3
941.20605	373.1
942.38135	157.7
946.71606	215.3
951.17407	55.4
953.54559	391.7
956.46490	6741.6
957.37982	3120.7
958.55743	781.2
959.35284	283.7
961.17047	157.9
962.63641	364.3
963.89886	47.2
965.42426	96.2
966.51172	130.7
967.19580	297.4
970.28564	1543.7
971.09125	605.7
972.11017	174.9
978.37646	112.9
979.00958	174.7
980.02075	161.3
981.81494	189.1
985.54266	144.0
986.82355	171.3
987.85431	1565.2
988.59967	615.4
989.27985	1101.5
990.43970	86.5
993.85382	162.8
995.73444	74.5
997.34027	52.0
998.98267	63.7
1001.48346	202.5
1008.10077	557.1
1013.75421	126.5
1014.89703	385.4
1016.27448	413.8
1017.50397	563.2
1018.62433	343.7
1020.47821	164.6
1021.79694	68.8
1025.16431	69.0
1026.68542	106.8
1027.44385	171.6
1034.32898	242.9
1036.68408	66.1
1039.05493	202.5
1042.62158	199.8
1043.63477	789.7
1044.62354	723.1
1045.45459	177.0
1055.47095	88.7
1056.21436	188.9
1059.38330	134.7
1064.52966	212.4
1065.70923	97.9
1074.15771	88.2
1074.98901	57.0
1085.45532	99.5
1091.48401	270.5
1092.51282	393.3
1093.80408	26.0
1097.42224	95.1
1098.68030	355.0
1102.56213	113.2
1106.42053	193.4
1107.37903	276.3
1107.98914	203.6
1110.68201	198.3
1115.34668	554.0
1116.92285	323.3
1118.87305	104.5
1120.50732	205.2
1122.80469	67.1
1124.16260	1517.6
1125.33643	981.7
1126.55737	447.1
1132.13428	147.5
1134.30664	769.4
1137.72168	76.0
1139.73364	189.4
1140.63489	1063.2
1141.59521	787.3
1142.46704	435.0
1143.38867	282.9
1144.59961	103.5
1145.58032	179.9
1146.82129	57.0
1148.78259	283.8
1158.37134	215.6
1170.52271	126.9
1175.91870	183.4
1177.62549	482.8
1180.45984	567.9
1181.32312	630.3
1182.47900	1081.8
1188.41309	161.9
1193.74207	75.7
1197.48254	168.6
1198.59192	347.9
1205.84204	133.7
1206.87012	24.8
1208.44238	456.7
1219.54443	1794.4
1220.69849	1753.3
1221.61719	983.3
1222.40686	2486.8
1223.48523	709.8
1224.53418	220.3
1225.38647	58.8
1230.16504	55.3
1230.84912	96.9
1232.47498	310.5
1237.50818	11855.7	y (12) (1+)
1238.54980	11487.3
1239.57104	2664.7
1240.75073	262.1
1241.62598	140.0
1243.78345	77.1
1244.62830	245.9
1260.62732	154.3
1264.78796	116.4
1265.72961	158.1
1273.12256	126.6
1275.79663	416.9
1276.77380	457.1
1278.58057	667.8
1279.57019	3272.6
1280.56348	957.7
1281.17566	181.5
1282.12195	364.5
1299.55627	171.2
1300.59546	396.5
1301.58069	398.4
1303.01917	181.9
1317.64563	74.9
1318.51672	85.5
1319.91467	116.1
1322.20325	76.3
1334.65894	404.1
1335.67078	178.0
1336.84326	336.1
1337.56970	126.5
1342.06860	81.8
1342.94177	367.8
1344.18372	158.1
1347.46960	183.0
1348.34985	114.0
1352.66150	1189.0
1353.64954	1224.2
1354.29858	108.5
1355.15564	222.5
1361.33997	299.5
1369.85657	69.6
1370.84021	123.9
1377.32983	257.1
1382.89172	22.4
1395.07007	82.5
1404.02795	338.9
1404.81238	358.0
1405.63464	713.4
1406.50244	209.8
1407.40918	304.2
1408.72278	269.8
1421.42590	62.2
1422.95349	423.7
1436.86243	79.5
1443.78674	103.5
1446.28113	55.3
1447.11682	52.0
1459.69995	171.7
1461.13074	82.8
1467.66760	315.7
1474.81409	139.5
1483.31628	339.6
1489.63855	227.4
1521.02063	154.3
1524.33545	127.1
1566.79968	79.4
1587.35046	579.7
1588.69739	92.7
1589.73267	180.2
1600.50256	195.0
1601.40405	55.4
1602.25256	199.6
