# Supplementary material for: Phosphoproteomic Analysis of Platelets Activated by Pro-Thrombotic Oxidized Phospholipids and Thrombin
Source: PLoS One. 2014 Jan 6;9(1):e84488. doi: 10.1371/journal.pone.0084488 (PMC3882224; doi:10.1371/journal.pone.0084488)
Supplement: Annotated Spectra S5 — (ZIP) [file pone.0084488.s008.zip › TLSDPPSPLPHGPPNK_-15_2_100789.txt]

m/z	i	matches
169.30783	175.1
171.20844	100.0
174.91252	159.1
185.15979	49.6
187.19672	4518.4
188.17230	327.9
189.28575	87.5
192.14720	89.5
194.27145	67.0
200.96019	322.8
202.65848	206.3
203.42978	315.1
205.22516	160.3
206.07686	49.3
213.13553	45.0
214.07031	127.7
215.11072	4897.0	b (2) (1+)
216.05563	306.2
218.16147	67.9
219.18333	83.5
225.29736	197.9
227.95891	21.8
229.07269	152.1
229.99727	19.4
235.03996	31.7
238.08386	180.7
243.96936	171.4
245.01566	140.9
246.30972	64.0
248.91476	42.3
251.42032	202.5
262.43555	21.8
266.12463	67.5
272.22513	31.8
280.29477	96.0
282.19922	414.9
282.94672	29.2
284.01025	550.7
287.29639	157.6
294.24670	184.7
295.48260	125.4
298.61426	72.5
308.24072	19.4
309.25113	116.5
313.80609	73.5
314.95471	107.8
316.32745	40.4
320.28998	234.4
329.06580	338.2
330.42816	334.9
332.20679	67.4
336.12256	36.7
337.61566	447.4
338.81116	34.3
340.35345	108.4
341.23730	34.2
342.34772	101.2
343.42096	112.9
347.34375	34.3
351.25391	83.6
353.33948	35.6
354.46002	195.4
355.67517	224.1
359.10168	181.5
360.58081	93.9
364.71643	951.5
365.36890	465.7
366.09351	34.3
369.52881	171.2
371.10986	134.6
372.13342	119.7
374.04938	2889.3
374.89966	383.3
375.76294	467.7
376.42914	17.5
377.47937	99.5
380.33411	96.7
381.02155	453.6
382.09674	1033.4
384.05115	38.2
386.17297	129.9
387.27332	77.0
391.83783	168.4
393.16101	114.2
396.97473	19.2
399.21655	7205.8	b (4) (1+)-P
400.34180	1555.4
401.08813	95.6
402.53125	263.1
403.34247	285.3
405.58899	31.8
407.29797	50.0
408.49237	32.0
409.33887	212.2
411.50507	39.8
413.44684	1772.7
414.17645	268.6
415.59100	75.5
417.41260	30.6
420.53516	65.0
422.55383	128.7
423.36639	80.2
424.38977	61.9
425.15112	69.4
426.03192	268.4
429.10699	244.5
430.16223	309.2
432.86536	57.6
434.00049	45.4
435.15649	49.6
438.03821	109.1
440.32562	493.9
441.68567	160.2
442.30743	136.5
445.01270	172.4
446.61066	51.9
447.58704	314.3
448.67255	261.9
451.58710	242.7
452.63715	101.5
455.54865	860.4
456.34943	271.9
457.52167	352.0
459.21301	175.3
460.20142	265.5
461.37231	237.4
463.23541	185.5
464.36908	1679.0
465.31403	309.8
466.60400	368.8
467.38116	64.5
469.08069	642.4
470.11987	187.7
472.18280	151.7
474.87207	6191.7	y (14) (3+)-P
475.86829	484.6
477.49377	361.3
478.83899	2892.5
479.68695	954.3
480.68341	267.7
481.51947	116.0
483.40997	96.5
484.59283	166.9
487.99762	76.2
488.99115	24.3
489.94965	398.1
491.12762	189.5
492.53540	943.2
494.25275	55.8
495.10974	36.8
497.09918	11651.9	b (4) (1+), b (15) (3+)-P
498.18909	1646.3
498.98712	67.7
499.59711	14.2
501.47021	168.2
504.26654	580.3
505.54559	303.6
506.38361	130.2
507.53479	148.9
509.59485	144.7
510.36249	412.7
511.34485	276.8
512.38043	1440.3
513.21869	630.7
514.70557	474.2
515.82947	437.5
516.87671	262.7
518.12274	85.1
518.92517	227.2
520.42407	53.3
521.61786	811.3
522.71112	1716.5
523.74976	187.5
524.90253	268.3
525.97833	703.3
526.68018	15.4
528.57788	2033.9
529.34540	1001.4
529.96844	853.6
530.89825	1869.2
532.67041	745.0
533.40204	331.5
534.37946	1184.4
535.12842	911.9
536.40338	643.7
537.22528	34.3
538.17926	50.7
539.21027	2182.0
540.24481	6088.5	[M+3H] (3+)-H2O-P, [M+3H] (3+)-NH3-P
540.97699	904.0
542.33759	237.1
543.49420	897.6
545.25000	5433.5	y (15) (3+)
546.37537	68925.6	[M+3H] (3+)-P
547.57025	1620.7
548.36316	1039.1
549.04901	1313.1
550.21680	376.4
550.85315	215.7
551.81720	623.0
553.72327	328.2
555.51831	3912.0
556.70709	526.2
557.57660	344.0
558.56653	467.2
559.27667	325.3
560.65582	1806.5
561.56439	1428.6
562.68195	1670.9
563.46356	784.6
564.27881	1318.8
565.60254	1285.0
566.98700	1324.0
567.67072	918.3
569.09491	5100.4
569.95599	1922.8
570.84955	2795.3
571.58087	2382.2
585.49951	45.8
589.63403	337.5
590.48065	190.5
592.57666	42.4
593.67120	343.0
594.27594	197.8
595.35138	82.0
600.68573	482.8
601.35681	50.4
602.35797	253.5
604.76086	243.3
606.05573	243.1
606.98285	208.0
608.55359	93.1
610.65179	4422.5
611.49731	2384.7
612.61432	198.8
614.43579	16.7
615.96967	346.5
616.85406	212.0
618.34692	316.0
619.60260	94487.0	y (12) (2+)
620.49011	14898.3
621.50653	907.5
622.40094	233.4
623.66498	344.0
625.32855	43.3
627.24487	81.6
632.75500	319.7
633.41296	94.4
635.69867	335.3
636.48431	183.4
638.56000	140.6
639.29163	451.6
640.59540	339.6
642.48749	558.5
644.68512	82.0
646.82043	290.2
649.25500	186.6
650.12396	107.8
651.09418	1152.4
651.89471	216.0
652.52789	54.4
655.25940	446.2
656.17621	43.3
659.65015	880.2
660.90527	337.0
662.22162	452.6
663.97852	203.2
666.26019	272.2
669.22308	115.2
670.16272	262.3
671.15521	45.2
673.30353	116.1
673.99371	61.2
677.05841	6667.0	y (13) (2+)
678.09583	1590.7
680.27014	331.2
681.17267	300.5
682.31982	293.2
684.26740	194.8
685.52679	315.9
687.66302	449.3
689.82501	578.4
690.68317	41.3
692.53375	162.8
693.57495	77.6
694.74481	56.1
695.47650	125.2
697.60114	49.4
700.26434	675.6
701.00793	186.4
702.49432	944.7
703.48950	363.4
704.48285	175.4
705.10419	312.6
706.04181	24.2
708.37762	297.2
709.58307	400.6
711.62030	17001.5	y (14) (2+)-P
712.45697	3470.9
713.16156	783.9
714.54303	135.1
716.15216	259.5
716.84644	291.1
718.46472	647.0
719.44708	446.6
723.87177	122.4
726.43866	67.0
727.69049	301.6
728.60760	242.2
729.33160	66.4
730.26678	256.4
731.60291	299.3
732.62195	709.7
733.42627	281.0
734.99841	2184.8
736.31354	88.8
737.33453	780.3
738.07904	468.3
739.54962	116.5
741.92804	234.5
742.62860	122.1
744.05450	438.4
745.65314	297.7
746.43433	2430.9
747.49188	621.0
748.44672	542.1
749.11652	164.7
750.31079	272.9
751.74438	591.9
752.64984	22.0
754.97845	975.5
756.40643	149.0
759.14435	255.0
760.29242	25736.4	y (14) (2+), b (8) (1+)-NH3-P, b (7) (1+)-H2O
761.11719	22080.0
762.56647	421.4
763.37543	200.2
764.57184	216.4
765.67126	478.2
766.97638	194.5
768.10773	197.2
769.31201	134.0
770.27106	127.7
773.15668	179.2
773.96454	448.1
775.33038	649.9
778.13416	692.2
779.04706	185.6
781.22046	842.0
781.97089	237.5
782.61407	21.7
783.90155	420.4
784.62921	248.5
785.48969	29.9
786.77435	413.0
793.53333	237.8
794.30164	246.4
798.27905	24.3
799.13184	36.7
800.27240	95.2
801.22101	140.2
803.94421	200.5
809.46509	52.3
813.25665	191.0
814.52802	34.3
817.56805	642.1
820.43201	269.3
821.68982	310.3
822.32642	44.8
823.29047	185.0
826.45874	542.1
827.44354	330.0
828.67157	144.3
830.78882	47.4
833.71527	125.3
834.84857	225.1
836.50421	35.8
838.26001	234.1
839.49658	171.7
841.61530	234.8
842.38574	185.4
847.03815	34.9
850.21948	254.8
851.93970	54.4
853.69427	24.3
854.48187	153.4
858.17676	59.4
865.82428	22.0
869.37933	75.1
872.34399	154.9
876.13995	143.0
877.33807	61.7
883.42389	67.0
884.16888	87.1
888.97461	102.6
890.36151	846.8
891.03168	23.4
892.38580	403.7
894.19360	94.9
895.35846	264.3
896.58502	69.5
899.42914	92.1
900.71393	43.3
903.29791	126.1
905.24176	31.8
906.06110	306.3
908.30206	308.0
909.55463	218.4
910.22784	267.7
911.01459	194.1
912.16583	382.4
914.58319	35.8
916.64813	68.1
917.64917	116.6
918.85620	216.8
920.42822	125.9
921.71313	117.6
925.28638	39.9
926.16718	220.7
927.41821	280.5
928.36664	135.4
930.29242	423.6
931.31006	135.2
951.03986	82.6
953.56854	98.6
956.59076	918.3
957.54785	219.6
958.37531	107.6
959.56464	120.8
960.45123	233.4
963.55377	74.4
967.48041	159.2
968.17108	137.1
970.10834	122.1
981.36395	90.3
984.62085	80.1
988.32745	837.7
990.38794	19.1
991.06372	45.6
994.36694	256.8
995.73065	107.6
996.40216	34.6
1006.64728	29.6
1009.02130	495.6
1009.63202	172.3
1010.45221	336.0
1011.44489	187.3
1012.83234	187.6
1027.39880	116.7
1028.10938	46.9
1037.67151	104.9
1042.45605	112.5
1043.31433	179.7
1045.42688	51.0
1050.78174	112.4
1052.46204	90.8
1067.53625	80.1
1068.76489	39.4
1091.56775	89.4
1092.37585	39.3
1107.30774	69.3
1134.58838	109.6
1140.48853	103.1
1141.68042	226.4
1142.42236	19.3
1174.34753	107.8
1216.33862	71.2
1220.71704	70.8
1275.35437	110.3
1315.31055	149.0
