# Supplementary material for: Phosphoproteomic Analysis of Platelets Activated by Pro-Thrombotic Oxidized Phospholipids and Thrombin
Source: PLoS One. 2014 Jan 6;9(1):e84488. doi: 10.1371/journal.pone.0084488 (PMC3882224; doi:10.1371/journal.pone.0084488)
Supplement: Annotated Spectra S5 — (ZIP) [file pone.0084488.s008.zip › TLSDPPSPLPHGPPNK_-16_2_82029.txt]

m/z	i	matches
248.93246	55.4
255.33423	18.5
264.04080	24.6
267.09195	66.7
271.19788	25.9
272.24744	166.1
273.25790	144.0
274.03497	143.4
275.20761	17.1
277.95471	23.4
280.31860	45.1
282.21356	60.3
283.17905	18.5
284.20145	142.6
285.41891	38.4
288.29205	69.3
297.90375	143.8
308.12595	24.6
310.37604	59.6
314.40204	42.2
317.45471	39.2
318.12097	99.0
322.63947	45.2
327.25464	48.2
328.40918	207.2
330.23465	25.0
335.05933	40.4
337.07388	65.7
343.26999	77.4
346.25262	18.5
348.39639	52.5
350.07797	16.1
354.13773	99.3
355.25677	29.0
361.88269	95.1
362.81244	78.0
364.26855	25.0
366.37341	47.0
367.37170	57.6
371.00287	27.7
379.79169	92.8
381.41730	189.3
382.04047	22.4
383.61789	13.2
386.02759	91.7
388.29932	27.6
389.34100	121.8
392.49066	62.5
395.02133	47.0
396.38708	141.8
398.16437	96.1
399.21661	840.6
400.29718	164.4
408.27911	19.4
411.33258	125.2
417.24640	20.0
419.41125	48.7
424.64703	44.3
426.07428	41.9
430.24969	13.6
432.39758	60.6
435.22211	142.4
436.53131	91.2
437.67780	303.1
438.46326	14.9
440.89203	132.3
444.44171	53.6
445.57001	21.3
448.33539	159.6
450.04108	16.7
455.32880	368.0
460.34052	89.1
462.18030	51.0
463.08087	44.1
465.55768	34.2
466.43726	45.7
467.12604	36.6
469.96289	28.5
471.32623	53.3
472.16565	22.4
473.81677	120.5
474.57166	207.5
475.32831	42.6
476.44580	47.6
477.31073	105.8
480.06366	116.1
481.96326	70.8
488.27466	127.5
490.30017	42.1
492.27081	199.2
493.30249	34.2
494.23267	22.2
495.50433	19.8
496.29358	70.6
497.17810	358.7
498.44147	230.6
503.98938	138.7
504.98120	32.9
506.27527	131.0
512.28986	883.6
513.47650	216.3
514.10223	120.0
515.03467	43.1
516.89001	104.9
518.86432	69.5
521.39343	90.4
521.99902	278.0
528.07025	78.9
530.70386	379.5
533.65863	144.5
534.40143	66.7
535.37012	39.1
539.95349	81.3
541.45966	10.5
544.40643	27.3
546.34906	44.8
547.04089	59.8
548.08301	28.5
549.38373	137.3
550.37128	33.1
552.42059	40.8
554.21631	48.5
555.38483	692.3
556.24042	23.9
560.61401	31.3
561.76563	162.5
565.25183	150.0
566.60248	27.3
569.52606	52.4
571.00671	448.9
572.17487	190.7
572.92084	274.5
576.68390	119.1
579.30640	61.7
580.92975	70.5
581.97772	114.7
583.25769	108.2
584.90302	68.0
586.57495	364.3
587.51208	103.9
589.28217	18.4
591.34894	71.1
592.98932	163.2
593.80084	27.6
595.44086	178.9
596.32806	73.8
598.62360	139.0
601.52448	447.4
602.54004	214.5
603.33521	137.6
604.41748	110.3
606.91803	58.7
607.59698	46.1
610.58264	6641.5	y (12) (2+)-NH3, y (12) (2+)-H2O
611.51508	353.8
612.38519	167.7
613.77856	184.6
616.41760	87.5
618.35736	57.6
619.57910	36382.1	y (12) (2+)
620.56378	1085.6
621.33185	162.8
623.15448	168.6
624.81378	167.1
625.51855	40.4
626.62872	167.2
628.12360	32.5
628.84857	119.5
630.80695	128.3
632.18665	76.1
636.59888	11.9
639.30109	68.0
640.34589	134.3
641.41315	172.4
642.49261	105.8
643.67560	140.9
644.45789	21.9
647.49817	170.1
648.29041	61.5
649.19318	303.2
650.31378	891.0
650.99457	762.5
654.12067	56.1
655.40350	118.9
656.66486	30.4
657.43994	35.1
659.38348	5116.5
660.08514	2857.5
661.05243	15.6
662.32550	319.9
663.99713	290.6
666.54755	176.7
668.25342	819.5
669.30475	188.4
670.20337	44.4
671.88678	73.3
673.37836	276.9
676.77045	1621.9
677.42529	1682.2
678.33881	108.4
679.77246	299.7
680.42719	515.0
681.28937	387.2
683.19269	36.5
684.07697	243.9
685.73639	49.6
686.60382	98.7
687.70508	189.5
688.93109	109.1
690.77960	112.0
691.53754	20.7
692.14453	40.9
693.33508	13.2
694.84497	64.6
697.76581	58.9
699.16937	38.2
700.59216	160.8
702.89557	383.8
703.51978	102.6
704.70813	17.1
705.50476	270.8
707.81049	264.6
708.61786	251.8
709.59338	84.6
711.57635	4891.3	y (14) (2+)-H2O, y (14) (2+)-NH3
712.43665	39.8
713.10077	21.1
714.31183	235.1
716.31244	54.1
716.99774	109.6
719.19812	64.3
720.21283	61.9
725.35327	360.9
726.30975	259.0
727.29865	221.4
728.49323	312.5
729.43146	122.2
730.60028	393.0
731.69238	60.1
733.57782	165.4
734.66803	352.3
736.16504	335.1
736.94159	140.7
737.90533	25.3
739.30267	86.6
740.54999	10.5
742.15045	170.0
743.57660	195.8
744.37396	88.4
745.62335	1473.9
746.40814	2438.4
747.44220	476.5
749.52448	70.9
751.95050	102.1
754.65607	773.0
755.27191	40.9
755.98395	283.8
757.06268	201.6
758.38776	224.2
759.40131	113.7
760.16870	761.3
760.88483	1190.8
761.51593	19.5
763.00836	354.6
764.74945	233.7
765.61169	565.3
767.00684	477.5
768.13361	276.7
769.20020	117.2
770.34766	103.8
771.21552	159.7
772.66571	80.3
773.55322	174.6
774.24048	82.5
775.21320	269.9
776.31000	318.9
777.58295	394.2
778.59930	141.7
779.36993	97.2
780.06641	63.5
781.54987	72.2
782.51056	312.2
783.59576	838.2
784.54822	212.4
785.28577	45.8
786.01392	330.9
787.22198	156.3
788.90216	316.5
791.70673	273.3
792.43341	77.1
794.59198	1420.5
795.89117	726.3
796.61639	132.5
798.50336	167.6
799.44867	334.4
801.00732	1565.4
801.77179	101.9
802.77496	353.7
803.73254	287.9
804.34381	7.1
805.51111	84.0
806.40570	22.5
807.95685	843.4
809.38824	3166.8
810.06927	4820.6	[M+2H] (2+)-H2O-P, [M+2H] (2+)-NH3-P
811.23895	267.7
812.23541	253.8
813.36786	223.5
814.32135	134.4
815.20709	282.0
817.17737	5872.0
818.64746	73496.0	[M+2H] (2+)-P
819.59662	1824.7
820.45380	629.1
821.22943	504.0
821.89288	255.9
823.08264	80.4
824.10718	77.1
825.11530	279.3
826.21881	253.0
827.10052	400.9
827.96100	758.5
829.08008	239.7
830.15094	68.4
831.29041	595.5
832.00226	135.9
833.58832	829.0
835.11841	1773.8
836.02777	737.3
836.92920	557.5
838.53961	548.5
839.51215	163.7
840.85065	34.3
841.66974	147.3
842.50269	61.0
844.21564	276.4
845.53552	814.9
846.35162	218.8
847.61359	255.2
848.64905	1101.5
849.76715	2249.2
850.66284	1297.0
851.66089	860.0
852.56647	93.3
853.69244	254.0
854.32782	363.3
855.16022	147.5
856.26166	152.6
856.86475	1173.7
857.65839	1016.1
858.26471	16.5
859.31995	94.7
866.45087	89.3
872.99127	197.5
873.85889	33.8
878.47937	27.7
880.26422	239.6
882.14630	111.3
882.91351	108.3
885.62500	161.0
886.53546	69.8
887.28027	62.9
888.71069	43.0
889.41815	73.0
890.48352	710.7
891.39386	219.8
892.70111	68.0
903.62091	41.8
904.30347	138.3
905.35162	55.0
906.49286	19.8
910.36285	88.0
914.40942	23.7
915.30280	22.4
916.45331	119.6
917.75366	68.9
920.47900	71.1
923.74420	116.4
924.46967	66.7
928.07886	25.1
931.55389	35.5
932.45410	73.4
933.86115	62.9
938.44800	85.3
939.61224	17.2
940.21387	23.7
941.55560	48.8
942.56171	26.9
944.30792	113.4
945.72296	38.3
946.35718	83.9
946.97638	67.7
949.97467	133.8
954.39526	15.9
956.52094	2283.7
957.55121	988.2
958.78326	161.4
959.55475	37.3
960.91949	256.7
964.04376	38.3
966.33612	83.4
968.22552	38.3
969.92975	121.1
970.93134	244.7
977.46588	21.0
978.26215	221.2
979.66571	33.0
982.78760	11.9
984.57782	26.2
987.89142	160.5
988.49609	238.3
989.35040	132.8
992.15546	13.2
996.59552	591.3
997.71997	236.5
998.46771	52.2
1000.98126	18.5
1002.54248	43.5
1003.64795	99.6
1004.93799	17.1
1009.26691	55.0
1012.44196	21.0
1017.02252	202.1
1017.70630	62.7
1020.92365	281.1
1022.54712	60.5
1026.70410	30.3
1029.83606	48.8
1032.54932	13.2
1033.72095	74.2
1034.58252	57.1
1037.61035	219.0
1040.60278	39.1
1041.61145	39.2
1042.68115	185.4
1043.62329	711.1
1044.41724	155.2
1051.44666	219.0
1053.20239	10.5
1056.21924	92.0
1060.21094	37.6
1061.29004	76.0
1064.74963	235.1
1069.21057	274.5
1070.03552	37.8
1071.30737	70.4
1073.55530	64.1
1078.45776	67.0
1080.54199	83.3
1081.56543	141.8
1082.48865	241.0
1083.96924	149.6
1085.14307	236.8
1087.00781	14.5
1088.07568	97.6
1089.38757	38.5
1092.01233	19.8
1092.78125	144.0
1095.22290	112.0
1096.68530	145.9
1098.57251	130.6
1102.87085	105.1
1104.85376	109.2
1105.51746	122.6
1107.65698	29.1
1109.56384	42.5
1110.66565	71.3
1112.44543	89.3
1114.72021	74.1
1115.39368	20.3
1119.71118	148.6
1123.85400	163.9
1124.49756	246.1
1125.58350	62.4
1126.83301	97.9
1129.22168	202.9
1136.47217	13.2
1137.12292	95.9
1139.54712	137.1
1140.41138	241.6
1141.61108	271.2
1142.31824	21.1
1148.08337	72.2
1149.20972	61.7
1150.07690	48.4
1151.78882	106.3
1152.89697	23.4
1154.45679	357.6
1158.19446	133.7
1159.40295	26.4
1161.74951	203.5
1162.61084	714.5
1163.67114	155.6
1164.37488	100.7
1165.54395	95.7
1167.66309	34.3
1172.76880	17.1
1174.20349	31.2
1174.90637	68.4
1178.45972	67.5
1180.95288	111.0
1181.66589	184.4
1182.62598	133.3
1190.18066	14.5
1192.58057	83.5
1196.65088	30.5
1198.17993	47.0
1199.36743	116.3
1200.64685	138.9
1203.86682	76.8
1212.51733	49.8
1218.19568	89.4
1219.47974	229.6
1220.54346	481.7
1222.27600	978.7
1223.35950	149.8
1225.87354	17.1
1227.85632	43.1
1229.63770	115.2
1231.49512	112.6
1232.32568	17.1
1236.36414	48.4
1237.51611	2221.6
1238.50708	1714.1
1239.62866	257.7
1242.90112	56.7
1244.52393	37.8
1247.19153	24.7
1248.87927	15.8
1251.20471	35.2
1252.79285	13.2
1253.52881	35.3
1256.86365	120.0
1262.06726	323.4
1264.85144	24.7
1265.47522	56.6
1266.55615	38.2
1270.96216	18.4
1275.18848	107.0
1276.62817	44.7
1279.18884	253.1
1280.40979	335.6
1281.50586	23.7
1283.73450	55.6
1288.34106	85.2
1290.76575	35.2
1296.56140	64.2
1297.36426	44.5
1300.46033	239.7
1301.40674	59.2
1302.67676	11.9
1303.50073	84.3
1304.45886	14.5
1305.59656	41.8
1317.59839	140.3
1318.66150	38.2
1322.04749	89.0
1323.63440	83.8
1329.70300	127.2
1331.02917	104.3
1332.56360	145.9
1334.41516	200.9
1338.41699	75.2
1341.27856	142.4
1352.66418	447.2
1353.92688	11.9
1358.75610	68.2
1360.59180	87.1
1380.48364	99.6
1399.63062	38.1
1400.79675	76.0
1402.62695	77.2
1403.53967	52.7
1404.61865	284.7
1405.55432	132.0
1406.38232	56.3
1407.62354	66.8
1414.65125	45.6
1426.95874	44.4
1430.45618	122.3
1433.79333	31.6
1441.42126	64.0
1444.12500	54.4
1445.50940	63.0
1447.08521	77.4
1452.31860	35.1
1457.80908	86.6
1458.95447	56.6
1468.94958	76.2
1474.22815	68.5
1483.47693	90.6
1485.51318	25.1
1489.67371	136.0
1519.56519	60.1
1543.78442	207.5
1550.49719	62.0
1551.64636	22.4
1558.06091	195.2
1565.68408	64.5
1567.68140	22.1
1587.19873	160.2
1588.51941	172.2
1590.08777	40.9
1605.62024	110.5
1635.41931	35.6
1686.55139	62.9
1708.07886	113.8
1734.37573	22.4
