# Supplementary material for: Phosphoproteomic Analysis of Platelets Activated by Pro-Thrombotic Oxidized Phospholipids and Thrombin
Source: PLoS One. 2014 Jan 6;9(1):e84488. doi: 10.1371/journal.pone.0084488 (PMC3882224; doi:10.1371/journal.pone.0084488)
Supplement: Annotated Spectra S5 — (ZIP) [file pone.0084488.s008.zip › TLSDPPSPLPHGPPNK_-17_2_99835.txt]

m/z	i	matches
255.12337	23.4
262.08484	18.2
267.48260	52.7
272.13818	282.0
272.82855	38.5
276.00238	87.3
280.00317	102.9
280.61032	67.2
282.32535	157.4
284.28400	240.1
285.31931	56.9
292.18710	59.7
298.30417	50.2
303.01910	59.2
303.97754	41.6
309.29184	15.1
316.06451	92.2
317.41064	50.6
318.18811	72.3
318.96402	31.7
320.28189	22.0
323.06998	67.1
327.09335	175.1
335.05389	119.5
337.32880	110.6
339.57819	43.6
340.33258	17.9
341.24356	32.1
344.40625	13.7
347.45880	110.7
353.18515	15.1
354.38965	31.8
357.63910	124.8
359.33282	149.9
363.16803	40.8
365.04852	158.1
366.84534	303.2
368.43414	80.7
377.17432	51.8
381.10483	70.6
382.11188	70.8
386.42670	32.3
387.09009	20.7
389.31714	34.8
390.98001	44.4
392.78406	187.0
396.15936	69.3
398.20990	38.8
399.18292	1107.8
400.11829	77.8
402.63922	117.9
404.22815	51.3
405.93530	54.2
407.12543	20.6
408.51044	51.9
412.39233	13.7
413.13702	22.0
417.32825	13.9
418.16345	18.0
439.24896	182.5
442.84723	181.1
445.24280	23.8
449.50977	28.1
453.04797	62.5
455.32538	510.2
456.65491	85.3
457.66736	24.8
460.51556	76.0
461.23438	134.5
462.00140	66.4
464.24719	22.2
466.37756	77.3
467.74402	12.7
469.52039	15.1
474.24164	40.7
478.22009	38.8
479.57568	318.4
480.51251	29.1
481.16595	125.4
484.12848	31.7
488.47089	109.3
490.43597	54.1
492.25262	345.7
494.31097	185.7
496.05029	303.9
497.08386	636.9
498.20996	71.8
499.13049	100.0
502.34637	74.0
503.51886	88.6
510.49707	218.7
512.34027	747.8
513.26135	347.6
514.49207	150.1
516.16656	102.8
520.08606	15.6
522.49890	378.5
526.39056	24.8
527.44623	54.1
528.29614	22.0
529.97388	22.1
539.36005	31.6
545.20953	44.3
546.64642	322.6
547.30725	203.5
551.16132	268.4
552.22064	153.1
554.92780	46.7
555.95807	180.0
558.72162	61.0
559.92157	75.9
561.27502	23.5
561.95654	115.5
564.11115	101.6
565.12061	133.4
566.28516	83.3
568.45471	30.4
569.30157	139.9
571.15674	264.0
572.16425	194.2
573.17133	147.1
575.46448	36.1
576.10809	114.1
580.25970	59.9
582.21313	72.4
585.33014	198.4
586.11957	253.3
586.89642	275.0
588.58911	31.9
593.12250	16.5
594.63531	54.0
596.07904	67.8
600.51459	17.9
601.78729	507.7
603.10071	20.7
604.22949	249.2
608.65747	70.8
610.57953	6492.5	y (12) (2+)-NH3, y (12) (2+)-H2O
611.55377	368.4
612.42926	408.6
616.50702	135.1
617.41565	53.5
619.58435	51536.3	y (12) (2+)
620.94751	1399.9
622.00873	379.8
622.89990	61.9
623.57043	91.6
630.57379	248.3
633.37396	72.2
635.85443	85.6
637.65985	187.1
638.87427	209.0
642.26270	122.0
644.39117	273.6
645.43103	213.1
646.51941	44.4
647.18475	27.7
650.52258	1396.6
651.51703	248.1
654.37775	107.6
659.53412	7575.2
660.55719	95.8
661.78314	124.4
662.86505	169.1
664.06030	171.2
665.07538	108.0
666.50861	536.1
668.06561	1413.2
668.97693	118.2
670.53552	140.1
671.19293	14.9
671.91345	21.0
673.19232	66.6
674.49945	138.4
677.05548	3980.9
677.89203	166.6
680.32904	682.7
681.27325	247.5
683.45709	16.5
685.26520	150.1
687.40271	129.4
688.45050	48.6
689.31708	123.8
690.60809	40.2
693.16193	185.9
694.10248	66.1
696.45343	396.4
698.44611	24.8
699.35565	91.3
700.66058	672.8
702.39014	606.9
703.21405	186.0
703.95099	144.2
704.81897	30.9
707.45197	129.6
708.31268	96.1
709.03741	197.3
709.65308	197.8
710.33002	24.9
711.28802	2617.6
711.97974	1979.1
713.02765	90.4
714.11597	199.4
715.47284	241.0
716.17804	377.2
716.98090	147.7
719.33148	130.1
720.50305	17.9
721.30658	88.6
723.52441	276.9
724.54462	248.4
725.45123	114.1
726.52136	531.6
727.90875	512.4
728.89557	273.4
732.12115	159.1
733.24701	176.1
734.88898	1399.4
735.60406	325.2
736.93585	373.7
737.82928	53.9
739.55890	70.6
740.38409	138.2
741.82013	198.3
743.07477	35.2
744.05389	106.9
745.92377	2498.7
746.60797	1940.1
747.40533	867.0
748.55872	36.0
749.50311	62.1
751.54950	411.0
752.22968	432.3
753.56622	397.4
754.43457	346.5
755.19391	52.3
756.23871	116.4
757.17657	254.2
759.53137	166.0
760.47150	3844.5
761.39484	154.5
763.67334	174.0
764.73749	403.9
765.42303	337.2
766.36646	239.8
767.42902	376.6
768.36176	241.7
769.45782	128.4
770.92529	128.7
771.60797	83.9
772.83459	280.2
773.68884	708.3
774.61615	362.9
775.59784	188.4
776.36670	45.7
777.31146	698.4
778.21039	360.7
778.95770	241.4
779.87543	201.1
780.83173	337.6
781.91516	431.0
783.85736	2201.2
784.54877	408.0
785.52509	372.5
786.40204	20.9
787.33868	283.5
788.32819	188.3
789.67236	197.4
791.57581	303.6
792.19598	479.6
792.82391	145.1
794.13458	617.6
794.81427	553.8
795.66437	287.5
796.42084	159.5
797.30859	377.3
798.39337	157.6
799.31976	705.9
800.10535	266.1
801.20398	989.3
801.98236	331.7
802.84491	767.2
803.79871	125.4
804.39886	113.4
806.40057	70.5
807.15082	46.8
808.05139	1105.6
809.21063	4550.4
810.00250	9581.7	[M+2H] (2+)-H2O-P, [M+2H] (2+)-NH3-P
811.03314	114.4
812.01971	334.2
813.22882	334.5
813.87286	222.6
814.47882	443.4
815.45905	210.0
817.16730	4154.6
818.63397	91633.3	[M+2H] (2+)-P
819.55054	4009.3
820.61017	1024.0
822.10822	512.3
822.82745	75.9
823.71527	165.7
824.87665	252.7
825.99176	197.7
827.67847	471.4
828.92310	430.4
829.78851	193.7
831.23340	102.8
832.36615	211.0
833.58649	890.4
834.36346	919.5
835.38171	2395.0
836.35895	383.4
837.37689	645.8
838.37531	536.3
839.96442	687.8
840.96783	747.1
841.63556	26.6
842.64532	125.8
844.41339	569.7
845.62970	803.5
846.89386	932.9
847.70819	431.6
848.53394	481.4
849.24988	1426.9
849.99329	2166.9
850.66553	400.0
851.29498	327.3
854.03253	1061.1
855.14532	237.4
856.63947	960.5
857.72809	759.0
858.59430	108.0
872.84308	103.9
873.55145	192.8
874.25031	42.4
879.21576	26.2
880.24506	69.5
882.40729	54.2
883.30609	118.1
884.09259	204.9
885.47583	134.0
886.22272	76.2
887.42120	132.6
890.36053	1530.6
891.52435	468.4
892.23907	84.7
906.47223	69.2
908.40399	16.7
913.50922	145.5
915.62457	73.6
916.34796	121.1
918.66992	88.7
919.28387	19.3
919.93774	37.4
921.42816	34.6
922.07855	118.2
922.88916	62.4
924.62036	51.3
930.55731	99.6
932.29877	80.6
933.44818	87.0
936.25958	267.2
937.48810	134.9
938.41949	279.8
939.11603	66.5
939.72046	122.2
941.75323	111.8
945.39282	66.6
946.99371	182.3
948.06744	59.6
953.36395	55.3
954.49542	82.5
955.82648	464.1
956.50116	1555.2
957.83374	568.5
959.51471	290.8
963.18134	73.6
965.50830	163.8
967.57373	66.9
969.53546	90.4
970.36151	291.7
971.37622	102.1
974.41229	79.0
975.64014	17.9
976.34161	46.7
977.43121	380.9
981.20380	17.0
984.97479	84.9
988.10931	623.9
989.30054	363.3
992.40479	76.9
993.57721	44.2
994.49420	43.6
996.17474	222.3
997.43256	48.5
999.56427	236.2
1000.57764	179.5
1003.32794	75.9
1005.53851	54.1
1007.57892	49.2
1008.46313	106.9
1009.48090	36.4
1012.44635	220.3
1013.09479	26.0
1013.78986	79.2
1016.35205	244.1
1017.61279	19.2
1018.50140	16.5
1021.45160	86.1
1026.35645	104.5
1027.36963	50.0
1029.53735	36.0
1030.81714	69.4
1032.22559	42.4
1037.23975	64.8
1037.92126	69.9
1039.36255	16.5
1040.28137	55.6
1040.99512	190.3
1043.60156	512.3
1044.56213	175.8
1046.41504	66.7
1050.83130	77.6
1054.12256	151.6
1055.11206	165.8
1057.43677	47.1
1059.53113	37.4
1061.24316	21.1
1062.54004	51.2
1066.33374	47.8
1069.92883	38.8
1072.70508	37.3
1080.32507	223.3
1085.56396	22.5
1088.81445	204.7
1090.46606	72.2
1092.58984	44.7
1095.33533	53.8
1096.12769	126.6
1097.12622	263.6
1098.91553	100.7
1099.64221	219.1
1100.80811	124.9
1105.06958	216.1
1105.94580	31.8
1107.37427	163.0
1108.60181	45.8
1109.39819	43.6
1110.19202	125.5
1111.13013	408.6
1114.61487	115.9
1115.44067	284.4
1116.88159	73.5
1119.29993	68.0
1121.07202	129.9
1122.65344	165.5
1124.46240	539.5
1125.47595	117.0
1126.56335	20.9
1127.70923	91.7
1129.55920	51.8
1130.50256	64.1
1131.96191	47.1
1133.58398	62.3
1137.31067	58.1
1140.53174	367.6
1141.68469	391.6
1147.39441	101.4
1148.23669	15.6
1148.96887	52.7
1153.63525	299.0
1154.36768	129.2
1155.82324	341.2
1158.31396	62.3
1162.34521	1345.9
1163.69006	277.0
1165.13818	114.2
1167.39587	247.7
1168.03076	16.5
1171.65869	74.6
1174.37598	70.8
1175.97461	27.6
1176.92773	129.0
1178.19275	50.0
1181.55823	221.5
1182.62476	257.6
1185.27637	45.8
1188.39709	80.2
1189.45496	37.4
1191.51440	66.4
1195.43628	45.8
1196.55615	141.2
1198.27063	103.7
1199.57507	18.3
1200.33154	65.8
1201.15771	28.3
1203.63477	127.2
1206.99658	118.4
1207.62744	141.8
1208.33411	70.5
1210.38110	93.0
1214.48779	51.2
1219.83252	247.8
1220.55872	407.6
1221.66187	314.4
1222.29663	568.3
1223.27136	309.2
1224.33594	44.4
1226.19177	227.4
1228.69495	15.1
1229.91260	215.9
1231.29492	54.2
1232.62720	101.2
1237.56738	3518.3
1238.66003	2341.5
1239.75586	325.4
1241.56628	76.8
1246.20508	62.5
1247.52039	15.1
1248.79761	41.5
1253.85339	30.4
1256.69800	146.5
1257.56653	68.2
1259.70007	86.3
1261.27905	45.8
1262.18298	96.1
1263.18567	142.8
1264.17688	58.3
1266.62659	22.0
1269.42639	45.8
1272.19031	52.8
1274.81567	255.4
1275.74390	59.1
1276.37671	48.5
1278.20605	36.0
1279.66711	444.9
1280.30334	302.0
1282.24524	119.0
1289.38269	61.1
1296.35754	83.0
1297.75012	67.7
1300.31738	396.5
1301.00012	54.4
1302.91553	94.5
1304.58752	17.9
1309.15625	108.3
1310.73486	79.2
1314.36438	131.5
1317.33728	160.6
1318.62268	384.5
1320.29968	74.9
1331.43640	66.8
1334.81384	227.3
1335.72107	82.2
1336.47241	29.3
1340.36255	261.8
1341.45044	188.7
1345.47546	85.8
1347.66577	40.2
1352.54980	615.3
1353.54114	462.8
1354.59485	63.9
1358.27063	16.5
1360.74719	19.3
1368.11169	147.2
1372.35107	68.1
1376.90491	113.1
1379.87903	37.4
1381.58398	98.5
1388.38074	121.2
1393.50549	116.0
1396.39233	47.0
1399.57910	35.4
1400.55115	150.1
1404.66711	236.2
1405.73376	161.3
1412.68884	38.8
1413.59192	19.3
1416.69495	68.2
1418.61584	83.6
1422.53137	85.0
1432.58557	108.4
1437.33093	37.4
1440.66516	52.1
1444.80530	94.2
1448.47546	29.5
1449.30481	34.5
1456.28662	145.2
1462.44470	48.6
1472.86133	48.6
1479.68860	57.0
1484.10425	147.2
1486.83484	54.2
1490.92383	87.8
1494.43018	43.0
1495.52637	245.6
1526.03979	268.6
1550.33630	47.2
1557.70251	228.7
1558.65100	131.9
1570.54578	37.3
1587.59058	133.8
1588.57458	247.9
1598.21155	65.3
1599.90796	27.7
1600.72192	40.7
1607.38831	29.0
1616.63489	48.4
1699.24780	27.6
1712.71423	59.6
1733.62317	103.0
