# Supplementary material for: Phosphoproteomic Analysis of Platelets Activated by Pro-Thrombotic Oxidized Phospholipids and Thrombin
Source: PLoS One. 2014 Jan 6;9(1):e84488. doi: 10.1371/journal.pone.0084488 (PMC3882224; doi:10.1371/journal.pone.0084488)
Supplement: Annotated Spectra S5 — (ZIP) [file pone.0084488.s008.zip › TLSDPPSPLPHGPPNK_-18_2_97158.txt]

m/z	i	matches
262.29648	217.8
264.09296	24.3
276.37830	10.8
280.25345	42.2
282.18411	16.6
283.12225	41.9
284.37521	16.6
285.31583	28.9
290.54706	40.9
292.00113	22.1
298.07629	26.0
300.13821	25.2
303.32159	29.2
303.94147	16.4
305.15967	11.9
306.23776	21.9
312.09021	13.2
320.36853	55.5
322.50989	51.7
327.34836	8.3
330.25565	20.1
333.45300	36.8
340.23401	9.6
341.19489	28.6
342.12421	74.1
343.10782	47.8
352.92163	43.0
356.13779	72.7
359.13736	39.1
362.28040	114.8
365.14453	29.2
366.09711	35.8
367.12292	18.6
370.86536	32.4
377.19470	19.3
378.00171	32.3
381.38391	57.5
382.05298	27.9
385.18536	29.3
393.39780	20.1
395.19470	30.4
396.32648	14.8
399.12561	416.6
400.26056	71.5
402.30060	6.4
406.31757	29.8
407.41718	23.5
408.22522	39.2
410.87445	80.1
414.33313	23.4
415.06079	32.3
416.52039	7.7
418.06897	22.6
420.20789	24.2
426.55157	73.5
429.19556	17.4
430.47137	22.8
432.51807	17.1
436.24420	11.3
437.33838	21.6
438.25751	40.4
445.31659	19.5
446.80878	47.6
448.74445	27.9
450.10834	32.2
451.70074	28.2
455.25946	66.9
456.23364	23.7
458.42773	41.4
460.33893	43.1
461.75507	46.8
462.38684	29.6
472.31952	28.5
474.28247	70.6
477.38354	25.4
478.19666	8.9
479.46820	39.2
484.22632	46.1
486.19995	28.0
488.86700	23.6
492.39893	60.8
495.29761	18.4
496.25500	140.7
497.26849	319.8
498.34344	199.5
499.15155	17.1
500.16901	10.2
502.53760	21.6
504.31775	84.7
506.36169	60.7
507.54303	31.1
510.23108	26.8
512.43787	226.0
513.42896	151.6
520.20776	9.8
522.27875	7.1
523.59668	37.8
524.35138	73.0
525.88751	39.2
527.37726	8.3
528.28540	29.3
530.12140	13.6
532.08746	11.3
537.75189	97.0
540.29022	19.2
541.27789	55.6
544.12518	4.6
546.18469	76.5
546.97656	118.9
549.36542	24.2
550.73407	5.8
551.45911	31.2
552.36066	19.9
553.49139	121.1
556.35559	19.9
559.40051	21.9
560.48639	94.1
561.33527	20.1
562.25317	122.5
563.36847	52.9
564.38062	18.6
565.98737	37.4
568.59271	25.8
571.97540	228.8
572.60614	79.7
573.43542	13.9
574.23425	29.9
575.75171	25.2
577.81604	25.1
579.70142	40.7
580.32501	15.2
581.34460	17.1
582.75360	109.3
583.56000	27.6
586.38763	144.2
587.07697	27.6
589.16107	34.2
593.34485	76.8
594.49652	59.7
595.65869	177.5
599.09845	49.9
600.08136	29.7
601.59692	369.4
602.85699	56.9
605.14862	128.3
606.64868	39.9
607.36316	19.3
608.89691	54.9
610.57355	4806.3	y (11) (2+), y (12) (2+)-P
611.60748	25.7
612.74701	57.1
615.17230	36.1
616.08557	49.3
617.12231	112.9
618.60736	139.3
619.49677	327.6
620.17462	146.4
621.36090	29.3
624.54559	24.2
628.37823	244.3
630.03802	29.8
631.37598	351.9
632.33655	225.0
633.48395	210.9
635.93976	66.2
637.40277	15.2
638.07452	8.8
638.67548	31.6
640.41791	23.3
641.25745	100.9
641.95599	90.3
644.63409	52.9
647.47333	35.4
649.40857	124.4
650.33490	1421.0
651.02875	1161.6
652.29010	60.8
653.35785	150.2
654.33893	37.5
656.40771	40.9
657.73767	153.8
659.34186	10128.1	y (13) (2+)-NH3-P, y (13) (2+)-H2O-P, y (12) (2+)
659.94830	6172.1
661.15839	266.2
662.46173	492.5
663.56488	13.9
665.30206	56.1
666.48291	139.0
668.00507	258.6
668.82642	61.5
669.61774	21.0
670.57147	17.1
671.35132	34.9
672.53571	116.3
675.14435	56.5
676.31891	29.3
677.52191	30.4
679.64081	503.7
680.55981	98.6
681.39813	29.2
683.43787	67.3
684.46521	42.9
686.24286	13.2
687.91663	163.4
688.76581	160.2
690.44458	103.7
691.82623	115.8
692.64551	68.6
693.50616	90.6
694.30743	88.3
698.33356	13.8
699.27448	175.8
700.10498	376.1
701.03986	36.6
702.66595	857.8
704.04498	177.1
704.74335	41.9
706.18134	122.4
707.87262	311.9
708.57758	224.4
709.37775	125.5
710.64337	161.9
712.28595	135.1
713.24976	98.8
715.47229	60.7
717.05560	2811.1	y (13) (2+)
718.30499	196.2
719.81293	556.1
721.49335	27.3
722.46460	86.1
723.20782	47.3
724.04932	196.1
725.09430	94.0
725.92230	88.9
726.52820	38.8
728.63568	2062.0	b (14) (2+)-P, b (15) (2+)-NH3-2P, b (13) (2+), y (7) (1+)-NH3
729.55280	914.9
730.50641	36.2
731.48944	28.0
733.67059	330.4
734.58600	166.1
735.52850	28.0
737.57660	16.0
738.62866	44.1
739.36121	143.1
740.33954	16.6
741.34589	98.5
742.50909	364.8
743.32513	348.7
744.61670	255.2
745.69269	186.7
746.39264	979.4
747.37323	184.6
749.49872	230.3
751.51971	2401.4	y (14) (2+)-P
752.33472	71.1
753.21228	16.8
755.28235	55.9
756.27838	54.8
756.98370	54.0
758.19281	53.6
760.18219	542.4
761.43280	325.5
762.44208	138.4
763.52637	252.9
764.28888	46.5
765.06989	44.8
766.04089	104.3
767.06989	112.3
767.91156	40.1
768.82379	135.0
770.35883	53.7
771.34851	44.8
772.52155	253.4
773.30310	162.4
773.94165	32.0
775.41290	155.3
776.52539	48.4
777.54279	166.5
779.00616	346.8
782.05011	232.7
783.41217	142.9
784.68219	99.7
785.61896	455.3
786.41241	94.3
787.28949	125.2
788.91290	23.3
790.02832	76.8
791.39850	216.6
792.24811	94.3
793.42267	201.9
794.32770	154.6
795.67963	59.9
796.72974	158.4
798.04108	33.6
798.98407	75.5
800.19403	1412.5
801.02893	1459.6
802.50336	120.3
803.49432	50.7
804.22540	31.1
805.04022	24.9
805.70386	91.8
808.23071	917.1
809.42474	4297.4	[M+2H] (2+)-2P
810.11877	2388.6
811.36621	69.1
812.54596	200.6
813.44012	53.2
816.13031	331.2
817.40973	334.1
818.47443	866.5
819.29242	198.5
820.54578	130.6
821.65729	31.7
822.38715	278.8
824.20251	193.3
825.68921	65.6
827.05133	130.5
828.67493	179.4
830.20898	61.4
831.23438	37.9
832.23553	122.0
834.51050	587.6
835.45892	688.8
836.41595	378.1
837.09363	284.0
838.76373	303.7
839.50891	739.3
840.61603	754.1
841.71710	64.5
842.42468	100.0
843.13000	136.9
844.04248	273.5
845.45868	130.2
846.65765	179.4
848.24518	2078.0	y (15) (2+)-H2O, y (15) (2+)-NH3
849.02209	1364.7
849.67694	4736.8	[M+2H] (2+)-H2O-P, [M+2H] (2+)-NH3-P
850.45270	557.3
851.36322	149.0
852.86554	124.1
853.51111	41.1
854.60260	245.1
855.87445	350.7
857.20135	4743.3	b (8) (1+)-P, y (15) (2+)
858.59613	39220.2	b (7) (1+), [M+2H] (2+)-P
859.58600	833.7
860.63892	248.7
861.34845	135.1
862.22614	236.7
863.30457	426.4
864.44196	165.7
865.44397	18.3
866.40009	57.3
867.62988	540.6
868.65192	1014.1
869.47052	91.1
871.64557	114.3
872.57379	80.0
873.95343	521.8
874.82056	412.6
875.47253	167.7
876.40265	272.9
877.50897	230.1
878.21857	59.7
879.49188	313.0
880.36493	41.4
881.03839	209.2
881.75641	116.1
882.54681	51.9
883.61676	25.5
884.61737	111.2
885.32843	250.2
886.16888	191.1
887.05072	261.7
887.89716	249.8
888.58087	1809.3
889.44952	939.3
890.06708	885.5
891.16852	219.8
892.03131	85.6
893.19818	79.9
893.99445	275.6
895.16492	854.0
896.42584	178.2
897.33081	687.4
898.57593	238.3
899.34369	60.3
902.62238	27.3
910.23926	19.5
911.68945	23.6
913.32184	15.8
914.52887	58.7
918.86279	88.4
921.81427	32.6
923.85077	31.7
926.35028	9.6
927.32080	23.6
930.20966	24.5
931.72198	25.5
932.90918	24.9
938.51422	132.1
939.88910	29.3
940.91901	29.5
941.87817	85.4
943.49640	35.5
945.41235	7.7
946.20770	54.2
950.39185	43.4
952.28351	268.4
954.61908	101.2
956.44391	1609.6
957.55780	414.0
958.54706	66.9
963.25848	17.7
964.63507	93.0
965.26123	32.3
966.19824	53.4
970.29865	458.9
971.42181	107.0
972.94598	62.3
973.58252	27.6
975.64117	241.3
976.53485	306.8
977.27631	67.6
978.71954	120.9
980.00244	140.2
980.97437	27.0
982.35425	57.5
983.80957	17.0
984.54907	48.2
988.19092	74.4
988.87958	5.8
989.74054	28.6
990.68628	18.0
992.75336	25.2
994.69775	66.3
995.71973	46.3
996.53839	16.4
997.73438	77.4
998.67413	32.3
1002.42413	38.6
1005.42218	33.7
1006.52612	70.1
1007.38324	33.2
1008.93896	52.4
1010.57147	22.8
1012.57983	19.0
1013.81500	14.5
1014.76050	22.7
1017.34283	51.1
1018.33673	35.2
1024.41919	231.6
1025.57483	161.7
1027.45532	14.6
1029.85815	65.1
1031.64673	37.0
1035.35913	7.7
1038.26660	6.5
1040.39893	32.2
1041.80859	101.8
1042.73950	10.1
1043.40894	14.5
1045.67090	61.0
1046.27759	113.9
1047.01086	58.0
1047.90747	15.7
1050.38770	61.0
1051.17407	56.2
1053.55066	33.5
1056.47754	23.6
1057.09277	34.9
1059.23328	61.7
1060.15442	106.6
1061.26184	34.3
1062.05505	85.1
1063.98218	126.2
1065.01733	26.7
1065.95239	13.3
1068.26855	277.6
1069.07849	143.6
1070.36255	60.4
1072.75171	33.1
1073.97974	38.4
1075.24146	84.0
1076.13379	64.1
1077.61353	28.3
1078.43652	47.4
1079.48706	85.0
1081.27258	59.9
1082.05664	89.7
1083.27222	15.5
1086.75354	28.8
1088.72827	108.5
1089.42310	40.6
1090.32092	120.4
1092.38379	8.3
1096.51331	24.6
1097.84167	245.1
1099.48193	26.0
1101.15466	18.3
1102.87646	17.0
1104.25439	39.2
1105.65479	74.8
1106.48694	41.8
1109.38757	20.5
1110.17322	16.5
1111.45020	244.9
1115.88135	50.2
1117.27429	131.4
1118.47412	31.7
1119.34009	54.4
1120.86426	43.4
1121.90051	46.8
1122.52515	140.0
1123.46936	237.1
1124.58679	168.6
1125.44458	18.5
1127.40564	12.7
1130.82190	24.2
1132.22388	52.6
1133.29309	22.7
1134.53125	6.5
1137.41602	95.2
1140.46606	25.7
1142.41162	12.7
1144.97009	15.9
1146.34106	51.1
1149.25317	65.0
1151.39697	20.0
1152.72510	25.7
1153.49316	61.0
1154.69727	113.0
1155.64258	7.7
1157.59827	89.3
1161.31458	149.3
1162.51624	199.6
1163.52124	125.1
1164.15967	33.9
1166.27783	97.7
1167.53174	6.4
1168.75879	66.3
1171.83228	38.3
1173.36243	18.6
1174.17603	90.7
1176.57275	116.0
1177.52429	14.3
1178.44421	73.9
1179.49023	57.4
1181.89526	36.3
1182.67261	12.7
1184.73438	34.4
1185.47290	56.8
1191.30603	27.8
1192.53955	24.9
1194.28174	123.2
1195.74561	57.7
1197.36572	356.7
1198.34961	139.8
1199.24121	75.3
1200.34387	26.7
1202.32031	25.3
1203.53577	17.1
1204.53491	113.7
1205.44653	64.8
1206.58691	63.8
1208.79236	95.4
1211.69189	22.4
1216.02173	114.6
1216.68433	12.2
1218.14966	14.6
1219.60327	191.7
1220.62524	184.8
1221.22681	24.4
1221.86865	65.3
1227.36621	32.4
1229.67554	123.7
1230.46594	39.2
1233.76379	12.7
1234.81726	18.9
1236.86865	33.1
1237.84033	41.8
1238.50073	32.7
1239.81250	39.7
1242.53162	20.6
1245.29700	53.9
1246.86963	85.1
1249.88232	27.3
1253.55396	8.3
1254.65283	85.8
1255.55408	74.0
1256.81738	46.7
1257.79810	80.7
1258.48364	4.9
1261.52429	146.8
1262.51257	15.8
1263.54163	70.7
1264.61206	34.5
1265.68799	30.3
1268.55298	16.7
1269.84106	42.3
1272.35535	57.4
1274.58362	36.7
1275.78442	16.5
1284.89270	70.9
1286.17651	35.1
1288.05286	97.0
1289.37219	13.2
1294.60486	43.8
1299.64294	373.8
1300.52234	301.7
1301.55823	116.1
1302.34619	368.9
1303.26843	385.5
1304.20544	47.7
1304.87512	12.3
1307.51929	12.4
1309.39954	44.0
1311.77075	136.3
1314.63708	23.7
1315.53455	14.6
1317.42822	2518.1	y (13) (1+)-NH3-P, y (12) (1+), y (13) (1+)-H2O-P
1318.49170	1240.2
1319.74146	113.2
1323.43079	9.3
1329.18396	9.0
1333.33752	71.8
1334.81848	26.1
1335.70459	66.4
1336.84094	132.9
1338.33826	21.3
1339.51672	51.3
1340.68994	69.2
1344.62122	40.1
1346.40662	13.3
1348.22107	25.8
1350.43640	102.3
1351.37170	36.8
1352.49060	97.5
1353.86035	25.6
1356.41858	41.4
1359.38806	125.9
1360.51404	78.0
1363.24255	15.2
1364.50842	40.5
1365.27771	11.5
1367.53198	25.1
1370.78687	13.6
1371.77881	10.5
1372.70520	11.4
1375.97754	35.6
1376.74438	19.5
1379.24426	70.2
1382.64343	42.6
1385.52283	31.9
1386.61377	20.5
1391.54724	15.5
1392.27234	14.2
1394.80481	22.0
1397.61902	62.1
1398.54785	26.0
1401.16614	25.9
1404.65857	87.6
1407.56177	13.5
1411.74524	22.1
1414.25867	5.2
1415.94104	9.9
1417.51453	94.6
1419.25952	33.8
1425.30847	45.6
1426.54980	36.1
1428.91052	55.8
1432.60388	167.1
1433.99646	319.2
1434.60889	25.5
1435.60510	60.0
1436.74536	101.3
1437.94495	36.3
1439.51294	31.8
1440.53857	110.5
1446.91443	123.9
1447.69885	24.7
1448.95618	10.8
1449.63892	10.5
1450.46497	26.1
1451.38599	28.2
1452.52759	66.7
1453.50769	93.1
1454.15833	12.4
1455.47644	121.0
1456.36243	20.5
1457.56702	50.0
1459.20007	21.1
1465.49194	89.0
1467.31213	15.7
1471.75989	34.9
1473.80261	41.2
1482.75989	12.7
1484.56213	175.2
1485.53296	74.9
1491.21851	19.5
1493.44287	37.8
1501.25769	12.4
1502.80859	11.9
1506.84937	96.9
1508.16956	31.7
1513.35962	8.7
1514.41614	22.4
1515.76184	21.1
1518.36108	34.4
1521.41870	16.4
1522.63660	18.6
1530.90442	21.7
1532.51160	48.7
1533.23523	38.3
1534.43469	43.1
1537.71765	86.7
1540.08069	25.3
1541.77271	49.4
1549.19385	193.3
1550.47571	570.8
1551.66931	84.5
1554.14587	105.2
1555.39661	34.7
1559.07166	19.1
1560.24646	21.5
1570.50793	73.8
1582.66602	24.0
1586.06091	20.0
1587.45398	21.1
1593.30591	22.7
1599.41260	68.6
1600.49890	100.4
1601.63452	8.9
1602.97253	9.3
1618.56030	30.5
1620.39575	15.1
1621.25208	13.3
1636.69543	8.9
1638.01624	74.7
1640.57495	58.0
1668.01636	57.5
1685.79211	30.4
1724.20789	12.0
1752.31958	12.0
1800.10474	8.0
