# Supplementary material for: Phosphoproteomic Analysis of Platelets Activated by Pro-Thrombotic Oxidized Phospholipids and Thrombin
Source: PLoS One. 2014 Jan 6;9(1):e84488. doi: 10.1371/journal.pone.0084488 (PMC3882224; doi:10.1371/journal.pone.0084488)
Supplement: Annotated Spectra S5 — (ZIP) [file pone.0084488.s008.zip › TLSDPPSPLPHGPPNK_-19_2_98423.txt]

m/z	i	matches
261.14853	80.2
262.31259	111.9
263.29391	51.6
264.18851	31.8
274.03644	26.0
275.30875	43.2
280.25119	12.6
283.20465	21.2
284.30045	25.3
290.26080	17.5
296.93311	18.3
301.01193	23.9
307.35669	9.5
324.24704	59.6
327.30841	31.1
335.03693	23.6
339.32953	59.0
341.51221	67.8
344.09875	16.7
353.05469	11.1
359.95575	27.7
362.34961	99.0
363.30389	69.8
364.86639	39.5
374.16077	27.2
377.31421	126.4
377.94672	71.3
381.39642	102.7
382.12103	10.3
394.13129	11.1
399.12671	845.0
399.84207	221.9
401.52094	13.5
406.26367	14.3
408.30042	34.9
409.33405	46.7
423.98724	8.7
430.15198	60.1
432.26788	69.7
433.95813	11.6
437.52338	74.0
438.38788	57.1
443.17786	24.7
444.30493	15.1
448.15808	12.5
451.32245	21.4
455.37280	150.5
456.41498	52.4
457.19135	80.2
459.18024	41.0
464.38385	25.4
474.08777	67.9
476.27393	33.3
478.98608	31.9
482.40912	37.4
483.81610	18.3
488.05182	19.8
490.14197	6.3
494.37244	23.7
496.45343	127.1
497.16248	406.3
498.09003	14.5
500.22516	14.3
505.15515	37.6
507.64948	16.7
510.31482	45.7
512.39941	712.4
513.30786	270.2
514.06665	49.2
516.48236	34.9
520.99152	73.4
522.95789	25.7
526.46277	120.7
529.77045	62.3
534.98596	24.6
538.68042	24.7
539.65466	22.4
542.40240	17.5
543.47046	28.4
544.35895	72.2
545.38776	32.5
546.30603	19.1
553.36212	81.4
556.85901	20.7
562.35956	206.1
564.96204	17.2
566.18268	41.5
571.43555	32.7
572.22443	419.3
572.91821	44.8
573.53992	101.7
577.29572	53.1
579.24054	48.6
581.22351	180.0
582.98828	68.9
584.33679	45.1
586.72632	95.8
588.01385	37.4
589.58649	21.6
591.08698	66.1
592.25092	110.6
593.45209	142.3
595.43451	221.5
596.31946	27.9
597.38611	23.9
601.66791	181.9
602.38165	95.0
606.37756	150.5
608.28424	64.5
610.57587	4125.3	y (12) (2+)-P, y (11) (2+)
611.57428	48.2
612.54828	8.7
613.29449	8.7
614.78229	57.8
618.43475	11.1
619.83942	447.1
624.12933	26.0
628.26324	186.8
630.77441	113.6
631.59747	177.6
632.23590	113.9
633.28058	19.6
634.28357	7.1
639.47461	162.3
641.68048	222.4
644.79608	50.7
647.32831	11.8
649.22162	51.9
650.55371	2883.6	y (12) (2+)-NH3, y (12) (2+)-H2O
651.29614	407.5
652.52795	44.5
655.62604	195.6
657.82831	149.4
659.33960	13485.4	y (13) (2+)-NH3-P, y (12) (2+), y (13) (2+)-H2O-P
659.94788	5831.4
660.97687	55.1
662.18579	205.7
662.96381	147.8
663.60205	10.9
665.02118	138.2
668.04071	394.2
668.84943	4.8
669.81195	11.1
670.62433	21.2
672.01666	59.6
675.46082	95.0
676.77252	30.0
677.78046	17.2
679.08228	250.4
680.01715	655.2
680.75104	103.9
681.62384	173.8
682.45203	66.8
687.28436	58.9
690.08612	115.2
693.25555	134.1
694.26685	128.4
696.23584	205.3
698.63855	43.6
699.47235	280.6
700.13947	53.7
702.38458	61.8
702.99115	558.8
704.36249	29.2
705.57404	39.6
707.20074	217.8
708.44995	298.4
709.21991	165.5
710.05188	38.8
711.60626	210.3
714.49640	56.3
716.84406	2416.0	y (13) (2+)
717.49939	1297.3
719.31726	165.2
719.93011	541.9
720.76520	282.0
721.57281	14.1
722.45764	30.8
723.89032	147.3
724.74805	65.3
728.90717	3334.8	b (14) (2+)-P, b (13) (2+), y (7) (1+)-NH3
730.17596	494.5
731.86945	12.4
732.69769	37.3
733.71844	67.5
734.34839	36.0
735.37531	32.3
736.25818	153.1
738.17230	160.1
739.12585	33.2
742.25177	370.7
742.85425	403.2
743.50812	429.0
744.37610	113.2
744.99457	102.0
746.42865	1684.9	y (7) (1+)
747.46509	491.1
748.59076	78.3
749.25702	9.4
750.04022	173.4
751.38721	1784.4	y (14) (2+)-P
751.99060	1178.5
754.38770	46.0
756.24811	130.6
757.35760	123.3
758.42651	135.3
759.12927	280.5
760.22131	513.4
761.31909	249.8
763.47034	507.2
764.20746	62.9
765.51709	56.1
766.58124	80.4
767.49500	134.3
768.51404	255.4
772.77881	437.6
773.59882	289.1
778.12177	191.1
779.04572	63.3
781.57513	11.1
783.30713	78.1
784.29132	88.4
785.48138	620.7
786.43500	102.4
787.31293	83.0
790.65662	273.0
791.67212	328.7
792.71222	380.6
793.61267	42.9
794.52264	57.6
795.49249	172.8
797.06366	93.1
798.45911	48.3
799.84729	275.1
800.56171	1887.4	y (14) (2+), [M+2H] (2+)-NH3-2P, [M+2H] (2+)-H2O-2P
801.87830	237.6
802.65979	19.8
803.44708	39.6
804.19122	272.2
806.32025	257.6
807.54901	193.0
808.55151	1252.9
809.65656	8581.0	[M+2H] (2+)-2P
810.77179	121.1
811.74677	141.1
812.54517	73.1
813.31622	39.3
814.34796	62.1
814.98932	12.2
815.79254	168.1
816.70587	44.0
817.41473	106.8
818.43042	1133.8
819.55969	256.7
820.52112	120.9
821.66754	21.6
822.71515	142.5
823.53180	135.6
824.91516	75.0
827.58722	154.4
828.22174	23.8
829.52228	42.9
830.41992	245.6
831.57507	71.6
832.17554	87.6
834.35822	399.8
835.44812	495.2
836.34033	607.5
837.21130	118.9
838.65778	37.2
839.29614	291.3
840.55243	359.3
841.17950	347.7
841.78180	84.6
842.59857	162.1
843.67920	123.4
848.17590	1735.8	y (15) (2+)-NH3, y (15) (2+)-H2O
849.23138	3104.1	[M+2H] (2+)-H2O-P, [M+2H] (2+)-NH3-P
850.01837	2146.4
851.07886	161.5
852.45831	139.0
853.38232	148.2
854.10858	205.2
854.88525	33.9
855.56934	84.8
856.81842	1122.6
858.25433	31745.2	b (7) (1+), [M+2H] (2+)-P
858.94244	19441.4	y (8) (1+)
860.23969	405.3
861.72461	789.1
863.06073	434.2
864.22052	234.7
865.03717	143.9
866.72247	55.9
867.95734	448.4
868.78790	856.1
869.52863	19.0
871.95343	170.0
873.44733	282.3
874.26508	1236.2
875.18042	623.9
875.99530	396.1
876.97540	225.8
877.60669	154.4
878.94788	200.5
879.81116	363.7
881.16418	541.9
882.97021	35.1
884.64777	194.6
885.39825	174.7
887.10199	155.0
888.36499	1237.8
889.09625	1385.0
889.90796	1164.8
891.11017	206.1
894.47357	75.7
895.75769	426.0
897.20166	482.1
898.01361	218.1
899.31335	186.7
911.00665	70.4
921.48981	38.8
922.30914	88.4
923.37915	65.1
924.79718	52.3
926.58209	32.0
927.32526	77.6
931.34137	92.5
932.67133	21.5
938.56952	62.1
939.70306	116.5
941.72406	47.3
942.93866	53.3
943.62482	55.6
946.35229	78.2
948.02905	43.7
951.15308	27.2
952.31445	115.2
953.28485	74.6
955.08130	23.9
956.49225	1438.7
957.53802	411.9
958.62323	21.3
960.58685	81.5
965.25592	48.2
970.35748	1036.7
971.41016	144.1
975.48242	27.9
976.52472	118.3
977.36835	14.0
978.03937	83.4
978.73413	61.6
981.79565	39.5
984.02802	77.7
986.87872	26.9
988.73389	113.2
994.86719	81.6
997.43683	48.5
999.53497	72.5
1007.22064	51.6
1008.30518	15.1
1010.65924	24.8
1012.87427	25.3
1013.54938	31.8
1015.05682	39.6
1020.41058	32.3
1021.28143	78.2
1024.15955	202.2
1025.48975	13.5
1026.50537	78.0
1027.15771	12.7
1031.09961	23.1
1036.68958	27.7
1039.66138	17.2
1040.44019	35.7
1043.69653	72.5
1044.65857	67.4
1045.99146	80.2
1047.66235	46.2
1049.47070	8.7
1050.40869	86.8
1051.11804	34.1
1053.35510	166.7
1055.34253	68.7
1055.99646	48.7
1058.88928	149.1
1059.91125	9.5
1062.77856	18.8
1063.71655	20.7
1064.43384	182.2
1065.59192	36.7
1067.30811	104.3
1068.27258	42.3
1069.25903	106.6
1071.07446	17.1
1071.88452	23.9
1073.96143	21.4
1077.61328	18.8
1081.63855	63.4
1084.95032	10.8
1087.38708	69.3
1094.03906	41.0
1096.14063	323.3
1097.15259	227.3
1099.39441	23.1
1104.05164	11.1
1106.92651	224.7
1111.47949	219.5
1112.58154	32.2
1115.32104	121.1
1118.17920	180.2
1119.17517	54.3
1122.33032	111.9
1123.53491	186.8
1124.73950	63.5
1126.09094	27.1
1128.50110	25.5
1129.41187	13.5
1131.18225	57.1
1133.62402	29.2
1134.38745	33.2
1137.41992	7.9
1139.35938	11.6
1143.28821	31.6
1145.58008	85.2
1148.41003	46.4
1153.09216	56.9
1154.99316	14.3
1157.10840	91.7
1157.81934	56.7
1161.12158	97.8
1161.92310	164.1
1162.55078	136.5
1163.48340	212.3
1164.37488	33.1
1167.81848	65.2
1172.95642	19.9
1174.60352	72.1
1175.30786	27.9
1177.46875	25.5
1179.42346	39.1
1180.40247	40.2
1181.54089	42.8
1185.07568	50.8
1186.61475	34.7
1188.02161	21.3
1189.87402	114.8
1191.13660	98.9
1195.47583	253.7
1196.78320	45.1
1198.31177	86.4
1201.16602	88.0
1203.81738	185.5
1204.95337	254.1
1206.32361	39.6
1207.24341	28.4
1210.38867	30.8
1214.80261	42.0
1215.63892	4.9
1216.62708	25.6
1219.55786	266.5
1220.40588	343.4
1221.35620	157.7
1226.01245	5.5
1228.29858	54.1
1230.00879	78.9
1233.21033	9.5
1237.97876	194.9
1238.67139	111.2
1239.38159	23.0
1240.30542	106.4
1242.52698	26.1
1244.32935	63.7
1245.10974	39.7
1251.37476	23.9
1253.49939	19.3
1254.61694	14.8
1255.50732	31.6
1256.48511	41.4
1258.43872	39.7
1261.52869	51.2
1262.30994	119.2
1264.45251	55.7
1265.70618	22.8
1266.51758	42.9
1273.88098	28.6
1279.07874	55.3
1282.24255	126.3
1283.23035	32.8
1284.63977	96.4
1285.75317	15.9
1287.32996	63.4
1289.18518	18.9
1292.07031	31.6
1293.15552	14.3
1296.38513	90.9
1298.56799	33.2
1299.69470	283.0
1300.65967	277.8
1301.58557	47.7
1302.36182	615.1
1303.22131	388.3
1307.64917	52.8
1308.54395	30.3
1313.68066	33.2
1315.28113	15.6
1317.43066	2505.7	y (12) (1+), y (13) (1+)-NH3-P, y (13) (1+)-H2O-P
1318.63513	1694.4
1319.57800	62.8
1322.28503	24.4
1323.61426	58.1
1333.24402	59.1
1336.49365	99.1
1337.93225	15.1
1340.12061	60.0
1341.53308	92.0
1342.47668	72.2
1343.41138	23.3
1347.35901	180.0
1348.53699	26.1
1351.33398	18.3
1352.76001	42.9
1354.46191	17.5
1355.75134	20.1
1356.56213	54.7
1358.17529	15.1
1359.50427	172.3
1360.75037	44.0
1362.22693	24.7
1363.33960	34.2
1364.56787	10.4
1366.58777	57.8
1369.54822	31.8
1371.49207	26.7
1372.72742	28.9
1381.46228	91.2
1382.89148	116.4
1388.11853	13.5
1390.22693	23.9
1392.80164	90.4
1397.86377	11.6
1399.43066	59.7
1405.76575	5.5
1407.63892	26.2
1410.33789	28.7
1414.38538	67.5
1415.71301	173.6
1416.63074	72.0
1418.54260	17.5
1421.25330	21.5
1422.19666	14.0
1424.66663	77.6
1427.97522	34.6
1431.47375	20.8
1432.42554	118.5
1433.40515	75.4
1434.71350	278.9
1436.20190	18.8
1440.02454	80.4
1442.31592	20.4
1446.39417	55.0
1447.50659	46.0
1452.40088	78.8
1453.71460	82.3
1454.74670	143.3
1455.51685	71.7
1456.65906	60.3
1457.47559	24.4
1458.65332	18.5
1461.48718	49.6
1464.52283	36.1
1467.07251	27.8
1469.09521	75.2
1470.26965	57.4
1470.92554	63.8
1472.21033	15.1
1474.84070	82.8
1475.44336	33.8
1481.35779	54.9
1484.53516	156.7
1485.47815	192.2
1490.59460	50.1
1501.20227	96.8
1510.71704	27.0
1516.42468	34.0
1529.48950	51.9
1531.37512	107.2
1532.30042	123.1
1534.08777	78.5
1540.35583	27.7
1542.20447	50.0
1550.31311	452.0
1551.51379	249.4
1552.62561	45.2
1553.74426	96.6
1554.91882	41.5
1559.52527	74.4
1567.59631	50.8
1569.82385	23.0
1583.59656	15.9
1585.93286	15.6
1590.70837	7.9
1601.28137	22.9
1609.44409	18.8
1620.66919	53.7
1637.35522	25.3
1638.93689	27.7
1643.86951	24.4
1775.70129	23.6
1782.72681	50.3
