# Supplementary material for: Phosphoproteomic Analysis of Platelets Activated by Pro-Thrombotic Oxidized Phospholipids and Thrombin
Source: PLoS One. 2014 Jan 6;9(1):e84488. doi: 10.1371/journal.pone.0084488 (PMC3882224; doi:10.1371/journal.pone.0084488)
Supplement: Annotated Spectra S5 — (ZIP) [file pone.0084488.s008.zip › TLSNAEDYLDDEDSD_-8_2_90274.txt]

m/z	i	matches
262.33551	105.9
263.21078	22.8
272.18146	118.4
273.21185	14.9
282.97818	46.5
284.26285	48.8
292.02859	80.9
293.33109	13.7
294.42477	16.8
299.89282	40.1
301.17709	195.9
302.17920	274.6
303.33987	36.4
311.50201	18.1
313.98022	121.6
315.00714	91.2
315.84720	78.2
317.04877	43.0
318.22205	359.5
326.43658	49.7
327.10611	87.8
328.89124	28.8
333.13684	13.7
339.28766	222.6
340.73807	45.8
341.66144	134.2
342.90173	31.3
354.72241	19.3
355.36658	56.1
358.33139	46.9
360.05255	184.6
361.27005	51.5
363.22791	45.7
364.28940	133.9
366.06677	58.6
371.27417	40.2
374.40503	37.6
376.36658	148.4
377.07227	68.7
385.32343	29.4
386.53583	26.7
387.22485	26.3
388.08331	13.7
389.06274	35.1
394.06116	95.2
396.06970	95.1
397.87976	63.1
398.50690	28.8
399.30487	256.2
401.00403	20.6
401.95135	12.4
406.07391	11.1
407.19543	54.4
408.32782	57.6
412.21539	26.6
416.07391	1290.5	y (3) (1+), b (4) (1+)
416.86176	421.7
418.27771	63.9
420.91028	17.7
425.03259	9.9
425.94196	31.3
427.12006	17.4
429.01947	163.9
429.82648	85.6
430.45917	90.0
433.33337	160.5
436.10107	12.4
437.29364	63.0
440.89526	68.3
441.99396	47.4
445.17926	107.1
447.25189	121.8
451.37811	133.5
452.27594	98.6
453.46735	102.9
454.58423	24.5
455.19128	70.0
457.40649	86.3
458.17621	127.4
460.34686	108.3
461.65875	42.1
466.06018	18.7
468.25122	43.3
469.14856	416.6
470.27014	281.4
471.16376	81.0
472.31238	54.7
473.12836	282.5
475.16248	42.0
479.58350	62.3
481.31775	22.5
485.34277	143.3
486.20367	134.9
487.19543	1215.4	b (5) (1+)
488.18976	405.8
491.17786	142.9
492.13257	50.5
494.69806	141.4
498.05310	33.8
500.67725	26.9
503.26648	44.7
504.06244	17.4
505.07513	32.1
507.44702	60.6
509.38556	47.5
513.73065	62.9
514.68500	22.5
516.00134	183.4
517.52515	41.8
520.15247	129.0
521.24304	159.8
522.30249	27.5
526.01569	50.8
527.23450	194.9
528.01172	76.5
529.96704	29.4
534.43817	46.3
535.20331	98.6
537.30249	33.8
539.27319	35.1
540.17419	29.7
542.33044	32.2
544.16992	368.9
545.14874	1437.5	y (4) (1+), y (5) (1+)-NH3-P
546.25641	544.5
547.17664	69.5
548.55688	35.7
550.10449	93.0
552.98474	17.4
554.54248	147.9
555.30457	30.1
557.21948	53.2
559.74805	150.6
560.43225	6.6
562.14484	1065.3
563.30420	161.0
568.23389	27.5
569.24921	42.5
570.40814	51.5
571.26575	118.4
575.89996	30.1
578.19879	24.2
579.97931	67.7
581.09552	699.9
582.56842	131.4
583.39728	130.6
584.13098	41.7
588.20612	867.4
589.12469	93.6
596.47504	144.7
598.00830	1150.5
598.96796	1219.4	b (6) (1+)-H2O, b (6) (1+)-NH3, y (10) (2+)-P
600.00629	322.1
606.05609	11.1
610.93585	13.7
613.31946	54.7
614.26642	20.0
616.17645	4640.8	b (6) (1+)
617.26685	1800.7
618.34686	135.9
620.60962	53.1
623.21863	87.8
624.71332	29.1
627.82635	69.5
629.44781	121.7
630.07269	85.1
630.93683	41.4
631.92413	159.9
632.69586	119.6
633.49054	17.5
635.06128	110.6
636.34650	36.4
637.18304	21.2
640.17944	29.4
642.14117	416.3
643.22620	370.3
645.29572	215.5
647.32861	56.6
650.55835	57.8
652.37305	63.8
657.14807	377.8
657.77338	43.4
658.38544	247.7
660.06573	5163.6	y (5) (1+), y (6) (1+)-NH3-P
661.12299	1066.2
662.25305	280.3
663.19061	18.7
664.48114	196.3
666.31439	120.3
670.12714	44.3
671.58936	63.6
672.44513	38.0
673.88953	44.4
677.07874	1033.5
678.24152	262.9
679.08710	81.8
680.22296	31.3
681.46552	16.8
683.24585	48.1
686.09558	86.4
687.35663	9.9
693.40265	41.3
695.20990	75.8
696.25238	242.8
697.25049	123.4
698.37335	151.8
699.30060	45.5
701.37213	12.4
702.91309	15.3
705.50818	48.5
708.12640	78.7
709.03674	137.1
709.92889	54.6
711.59650	55.3
713.21527	202.5
714.21356	239.8
715.21722	128.7
716.63910	73.1
718.87653	40.6
720.87720	93.4
728.08746	304.7
731.22394	3428.9	y (12) (2+)-H2O, b (7) (1+)
732.30219	1124.4
733.43256	215.7
734.41266	150.8
738.82770	13.7
740.02582	107.0
742.26263	196.7
744.98480	424.5
746.16937	92.4
747.10291	21.2
747.94550	39.3
750.14984	35.6
751.34656	40.2
752.55939	291.1
753.44843	104.8
755.29364	334.2
756.93414	1309.4	y (6) (1+)-H2O
758.17914	867.2
759.39673	144.8
760.44342	133.7
761.39655	133.9
762.05438	52.7
763.04828	14.0
764.39423	28.0
765.27112	258.0
767.32458	367.1
768.53027	134.4
769.35815	243.1
771.05518	117.6
772.30890	456.5
773.35162	259.8
775.04022	15378.9	y (13) (2+)-H2O, b (14) (2+)-P, y (6) (1+), y (13) (2+)-NH3
776.04877	5135.5
776.96271	1071.6
778.10846	418.6
779.43988	141.8
780.31598	25.1
780.96478	24.1
784.89008	190.9
785.92841	309.4
787.18475	113.4
787.96259	18.9
790.10980	5704.1	y (7) (1+)-P
791.25464	1140.4
792.21088	138.5
793.26239	198.9
794.56805	115.0
795.60785	854.9
799.77020	314.0
803.08533	93.8
806.07062	24.4
806.74615	138.8
807.84979	94.5
808.79559	130.3
809.63708	87.7
810.71405	23.2
811.90094	644.0
812.55524	53.1
813.54303	38.0
814.20941	44.3
816.08881	437.6
817.48383	174.9
818.45880	140.4
820.77478	772.0
821.50128	44.1
822.35986	167.7
823.11987	105.6
824.70111	1542.2	b (14) (2+), [M+2H] (2+)-NH3-H2O-P
825.73926	764.6
826.42389	30.1
828.47656	60.4
829.62250	63.0
831.11646	108.8
832.26837	73.0
833.64935	6285.7	[M+2H] (2+)-NH3-P, [M+2H] (2+)-H2O-P
834.55914	1700.8
835.41138	252.1
836.35590	167.4
837.51001	105.6
838.32220	37.2
839.82080	116.7
842.51971	23695.5	[M+2H] (2+)-P
843.41803	7752.8
844.45520	893.4
846.13580	401.2
847.13739	336.0
847.75726	72.0
848.41058	302.1
849.45685	353.6
850.87604	60.7
851.55151	34.2
853.65192	605.9
854.50812	420.5
855.36761	73.6
856.39044	104.7
857.29797	29.5
858.49066	715.9
859.30426	2007.4
860.50079	1557.7
861.54492	153.9
862.49640	36.3
863.48749	66.5
864.58191	342.2
865.23187	192.0
865.86859	22.9
866.92969	133.8
867.83429	254.2
869.26624	1805.4
870.13147	2221.1	y (7) (1+)-H2O
871.15283	657.6
872.23163	299.1
873.52313	2769.1	[M+2H] (2+)-NH3-H2O
874.40582	1442.6
875.41949	383.1
876.19989	1683.7	b (8) (1+)-H2O
877.23175	3075.4	b (8) (1+)-NH3
878.27899	895.4
878.98059	107.4
879.64563	314.8
880.48956	75.3
882.28772	1537.9	[M+2H] (2+)-NH3, [M+2H] (2+)-H2O
883.12689	220.4
884.36774	192.8
891.36780	365.7
892.52887	26.3
894.94684	41.7
895.64471	102.3
896.86493	18.7
900.26746	33.8
902.76807	41.8
903.47540	130.4
907.91595	70.2
908.55829	25.0
909.37524	61.9
913.07410	72.6
915.28436	119.1
917.48889	52.5
923.25806	23.8
927.51318	138.1
928.19165	123.9
935.37653	280.8
938.49805	65.1
944.05975	209.9
946.04889	53.1
950.87347	31.7
953.53589	234.9
958.51489	56.6
959.29315	19.1
960.52441	20.0
961.69757	136.1
962.48346	43.5
963.19611	35.5
964.37445	75.2
970.31787	37.0
971.24536	575.3
972.41144	834.0
973.32709	157.1
974.43597	65.6
979.00952	41.0
979.97858	69.8
981.65063	50.1
985.11816	83.5
986.44659	168.9
987.06537	18.8
989.15863	2979.6	b (9) (1+)-H2O
990.33002	2723.1	b (9) (1+)-NH3
991.25000	1166.0
992.06891	312.2
993.01294	177.7
996.82294	58.9
997.84717	167.6
999.10419	98.2
1001.94318	75.2
1003.47333	169.4
1005.04889	41.7
1007.16803	8320.0	b (9) (1+)
1008.16144	6849.0
1009.23700	1405.1
1010.17676	403.5
1010.86127	106.3
1013.08795	19.6
1014.18561	68.3
1017.07135	43.7
1017.89020	55.6
1019.34735	60.7
1021.41724	109.4
1023.24664	76.2
1026.82385	373.1
1027.50476	330.7
1028.42334	137.0
1029.08142	439.2
1031.21582	51.0
1033.26868	386.4
1034.37073	182.6
1039.65076	131.3
1040.97900	102.4
1043.28259	25.4
1043.89587	26.6
1051.20203	4429.5	y (8) (1+), y (9) (1+)-NH3-P
1052.23389	2388.0
1053.31738	361.2
1054.99072	87.0
1057.83447	186.3
1058.63062	97.1
1059.53735	62.3
1068.32166	81.0
1069.09387	99.8
1070.48547	43.6
1071.15503	41.6
1073.21545	32.6
1081.04675	198.7
1087.08777	34.4
1089.45435	16.2
1091.42944	153.5
1101.15320	23.4
1102.33374	13.7
1104.40491	158.2
1105.28833	159.3
1105.90479	73.5
1106.55151	164.7
1115.04272	62.0
1117.62793	189.3
1118.48535	53.5
1119.60718	77.0
1122.21362	4483.0	b (10) (1+)
1123.20337	3732.0
1124.22437	593.6
1128.27869	48.2
1130.68274	45.2
1131.31860	14.0
1133.45117	61.6
1134.13306	66.2
1135.54346	108.2
1137.43408	71.8
1138.67310	21.3
1140.59595	68.9
1142.83337	42.9
1145.30713	35.1
1146.73462	46.5
1148.09497	849.5
1149.03113	467.2
1150.11780	109.8
1154.28906	58.1
1159.42029	48.8
1161.98413	25.5
1163.40039	39.1
1166.07813	7107.2	y (9) (1+)
1167.12256	3262.5
1168.13403	830.1
1169.22498	26.3
1171.98523	92.3
1173.21362	56.8
1174.38550	71.7
1175.19275	72.2
1177.43311	43.1
1179.44263	26.7
1186.58643	76.0
1189.54810	63.2
1190.38599	65.9
1194.51709	39.4
1196.12781	40.5
1197.15601	45.5
1197.80225	19.9
1212.45166	41.8
1214.84680	90.4
1219.15771	29.5
1219.98218	21.4
1221.31616	46.3
1223.48950	15.3
1224.65137	23.4
1230.62354	25.4
1231.78784	59.5
1237.26807	1333.6	b (11) (1+)
1238.40625	1184.6
1239.38550	345.4
1240.53857	154.5
1242.62732	40.5
1243.83911	139.3
1260.37708	107.4
1262.00037	28.7
1263.40051	21.9
1277.01428	688.7
1278.16931	400.4
1280.00476	44.0
1280.90942	47.4
1282.56836	328.5
1283.91321	97.2
1287.39441	35.4
1291.64832	20.7
1294.04004	87.2
1295.11926	2316.8	y (10) (1+)
1296.14246	961.4
1297.30200	648.3
1298.22961	28.2
1300.27917	22.9
1327.16760	62.8
1329.51965	41.9
1333.11902	76.0
1334.05005	70.7
1335.69263	154.2
1343.36304	103.6
1348.31836	179.4
1349.06604	414.0
1349.98840	321.3
1350.96265	17.4
1358.15967	52.7
1361.19885	67.1
1366.18799	2519.6	y (11) (1+), y (12) (1+)-NH3-P
1367.26868	2572.9	b (12) (1+)
1368.40161	806.0
1369.40747	186.6
1375.73181	82.1
1382.23987	121.2
1386.47021	9.8
1388.23181	212.1
1389.13757	104.1
1395.27966	39.3
1405.31641	84.5
1406.54968	46.4
1414.49158	37.6
1417.47351	35.8
1419.13525	45.2
1432.37219	51.9
1440.42407	53.8
1449.44812	22.9
1451.26843	30.5
1463.17383	416.4
1464.12024	23.8
1465.41711	90.5
1467.32019	182.6
1469.04651	62.7
1470.13684	116.8
1476.57385	119.7
1480.20557	629.2
1481.17566	1532.5	y (12) (1+), b (13) (1+)
1482.23560	904.0
1483.11951	241.8
1492.21387	8.6
1494.43469	26.3
1495.47766	10.0
1496.69666	8.7
1503.41467	89.8
1512.52795	16.2
1517.39478	47.9
1519.57849	40.9
1521.56042	76.3
1523.30615	63.0
1531.34338	88.6
1537.33765	74.0
1549.03308	98.5
1550.88464	156.5
1553.16113	92.0
1555.33936	57.9
1582.36755	45.6
1594.65479	59.8
1609.65417	143.1
1621.56665	27.7
1635.14954	80.1
1648.96558	14.9
1725.35388	50.7
