# Supplementary material for: Phosphoproteomic Analysis of Platelets Activated by Pro-Thrombotic Oxidized Phospholipids and Thrombin
Source: PLoS One. 2014 Jan 6;9(1):e84488. doi: 10.1371/journal.pone.0084488 (PMC3882224; doi:10.1371/journal.pone.0084488)
Supplement: Annotated Spectra S5 — (ZIP) [file pone.0084488.s008.zip › TLSNAEDYLDDEDSD_-9_2_89207.txt]

m/z	i	matches
255.91187	35.4
262.10306	83.4
265.09891	82.7
272.03226	236.5
273.16287	199.7
277.22681	25.3
283.17413	249.8
291.02502	100.8
296.36707	87.3
298.34879	40.5
299.70703	31.4
301.08728	688.4
302.26395	133.4
303.13599	37.5
309.91672	23.4
314.08475	15.2
318.19986	1032.5
319.23022	226.0
320.99194	32.0
325.15857	34.0
326.00320	23.6
327.01096	45.5
333.07211	28.6
334.14154	71.9
339.29028	427.7
340.59076	41.2
344.28235	94.8
354.17532	120.7
357.47964	28.7
360.04712	83.7
365.13715	35.4
369.31104	85.5
371.42834	55.7
377.96198	58.6
378.91418	95.9
384.35641	134.5
385.14944	38.5
386.28198	41.7
390.26105	64.1
393.13925	123.7
395.34424	23.6
396.03116	60.7
397.21539	102.2
398.56122	33.8
399.17395	73.1
400.37482	77.1
401.45142	40.9
403.86353	25.3
405.82587	131.8
407.14764	61.0
408.90063	25.3
411.19080	80.2
413.07458	31.8
414.08289	33.7
416.08978	2283.8	b (4) (1+), y (3) (1+)
417.12524	283.8
418.22754	41.7
426.59271	42.0
429.28534	407.7
430.18536	131.0
431.02582	38.8
434.19128	40.0
440.32251	26.8
441.16522	48.9
442.18439	30.4
445.10742	25.3
446.02655	48.4
447.12762	291.7
449.09930	47.3
450.18256	37.5
451.95972	225.8
453.56592	23.7
454.64081	142.2
457.22900	119.2
459.28534	63.6
468.04138	176.8
469.19318	509.4
470.11023	720.3
471.17151	89.1
473.17761	359.6
474.18518	146.2
475.26563	328.5
476.08917	75.6
482.19409	114.6
483.15167	23.4
484.28632	48.4
485.55005	60.6
487.19061	1646.5	b (5) (1+)
488.32056	204.5
489.20605	175.0
490.82788	52.6
491.99939	105.1
494.39551	42.2
495.13953	28.6
497.39087	280.2
498.69910	209.1
499.54102	241.9
501.18188	23.6
508.06207	43.4
508.91400	49.2
509.94885	75.5
516.27875	153.1
517.31250	166.5
518.20978	56.8
522.24457	35.5
523.66486	41.0
524.53778	55.1
526.40637	101.2
527.23535	508.2
528.45245	80.5
530.49677	91.0
534.21051	70.3
539.79730	92.1
541.96246	73.5
544.58948	951.6
545.20581	2005.0	y (4) (1+), y (5) (1+)-NH3-P
545.98126	505.0
547.18915	157.5
548.28979	92.2
549.60864	63.6
551.66779	61.3
552.41199	25.3
553.04980	55.0
557.36768	19.7
562.00122	1228.8	b (10) (2+), y (5) (1+)-P
563.31726	362.3
564.18903	303.4
568.53418	161.7
570.11426	329.3
571.21661	214.1
576.37933	48.3
577.94861	51.8
580.09668	485.6
581.20044	850.8
581.95404	71.8
582.93640	77.2
586.94995	26.5
588.12775	757.3
589.18103	311.8
590.33051	168.6
591.37750	18.5
595.16693	280.5
598.29816	1842.9	b (6) (1+)-H2O
599.31909	1102.8
600.30829	449.0
604.15900	32.4
605.46991	233.3
610.45844	63.5
611.28790	122.3
612.57733	194.8
614.01276	104.1
615.61322	709.3
616.27338	5847.2	b (6) (1+)
617.32074	2103.4
618.22333	535.5
619.32306	16.9
623.34601	60.8
624.11530	162.3
625.14337	40.3
628.42218	177.4
629.97833	88.6
631.34149	93.7
632.05249	89.9
636.21765	178.2
638.16895	35.4
640.06000	242.6
641.25543	208.9
642.21527	701.1
643.36993	51.8
644.01135	129.5
644.87640	58.9
647.23138	62.7
653.29840	28.6
656.90155	507.7
658.03809	523.8
660.02448	9652.4	y (6) (1+)-NH3-P, y (5) (1+)
661.10706	1853.8
661.98889	950.3
663.29932	195.5
664.15033	69.5
665.49408	23.4
667.95258	28.2
671.76251	89.0
675.35669	22.0
677.22559	1059.7
678.12677	506.8
678.73895	134.4
679.45154	192.6
680.38348	60.8
681.43549	117.9
683.23474	33.8
686.87860	53.9
688.07831	195.3
691.20532	28.7
692.11151	31.5
693.17029	190.6
694.69641	88.9
695.98505	557.5
697.54248	102.8
702.47839	154.1
704.39178	103.8
707.25775	115.5
709.87402	80.4
712.13171	65.8
713.32544	385.2
714.21429	271.1
715.53247	349.5
716.59747	54.0
723.81213	88.1
724.52924	141.5
727.03705	18.1
728.15436	377.4
729.09344	243.2
731.15900	6443.8	b (7) (1+), y (12) (2+)-H2O
732.22894	2399.5	b (13) (2+)-H2O, y (12) (2+)-NH3, b (13) (2+)-NH3
733.19257	425.9
734.68921	35.4
736.38861	45.0
737.15125	54.4
738.40546	29.3
739.02448	33.2
743.52045	448.8
745.18079	332.4
746.14960	457.5
747.04926	140.4
748.58673	105.1
750.03607	440.4
751.92889	67.6
754.60394	130.3
755.41199	930.8
757.05780	1865.2	y (6) (1+)-H2O
758.25305	616.3
759.29437	134.8
763.58807	121.4
765.05933	103.0
766.97589	165.1
768.80109	100.6
769.87549	226.5
772.30035	1024.4
773.39313	714.4
774.97668	23992.3	y (13) (2+)-H2O, y (6) (1+), y (13) (2+)-NH3
776.12469	8495.9	b (14) (2+)-P
777.06873	979.8
778.25024	282.5
779.94635	130.6
781.35211	29.9
782.37579	183.4
782.98706	113.5
783.89557	63.4
784.62341	319.4
785.36218	414.3
786.25922	60.7
787.37836	488.8
788.20221	26.5
790.12366	7062.4	y (7) (1+)-P
791.33301	2862.6	y (14) (2+)-P
792.28430	616.1
793.30060	736.8
794.49506	55.0
795.26520	256.5
797.32965	63.1
798.37103	78.9
801.53076	15.2
802.54352	201.7
804.78308	30.4
806.26703	37.1
807.38733	495.5
808.82501	240.7
809.80536	307.4
810.45013	68.7
811.56494	91.0
812.59418	254.4
815.19983	156.3
816.59106	153.7
817.71893	60.7
820.47467	293.6
821.51422	564.0
822.35779	192.8
824.61273	1846.8	b (14) (2+), [M+2H] (2+)-NH3-H2O-P
825.81879	751.6
826.84674	109.2
827.59381	21.9
828.50574	622.3
829.29926	61.7
831.11987	24.7
833.23181	3974.1
833.98492	5422.5	[M+2H] (2+)-H2O-P, [M+2H] (2+)-NH3-P
834.87604	291.0
835.53290	404.3
836.14374	131.2
837.16022	175.7
838.69989	279.5
842.17938	18504.2
842.81488	18956.2	[M+2H] (2+)-P
843.51031	8033.8
844.65070	559.3
845.70129	295.4
846.79956	55.6
848.18408	735.8
849.09528	170.9
850.30792	65.7
851.10358	40.0
852.03992	51.8
853.08020	413.0
853.69440	446.2
854.31653	89.6
855.06287	218.3
856.45837	263.2
857.14899	120.3
858.31586	1427.1
859.26764	2329.0
860.22418	1312.0
861.13715	376.2
862.04877	369.4
863.88086	108.8
864.82831	391.3
866.14496	348.0
867.25482	217.8
868.30359	242.3
869.38361	1598.5
870.09851	2459.8	y (7) (1+)-H2O
871.03766	631.7
871.94208	595.8
873.16968	1314.5
874.05463	4049.8	[M+2H] (2+)-NH3-H2O
875.13281	692.7
876.19006	3741.6	b (8) (1+)-H2O
877.22614	5053.9	b (8) (1+)-NH3
878.19305	1390.7
879.55865	590.7
880.42645	199.5
882.25165	1533.4	[M+2H] (2+)-NH3, [M+2H] (2+)-H2O
883.00751	477.4
891.66388	192.7
895.43854	55.9
896.18610	45.0
906.30627	30.4
908.30695	62.8
909.37970	77.5
910.69916	38.3
916.02057	176.9
918.18732	72.6
920.84399	230.9
921.44745	112.4
922.34058	179.4
930.37982	167.9
934.84698	118.5
936.00220	97.3
938.11639	50.1
949.21136	75.3
953.33911	242.6
954.13580	248.2
961.00165	378.8
962.04663	262.2
964.62183	67.2
971.08136	383.8
972.17133	1099.3
973.16479	306.1
973.78217	210.7
976.03320	100.7
979.33887	106.0
980.61285	206.6
983.22437	68.2
988.54199	117.3
989.23810	3830.0	b (9) (1+)-H2O
990.29541	2886.1	b (9) (1+)-NH3
991.27850	1737.1
992.19513	388.7
992.92310	201.5
994.27301	91.6
998.91187	287.8
999.52856	249.9
1000.57202	161.6
1001.96930	66.9
1007.23315	15965.3	b (9) (1+)
1008.24854	8342.5
1009.23755	1877.8
1010.27069	279.1
1011.05493	116.9
1013.53052	279.6
1014.39795	137.3
1015.80371	55.0
1016.77124	68.7
1021.90155	89.5
1025.24939	250.1
1026.00049	72.8
1027.17700	1155.5
1028.50513	255.1
1029.17432	65.8
1030.49976	122.9
1033.18604	356.3
1034.29651	408.5
1035.10840	33.1
1036.89185	364.0
1043.63660	77.4
1044.55420	72.7
1049.65393	132.3
1051.08911	5605.5	y (9) (1+)-NH3-P, y (8) (1+), y (9) (1+)-H2O-P
1052.19189	3010.9
1053.11682	979.3
1054.47827	23.4
1056.09106	76.0
1058.04456	97.3
1058.71851	50.7
1063.30554	55.2
1066.47339	297.2
1067.54248	28.6
1069.05725	256.6
1070.66833	33.8
1073.75195	117.0
1076.52576	72.2
1078.51514	51.8
1083.34583	94.8
1084.02454	68.8
1087.59766	67.0
1090.49963	37.1
1093.85693	344.9
1095.28711	145.4
1098.10425	102.6
1100.47925	102.0
1104.19458	419.4
1105.28870	977.6
1106.55371	54.1
1108.48096	46.4
1110.22559	105.8
1111.78479	36.6
1121.70923	1577.1
1122.31250	6491.6	b (10) (1+)
1123.19409	4882.5
1124.23242	954.1
1125.26904	96.6
1129.80078	91.7
1136.35864	68.6
1138.35522	229.5
1139.18115	214.1
1140.30078	104.8
1142.62476	83.8
1143.89209	123.7
1145.14075	123.4
1148.10608	973.9
1149.07019	577.3
1150.14819	123.3
1156.85840	67.1
1159.36841	72.1
1161.15381	67.0
1166.11499	11295.9	y (9) (1+)
1167.09302	6033.9
1168.18872	1322.3
1169.41711	87.4
1172.52527	34.9
1174.48547	71.3
1186.02747	40.0
1188.51587	15.2
1189.82410	49.4
1197.17590	71.1
1199.98096	44.0
1202.58411	67.5
1204.34290	27.0
1206.71094	96.6
1212.68420	173.0
1219.23572	285.6
1220.34485	134.2
1228.06201	31.8
1237.21179	3044.8	b (11) (1+)
1238.25623	1141.5
1239.19824	444.4
1240.62988	185.7
1241.53882	62.0
1243.36694	63.0
1245.15271	44.7
1246.23853	32.5
1250.17236	82.2
1255.55957	87.2
1258.33838	183.5
1262.22229	30.0
1268.09094	97.3
1269.51355	21.9
1270.46448	134.3
1272.55042	30.5
1273.20105	56.9
1274.82556	65.9
1276.93103	270.9
1278.27307	193.7
1288.22192	83.3
1295.06628	2153.2	y (10) (1+)
1296.08923	1887.9
1296.87952	554.4
1297.52478	11.0
1301.84290	78.8
1305.12927	58.9
1318.23572	91.1
1319.39417	21.9
1329.52551	86.8
1331.11389	101.0
1348.12183	424.5
1349.14905	439.4
1350.12195	549.7
1350.94324	68.6
1364.63953	27.5
1366.16797	5500.1	b (12) (1+), y (12) (1+)-NH3-P, y (11) (1+)
1367.22400	4657.7
1368.20496	1494.0
1369.22620	254.4
1370.56482	34.1
1395.40649	23.6
1401.42578	20.3
1406.64880	32.5
1418.68298	99.3
1452.43506	20.3
1462.36536	202.9
1463.60889	138.6
1464.24463	107.1
1465.66223	28.6
1472.13025	33.7
1480.13831	1145.3
1481.21423	2560.8	y (12) (1+), b (13) (1+)
1482.26270	1627.8
1483.15686	291.7
1484.67908	104.0
1491.36475	47.2
1500.36194	53.6
1501.46887	97.4
1503.49536	148.9
1504.64343	63.4
1506.29968	27.6
1512.73132	27.0
1519.22424	126.4
1520.78796	55.6
1533.68933	18.6
1549.31799	28.8
1550.45239	82.2
1551.55994	102.3
1557.05945	139.4
1573.63611	21.9
1582.36841	62.4
1588.78247	82.4
1607.22485	58.8
1610.45483	78.8
1638.88562	16.9
1639.71558	31.7
1647.14954	45.3
1648.31848	42.4
1666.32019	136.3
1684.37024	27.0
