# Supplementary material for: Phosphoproteomic Analysis of Platelets Activated by Pro-Thrombotic Oxidized Phospholipids and Thrombin
Source: PLoS One. 2014 Jan 6;9(1):e84488. doi: 10.1371/journal.pone.0084488 (PMC3882224; doi:10.1371/journal.pone.0084488)
Supplement: Annotated Spectra S5 — (ZIP) [file pone.0084488.s008.zip › TLSNAEDYLDDEDSD_-20_2_111266.txt]

m/z	i	matches
262.31604	85.5
264.29111	61.6
272.11880	18.6
281.08752	9.6
284.10168	17.2
301.00626	6.8
302.09738	75.0
305.48184	12.0
313.29532	9.0
318.43896	18.6
322.88794	31.0
324.38400	6.7
333.29797	17.7
335.65039	43.1
338.19052	66.4
339.39111	17.0
340.92264	15.6
347.28986	32.6
349.01141	28.5
355.38196	9.0
356.28284	11.9
357.27637	53.4
360.26245	12.0
364.19916	28.7
365.25232	32.0
366.38153	29.6
375.55054	34.0
388.50745	15.6
398.31049	23.3
403.29187	9.0
405.04272	46.7
407.12769	25.9
412.27881	16.4
415.31415	79.9
416.11627	84.3
419.48615	35.3
420.84235	6.8
424.06683	45.0
426.91406	27.5
429.38324	12.5
430.08282	21.6
434.12701	7.5
437.69336	11.2
442.60419	31.3
443.92999	32.1
450.15637	34.8
451.03088	13.4
452.11560	5.3
456.40009	30.5
458.06702	31.3
460.09137	58.0
461.47070	9.7
466.23639	34.3
467.23956	12.0
468.98206	38.0
470.32306	12.0
473.31915	104.5
485.18610	53.7
487.35742	123.2
488.34338	22.6
490.18549	31.2
491.00647	37.5
499.09796	28.8
505.66406	78.5
506.43884	17.0
509.13220	30.5
510.46234	17.7
511.22412	29.7
512.34399	8.2
516.17700	27.0
517.17487	14.0
518.14178	33.1
521.06708	22.4
522.23431	88.2
525.86072	34.0
527.37457	20.7
534.14008	70.0
536.42236	45.6
539.46344	33.3
542.30212	39.7
544.24335	85.6
545.37146	108.3
546.55615	9.0
547.93372	19.4
549.43445	61.5
557.97717	15.7
561.04596	84.1
562.20026	81.4
566.35150	14.2
568.22791	133.3
571.32867	63.4
572.32208	27.5
580.22058	17.9
581.28387	86.5
586.18585	17.2
588.14423	63.5
590.15851	72.3
591.32916	31.4
594.93665	21.6
596.94330	105.7
598.22198	328.4	b (6) (1+)-H2O
599.11475	51.1
600.47974	22.4
604.30634	28.1
604.96527	24.4
610.64374	25.8
614.34564	20.2
615.81891	254.0	b (6) (1+)
617.04480	183.8
618.03906	84.6
621.55560	12.7
628.61768	144.6
632.29022	31.7
634.39960	73.2
639.14465	59.3
640.66840	45.5
642.24957	118.7
642.93005	37.3
644.03107	35.8
645.77155	56.0
647.25677	63.4
648.35236	20.9
649.23474	93.9
650.48175	20.9
652.45203	83.2
653.44440	25.9
657.23083	155.0
658.16077	12.6
659.20294	158.6
660.05121	874.8	y (5) (1+), y (6) (1+)-NH3-P
660.81219	38.0
662.24005	57.9
664.53326	86.1
668.76532	57.1
669.47803	23.8
673.21454	34.0
674.19171	29.8
677.13916	70.0
679.31543	63.6
680.65045	193.7
681.46478	58.0
682.18329	105.0
684.73456	106.2
685.77423	60.3
688.25531	97.1
689.12457	51.2
691.43176	12.0
693.98517	40.7
694.87457	46.6
696.43707	80.3
697.27362	34.3
699.38434	46.3
700.91058	39.5
701.88519	150.4
702.91034	25.4
704.97357	160.0
706.42773	12.7
707.06073	35.7
711.60522	38.0
713.11914	99.2
714.25415	94.8
715.61420	71.7
716.46124	38.5
717.42682	58.7
718.23969	62.4
719.63196	123.2
721.26184	131.9
725.34906	46.0
727.31592	51.1
729.92615	41.2
731.12634	341.9	y (12) (2+)-H2O, b (7) (1+)
731.76227	13.2
732.51428	50.9
733.49469	169.2
736.41620	6.8
737.23804	30.3
742.99182	26.1
744.09723	11.2
745.24579	43.6
746.25378	86.2
747.05389	64.8
749.72125	62.5
750.58038	52.1
751.36102	52.6
753.80579	73.9
754.88202	188.9
755.56610	856.8
756.41742	109.5
757.33221	32.8
760.50989	29.2
762.31335	80.5
763.68842	91.8
765.61139	23.8
766.44385	71.1
769.02838	87.4
769.94366	89.8
771.03339	22.1
772.38733	151.3
773.13654	27.4
775.03101	2140.6	b (14) (2+)-P, y (13) (2+)-NH3, y (13) (2+)-H2O, y (6) (1+)
776.03925	208.4
777.13971	67.3
778.04559	131.8
779.55554	105.4
781.29883	45.1
784.40338	762.0	y (13) (2+)
785.35229	215.4
786.27338	81.4
786.97937	36.9
789.16107	23.9
790.16534	541.6	y (7) (1+)-P
791.19470	154.9
792.36029	844.3	y (14) (2+)-P
793.35706	468.3
794.15179	162.1
794.75903	44.0
798.32831	39.0
801.33936	44.7
802.41998	46.1
803.19824	66.1
806.42383	18.6
807.36884	166.9
810.06293	265.0
810.86823	164.4
811.79767	96.7
813.48395	125.0
814.65234	64.6
815.55066	121.7
818.30975	59.5
820.03821	959.5
820.99335	499.8
823.52655	297.5
824.52863	478.8	b (14) (2+), [M+2H] (2+)-NH3-H2O-P
826.01715	29.0
827.75293	89.0
829.13043	138.3
830.31055	142.9
831.81049	307.7	y (14) (2+)-H2O
832.77728	1287.5	y (14) (2+)-NH3
833.62207	4189.3	[M+2H] (2+)-NH3-P, [M+2H] (2+)-H2O-P
834.57660	1350.8
835.29718	168.2
837.35522	220.8
838.73407	34.5
839.68219	138.2
841.37805	2223.5	y (14) (2+)
842.20874	4421.9	[M+2H] (2+)-P
843.16699	2100.3
844.17023	69.3
845.18585	34.2
846.63385	311.3
847.37561	565.1
848.52649	354.0
849.34430	86.6
850.18262	43.4
851.29553	25.1
852.27869	253.1
853.58563	300.3
854.23724	128.9
855.47858	27.5
856.11420	42.0
857.59576	93.1
858.89642	1045.4
860.01636	1034.3
861.15302	200.6
862.19763	132.2
863.58612	26.3
864.50012	49.3
865.33148	146.9
866.74506	61.9
868.81122	3805.3
869.57843	3030.4	y (7) (1+)-H2O
870.77716	297.2
872.23328	426.5
873.49689	2688.8	[M+2H] (2+)-NH3-H2O
874.61310	878.4
875.89063	535.1	b (8) (1+)-H2O
876.68701	396.9	b (8) (1+)-NH3
877.35822	97.6
878.38507	93.1
879.13226	22.8
879.75977	83.4
881.80566	2467.4	[M+2H] (2+)-H2O
882.63373	727.6	[M+2H] (2+)-NH3
883.46606	21.8
884.49084	46.6
891.66394	17.1
894.60590	68.8
909.29364	9.5
916.00079	51.6
917.45013	38.5
918.34052	30.1
919.45605	89.2
920.28467	6.0
921.95386	17.6
923.47144	62.7
925.11578	34.1
926.59668	45.2
927.36407	108.1
933.75653	13.4
935.48444	82.6
938.55072	59.6
942.63959	81.6
944.03485	65.3
946.18311	12.0
947.48022	35.5
952.19598	40.8
953.80621	14.9
954.52020	35.5
961.31183	152.8
963.37433	57.1
971.04523	15.4
972.28955	111.7
973.51251	62.5
977.49731	9.8
979.49872	173.0
981.19489	18.6
982.45782	22.1
985.87872	11.7
989.15039	379.2	b (9) (1+)-H2O
990.30737	265.0	b (9) (1+)-NH3
999.14087	21.4
1002.35596	40.2
1003.45703	50.1
1004.61005	22.9
1006.10150	9.0
1007.21210	1486.9	b (9) (1+)
1008.26996	205.6
1009.34808	67.1
1013.38361	48.9
1014.39117	99.7
1016.51361	149.0
1017.38843	67.5
1018.63641	41.4
1022.43652	30.6
1025.19958	31.8
1027.31030	1029.4
1028.34473	213.7
1029.86133	43.7
1031.81738	73.2
1033.24634	32.7
1034.44751	54.6
1039.50952	28.7
1040.40576	67.5
1043.48169	27.7
1046.14844	9.7
1047.25879	92.8
1049.46082	90.5
1051.05664	438.1	y (9) (1+)-NH3-P, y (8) (1+), y (9) (1+)-H2O-P
1051.72681	102.2
1052.57434	111.7
1054.03174	22.9
1058.38794	85.8
1062.40283	94.6
1065.98267	38.6
1068.17322	26.4
1069.39282	72.3
1076.49597	46.0
1078.02930	7.5
1079.68713	44.5
1087.29810	19.9
1087.95752	25.1
1089.31897	59.8
1090.53809	17.0
1096.72681	47.9
1097.48560	14.2
1101.96155	68.7
1103.36865	45.2
1104.70117	30.3
1105.54907	42.6
1107.44360	76.3
1108.40259	110.6
1110.13330	8.2
1111.20422	15.5
1112.91919	69.0
1114.16748	11.9
1121.60754	84.5
1122.25562	1124.5	b (10) (1+)
1123.29248	76.1
1124.65710	39.1
1127.44580	22.9
1129.81628	103.6
1130.57556	65.9
1137.66040	11.1
1138.65979	15.7
1139.58032	18.9
1148.11633	84.8
1148.77612	17.7
1149.52344	20.0
1151.86169	49.7
1154.42810	36.8
1155.94653	50.4
1158.31250	17.9
1159.73950	77.3
1161.69067	35.5
1166.14746	1195.5	y (9) (1+)
1167.18555	33.3
1172.69006	51.3
1176.55591	41.7
1178.74438	9.7
1179.45654	7.5
1181.70264	104.6
1189.96973	27.8
1198.22119	81.1
1201.46008	78.3
1205.20947	16.2
1205.91968	76.2
1208.05566	86.0
1213.30347	66.4
1215.59827	13.4
1218.05017	20.1
1219.23083	7.5
1223.54419	21.4
1224.35669	72.1
1232.25867	73.9
1237.52356	133.0
1239.57446	30.2
1241.41455	17.9
1243.63306	88.1
1245.61267	43.0
1253.50110	65.2
1257.63000	17.9
1261.49146	11.4
1263.49121	68.1
1265.74963	32.9
1266.72693	13.4
1276.88660	68.7
1278.40137	57.7
1280.07837	20.0
1289.60083	72.7
1292.98450	24.7
1295.24939	269.3	y (10) (1+)
1296.26892	17.9
1298.57288	47.3
1299.57739	61.2
1301.66699	14.1
1302.63757	77.7
1303.32288	11.3
1304.55969	20.1
1308.53088	54.5
1317.57654	90.9
1324.59827	18.7
1334.34192	31.3
1341.56445	24.5
1342.63318	15.8
1348.25049	20.1
1349.27478	48.9
1363.73547	67.6
1365.98230	455.3	y (11) (1+), b (12) (1+), y (12) (1+)-NH3-P
1366.58765	346.8
1367.37073	75.2
1368.17773	46.8
1375.42664	72.2
1382.46326	77.6
1387.66125	65.4
1390.23462	23.8
1394.99817	24.1
1399.75098	8.2
1400.65039	57.3
1404.67249	19.4
1414.36365	39.2
1422.43335	25.3
1425.44238	23.7
1431.65369	45.5
1433.39929	85.9
1434.34375	33.7
1439.30542	38.9
1445.40100	13.6
1449.68640	7.5
1453.03894	16.2
1462.47339	5.3
1463.13135	22.3
1463.93616	7.5
1465.26318	16.4
1466.60046	32.5
1473.60889	45.2
1475.54541	48.1
1476.73975	39.7
1480.32275	94.1
1481.44141	133.2
1491.37708	40.7
1494.55054	19.4
1495.18884	17.7
1501.62915	232.6
1502.56384	103.1
1503.37671	90.1
1504.63586	95.5
1506.49451	33.1
1515.82129	40.1
1518.93884	139.2
1520.44946	28.1
1526.82214	19.6
1532.50647	16.4
1536.28149	36.9
1538.46545	48.3
1539.93567	17.2
1543.74402	50.6
1549.21472	29.8
1565.77515	46.0
1567.39514	13.3
1569.80762	21.7
1582.37219	16.2
1598.71179	24.5
1616.15906	46.3
1624.22034	9.7
1632.92273	20.2
1634.02173	35.6
1634.91711	14.2
