# Supplementary material for: Phosphoproteomic Analysis of Platelets Activated by Pro-Thrombotic Oxidized Phospholipids and Thrombin
Source: PLoS One. 2014 Jan 6;9(1):e84488. doi: 10.1371/journal.pone.0084488 (PMC3882224; doi:10.1371/journal.pone.0084488)
Supplement: Annotated Spectra S5 — (ZIP) [file pone.0084488.s008.zip › TLSNAEDYLDDEDSD_-21_2_115642.txt]

m/z	i	matches
262.33176	89.8
265.84030	9.3
273.04385	20.4
274.02484	161.3
283.31146	47.7
301.17499	18.4
302.56201	50.7
318.10959	186.6
323.15118	69.7
329.32513	28.4
330.40451	41.7
332.33899	23.4
338.17560	8.2
346.28375	35.2
347.33936	92.5
350.36777	55.5
355.15131	65.2
356.36871	112.2
357.46793	70.7
360.16959	36.9
364.17206	17.3
367.19885	15.3
374.56281	15.3
380.30762	36.5
381.21948	61.5
386.17575	38.6
394.11389	65.5
398.32394	230.8
406.40588	54.1
407.25409	40.9
408.12225	25.1
409.23926	64.1
413.17535	48.0
414.15558	52.1
415.89929	490.7	b (4) (1+), y (3) (1+)
416.55658	96.2
421.28015	60.1
424.23712	56.6
425.34192	41.7
429.41602	36.9
430.17908	68.5
434.35089	31.5
436.19470	90.7
437.09790	80.8
438.38898	37.5
441.43573	98.0
443.39502	76.4
446.68317	46.7
447.40839	91.5
448.06696	31.4
449.94647	29.2
451.28851	16.3
455.19702	63.7
458.34943	133.9
460.38599	83.3
467.47241	80.5
469.26410	45.0
470.00861	77.7
470.63153	44.4
471.43951	28.4
472.04303	20.1
473.13745	232.0
474.06940	89.7
475.04694	15.2
476.39178	22.4
479.38519	32.5
482.13043	39.3
483.31128	102.1
486.30762	96.6
487.23364	380.5
488.44995	72.2
489.33856	64.4
491.28296	63.6
494.52057	45.3
500.58887	48.2
501.49133	15.2
503.26544	39.6
503.99738	15.3
506.38019	128.8
508.46368	29.1
509.16052	9.2
516.89948	35.4
518.04016	36.3
520.21136	27.1
523.15454	89.0
524.34192	27.5
527.02094	83.5
528.13379	32.2
531.38068	112.7
533.79352	96.5
534.45593	86.3
535.20386	78.0
538.99902	127.3
540.37183	11.2
543.87256	209.8
545.08191	309.2
546.34595	119.0
547.64069	47.6
551.42987	103.1
555.40686	70.8
558.42090	31.5
562.26538	182.5
563.10156	57.6
566.26556	35.5
567.48529	31.5
568.44501	81.4
569.33813	20.5
570.18494	15.3
577.11816	18.0
579.48071	126.7
580.52631	170.7
581.30933	157.9
582.37616	73.0
583.86469	35.2
587.71436	163.4
588.39227	305.2
589.15363	55.4
590.20782	25.1
591.97955	74.5
593.21252	13.2
596.05695	35.6
597.75745	127.3
598.38141	338.5
599.72235	139.4
600.66302	28.8
601.37183	31.2
605.06299	48.6
607.91217	29.8
609.32355	17.5
611.55359	15.3
612.19818	41.3
615.68182	323.9
616.40430	1253.0	b (6) (1+)
617.40863	121.7
618.11774	37.3
621.47986	54.6
624.02936	42.3
625.42975	50.7
626.12079	39.3
628.28986	22.0
629.48199	45.5
630.43353	18.3
631.15240	26.6
633.23328	44.7
637.45349	33.3
641.13043	103.7
642.03644	120.5
645.31879	120.0
646.84796	110.3
648.41992	70.6
650.22943	12.3
650.97858	179.0
653.28961	13.2
657.11298	231.7
658.28168	18.0
660.14459	1786.5	y (6) (1+)-NH3-P, y (5) (1+)
661.60028	121.0
663.28943	65.6
666.83234	77.0
668.42291	79.0
669.79431	159.9
672.51025	33.5
673.76843	37.6
675.63983	55.4
677.28900	109.2
678.42181	40.8
680.21552	353.0
681.46454	165.5
682.14368	55.4
685.46326	78.4
689.90533	12.3
692.00665	80.6
694.90924	22.6
695.99091	253.6
697.31952	65.2
698.73126	38.6
701.44781	60.5
703.09503	50.6
704.12531	13.2
705.04169	78.3
705.87256	43.4
708.96454	28.1
710.63641	24.4
711.53326	212.8
713.27032	38.6
714.33533	64.5
715.32324	200.9
716.28900	57.7
719.56989	30.4
723.09497	72.0
724.29443	60.4
726.35785	25.2
728.25604	57.9
729.03510	41.3
731.23285	1513.7	b (7) (1+), y (12) (2+)-H2O
732.26984	68.6
735.40417	56.1
736.50720	54.0
739.66156	20.4
740.39813	83.8
742.77368	174.9
745.50659	221.3
746.21765	170.9
748.24030	71.7
749.44244	238.5
750.49420	14.5
752.83246	30.8
755.41675	1060.2
756.37671	239.2
757.06683	279.6
759.29199	109.8
760.11548	51.5
760.87280	114.1
762.79138	32.5
763.43109	59.6
764.41583	142.2
767.49023	172.2
768.32745	136.2
769.42303	20.4
770.12885	25.4
770.79834	187.7
771.90356	182.4
772.59991	138.7
773.73932	220.4
775.01782	4898.8	y (13) (2+)-NH3, y (6) (1+), y (13) (2+)-H2O, b (14) (2+)-P
776.00256	243.9
776.80853	436.7
778.05487	45.8
778.83441	54.3
784.25470	703.2	y (13) (2+)
785.03064	493.4
786.00433	195.5
787.12518	111.9
790.27283	2454.9	y (7) (1+)-P
791.25946	129.6
792.63013	1176.2
793.53180	560.3
794.84509	99.0
797.54468	35.2
800.11420	180.8
802.29987	260.8
803.90778	241.8
805.15588	88.8
806.39392	85.5
807.47021	48.5
808.87018	10.2
809.55035	28.4
810.44800	31.7
811.28131	272.8
812.53503	215.1
814.40131	172.0
815.45563	115.4
816.05688	108.8
817.23181	17.4
818.92712	116.5
820.06805	560.3
821.03131	676.8
822.70148	402.7
823.58636	258.5
824.84039	1079.5	b (14) (2+), [M+2H] (2+)-NH3-H2O-P
826.23401	58.7
827.17041	110.7
828.35004	95.8
829.48462	449.9
831.04144	257.2
832.75775	2216.2	y (14) (2+)-NH3
833.61554	5765.2	[M+2H] (2+)-H2O-P, [M+2H] (2+)-NH3-P
834.61127	1270.7
835.38312	11.9
836.82330	178.2
838.34003	68.8
839.23334	48.9
839.95624	60.6
841.50909	4987.5	y (14) (2+)
842.40753	7968.5	[M+2H] (2+)-P
843.49677	1710.2
844.94641	244.5
846.87671	565.0
847.50677	761.5
848.61676	1023.2
849.62311	314.2
851.37286	126.4
852.53125	785.3
853.78412	454.6
855.89044	37.5
858.15265	363.7
859.10431	925.9
860.05371	818.0
861.31622	186.3
862.54565	22.1
863.57996	312.8
864.44061	149.3
865.72968	109.4
866.36603	16.1
867.62134	21.1
868.80560	4421.1
869.58795	2893.5	y (7) (1+)-H2O
870.50488	446.8
872.60846	1143.0
873.63702	3551.8	[M+2H] (2+)-NH3-H2O
874.51471	349.9
875.14594	298.2
876.41522	877.7	b (8) (1+)-H2O
877.33698	678.2	b (8) (1+)-NH3
878.54175	127.3
880.19019	362.4
881.78632	2480.5	[M+2H] (2+)-H2O
882.56512	968.1	[M+2H] (2+)-NH3
883.39349	87.0
884.49554	34.2
885.89581	38.6
891.67041	269.0
909.80933	72.3
910.41730	21.4
912.67706	19.4
915.16858	25.8
926.49292	52.5
931.48389	67.3
935.29523	31.6
943.45508	120.1
944.89575	70.2
946.22998	31.2
953.48346	165.1
954.97760	70.0
956.16144	20.3
960.57196	59.4
961.61298	180.6
972.36230	251.7
974.09113	24.4
976.71973	79.6
978.62573	56.5
979.49884	23.5
981.47369	76.3
989.12335	961.3	b (9) (1+)-H2O
990.17261	680.8	b (9) (1+)-NH3
990.92365	5.2
1002.80029	36.4
1005.63116	145.2
1007.20917	4276.5	b (9) (1+)
1008.18182	905.5
1010.02679	70.8
1013.44366	36.3
1014.65277	9.2
1015.36761	34.3
1016.75775	245.4
1017.37543	151.4
1018.45221	17.3
1019.74609	13.3
1020.55713	11.3
1027.33655	1722.9
1028.40576	587.8
1031.12878	30.4
1031.85413	23.2
1033.05676	330.8
1034.17419	60.1
1044.07104	39.9
1044.84985	171.0
1048.38684	66.0
1049.89844	120.5
1051.18530	1699.5	y (8) (1+), y (9) (1+)-NH3-P
1052.40576	144.2
1053.34839	48.5
1057.07361	87.6
1058.39478	85.8
1059.25000	55.4
1063.36707	106.9
1064.58203	33.8
1068.28052	224.3
1069.20972	43.3
1070.10400	80.5
1070.85205	63.6
1079.10815	94.5
1080.08423	133.7
1081.57813	136.5
1084.47705	160.3
1087.25342	70.9
1088.09058	64.7
1092.10718	247.6
1098.40161	36.0
1100.08362	17.3
1104.73145	155.6
1105.35229	25.2
1107.87012	60.4
1108.74658	61.9
1109.90112	121.8
1113.36084	102.0
1117.07788	206.0
1120.03748	23.1
1122.23901	2219.6	b (10) (1+)
1123.51709	202.4
1126.12524	27.1
1126.94226	29.2
1129.16089	16.3
1130.62708	93.6
1138.27478	110.0
1139.00940	85.2
1142.68628	77.8
1144.53931	52.5
1148.02527	319.5
1149.21521	243.1
1150.06067	16.2
1156.99719	102.1
1158.34485	48.4
1162.83826	91.1
1166.10913	2973.2	y (9) (1+)
1166.98828	428.5
1168.31396	48.1
1184.49194	22.7
1188.42029	47.8
1189.34802	120.1
1190.14526	201.6
1191.18945	32.3
1192.78088	96.8
1197.38501	100.8
1203.07275	56.7
1207.65222	10.5
1219.27051	117.9
1222.91345	84.6
1229.40894	40.5
1230.65088	73.8
1231.54797	60.5
1232.49878	31.6
1237.08521	356.2
1237.70654	60.5
1238.35376	164.1
1239.47571	11.5
1243.10181	19.4
1243.79712	62.5
1244.88879	22.3
1249.38562	108.0
1271.49329	59.9
1277.23914	160.9
1279.97290	16.3
1284.17786	92.8
1288.60364	72.6
1289.34436	63.6
1295.23047	602.2	y (10) (1+)
1296.62610	35.7
1297.82227	15.6
1301.79407	25.4
1302.63855	82.8
1305.80811	13.3
1307.12024	14.3
1307.74939	31.8
1309.83142	104.9
1317.40881	60.4
1320.27710	107.7
1330.41443	53.4
1338.06299	24.5
1341.58008	39.9
1342.43347	13.3
1346.52527	43.5
1348.07410	121.9
1349.04651	171.7
1350.50732	81.5
1359.41882	66.6
1361.09680	54.5
1366.33069	1343.2	y (11) (1+), b (12) (1+)
1367.29675	528.3
1367.93115	12.3
1390.14233	31.4
1399.31750	14.2
1401.82410	52.5
1402.57349	16.3
1404.37415	59.5
1417.02332	115.5
1418.70471	48.5
1419.71069	29.4
1422.67371	53.5
1423.61829	24.1
1436.86621	41.4
1462.24915	110.5
1463.06482	28.0
1475.30603	113.5
1476.24719	80.0
1477.24048	84.2
1480.62329	87.2
1481.43579	228.5
1482.54541	46.3
1485.41602	48.7
1494.33887	63.1
1501.52063	310.9
1502.80334	84.4
1503.61633	31.4
1504.54749	26.4
1506.00500	68.7
1509.63904	71.2
1510.57825	44.0
1511.38489	28.4
1518.45886	115.1
1519.30090	290.2
1520.09058	74.3
1539.78552	38.3
1540.68335	25.1
1549.43542	87.2
1550.73828	19.7
1556.27722	15.0
1564.10266	11.3
1567.55249	9.4
1569.03516	63.7
1569.70227	69.4
1590.17700	43.3
1591.78784	119.8
1598.11145	20.1
1603.55786	73.1
1615.50793	46.5
1616.53003	64.6
1633.64136	44.3
1737.59900	20.1
1756.56409	43.2
