# Supplementary material for: Phosphoproteomic Analysis of Platelets Activated by Pro-Thrombotic Oxidized Phospholipids and Thrombin
Source: PLoS One. 2014 Jan 6;9(1):e84488. doi: 10.1371/journal.pone.0084488 (PMC3882224; doi:10.1371/journal.pone.0084488)
Supplement: Annotated Spectra S5 — (ZIP) [file pone.0084488.s008.zip › TLSPTPSAEGYQDVR_-18_2_93665.txt]

m/z	i	matches
244.26624	83.5
245.11125	13.2
247.23853	27.2
250.16335	42.2
254.24278	23.5
257.25775	9.7
258.45392	16.0
265.98911	50.9
268.20349	40.8
269.20276	75.6
272.26453	218.4
274.20627	476.8
275.08728	57.9
276.39374	25.1
278.18683	6.0
280.12183	23.1
281.28378	31.1
284.35941	60.8
294.29535	35.1
295.20502	85.3
304.23804	6.0
305.88730	78.0
309.23340	60.7
311.95435	11.2
313.29108	11.6
315.09857	17.0
322.56378	69.1
332.05194	45.4
346.20148	29.5
347.39819	91.0
348.25653	146.0
349.19922	39.1
351.31537	128.2
352.34875	29.2
356.11542	12.4
357.26010	77.1
358.67615	23.5
361.45959	23.1
363.37720	12.0
365.19788	90.0
366.01984	27.8
367.13336	6.8
368.36075	7.6
371.15692	11.3
372.44568	25.5
373.29553	191.6
374.28152	39.1
376.99902	13.8
378.51007	30.1
379.36182	106.7
381.02954	58.2
382.11118	297.0
385.23169	181.0
386.57489	52.4
389.38150	182.2
394.12439	10.4
395.27319	34.3
401.18292	44.3
403.81476	40.7
405.14423	49.8
406.22638	11.6
417.31909	53.9
418.67896	74.4
420.39087	33.9
424.50458	24.3
425.12360	36.0
427.31952	32.3
429.32684	79.5
434.86475	22.4
436.39087	16.7
437.24548	46.2
438.36932	68.0
440.17291	40.5
442.20544	52.4
444.34979	29.9
448.21997	113.2
449.55426	68.1
452.19354	14.0
454.39423	80.9
456.15802	44.5
459.95178	40.0
462.44098	47.1
463.37000	6.8
464.24225	299.4
466.18347	291.0
467.35077	39.4
467.95630	22.4
471.39203	9.2
473.16833	45.0
475.19250	81.5
478.27362	45.5
479.44061	20.8
482.16241	122.3
483.52423	42.3
487.90839	37.4
489.34589	7.6
490.58179	26.7
493.14197	79.3
495.45972	10.0
496.39325	41.1
499.42645	22.7
500.38086	35.5
501.41418	133.8
502.29999	32.0
503.49231	70.5
505.33374	65.6
506.27893	10.8
507.20972	35.1
509.46399	43.0
515.39874	97.2
517.24622	295.6
518.27002	126.9
519.49603	145.6
520.28180	48.3
521.49744	9.3
522.50323	68.8
524.33582	56.1
527.72449	13.2
528.81183	81.7
532.36005	44.7
535.68555	24.9
536.32825	49.2
537.32684	103.8
539.33014	20.3
541.50800	22.1
544.03906	26.4
549.30518	21.6
551.87189	111.1
552.78369	39.9
553.56354	21.9
555.25226	84.9
561.36682	239.5
562.19403	911.1
563.29071	164.5
564.46881	13.2
568.46100	97.8
569.18237	12.4
571.37903	29.6
574.67859	21.0
577.35474	46.9
578.37970	66.2
579.29340	147.3
579.93457	160.2
581.27539	31.0
586.54517	46.2
587.42719	60.5
588.59845	49.2
589.31573	12.2
592.34802	38.3
593.50580	6.8
597.46954	42.7
598.35205	28.3
599.38007	33.5
600.51007	21.6
602.79291	14.7
603.42975	109.7
605.25690	34.0
606.31427	24.1
607.62097	126.7
608.22565	43.9
611.27997	745.0
612.27740	403.0
613.41302	97.5
614.21930	16.3
615.94147	59.5
617.05927	24.3
618.25238	148.0
619.11285	16.0
621.22229	28.8
624.77753	40.0
625.86426	41.9
626.66058	54.3
628.58905	699.5
629.33038	176.8
630.11444	39.2
631.14917	73.8
632.13055	7.6
633.22546	39.9
637.45569	17.6
638.25482	10.0
639.11517	55.1
643.25922	212.6
644.03766	86.5
644.68445	25.7
645.77081	58.7
646.69110	10.0
647.71606	5.2
648.35034	174.3
649.29456	62.8
650.06738	21.7
651.85291	434.3
653.02448	219.6
654.20648	40.7
655.03741	16.0
656.14526	54.4
658.26007	85.1
659.35510	78.8
660.42194	826.9
661.02753	964.0
661.74347	218.4
662.43933	43.6
665.04785	276.4
666.17206	515.4
667.07697	99.8
667.87518	80.1
669.56329	45.7
671.44623	47.9
672.33698	107.8
674.33246	47.3
676.39838	33.1
678.01520	259.9
678.95721	154.2
680.48425	305.8
681.68658	108.2
682.48859	112.4
683.52063	129.3
684.48517	232.2
686.05090	855.4
686.95795	404.8
687.79370	514.4
688.39752	24.3
691.70898	164.0
692.54712	142.2
693.57172	12.3
695.13116	4169.6	y (13) (2+)-H2O, y (13) (2+)-NH3
695.88989	687.2
696.77350	95.8
697.38489	19.4
698.35529	90.5
699.65649	230.8
700.32831	114.7
701.52319	402.5
702.71112	461.6
703.47552	18.6
704.36475	87.4
705.18506	147.7
706.77063	199.8
707.72168	584.6
708.62408	931.8
709.51508	253.5
710.64972	254.0
711.34418	74.0
712.07562	113.4
713.57111	26.0
714.80890	71.9
717.07416	153.1
718.04492	43.0
718.76074	96.5
719.65729	192.7
720.37561	346.5
721.50165	196.1
722.51605	198.3
725.39056	164.2
726.98792	530.4
728.01166	235.5
729.03650	155.5
730.03461	47.1
732.22845	18.4
733.19366	120.8
735.04730	747.3
736.08795	2046.7
737.39063	1428.4	y (6) (1+), b (8) (1+)-P
738.32990	465.5
739.16095	290.7
739.76251	12.9
741.30084	57.8
742.29730	76.8
743.95477	4555.1
744.73004	825.5
746.11591	366.3
747.33716	60.0
748.01398	158.4
749.10919	328.6
750.20197	256.7
751.37006	162.2
752.36859	304.3
753.59485	300.4
754.59332	139.5
755.30713	119.2
756.52728	267.1
757.68671	442.4
758.80817	839.2
759.64404	77.5
761.05011	250.4
762.46979	247.2
763.26257	155.0
764.18756	733.0
765.82513	157.9
767.33221	138.6
768.06732	30.2
770.26508	497.7
771.01624	229.8
771.75830	25.6
772.72559	350.7
773.52631	228.6
776.04956	22.7
777.21466	451.4
777.97089	369.7
779.09247	2428.4
779.86499	1072.3
780.75372	443.9
781.66266	137.5
783.79047	523.4
784.80829	222.7
785.59296	296.5
786.47864	379.0
787.72620	157.9
789.77332	329.9
790.60138	92.1
792.18463	3898.3
793.12323	5508.1	[M+2H] (2+)-NH3-P, [M+2H] (2+)-H2O-P
793.86176	1307.3
794.57416	179.0
795.79877	156.3
796.84717	168.3
798.20251	282.7
799.04071	58.6
799.78693	105.6
801.10144	18348.5
802.15985	23894.5	[M+2H] (2+)-P
803.00812	3430.4
803.91418	167.0
804.81683	289.8
805.74005	393.7
806.97089	211.3
808.32928	198.6
809.92932	374.5
810.94427	239.0
812.34674	387.2
813.79510	207.9
814.54425	28.7
815.80621	209.3
816.74536	110.0
817.40662	209.3
818.23669	260.0
819.20905	893.5
820.10400	697.0
821.48401	234.5
822.73505	74.3
823.47076	215.6
824.55304	163.6
826.62299	14.8
828.12103	174.1
829.40417	175.0
830.01166	167.7
830.65503	31.8
832.10828	1606.4
833.02423	1204.8	[M+2H] (2+)-NH3-H2O
834.09711	601.4
834.99750	184.8
835.95245	121.7
837.05438	207.5
837.75647	193.7
838.71112	291.6
839.62988	203.4
841.03680	2478.5
841.92328	1056.4
842.77319	165.6
856.41418	38.3
860.29962	47.3
861.22308	107.0
863.54260	10.0
865.06061	24.4
866.29144	870.5
867.31293	444.4
868.26727	45.6
869.13690	123.0
871.29510	128.0
879.21326	48.8
881.21643	183.3
882.31952	119.7
883.24774	39.6
885.73114	46.6
887.20898	45.5
888.32758	35.6
889.95813	181.8
890.68939	6.7
896.17816	47.9
901.43237	102.3
903.49268	84.7
904.61456	149.7
905.29022	65.7
906.48535	212.0
909.71210	48.2
910.55957	59.2
911.57672	108.9
912.86914	109.6
918.50958	37.1
919.69745	31.8
920.56183	9.2
921.58301	129.1
922.53021	337.2
923.44647	52.8
926.58008	54.3
927.39557	26.5
928.42621	76.7
929.05371	27.3
930.56061	20.2
931.67505	33.9
932.33447	39.7
933.68658	51.9
934.53558	27.0
935.95807	39.1
937.47052	830.8
938.47931	135.4
939.18195	32.3
941.57495	57.3
946.21729	411.2
947.53711	94.6
948.40106	71.4
951.48834	52.1
952.41571	105.7
953.48798	40.7
956.25391	34.7
960.54987	25.1
961.22949	98.8
964.35675	389.4
965.02118	76.1
965.82373	22.1
966.93048	43.2
969.65057	50.5
972.30688	106.3
973.35211	43.9
974.51471	52.7
977.91656	127.1
979.30157	287.0
980.35010	117.9
982.44629	46.6
984.26605	20.4
985.46869	166.1
986.13727	107.4
987.26270	20.4
989.06122	51.2
990.46246	829.4
991.32593	319.5
992.24127	29.3
993.52594	151.6
995.51080	88.2
999.67114	87.0
1000.70587	201.3
1003.03009	82.6
1004.11084	8.4
1005.16064	62.9
1006.96045	54.2
1008.51007	36.9
1009.44867	58.3
1013.63397	146.6
1014.39325	77.5
1015.63947	58.2
1016.67560	7.6
1020.37445	35.1
1022.70135	65.8
1024.57935	111.7
1025.55298	114.4
1026.48816	135.7
1028.94507	71.5
1032.00073	75.1
1037.29663	60.5
1038.45154	19.2
1040.75037	112.0
1042.12915	99.6
1043.93958	88.2
1046.33984	158.4
1047.37244	55.7
1048.29614	65.7
1050.18799	92.7
1051.20776	80.8
1054.64050	26.4
1055.87085	52.2
1056.68909	67.9
1058.12097	29.6
1060.41003	46.5
1062.20435	14.0
1063.97009	103.8
1065.62549	91.2
1068.07422	105.6
1068.67615	81.0
1069.39929	72.3
1071.50024	12.4
1073.66040	13.1
1076.40039	19.6
1080.02161	40.0
1081.56396	137.9
1082.38574	44.3
1084.44299	40.8
1085.66101	152.9
1086.63721	249.5
1087.59436	67.4
1089.47913	77.3
1090.65259	68.5
1091.66699	25.1
1093.93628	65.0
1096.27209	14.0
1097.53040	59.6
1098.39563	153.2
1100.34888	51.9
1101.53674	58.6
1102.83093	21.9
1103.48267	139.9
1104.66968	108.8
1106.01831	143.4
1108.48938	82.1
1109.66431	18.1
1110.40552	21.4
1113.74231	14.7
1115.50354	230.1
1116.48669	15.5
1118.52600	45.6
1121.39282	4027.1	y (10) (1+)
1122.48206	1680.7
1123.46094	477.1
1124.48315	48.6
1125.15063	13.9
1126.46448	93.9
1127.78821	77.8
1131.93225	75.9
1134.42029	26.8
1135.47339	67.2
1137.00195	83.7
1138.14172	64.8
1139.33984	31.5
1140.16406	19.5
1141.28625	72.9
1142.28906	24.0
1143.33618	7.6
1145.39783	27.6
1147.69678	10.8
1148.31201	13.0
1149.27539	92.8
1151.40112	36.7
1153.53589	31.2
1154.65247	25.9
1155.60156	71.9
1156.41565	104.8
1157.26587	109.4
1158.57410	23.7
1161.23462	161.5
1162.19470	138.2
1163.11731	65.5
1164.80310	121.2
1165.88892	129.1
1166.59058	95.1
1167.38940	40.7
1169.74121	107.0
1170.53320	32.1
1171.48621	43.2
1173.57751	78.2
1174.64258	108.8
1175.54956	39.9
1179.09790	99.9
1179.71802	22.6
1180.41382	154.9
1181.20850	79.0
1183.48877	692.9
1184.41675	419.2
1186.48889	43.5
1188.40479	39.9
1190.35425	40.0
1194.13989	31.3
1196.47583	86.9
1197.30786	30.5
1198.53552	47.0
1199.55322	29.9
1200.67407	59.0
1203.87354	54.6
1204.67700	47.9
1206.16907	30.1
1209.37061	14.2
1211.72803	15.0
1213.37451	72.6
1214.31812	169.1
1215.43555	102.3
1216.27686	169.2
1217.13330	68.7
1217.84180	27.6
1220.63098	37.9
1222.44714	174.0
1223.56714	330.7
1224.35022	47.5
1225.54077	56.3
1226.78333	53.5
1227.58813	79.9
1230.73877	27.8
1232.45605	41.5
1233.53821	283.1
1234.69690	19.2
1235.81116	45.5
1237.27258	105.0
1238.88000	29.9
1241.63843	20.3
1242.36060	31.2
1244.62476	142.6
1245.37219	16.9
1247.73767	33.5
1250.65942	20.3
1254.14307	14.8
1256.20154	184.5
1257.34204	139.5
1259.47107	44.9
1261.74280	13.2
1263.60901	7.6
1266.37024	46.3
1267.21497	39.1
1268.74512	19.6
1269.65845	12.4
1272.61475	29.6
1276.45251	40.8
1281.39697	112.6
1284.34204	9.2
1285.31702	16.5
1287.54333	12.4
1288.67542	36.3
1294.36462	54.2
1295.35315	138.7
1296.37573	114.9
1298.47034	195.2
1299.71521	120.8
1301.74658	62.5
1302.60413	100.5
1303.76099	31.9
1305.68945	33.6
1310.53333	28.0
1312.51135	153.6
1313.25964	61.0
1314.46472	334.7
1315.50134	174.7
1316.17981	149.2
1317.56628	12.3
1318.41248	18.1
1319.58716	1097.8
1320.51941	592.4
1321.58289	147.3
1324.69775	31.2
1325.51270	57.6
1326.48071	65.5
1327.42590	19.6
1329.56689	304.4
1330.54138	182.6
1331.53137	81.2
1335.62878	55.9
1338.63965	13.0
1339.91321	95.0
1342.37280	51.4
1343.16248	34.1
1344.22205	8.4
1346.74890	30.7
1348.57605	29.0
1356.77490	28.8
1357.39685	158.4
1358.47778	220.6
1359.34241	45.6
1361.81592	46.6
1372.61780	7.6
1375.46155	12.4
1376.54871	73.6
1377.57385	7.6
1378.72815	34.3
1380.02551	13.2
1383.73389	69.2
1384.94702	59.0
1385.83093	74.1
1387.85852	12.9
1388.81824	15.1
1390.72083	46.0
1391.68872	12.8
1392.43225	16.4
1396.49133	20.8
1397.39807	36.8
1399.70972	52.1
1400.37097	23.8
1409.29773	378.6
1409.92358	114.6
1410.68237	108.1
1411.57520	95.5
1412.51611	51.4
1414.67224	29.6
1415.48950	106.7
1427.30676	1377.1	b (13) (1+)
1428.31812	1332.7	b (14) (1+)-P
1429.40857	504.0
1432.16101	28.2
1437.21008	78.3
1438.53113	142.8
1439.29651	19.4
1440.44202	127.2
1442.77600	52.0
1445.57642	14.0
1453.19238	42.4
1454.09338	68.5
1455.35510	771.9
1456.35474	565.6
1457.51660	169.3
1458.24402	172.9
1459.51990	7.6
1467.79639	86.2
1468.41931	51.0
1469.82922	49.4
1471.53711	15.3
1486.47217	128.9
1490.37585	44.7
1498.71912	46.3
1499.38318	22.5
1508.18384	50.1
1508.96375	113.5
1509.63184	17.7
1512.58508	6.8
1526.51978	286.2
1527.80090	15.5
1554.43005	40.8
