# Supplementary material for: Phosphoproteomic Analysis of Platelets Activated by Pro-Thrombotic Oxidized Phospholipids and Thrombin
Source: PLoS One. 2014 Jan 6;9(1):e84488. doi: 10.1371/journal.pone.0084488 (PMC3882224; doi:10.1371/journal.pone.0084488)
Supplement: Annotated Spectra S5 — (ZIP) [file pone.0084488.s008.zip › TLSPTPSAEGYQDVR_-19_2_95035.txt]

m/z	i	matches
239.53708	10.0
244.23470	30.4
245.24667	30.1
246.25816	28.1
246.94179	42.5
248.55545	20.6
250.06612	23.2
251.24727	75.4
257.04358	15.7
262.29742	13.0
264.98404	79.8
266.36084	53.9
267.19800	9.2
268.28607	140.1
269.47559	15.7
272.31238	342.8
273.30252	85.8
274.31073	775.9
275.33151	39.4
284.01099	16.5
299.47101	18.1
303.06577	6.8
306.36197	153.1
309.17941	61.6
315.31689	34.4
316.41495	44.0
320.35107	10.0
322.23853	27.9
326.31940	30.5
327.56140	30.4
335.38251	29.8
339.17465	32.1
348.15421	46.5
349.14407	57.4
357.42310	71.5
358.52234	22.9
364.14612	27.1
366.26529	91.8
368.12030	44.0
369.47864	27.0
373.25034	92.7
375.55011	28.7
377.11133	9.2
378.58588	55.5
380.10608	39.3
382.22278	301.7
383.11816	20.6
385.39886	281.5
389.34949	341.0
390.38422	173.1
391.32233	8.4
395.27722	35.1
399.33521	22.4
400.15179	32.0
401.18658	44.0
404.25049	57.2
407.37830	31.0
408.17822	52.6
413.88647	5.1
421.35114	19.8
424.14197	7.6
428.04907	24.5
431.82764	37.5
434.17303	50.4
435.29034	13.9
436.51843	35.2
437.32483	47.7
438.44104	196.5
439.61334	133.5
442.65369	43.2
444.56384	13.3
445.80066	83.1
446.44641	68.2
447.39832	71.2
454.56244	31.1
455.21149	87.9
456.18726	69.3
457.97198	19.8
459.66101	69.7
460.43860	20.6
464.10828	331.0
465.23157	11.7
466.38318	330.5
467.16943	30.6
468.46826	19.0
471.83673	134.2
477.26477	151.2
482.24768	145.9
483.44476	86.9
484.26440	107.4
486.47223	106.8
488.09644	24.7
490.06317	112.4
492.77960	53.1
496.10931	40.1
497.48132	20.6
499.27240	12.5
501.37262	60.6
502.78809	55.8
503.98920	101.5
510.05463	47.3
516.15039	19.2
517.40656	317.3
519.34967	482.0
520.37415	371.3
521.55365	48.1
523.38403	88.7
526.17609	19.0
527.10950	45.6
529.44086	96.3
531.67743	70.1
534.31335	131.6
535.45428	203.5
536.24670	74.6
541.64331	36.1
544.22260	33.4
545.48285	25.8
546.32355	26.7
547.14069	9.3
548.04358	20.6
549.14728	18.8
551.37622	119.9
552.46600	14.8
553.90344	37.5
556.25214	61.2
561.52325	633.3
562.27948	1158.0
563.29962	320.6
564.29779	60.1
571.60986	83.2
573.48712	11.8
575.26373	72.6
576.52448	38.4
578.28973	31.5
579.43134	66.2
580.34534	68.8
581.36719	12.3
582.60712	10.0
584.45892	88.7
585.63043	75.8
586.26923	7.6
586.98425	110.3
587.95453	69.9
589.38037	16.5
591.11957	107.9
595.44257	16.4
596.95465	84.0
599.65314	22.5
600.53339	63.5
601.22229	5.9
603.19489	99.5
604.18158	59.8
606.06219	44.3
607.72278	146.3
610.35590	26.2
611.49628	1683.0	y (11) (2+)
612.39148	297.6
613.59320	28.8
616.01697	62.2
616.89594	112.9
618.45129	52.5
619.16626	52.9
620.06854	71.1
622.63330	67.2
628.54877	525.2
629.26422	608.3
630.93494	31.1
631.57758	54.7
634.41034	27.6
635.45422	41.1
636.43134	90.2
638.53589	27.8
639.46558	27.7
640.51129	102.6
642.15710	123.1
645.85779	51.0
648.27179	164.4
649.24481	146.5
650.33453	157.8
651.41974	298.5
652.17999	215.8
653.21906	177.9
654.16022	36.6
655.47076	64.4
656.49060	63.3
657.30927	72.5
659.27148	353.8
660.57562	1918.3	y (12) (2+)
661.50336	570.2
662.61835	185.6
664.94354	104.7
665.89307	171.9
667.21704	38.7
668.53827	8.4
669.14185	100.9
670.60059	157.8
671.32715	32.2
672.67975	143.4
673.89990	63.2
675.50043	64.0
677.62335	294.3
678.52161	180.1
679.74524	24.1
680.50653	284.2
681.30963	61.4
682.31024	16.6
682.93622	115.9
684.34314	141.5
684.99982	40.4
686.34027	678.5
687.19843	876.1
687.97247	437.0
690.76813	85.0
692.33386	146.9
693.06073	339.8
694.96338	2962.2	y (13) (2+)-P
695.70044	2069.8
697.52435	170.9
698.34039	23.1
699.40167	269.8
700.62775	220.7
701.46246	39.1
702.69354	430.2
703.60730	97.7
705.45392	43.3
707.20880	137.9
708.20447	944.5
708.85516	141.2
709.77539	437.0
710.91724	113.1
712.79248	63.0
714.37299	220.6
715.35449	222.2
717.40283	95.8
718.36414	596.9
719.43756	247.0
720.31744	184.4
721.41205	235.9
722.09515	19.0
722.85620	76.8
724.04962	18.3
726.02271	134.5
726.87036	439.6
727.48785	247.1
728.32770	132.7
728.98834	105.4
730.36444	85.3
732.22125	62.2
733.42218	113.7
734.65985	414.6
736.05951	3303.5	y (13) (2+)-NH3
737.31714	2074.0	y (6) (1+), b (8) (1+)-P
738.23578	531.8
739.21545	149.4
741.09222	58.0
742.35394	234.5
743.96967	4825.3	y (13) (2+)
744.87927	604.0
745.62244	82.0
746.44684	99.5
748.15851	24.9
749.21777	500.2
750.16559	132.9
751.32367	324.2
752.16840	283.9
753.23663	528.8
754.13910	178.6
754.86279	50.2
755.97992	46.8
758.02386	921.2
759.13702	246.9
760.11444	161.2
761.55426	294.8
763.04327	374.4
764.39154	248.5
765.96326	75.6
766.59564	33.3
767.25146	75.5
768.00458	376.5
769.10968	39.2
770.65106	1007.0
771.39868	121.0
773.06982	123.5
774.61700	213.2
775.78412	217.1
776.99207	208.2
779.08197	2286.7
780.11652	1614.3
780.98419	377.6
781.67206	197.6
782.33905	108.3
783.56696	681.8
784.73962	537.8
785.54150	70.3
786.62738	264.2
787.30200	140.9
788.37921	66.1
790.53033	34.6
792.22076	5486.6	y (14) (2+)-NH3, [M+2H] (2+)-H2O-P
793.17206	4426.2	[M+2H] (2+)-NH3-P
794.03192	1426.6
795.29095	212.5
796.63446	51.5
797.25006	9.2
798.64178	84.0
799.27362	160.8
800.87988	11267.1	y (14) (2+)
801.66382	23669.0	[M+2H] (2+)-P
802.58875	13343.4
803.59607	614.2
804.30383	491.9
806.08759	211.3
807.51361	270.0
808.77240	123.2
809.90289	369.6
810.77600	539.4
811.59216	453.4
812.19635	400.6
813.11407	143.4
814.41754	78.5
815.60156	124.9
816.96985	360.6
818.03387	343.8
818.84351	372.5
819.53448	693.0
820.16718	906.3
821.41071	240.5
822.92255	171.1
824.00732	362.5
824.98151	209.7
826.89313	251.3
827.83258	445.9
829.13800	598.6
829.99530	218.1
830.68481	26.2
832.14380	1771.8
833.17047	2128.6	[M+2H] (2+)-NH3-H2O
834.27014	678.2
835.38007	310.2
836.70978	192.4
837.33710	80.0
838.15436	311.1
839.37445	113.1
840.73444	1466.7
841.54608	1875.8	[M+2H] (2+)-H2O
842.53430	331.6
843.50836	158.6
844.26666	28.6
844.89630	55.7
857.45660	19.0
862.24109	74.4
865.09772	371.6
866.41962	1110.4
867.46503	321.2
868.45660	138.5
870.22198	61.2
871.76929	53.7
873.25854	13.3
875.46930	33.5
876.63824	13.3
877.42603	45.7
878.70447	22.9
879.46307	35.8
880.70422	56.4
881.41248	28.8
882.47882	28.1
883.54169	70.7
885.24927	62.1
888.32831	128.7
891.47797	148.2
897.71179	64.6
899.36432	22.4
901.37738	45.9
902.21210	172.4
903.09320	15.7
904.45306	41.1
905.44562	13.9
906.51263	122.5
911.55634	27.9
913.40112	124.2
916.88300	55.2
921.85541	266.9
923.38861	359.2
924.49469	105.1
926.75604	91.5
927.59430	11.6
928.82184	103.5
929.67725	13.2
930.62445	154.3
931.49091	117.1
937.39984	586.4
938.46729	202.6
939.43048	23.1
940.32129	102.7
941.51654	31.9
943.38818	6.8
944.32574	31.0
946.26691	329.2
947.10303	59.0
949.68408	153.7
950.52106	118.0
952.68457	34.2
953.36359	30.3
954.33496	21.4
959.12091	37.1
960.62103	132.4
964.03998	243.4
965.27295	119.0
966.30249	9.1
967.27948	35.2
968.05713	74.5
970.56250	91.9
971.58862	71.6
972.45184	96.4
973.48700	195.2
974.53973	75.6
976.13312	30.2
979.34686	321.5
980.36871	151.4
982.20551	44.9
983.79120	237.2
985.01563	164.4
986.40729	126.8
988.45386	74.0
989.41766	150.4
990.41986	724.6
991.63641	433.3
992.38190	211.0
993.72827	182.9
994.48041	70.2
997.45673	43.8
1000.33856	49.0
1003.33008	100.3
1004.44208	93.8
1006.09503	51.4
1007.45898	35.2
1008.37201	45.7
1010.58722	44.3
1012.60101	17.4
1013.65582	11.6
1015.56244	14.2
1021.41656	41.5
1024.08667	304.4
1025.04089	118.7
1025.68091	70.5
1027.16541	20.6
1030.52173	7.6
1032.19482	20.5
1036.54932	120.2
1038.36157	42.2
1040.48462	50.2
1041.68298	20.5
1043.22461	67.9
1045.19678	27.8
1046.56689	110.0
1048.85449	116.7
1050.40234	200.7
1051.39771	72.0
1053.28027	167.7
1056.59229	23.9
1058.58911	45.7
1059.34106	30.4
1062.33240	8.4
1063.26257	10.8
1065.05457	89.9
1066.75476	21.4
1067.47510	47.6
1068.31567	27.6
1069.35901	37.6
1070.31006	133.0
1071.37085	58.9
1072.73608	70.1
1073.39783	66.7
1074.24329	99.4
1078.93335	99.6
1080.48315	76.1
1081.35376	74.4
1081.99438	105.3
1082.89575	99.2
1084.23584	14.1
1085.64648	309.9
1086.62866	174.8
1088.32129	103.9
1089.54224	128.0
1090.31641	85.4
1091.17981	48.2
1092.72583	19.3
1093.67163	24.5
1095.53809	113.5
1096.90112	36.1
1098.43652	21.3
1101.37952	27.1
1103.41870	215.9
1104.40039	87.6
1105.64966	12.6
1107.83215	69.3
1110.51831	16.4
1115.77722	127.5
1117.18237	122.6
1119.49988	54.5
1121.44861	4646.4	y (10) (1+)
1122.46936	2026.3
1123.46045	227.7
1124.51782	52.3
1125.29077	36.9
1128.86438	45.8
1133.38574	136.7
1134.27405	58.0
1136.78235	51.5
1139.69653	40.1
1141.16577	34.0
1144.77222	10.0
1147.88184	147.8
1148.50903	4.5
1150.78247	63.7
1153.93018	11.7
1156.45789	27.8
1157.64807	84.4
1158.76526	29.5
1160.88647	14.2
1162.17383	91.1
1163.91846	10.0
1165.68958	85.9
1166.60950	211.9
1167.55933	45.6
1168.48376	59.0
1172.46631	14.8
1175.55554	37.1
1179.54773	163.3
1180.80127	90.5
1181.57922	35.5
1183.42102	626.9
1184.40283	363.2
1185.29150	56.3
1186.65662	56.6
1188.28821	15.7
1190.37402	70.8
1196.64648	100.5
1197.40808	144.8
1199.51318	123.2
1200.51733	57.8
1201.41150	60.2
1202.83618	76.5
1205.46265	69.5
1206.68079	30.3
1209.19995	132.8
1212.22644	45.2
1213.25854	306.5
1214.34155	354.0
1215.45117	113.6
1216.48438	54.2
1217.11426	19.7
1218.56982	19.8
1219.40710	58.2
1222.52136	243.6
1223.37378	206.4
1224.68237	353.3
1225.45361	32.2
1226.24548	72.6
1227.33203	108.2
1228.15979	67.0
1231.20752	18.8
1232.41406	57.1
1233.44067	187.5
1234.39551	281.8
1235.35693	120.4
1241.19727	43.4
1244.33008	100.5
1245.66882	91.4
1255.68030	148.3
1256.50623	182.9
1257.21057	61.1
1257.90027	41.8
1261.78833	72.1
1266.51428	25.4
1270.34973	26.2
1274.34656	31.3
1276.35071	26.2
1277.41296	78.7
1279.06238	43.2
1281.56726	70.9
1286.64685	44.0
1294.15344	13.3
1294.96643	76.6
1295.73474	57.4
1296.64941	178.4
1298.27502	308.7
1299.72839	118.0
1300.57263	16.5
1303.02197	172.2
1303.72913	86.2
1311.89490	327.1
1312.71594	160.1
1313.70471	51.9
1314.72473	172.6
1315.44531	141.0
1316.47742	25.0
1317.56238	40.8
1319.56018	1526.6	y (12) (1+)
1320.62109	646.4
1321.65149	193.2
1325.15295	127.7
1326.34509	31.1
1327.42517	43.3
1329.37732	239.6
1330.54822	77.8
1331.56934	88.1
1336.03357	14.9
1339.61389	59.7
1342.47217	477.3
1343.16589	113.9
1344.10779	39.3
1357.32239	401.0
1358.42664	153.8
1359.47583	242.5
1362.38672	30.3
1366.64929	92.0
1370.03064	39.3
1375.51160	42.5
1376.62207	168.1
1382.41492	35.3
1384.38367	23.7
1385.82898	38.5
1388.99841	69.6
1389.61243	33.6
1396.05579	21.3
1399.18530	94.0
1407.44653	23.8
1409.12024	109.9
1410.14771	211.2
1411.52747	306.5
1412.42297	96.1
1414.75452	88.6
1416.52002	11.5
1426.80603	186.4
1427.40710	1689.8	b (13) (1+)
1428.51807	1223.9	b (14) (1+)-P
1429.79138	289.4
1430.48975	48.7
1434.24512	56.7
1437.45984	30.6
1438.41541	212.4
1439.32751	73.2
1440.59375	133.3
1452.49597	26.3
1453.80640	195.0
1455.45386	829.2
1456.30823	435.5
1457.44385	185.8
1458.53845	126.2
1459.59070	37.5
1469.22327	37.9
1471.36707	58.1
1472.79138	45.6
1482.45471	13.3
1486.50867	102.5
1487.65002	12.6
1496.14417	38.8
1508.37195	90.8
1509.39612	77.1
1510.81128	28.3
1518.35486	60.9
1524.64966	53.4
1526.65198	141.5
1527.41870	129.8
1528.07104	26.4
1538.54480	17.3
1543.11218	68.9
1552.96655	34.3
1574.80432	19.0
1665.17639	11.7
