# Supplementary material for: Phosphoproteomic Analysis of Platelets Activated by Pro-Thrombotic Oxidized Phospholipids and Thrombin
Source: PLoS One. 2014 Jan 6;9(1):e84488. doi: 10.1371/journal.pone.0084488 (PMC3882224; doi:10.1371/journal.pone.0084488)
Supplement: Annotated Spectra S5 — (ZIP) [file pone.0084488.s008.zip › TLSPTPSAEGYQDVR_-20_2_79592.txt]

m/z	i	matches
244.47021	81.6
245.20297	31.2
246.79541	60.0
250.32813	106.1
261.00421	33.9
261.83618	40.0
268.09735	32.3
272.13263	212.2
273.29260	11.6
274.18198	486.8
275.43011	32.8
276.25763	13.3
278.28210	27.9
284.17596	176.0
294.43164	13.3
298.49643	51.7
300.42142	20.6
303.35785	41.8
306.33850	25.8
309.29724	59.6
314.65509	29.0
321.46201	83.5
326.73529	17.5
330.24329	13.3
338.24408	11.1
348.13666	60.1
349.32733	71.3
352.22693	55.6
356.71600	52.7
357.46045	18.3
358.47430	22.9
359.35809	125.8
361.08966	77.0
364.57953	21.7
366.31754	54.6
371.29327	13.1
373.30048	21.3
374.39252	17.4
375.16425	38.8
377.16888	67.3
379.17157	177.7
381.55670	138.3
382.19226	159.8
383.35043	42.8
385.51462	151.2
386.31244	28.7
389.35565	82.3
390.17566	47.2
391.20117	14.0
415.87433	31.1
416.55322	31.3
419.12720	13.3
422.65735	99.3
426.55145	34.5
429.23889	65.6
430.43146	18.2
435.33441	69.0
437.45911	36.0
438.36041	20.5
440.27985	43.8
444.37994	18.2
446.27264	69.5
447.10870	13.3
448.25739	41.3
450.29608	15.6
455.33612	178.9
457.16107	27.2
459.42169	66.1
463.40363	126.1
464.29608	75.5
465.71692	98.5
466.44653	131.7
473.11389	9.2
474.09454	83.0
475.44983	18.9
477.22888	7.6
478.31372	24.1
480.18140	47.5
482.25464	171.7
483.95160	20.5
486.29297	41.4
490.28375	215.2
491.30945	51.7
492.14966	30.6
496.29456	23.9
497.68835	90.0
499.48187	85.3
500.33630	42.3
501.50891	83.1
505.31427	20.0
506.07037	30.7
507.19891	19.7
508.16992	20.2
515.41229	36.8
517.36267	298.8
518.07330	88.2
519.41943	213.0
520.44196	107.6
521.52271	37.1
523.11194	96.5
528.29675	18.2
529.80695	6.0
531.22247	23.1
535.52557	72.4
536.19104	23.0
538.69446	22.2
543.61444	74.4
544.45624	11.5
545.82037	73.3
548.46265	26.4
557.27405	18.2
558.95868	27.8
560.32251	52.6
561.24359	629.7
562.02765	747.4
563.33344	152.8
564.50385	19.1
565.37488	103.0
566.65656	170.5
568.27881	23.8
570.31055	77.1
573.96002	15.7
576.72473	10.9
577.40021	27.0
578.48920	12.6
580.16913	248.3
580.84131	64.0
582.27985	110.1
583.12604	37.7
584.47028	39.4
585.78607	196.1
587.02844	34.7
589.34869	30.7
590.74872	83.2
591.78937	55.0
596.33514	90.5
597.15137	9.2
599.08319	25.2
602.50385	75.0
603.44153	207.0
604.43634	125.1
606.31567	87.3
607.75262	54.6
609.19043	50.0
611.50238	1171.6	y (11) (2+)
612.40149	340.3
613.37592	73.1
614.70233	15.6
615.93756	47.5
622.17444	125.3
624.68817	130.2
625.31488	17.2
626.03894	19.0
626.79095	16.6
628.56543	436.3
629.51056	92.8
630.62579	11.7
631.61273	43.4
633.78058	49.2
634.75165	163.3
635.52838	10.1
639.97839	7.8
643.61633	268.1
644.66052	15.0
645.58063	20.9
648.62427	61.9
649.66455	164.6
650.81927	473.9
652.00781	242.2
652.85889	104.1
655.56964	52.3
656.52557	27.1
658.60626	126.5
659.58649	316.5
660.36603	736.4
661.02106	1429.3	y (12) (2+)
662.23053	241.8
663.37000	74.2
664.66168	156.5
665.47229	128.7
666.37177	87.3
667.12097	36.9
668.14386	69.0
669.58838	152.8
670.49597	109.3
671.33112	29.4
673.27216	132.2
676.66357	47.9
677.59967	58.2
678.30035	140.5
679.31256	115.6
680.39893	412.8
681.06110	85.4
682.19330	211.3
683.93231	114.5
685.15363	93.2
686.14948	598.9
686.86322	933.4
687.74335	439.8
688.55072	150.9
689.30182	57.2
690.61829	35.1
691.73956	274.6
692.57245	52.5
693.96210	175.0
695.00073	4963.9	y (13) (2+)-P
696.13824	44.2
698.13983	79.0
699.10602	176.9
699.83990	164.0
700.90662	64.6
702.29694	302.0
704.42712	120.1
705.40741	26.5
706.48669	78.8
707.84186	1535.0
708.51843	554.6
709.83130	407.9
711.06903	174.8
712.04633	216.0
713.41907	226.6
714.75537	345.1
715.75946	92.8
717.15692	81.7
718.39203	210.6
719.48627	237.2
720.77094	125.6
721.46063	167.5
722.53894	112.2
723.51288	31.3
726.27301	76.1
727.54303	401.6
728.26361	11.0
729.43097	140.0
730.30585	117.6
731.44708	9.2
732.47003	76.6
733.54681	104.2
735.08496	967.5
736.07208	2181.2	y (13) (2+)-NH3
737.34967	2235.2	y (6) (1+), b (8) (1+)-P
738.38477	339.5
739.31830	59.0
740.50983	56.6
741.37976	156.5
742.36261	254.2
743.97089	2945.9	y (13) (2+)
745.26196	188.7
746.05444	146.9
747.83594	245.4
748.70050	276.8
749.66681	90.1
751.39520	565.4
752.53101	106.0
753.81940	159.0
756.18732	142.3
757.16156	731.7
758.08490	687.8
759.29218	500.3
761.40717	131.7
762.38690	429.4
763.33624	96.3
764.33936	180.5
765.06396	138.4
766.11896	147.6
767.44135	260.4
768.16156	122.4
769.66229	188.8
770.68292	850.6
772.33710	39.8
773.10443	123.0
773.97766	165.4
775.38171	58.6
776.48975	320.2
777.60956	81.0
778.64642	935.1
779.58411	1899.1
780.54236	108.3
781.38116	174.7
782.60736	308.7
783.55566	183.0
784.51025	288.2
785.44733	252.7
786.31293	153.5
787.69330	181.2
788.34998	118.2
789.49347	56.0
791.81171	3015.3	y (14) (2+)-H2O
792.60345	3870.5	[M+2H] (2+)-NH3-P, [M+2H] (2+)-H2O-P, y (14) (2+)-NH3
793.53534	2635.3
794.54364	219.0
796.67334	42.6
797.70422	105.2
799.06830	181.1
801.00775	17680.6	y (14) (2+)
802.14502	20465.2	[M+2H] (2+)-P
802.99554	1297.3
804.21368	474.5
805.71698	438.7
806.68304	80.3
807.49597	152.3
808.33698	118.0
809.43854	241.4
810.68408	519.9
811.78046	141.1
812.60986	138.1
814.34674	101.8
815.11224	16.4
816.85699	203.4
817.63727	454.8
818.49530	582.9
819.38922	1219.2
820.34296	190.0
821.24762	341.6
822.58478	196.9
824.47284	43.5
825.56140	196.4
826.39954	71.1
827.21570	226.6
827.89886	243.9
828.92792	722.2
829.98096	262.0
831.49219	2073.5
832.59601	1140.3	[M+2H] (2+)-NH3-H2O
833.32007	1072.4
834.44470	417.1
835.31476	129.8
837.64233	259.7
838.55585	252.0
840.33417	1646.1
841.09296	1779.7	[M+2H] (2+)-H2O
842.15271	462.4
843.01794	31.9
861.59485	41.0
864.23334	12.5
866.26129	947.0
867.02057	218.3
868.08099	40.5
870.54376	130.5
872.43622	25.2
879.47357	87.7
881.37042	138.8
883.03870	32.0
884.22174	111.6
887.48474	83.2
888.49408	120.5
889.53278	65.0
892.69708	95.6
894.41333	45.0
895.26813	136.0
902.49701	27.4
903.73492	61.9
904.43213	14.2
905.38300	11.7
908.41437	8.4
909.30609	18.5
911.49799	17.4
912.89874	29.4
913.73663	94.3
916.59814	32.0
920.31812	97.2
921.19409	46.7
922.50275	92.0
923.27734	126.5
926.15326	9.4
928.16107	121.2
929.54999	75.0
931.37305	31.1
932.31696	26.0
935.44855	60.7
936.90912	48.7
937.57550	376.9
938.74048	47.7
939.64301	30.3
940.78442	71.3
941.83453	8.4
943.55493	38.5
944.36066	140.7
945.59650	102.2
946.44464	111.3
947.22858	14.3
948.70874	15.8
951.60199	65.5
957.34491	39.3
958.37720	66.1
960.76117	47.5
961.89594	123.3
964.39740	330.2
965.43439	36.9
969.68097	90.0
970.44244	106.7
972.05853	109.0
972.68451	16.4
975.02106	54.8
975.80792	62.8
977.34540	32.0
979.21429	190.1
980.33301	145.8
981.27466	91.3
982.12531	20.5
983.87054	97.2
984.67377	160.3
985.71552	404.9
986.48334	94.8
987.35040	39.3
988.39984	42.8
990.28546	960.1
991.46405	272.8
992.48779	87.0
993.81305	71.9
994.61572	40.2
999.40527	59.7
1000.45697	21.3
1001.25055	108.8
1002.05811	70.6
1003.48584	111.0
1008.35181	70.3
1011.11139	50.0
1013.24652	30.4
1014.62030	32.8
1015.70685	71.2
1016.95239	77.4
1017.93768	10.1
1019.55109	141.1
1024.51086	186.7
1028.31226	97.3
1030.24561	82.8
1032.33899	20.7
1033.30359	58.1
1034.52808	11.7
1037.30151	27.2
1039.66858	68.4
1042.41541	26.4
1043.86401	160.7
1044.68604	23.0
1046.39709	130.9
1047.06140	15.1
1050.03381	42.7
1052.62061	17.4
1053.49207	18.4
1054.71313	37.8
1056.29785	62.0
1058.04395	45.1
1061.43115	70.4
1062.28833	53.2
1064.71179	99.2
1067.51270	80.3
1068.23413	38.4
1068.87158	73.6
1070.87610	45.0
1072.94580	47.5
1073.93762	32.8
1075.27234	52.6
1076.29468	13.3
1077.45239	71.2
1078.53540	94.7
1080.25989	31.2
1081.41895	18.2
1083.51477	24.6
1084.14404	54.0
1085.41821	194.5
1086.49951	364.7
1087.79602	275.5
1088.80798	125.6
1089.59705	11.4
1091.05688	28.2
1096.53650	8.4
1097.62585	24.0
1099.23523	79.9
1100.13953	103.4
1103.61206	235.6
1104.46338	225.9
1107.36353	29.5
1109.25562	67.1
1112.93530	23.0
1115.16321	69.5
1116.55469	117.6
1119.50049	44.9
1121.39209	3291.4	y (10) (1+)
1122.56604	1076.8
1123.53027	104.1
1132.52795	11.5
1133.77637	31.2
1134.42358	23.2
1137.61243	30.4
1139.70337	51.1
1143.79346	15.8
1145.52759	15.6
1147.14368	213.2
1148.13257	31.9
1149.68103	48.6
1150.58728	19.9
1153.76392	30.3
1155.65625	22.5
1156.58618	79.8
1158.62122	60.5
1159.42627	39.3
1162.52319	18.9
1163.18164	60.7
1165.23340	139.2
1166.94543	57.0
1169.66675	21.7
1171.23315	113.0
1175.11084	114.1
1179.32861	263.1
1180.37463	95.2
1181.36182	117.8
1183.48438	667.5
1184.48450	84.5
1185.22534	43.3
1186.80042	29.4
1188.38013	25.4
1190.02881	61.1
1196.59192	117.5
1198.06714	42.8
1199.33618	79.4
1200.22913	28.5
1201.38232	69.7
1206.31848	45.8
1207.63733	58.7
1208.37988	257.0
1210.35132	14.2
1213.14819	133.7
1214.10718	156.8
1215.25940	131.0
1216.45740	136.1
1217.43848	44.4
1218.46765	51.6
1222.49292	276.5
1223.64966	488.5
1224.58594	37.5
1225.49646	47.6
1226.37207	67.0
1227.29419	52.1
1227.95398	19.9
1230.58557	132.9
1233.29724	304.4
1234.19653	262.2
1235.52637	26.3
1236.65540	48.2
1237.78931	72.5
1239.74939	22.3
1240.39832	12.5
1243.28809	16.6
1245.18958	7.6
1245.79187	37.0
1247.42554	45.0
1248.05811	41.0
1250.93970	46.8
1253.58997	117.8
1254.93225	51.7
1256.25635	121.2
1256.86829	77.0
1257.47290	19.7
1258.08069	58.7
1260.13062	60.5
1261.47253	19.2
1263.38867	24.7
1267.44653	15.6
1274.15564	36.8
1276.30945	19.3
1277.13538	49.9
1280.62976	52.6
1282.06055	14.4
1283.49719	10.9
1285.61609	25.5
1290.56421	56.7
1293.80920	43.6
1295.43481	36.3
1296.29272	80.8
1298.17981	257.1
1298.80920	39.6
1301.68176	46.6
1302.64868	67.4
1306.74731	39.0
1308.85327	9.3
1310.35828	30.4
1311.57544	206.0
1312.52295	211.5
1313.77112	129.9
1315.05115	173.4
1315.80579	89.1
1316.62915	52.5
1317.53113	106.8
1319.59766	1961.3	y (12) (1+)
1320.49207	427.4
1321.94543	18.2
1323.93652	38.2
1324.65527	81.3
1326.21265	43.3
1329.61951	455.2
1330.58350	33.6
1332.49963	65.1
1333.51453	71.4
1336.52075	56.7
1337.15564	58.6
1339.29980	62.1
1341.90564	83.7
1342.58264	68.9
1343.44653	77.9
1345.88123	53.2
1351.61584	23.9
1355.77649	23.0
1356.58264	23.9
1357.42932	396.4
1358.21130	194.1
1359.16040	95.8
1360.52832	80.5
1361.71899	76.2
1368.58313	34.6
1375.48889	122.8
1376.75549	209.7
1377.49890	6.8
1382.81311	10.3
1388.74854	51.0
1390.03979	6.8
1392.40698	35.7
1395.05554	38.7
1396.65613	55.9
1398.68176	25.5
1403.40063	16.1
1409.18347	225.0
1410.10461	66.3
1411.18811	69.2
1412.15833	55.3
1413.36951	225.9
1414.55518	56.1
1415.35925	226.2
1416.50366	39.4
1419.77661	25.5
1420.74609	17.4
1423.84192	33.6
1427.02112	438.2
1427.67505	1167.9	b (13) (1+)
1428.56653	432.9
1429.66626	119.1
1430.39368	56.0
1432.67273	20.7
1437.46716	103.8
1438.55750	93.0
1439.43420	93.1
1440.21375	19.7
1451.10596	30.5
1452.75085	200.0
1453.67468	47.6
1455.28357	772.1
1456.31189	523.9
1457.48633	256.6
1458.46021	45.7
1472.95251	33.6
1473.62756	98.0
1475.06116	22.6
1485.62463	32.9
1486.42078	130.7
1487.87366	66.6
1490.68494	9.3
1497.76672	10.1
1498.71533	85.1
1508.79089	64.4
1513.82336	45.7
1516.45044	44.8
1526.37732	120.6
1527.27209	36.2
1530.72583	47.9
1533.88904	41.1
1554.15674	75.2
1564.13794	9.2
1570.54468	14.7
1633.26697	9.3
