# Supplementary material for: Phosphoproteomic Analysis of Platelets Activated by Pro-Thrombotic Oxidized Phospholipids and Thrombin
Source: PLoS One. 2014 Jan 6;9(1):e84488. doi: 10.1371/journal.pone.0084488 (PMC3882224; doi:10.1371/journal.pone.0084488)
Supplement: Annotated Spectra S5 — (ZIP) [file pone.0084488.s008.zip › TLSPTPSAEGYQDVR_-21_2_93794.txt]

m/z	i	matches
239.25916	15.2
244.46574	92.6
245.07161	16.6
250.17593	47.4
252.09642	47.9
254.41859	10.7
256.02567	17.9
265.23776	94.8
268.25946	50.7
270.10126	12.1
272.27319	171.1
273.40796	68.7
274.23944	682.0
275.10730	38.4
278.27258	46.1
284.34412	32.9
285.14984	16.7
298.28949	30.4
302.38937	30.6
303.44693	9.9
306.11688	58.8
306.96802	17.8
309.11908	11.2
310.17603	16.6
315.47037	37.3
321.28824	127.1
332.32492	15.9
333.06122	36.1
334.24500	94.3
339.26019	21.8
340.31171	18.8
345.12936	54.1
346.73453	42.3
347.49020	15.1
348.11786	89.2
351.17407	22.5
355.08942	11.4
357.35211	144.2
358.41595	55.4
362.23233	10.7
364.27405	111.6
366.25479	133.9
367.66089	24.9
369.33826	37.8
379.15173	234.9
380.00775	25.5
382.12808	209.2
383.12955	13.5
385.45465	275.1
386.53949	24.5
387.44958	28.3
389.40723	130.6
390.38702	64.1
395.25073	12.5
400.11456	29.0
403.05487	18.0
404.06079	62.2
411.22815	9.3
414.72778	31.9
420.36957	103.8
421.12195	8.4
424.32043	25.0
425.97827	20.3
428.03192	30.5
430.10162	30.3
432.38171	112.7
433.36914	17.2
436.09222	116.9
438.36554	129.2
440.11432	17.9
447.35315	78.2
448.46954	33.8
449.61066	16.4
451.41467	34.1
454.31885	35.6
455.32837	162.2
459.35278	70.6
463.66620	143.9
464.37469	199.4
465.32007	23.6
466.19849	361.4
467.27936	59.0
468.29443	17.2
471.16425	30.1
472.47754	48.1
474.46368	19.7
476.31635	30.1
477.24384	180.6
478.64056	31.9
482.20111	113.5
483.13562	28.4
484.17926	44.2
485.94989	11.2
487.48566	56.3
490.55841	25.4
492.42590	27.1
493.45746	29.8
497.56622	10.8
500.59772	12.9
501.26630	75.5
502.29956	26.2
503.21851	131.4
504.36853	57.6
505.28625	45.4
507.06750	14.4
509.26178	48.3
510.14142	12.1
513.49615	9.9
515.13281	13.4
516.45154	84.0
517.43591	309.8
518.41522	215.1
519.43066	263.7
520.45270	261.3
521.21863	157.7
523.31543	130.3
525.51752	74.8
529.14581	6.2
532.39630	23.3
533.49677	28.9
536.26172	135.2
542.31927	33.2
545.06586	97.5
546.27258	26.0
546.97101	46.8
548.48541	30.2
552.24335	48.7
557.37457	55.7
558.50330	15.8
561.24048	278.7
562.25507	982.6
563.43011	98.7
564.43170	34.9
568.27844	35.0
570.40485	12.2
571.61218	147.7
573.17279	29.2
575.17096	45.6
576.40088	20.5
577.56451	53.7
579.68292	141.6
580.33063	155.4
581.16406	23.6
585.22449	65.1
586.28644	12.7
587.46417	39.7
588.30792	46.6
590.45123	7.7
591.86823	43.8
594.93713	21.8
598.24799	63.1
599.30823	97.7
600.25861	16.6
602.52765	87.8
603.15143	57.4
603.97955	33.8
605.10529	27.9
606.12103	59.6
607.26917	31.3
609.41132	33.1
611.38763	1425.2	y (11) (2+)
612.48029	769.5
613.55316	198.7
614.53394	115.5
616.07819	97.2
618.35370	39.3
621.11670	22.4
623.87372	132.6
624.75940	103.2
626.28668	19.4
627.30157	56.0
628.70264	267.8
629.39142	147.4
630.54932	62.6
631.54773	38.8
634.43201	11.4
635.30414	32.3
636.03827	161.7
637.32642	21.0
638.42059	91.7
640.36530	32.7
641.30273	20.2
643.46320	62.9
645.00635	95.3
646.33234	55.4
647.63110	35.1
648.46332	320.1
649.47070	83.0
651.19507	139.9
652.01654	420.4
652.87018	52.0
653.54816	54.0
656.48639	212.2
657.46600	63.9
659.49365	322.0
660.29596	786.2
661.02985	1241.3	y (12) (2+)
661.97003	116.7
662.69257	82.7
664.07306	88.3
664.77472	43.3
665.80194	318.3
666.60376	38.0
667.56134	7.1
668.67426	139.4
670.45703	155.2
672.78577	203.6
674.45166	7.7
676.29279	52.0
677.90204	125.3
679.07257	49.8
680.49786	157.5
681.36414	57.2
682.54645	27.5
683.62988	111.0
684.70660	289.1
686.14655	522.2
687.20599	1033.1
688.24274	271.0
690.19305	123.0
691.29279	85.4
692.50348	255.6
693.53418	152.7
695.04669	4288.5	y (13) (2+)-P
695.99323	354.5
696.99658	142.1
698.32379	161.6
699.25458	320.0
700.08246	182.1
702.37201	586.1
703.43835	55.6
704.47687	141.5
705.33392	109.3
706.16565	168.7
707.14801	54.0
708.13586	1175.7
709.08325	304.5
710.24432	119.7
711.43646	248.5
712.17255	88.8
713.57941	219.8
714.75018	377.4
715.57324	91.7
717.00702	93.4
718.01685	69.5
719.27472	351.7
720.46271	173.3
721.45721	195.0
722.06647	45.7
723.31873	79.9
725.23517	89.8
727.13727	503.9
728.56842	105.0
729.31512	33.7
729.92303	300.8
732.33716	140.1
733.17719	41.1
734.66309	260.4
736.03754	3210.5	y (13) (2+)-NH3
737.26727	2006.9	y (6) (1+), b (8) (1+)-P
738.34418	568.5
739.47107	111.6
740.57660	14.4
741.20599	84.6
742.09149	148.4
743.83759	2759.5	y (13) (2+)
744.47919	691.0
745.54755	96.9
746.31891	61.0
747.59741	100.0
748.62714	295.1
749.94501	182.7
751.03192	71.7
752.41058	333.6
753.48932	325.8
754.67346	57.9
755.91290	43.5
757.02783	408.3
758.05902	922.8
759.02753	254.9
759.76031	170.5
760.38837	83.3
761.61188	214.4
762.48328	78.4
763.46130	37.1
764.25946	174.9
765.48077	16.8
766.56915	94.8
767.36346	6.9
768.04865	151.1
768.89423	40.0
769.62750	63.7
770.49158	1064.0
771.45477	159.0
772.30060	78.8
773.34399	208.1
775.03821	141.2
775.67572	4.3
776.67981	71.4
777.45245	370.3
778.80200	1972.6
779.59296	2010.5
780.49030	665.5
781.38898	217.1
782.28693	154.5
783.04736	101.0
783.86835	515.3
784.74298	401.5
785.70270	372.3
786.64691	193.7
787.60931	144.5
789.38416	90.7
790.38837	93.3
792.10919	5400.8	y (14) (2+)-H2O, [M+2H] (2+)-H2O-P, y (14) (2+)-NH3
792.95471	3809.3	[M+2H] (2+)-NH3-P
793.56323	2109.9
794.43561	920.6
795.54279	122.6
796.22400	91.4
797.04358	317.5
797.81952	150.0
798.53583	358.3
799.39587	16.3
801.11371	23728.0	[M+2H] (2+)-P, y (14) (2+)
802.15582	22667.5
802.95837	2411.0
803.64270	622.6
804.60010	188.1
805.31396	159.2
806.48389	136.1
807.48602	128.0
808.47687	113.2
809.87396	309.6
810.66284	725.8
811.70941	404.7
812.88226	255.7
814.52570	196.6
815.63629	133.8
817.34998	405.3
818.52026	513.5
819.63843	2529.5
820.71857	334.6
821.41656	230.2
822.49878	262.2
823.43176	313.3
824.63788	172.8
825.60431	44.0
826.41174	43.9
828.28253	307.8
829.37091	267.4
830.58734	189.8
832.07385	1639.4
833.04803	1861.0	[M+2H] (2+)-NH3-H2O
834.01056	913.4
835.25397	312.1
836.72675	12.9
838.90027	78.9
839.54749	39.7
841.03851	3560.7
842.14276	1067.4
843.23016	156.2
848.38324	13.5
851.42548	40.2
860.70868	26.0
862.60126	121.8
863.27612	6.9
865.09320	27.7
866.41644	1228.1	y (7) (1+), b (9) (1+)-P
867.41473	204.6
868.74493	48.6
870.29962	33.9
871.35120	52.8
872.44342	137.5
874.37823	124.4
877.43536	52.1
879.38757	227.6
880.35309	152.4
881.29144	253.1
882.43188	40.5
883.47113	57.8
885.02740	23.1
885.90363	60.7
886.53351	43.1
887.37756	80.3
889.41779	66.9
890.55499	21.8
891.36475	61.0
899.52130	45.3
901.34491	80.7
902.39850	105.4
907.43329	60.2
908.68085	55.0
909.91290	22.0
911.13556	46.0
912.04230	24.2
914.48236	39.0
916.14264	97.7
919.89044	31.8
920.72687	22.7
921.46844	106.5
922.43311	103.6
923.59186	127.3
924.87695	9.9
928.34570	18.1
929.33734	19.5
930.29205	123.8
931.62549	33.9
934.64111	12.3
935.40741	23.8
937.43573	277.3
938.42999	220.8
939.78931	105.4
941.08075	21.0
943.41339	41.1
945.81128	116.2
946.42725	178.5
947.67871	9.1
949.02936	50.5
952.32306	39.6
953.67682	18.8
954.76025	6.2
956.15570	19.1
958.15814	11.4
960.55298	37.7
962.63019	96.3
964.14410	108.8
964.82355	100.9
965.67365	51.0
966.60931	38.0
967.47900	30.4
968.24542	101.7
969.68237	58.0
970.36005	7.7
972.41083	229.6
973.75269	102.5
974.36987	141.9
976.63373	47.5
978.91156	193.7
979.57788	175.7
980.43677	142.2
981.60577	14.9
984.75385	32.2
985.42603	51.6
986.99243	367.4
987.68481	32.3
988.52173	44.5
990.35669	629.5
991.40338	530.3
992.34644	185.5
995.13354	12.8
998.65234	8.5
1000.23431	56.7
1001.38257	71.8
1002.37793	93.3
1003.35284	83.9
1007.34601	62.5
1008.39014	77.4
1010.95441	32.0
1012.19684	34.2
1013.32104	31.7
1014.19000	114.8
1016.32172	65.6
1020.53174	22.4
1021.26587	29.1
1024.42163	136.7
1025.72046	61.9
1029.45776	14.3
1031.29712	15.8
1033.15198	39.6
1035.30115	83.2
1037.00793	115.8
1039.12292	18.6
1040.41235	18.3
1041.23877	27.5
1046.63220	148.6
1047.34497	67.6
1048.79993	49.0
1050.60986	59.5
1051.66516	42.6
1053.27478	67.5
1054.43567	245.5
1055.52051	17.9
1056.76807	24.2
1058.49194	148.3
1059.54358	99.7
1063.75439	58.1
1064.55786	13.6
1065.81079	50.0
1066.52466	48.4
1067.59888	104.3
1068.75195	56.5
1070.26221	34.2
1071.23169	17.4
1073.16089	65.9
1074.97803	160.0
1075.70361	22.7
1077.60669	29.0
1078.44153	10.6
1079.54102	76.4
1081.32788	217.0
1082.23071	10.1
1084.50879	66.4
1085.51904	258.9
1086.45020	205.1
1088.32690	190.8
1089.52539	13.4
1090.89575	45.6
1094.62939	79.8
1095.33740	42.6
1097.85083	29.8
1099.49866	14.3
1100.53210	47.1
1103.34351	226.7
1104.89673	132.0
1105.74512	62.9
1109.46338	10.6
1111.78687	16.6
1114.45752	43.3
1115.30042	181.5
1116.31946	50.0
1117.14954	20.0
1118.55701	68.2
1119.35449	63.6
1121.46167	3464.9	y (10) (1+)
1122.38745	935.8
1123.23889	183.4
1123.84644	14.0
1124.56384	155.1
1126.30481	7.7
1129.78149	70.8
1130.39893	58.2
1132.37610	71.3
1133.13147	6.2
1133.76575	78.4
1135.67578	23.3
1136.92603	18.1
1138.74878	40.0
1140.53711	29.5
1141.97046	17.6
1143.76697	129.8
1144.41382	7.9
1147.20996	5.5
1148.28979	66.9
1149.32544	88.5
1152.44849	55.1
1153.65283	40.8
1154.76892	14.2
1156.37573	39.4
1157.49731	27.1
1158.19226	43.8
1163.36279	22.4
1165.37817	165.5
1166.25000	79.3
1167.55347	20.5
1171.18286	54.4
1173.32556	59.8
1175.27869	32.1
1179.42847	218.9
1180.25330	55.8
1180.90820	79.1
1183.35925	851.1
1184.32483	451.6
1185.62036	26.8
1188.40076	19.6
1191.53442	13.8
1193.08289	40.0
1194.34937	32.1
1196.52930	50.7
1198.36682	88.1
1199.57800	99.6
1200.27588	72.7
1202.02417	22.3
1202.62927	9.1
1203.62915	101.6
1204.43701	31.6
1206.65918	30.3
1207.54272	52.3
1209.62598	21.7
1211.01685	71.4
1212.51843	60.7
1213.50146	170.1
1214.39404	107.7
1215.41602	39.7
1216.37549	183.9
1218.73376	11.3
1219.94702	28.3
1220.56958	37.8
1221.81104	50.4
1222.54712	591.5
1223.72217	90.7
1224.46558	237.6
1225.69873	125.1
1226.36072	86.6
1227.26233	46.2
1229.57397	91.5
1230.65527	50.7
1232.57764	76.4
1233.59106	310.7
1234.49487	80.6
1235.36780	237.3
1239.80396	13.5
1244.15955	11.4
1247.63330	19.5
1255.33533	157.1
1256.51294	135.8
1257.87939	6.9
1258.78918	38.7
1264.98621	51.9
1268.79077	48.3
1269.47278	167.2
1271.45837	13.6
1274.58459	53.6
1276.31458	16.5
1277.71155	54.0
1279.45435	81.0
1280.29224	26.4
1281.30469	30.1
1282.69250	113.3
1283.63660	48.3
1285.75964	37.1
1286.55676	11.5
1287.42688	23.9
1294.11536	78.5
1294.94153	143.4
1296.34119	48.4
1297.96045	162.6
1298.68274	122.1
1300.25574	35.7
1301.29553	80.5
1302.41846	158.1
1304.38635	51.8
1309.61987	29.8
1313.54773	39.3
1314.59460	330.3
1315.59949	254.5
1316.36255	88.8
1317.43152	35.2
1319.47693	1304.6	y (12) (1+)
1320.57458	717.2
1321.66370	83.5
1323.04529	62.3
1324.51111	107.2
1325.42969	52.1
1326.51306	58.7
1328.46240	103.2
1329.47046	191.0
1330.59998	174.5
1331.37427	11.8
1334.54480	94.2
1339.33777	139.9
1340.56409	90.2
1341.86218	107.1
1342.73938	143.4
1343.57629	47.6
1345.34180	74.9
1346.23523	25.1
1348.72778	10.0
1350.48718	35.7
1357.43970	481.5
1358.48633	266.1
1359.31079	125.5
1360.61145	46.9
1361.64270	24.0
1372.53918	21.6
1375.15381	131.6
1375.76160	71.7
1376.52014	152.0
1377.48083	39.4
1383.69238	16.4
1385.30627	32.5
1388.05676	43.0
1388.69055	50.7
1391.77771	12.1
1392.44128	46.8
1395.65027	25.6
1407.87598	29.9
1409.31995	163.7
1410.63489	76.6
1411.59192	103.5
1412.21692	21.1
1412.83594	19.4
1413.48926	34.7
1415.74390	14.3
1416.61194	16.6
1417.54907	43.8
1419.94275	13.6
1421.46960	10.1
1422.52869	58.9
1427.42224	959.1
1428.47021	1007.7
1429.25354	219.5
1430.40710	7.6
1431.70935	18.0
1437.65747	113.6
1438.37695	13.6
1439.70129	104.6
1446.75330	5.4
1453.55347	39.4
1455.34143	1099.0
1456.45105	413.5
1457.34338	409.7
1458.22498	191.5
1458.84558	14.7
1470.49512	11.3
1486.42310	122.4
1488.14075	30.7
1489.32703	37.9
1492.74451	44.1
1496.52417	44.9
1508.37451	120.7
1516.62317	16.5
1524.57178	10.9
1525.59863	70.4
1526.44348	275.2
1527.46130	29.5
1532.83813	15.1
1552.64661	51.3
1555.54602	17.3
1570.29211	18.8
1575.80725	18.6
1670.68689	20.2
