# Supplementary material for: Phosphoproteomic Analysis of Platelets Activated by Pro-Thrombotic Oxidized Phospholipids and Thrombin
Source: PLoS One. 2014 Jan 6;9(1):e84488. doi: 10.1371/journal.pone.0084488 (PMC3882224; doi:10.1371/journal.pone.0084488)
Supplement: Annotated Spectra S5 — (ZIP) [file pone.0084488.s008.zip › TLTWHSAKR_-15_2_20344.txt]

m/z	i	matches
175.40103	14.8
176.16368	7.0
186.91425	26.6
189.21249	3.2
190.01775	7.7
193.92610	7.2
197.22949	16.4
199.14743	12.8
220.98581	9.7
226.20453	3.1
227.98822	6.8
230.09213	9.6
239.33011	8.1
240.87860	4.8
242.35275	7.1
256.10498	4.8
261.24234	2.4
262.81921	13.2
272.37354	6.9
276.24026	3.2
281.79532	3.7
283.18604	4.8
288.26532	34.6
290.29996	26.4
291.25122	3.5
296.42261	4.6
299.24652	2.7
303.40045	4.9
304.22803	5.2
307.46161	8.2
310.29352	2.4
315.19879	3.3
326.06384	4.6
327.33026	7.0
339.89856	3.1
342.15662	3.7
343.01685	2.2
345.24518	4.6
357.27563	4.1
358.29431	9.3
359.06049	13.7
361.35266	4.0
367.30566	5.1
370.44989	3.8
371.40643	4.3
375.30371	3.3
385.36237	16.2
388.31689	25.1
390.15106	7.9
393.06653	6.8
395.11578	10.3
401.68707	28.8
403.05328	4.0
405.38300	7.7
411.99133	3.9
413.83179	6.1
414.62506	1.6
416.40302	8.9
422.11420	9.9
425.12927	6.4
427.28644	8.0
430.63647	9.1
432.12769	10.4
433.24176	10.6
434.12885	12.3
440.31805	73.3
441.38531	39.6
442.33276	5.2
443.35931	2.6
444.63751	24.8
451.99780	2.0
454.52368	30.9
456.53900	5.8
457.96552	9.9
459.15820	24.0
461.22321	2.2
462.37817	11.9
463.33557	3.1
468.16199	16.8
472.09064	8.1
475.04254	19.7
477.26654	8.3
479.92004	3.1
480.89038	16.7
482.10706	11.7
482.94067	18.2
484.19232	1.8
487.49866	4.2
488.46234	7.1
491.89447	19.6
493.82892	22.7
494.62592	15.6
497.77582	22.9
500.23309	27.0
501.54938	24.5
502.30731	11.5
504.03693	10.8
505.42133	6.1
508.26129	17.5
510.13495	5.9
511.48877	13.6
512.50732	7.6
514.83527	30.0
518.41400	23.0
519.63629	172.8
520.40656	15.0
521.34088	3.5
524.01764	21.6
526.21063	28.9
527.22272	13.4
528.87256	8.0
530.14081	8.6
530.79816	20.1
532.21771	76.9	[M+2H] (2+)-H2O-P, [M+2H] (2+)-NH3-P
532.97076	41.5
533.65070	43.5
535.36530	26.0
536.94049	17.6
538.35419	8.3
540.39960	37.4
541.31989	789.7	y (4) (1+), [M+2H] (2+)-P
541.98273	519.9
542.90051	30.9
543.90753	40.7
545.01569	33.6
546.20081	12.3
547.39752	22.7
549.03912	3.1
550.49542	67.9
554.16351	41.4
555.12701	8.4
556.21576	91.8
556.98151	50.0
558.02521	57.8
559.42877	83.2
560.43341	70.0
561.38824	3.1
562.36139	7.1
563.79187	37.3
565.62195	51.1
568.31091	63.5
569.32623	60.6
570.14197	19.2
571.11249	160.2
572.11249	181.3	[M+2H] (2+)-NH3-H2O
573.15155	114.0
574.08667	51.9
575.62811	12.3
577.21844	107.0
578.19928	47.7
580.51215	191.1	y (5) (1+)-P, [M+2H] (2+)-H2O
581.27893	91.9	[M+2H] (2+)-NH3
582.00757	79.0
582.88580	11.6
589.07953	14.4
590.65009	4.6
595.47150	17.0
603.82123	9.4
607.95612	7.3
613.06403	8.3
619.30243	7.5
621.44385	47.6	b (5) (1+)-H2O
623.71497	7.2
642.48303	72.7
643.58014	35.8
644.91498	25.3
650.23718	13.5
651.42889	11.2
654.85675	4.1
655.57294	2.5
656.92657	29.6
657.76422	16.7
661.23181	24.7
664.28131	2.3
666.36743	3.4
667.30951	5.0
672.90472	9.3
676.86298	12.0
678.46576	44.4	y (5) (1+)
683.33429	18.9
688.38324	10.2
690.50067	19.4
697.50745	2.5
703.76489	70.1
704.56030	3.7
705.49603	4.8
707.45056	14.3
708.17267	13.7
710.95514	28.4
717.92670	18.6
720.26489	19.0
733.28967	18.4
738.44348	12.3
740.15320	2.2
743.22986	14.0
744.78741	4.2
745.47943	14.9
746.37457	26.5
748.07532	2.9
749.15442	14.9
753.49817	5.7
754.59735	30.2
755.37976	27.4
756.44495	6.2
757.47803	23.3
758.43103	4.6
761.19562	6.5
764.13708	18.0
765.73914	17.0
767.76855	3.0
768.46942	27.7
773.68530	6.5
774.53412	3.8
779.18457	30.7
783.71478	11.7
784.54730	2.0
786.72650	19.6
787.61584	26.6
789.11078	11.0
792.48151	12.3
795.10712	11.5
797.47955	3.6
798.37878	14.3
800.82745	12.6
811.10602	7.6
813.18805	5.2
817.21283	23.6
820.24432	3.6
826.37555	7.5
831.00848	12.1
833.67603	4.6
856.46796	6.5
861.37524	8.4
867.52350	16.7
873.01556	23.4
873.77954	6.8
877.65405	10.3
880.40918	2.2
886.82739	13.5
892.28436	4.6
900.88623	4.6
905.99951	3.8
909.32178	8.3
913.04974	7.7
915.21460	13.8
923.58740	4.0
925.55444	17.5
934.20190	17.2
935.27661	33.2
937.23047	3.9
963.75879	5.1
964.38745	6.7
965.58527	6.1
975.49292	4.4
1013.25409	6.4
1031.22900	5.3
1032.13745	5.5
1073.82227	20.1
1075.55505	14.2
1090.21313	4.6
1190.26990	4.5
1323.14661	7.9
1343.61853	9.5
