# Supplementary material for: Phosphoproteomic Analysis of Platelets Activated by Pro-Thrombotic Oxidized Phospholipids and Thrombin
Source: PLoS One. 2014 Jan 6;9(1):e84488. doi: 10.1371/journal.pone.0084488 (PMC3882224; doi:10.1371/journal.pone.0084488)
Supplement: Annotated Spectra S5 — (ZIP) [file pone.0084488.s008.zip › TMAVTPGTTTLPATVK_-8_2_213095.txt]

m/z	i	matches
278.00278	4.8
283.21942	5.6
284.60236	2.7
289.45148	4.4
293.67285	2.8
297.92493	8.1
306.03003	17.5
307.17224	79.4
312.33163	6.8
313.22266	9.9
319.02563	3.1
321.47189	8.2
324.23260	9.5
327.29431	14.4
328.33636	3.7
329.00360	9.8
333.21063	3.5
338.99493	4.4
341.66248	7.6
344.14047	12.4
347.33716	7.9
350.91861	8.9
359.33838	6.5
361.53638	4.6
365.28448	6.7
367.72003	6.3
370.41766	17.1
371.88062	22.9
374.38306	11.7
383.34100	5.1
388.08380	37.6	y (8) (2+)-H2O-2P, y (7) (2+)-NH3-P
389.21637	19.6
391.04773	5.6
394.48132	6.3
399.24808	1.9
409.98187	14.0
411.02679	12.5
416.24420	4.9
421.74048	13.9
434.30389	5.0
435.12872	7.2
437.60895	20.8
439.32568	3.8
440.47742	6.8
441.27631	3.4
444.74194	6.5
446.26245	3.7
447.42505	2.5
454.27802	15.2
455.42194	9.2
465.43683	5.9
468.41833	5.5
469.60461	3.8
470.54962	3.1
472.88824	49.9
473.88507	25.9
475.54230	6.0
482.97955	24.9
483.68188	4.2
485.56445	6.2
491.70673	4.6
493.38434	2.9
493.99780	8.1
495.14215	36.3	y (8) (2+)
496.18268	11.1
497.07922	6.3
499.13538	11.5
501.12103	141.0
502.04559	60.6	b (5) (1+)-P
503.19489	12.0
504.50067	3.2
505.51392	4.8
506.29187	11.6
507.47559	12.5
508.38147	37.8
509.20764	5.9
510.60272	22.1
516.62781	16.9
517.57684	7.0
519.51624	7.2
522.30267	21.8
523.21588	19.6
525.32190	5.4
527.64307	13.0
531.50336	11.0
535.33618	11.4
538.03613	4.1
541.56512	12.9
545.34985	14.6
548.24567	6.8
549.32050	22.6
554.10425	4.6
555.24811	11.2
555.96893	2.3
556.87738	2.7
558.85315	12.5
560.66071	3.2
565.91644	11.7
567.27448	14.6
569.92059	7.5
571.94043	248.8
573.04773	60.2
574.12689	19.6
575.22540	3.8
576.34515	3.5
577.74377	26.5	y (5) (1+)-H2O, y (5) (1+)-NH3
583.16846	15.2
589.31122	17.8
590.32477	17.7
594.06903	20.9
595.39594	2.9
598.29340	6.8
603.40619	43.3	b (13) (2+)-H2O-2P, b (13) (2+)-NH3-2P
604.43372	17.5
605.46606	38.3
607.56818	33.7
611.56744	4.7
612.78082	10.6
613.47272	12.9
614.60773	13.6
619.33423	15.7
620.13416	9.3
621.27441	18.4
625.48444	31.1	y (12) (2+)-P, b (12) (2+)-P, b (11) (2+), y (13) (2+)-2P
626.54462	9.7
629.97467	3.8
632.17719	4.7
633.84576	9.0
635.01355	3.6
636.74164	18.5
637.45361	31.3
639.25342	367.5	b (7) (1+)-NH3-P
640.34888	68.0
641.22870	28.8
643.06317	407.7
644.09149	75.1	b (14) (2+)-H2O-3P, b (14) (2+)-NH3-3P
645.11652	11.8
645.77118	8.1
647.28772	6.3
648.56049	38.0
649.19678	7.8
649.96002	7.1
651.73004	6.2
652.65570	10.4
653.35645	2.9
658.24994	10.5
661.57568	10.9
662.24127	8.5
662.85004	4.2
665.27142	71.0	b (12) (2+)-H2O, y (12) (2+)-H2O, y (13) (2+)-NH3-P, y (12) (2+)-NH3, y (13) (2+)-H2O-P
666.35742	23.9
667.02240	14.4
672.29803	47.9
673.45636	10.2
678.77612	7.3
679.87146	2.0
681.39276	1.8
683.61603	11.1
684.62756	17.3
686.49420	4.5
689.21356	5.6
690.48309	16.7
692.54620	6.5
695.34814	7.0
697.07806	1.8
699.52014	20.8
703.74890	8.3
704.83209	10.8
707.65594	14.2
708.55658	17.5
711.28699	14.5
719.41223	6.6
721.03851	36.3
722.22180	4.6
723.42303	58.0	y (13) (2+)
727.13940	4.8
729.11743	213.9
729.92737	77.5
731.30835	23.0
736.40155	47.9	b (7) (1+)-H2O
737.16223	22.1
739.42749	5.7
740.33496	9.9
741.58795	11.0
744.30402	24.2
745.56134	14.2
750.35626	15.1
751.65704	5.1
753.14459	250.1
754.28156	196.0	b (7) (1+)
755.53223	86.0
756.40887	127.3
757.24695	77.8	b (8) (1+)-P
758.47064	26.9	[M+2H] (2+)-NH3-H2O-3P, y (14) (2+)
759.67133	12.5
763.49469	18.0
765.33643	14.0
766.24658	3.2
767.79797	6.1
769.29333	4.1
773.58447	2.7
774.23553	9.3
775.39099	39.9	y (15) (2+)-NH3-P
776.30927	103.1	[M+2H] (2+)-3P, y (8) (1+)-H2O-2P
777.28882	68.3	y (8) (1+)-NH3-2P
778.37054	71.2
779.36139	14.2
785.18011	24.2
786.47015	114.7
787.52850	91.6
788.45978	21.8
789.20770	3.7
790.97992	13.0
794.48163	15.6
796.26190	2.9
797.99780	5.5
800.34821	7.4
801.66595	12.4
802.82501	20.8
804.67731	30.9
805.67426	3.4
808.44556	5.5
809.32257	1.6
810.16241	9.2
813.48346	2.1
814.12067	19.7
824.31317	10.3
825.24762	5.9
825.98071	4.9
829.29352	27.2
833.46289	3.5
834.45660	2.8
835.58795	19.8
836.30505	57.5
837.12592	15.7
839.07721	10.5
842.38757	6.0
843.15564	30.2
844.19739	245.2
844.96075	209.3
845.95526	53.3
846.62152	11.6
849.64716	13.7
851.29535	17.8
855.27667	72.2	b (8) (1+)
855.98749	16.9
857.55328	26.9
858.17957	12.5
859.99115	14.1
861.23724	45.3
862.42377	21.3
863.20569	26.9
864.43665	29.6	[M+2H] (2+)-H2O-P
865.66376	12.6
867.84900	4.2
869.03955	93.7
869.84650	1.7
871.13995	13.5
872.23157	30.8	y (7) (1+)-NH3
873.32367	27.7
874.38409	40.2	[M+2H] (2+)-P, y (8) (1+)-H2O-P
875.63489	13.1
876.65607	17.8
877.71918	66.4	y (9) (1+)-NH3-2P, y (9) (1+)-H2O-2P
878.60852	34.1
879.79242	24.1
880.57257	11.2
881.80133	2.9
885.21320	11.9
887.06757	84.7
887.69879	1.7
889.52765	52.6	y (7) (1+)
890.23187	70.7
891.52673	65.9
892.47577	61.0	y (8) (1+)-P
893.47699	121.2
894.18585	4.2
895.88074	6.0
900.32635	7.2
904.11481	152.9
905.16046	81.5	[M+2H] (2+)-NH3-H2O
905.90845	18.4
906.57855	66.5
907.48907	28.7
908.46838	16.7
909.86639	81.9
910.70636	15.6
913.16895	126.8
914.33368	202.9	[M+2H] (2+)-H2O, [M+2H] (2+)-NH3
915.12933	15.8
921.89069	5.5
922.69208	11.7
925.05695	10.9
928.65900	7.7
934.51147	55.9	y (10) (1+)-H2O-2P
935.43872	39.9	y (10) (1+)-NH3-2P
936.34521	20.0
943.54877	1.6
947.60724	14.1
950.49463	7.6
953.46710	11.3
955.19440	34.9
955.84351	4.2
961.48242	37.8
967.49780	13.8
969.15210	9.1
972.38013	43.2	y (8) (1+)-H2O
973.35132	26.7	y (8) (1+)-NH3
976.38751	38.5	y (9) (1+)-NH3-P
977.43353	7.4
978.78827	7.5
986.79315	10.9
989.26953	254.8
990.33447	203.3	y (8) (1+)
991.37982	119.6
993.30957	12.1
1013.31128	9.0
1014.05353	16.5
1025.82593	18.4
1029.55542	2.5
1032.46533	9.8
1033.26025	21.1
1038.89490	10.4
1041.57129	2.9
1043.92188	8.8
1049.53479	23.0
1057.38721	5.7
1061.06726	6.8
1066.32837	8.6
1067.29932	26.4
1068.29382	8.0
1070.20654	12.8
1071.57446	27.1
1072.47925	15.2
1073.40576	2.9
1074.57825	15.6
1078.46167	4.2
1082.40625	2.5
1088.26440	146.7
1089.19568	165.7
1089.83154	26.0
1090.52185	134.4
1091.45898	480.8	y (9) (1+)
1092.26355	323.4
1093.36279	128.1
1094.18945	4.8
1100.38257	3.1
1102.57422	8.8
1107.34827	18.6
1109.82715	24.9
1110.88232	33.9
1117.49109	10.8
1127.18335	7.3
1129.42249	30.6	y (11) (1+)-H2O-P
1134.38904	11.4
1141.20239	10.0
1144.72339	17.2
1151.90051	19.5
1154.55225	20.2
1158.38770	16.2
1161.40967	2.7
1163.66870	12.8
1167.19067	7.4
1179.29285	2.6
1180.51172	38.7
1182.32153	28.7
1183.85034	33.4
1185.15308	25.9
1186.16162	13.6
1188.25354	38.2
1189.21729	6.1
1190.32800	7.5
1197.53320	19.4
1198.47559	14.5
1201.32019	77.8
1202.45703	213.1
1203.58533	31.1
1204.31897	7.2
1206.33215	429.5	b (13) (1+)-NH3-2P
1207.38550	216.6
1208.29114	45.8
1208.93713	7.2
1210.30566	14.1
1213.22778	3.8
1217.37952	9.2
1218.13391	6.5
1224.77795	14.5
1225.56421	13.7
1234.39868	5.7
1240.49475	22.0
1250.46667	29.7	b (11) (1+), y (13) (1+)-2P
1252.10889	24.6
1252.87683	10.8
1253.71472	4.9
1254.63232	4.2
1256.56555	7.6
1257.55188	10.0
1263.12500	15.3
1264.64490	6.0
1265.37939	2.6
1272.28137	55.9
1273.20996	86.7
1274.25830	36.5
1275.51587	26.8
1276.89758	3.9
1310.28796	11.1
1317.32129	19.8
1320.96558	16.3
1321.95447	8.5
1322.96326	6.1
1324.66028	7.7
1326.46985	12.7
1328.05530	43.9	y (12) (1+)-H2O
1328.81946	3.8
1329.74622	9.3
1341.86707	13.5
1343.33496	52.4
1344.36914	104.0
1345.73755	87.0
1346.55457	23.8
1347.50513	6.2
1350.15430	48.4
1358.26050	8.4
1361.64148	24.2
1364.14990	15.2
1368.22668	6.0
1373.65515	1.7
1376.45227	2.5
1388.46960	12.1
1401.20544	6.7
1404.45325	5.0
1406.64221	4.9
1407.46082	6.6
1429.82397	10.0
1434.67529	3.1
1435.48987	6.2
1453.20557	3.9
1456.58997	7.5
1497.27856	2.5
1500.37708	4.6
1508.16882	5.5
1509.22876	15.8
1510.39709	8.2
1516.62927	11.3
1520.68787	7.4
1521.53235	13.9
1534.21204	7.0
1535.28601	25.5
1537.35071	30.3
1538.42188	29.8
1539.55725	20.9
1540.61340	17.1
1543.03174	11.3
1558.44006	13.3
1559.53870	24.8
1560.69946	2.7
1567.31995	9.7
1605.64709	1.9
1631.46167	5.3
1649.49438	5.6
1670.70105	10.0
1681.00012	15.2
1697.35730	3.6
1698.37036	17.7
1699.81665	34.1
1700.59351	16.3
1701.39001	21.7
1715.32898	10.1
1716.38782	47.4
1717.73657	20.0
1718.72986	4.0
1725.57056	10.7
1808.65454	7.1
