# Supplementary material for: Phosphoproteomic Analysis of Platelets Activated by Pro-Thrombotic Oxidized Phospholipids and Thrombin
Source: PLoS One. 2014 Jan 6;9(1):e84488. doi: 10.1371/journal.pone.0084488 (PMC3882224; doi:10.1371/journal.pone.0084488)
Supplement: Annotated Spectra S5 — (ZIP) [file pone.0084488.s008.zip › TMAVTPGTTTLPATVK_-18_2_40879.txt]

m/z	i	matches
289.37921	16.7
292.09924	15.6
300.28632	10.0
303.18857	3.7
307.28119	22.9
308.45483	5.4
319.95850	4.1
324.05368	8.9
336.23981	14.2
341.74591	4.6
355.05408	12.0
359.85193	2.4
362.26883	8.2
368.14655	3.5
387.80469	42.3	y (7) (2+)-NH3-P, y (7) (2+)-H2O-P
389.41507	5.7
393.32202	5.7
403.56421	31.8
410.15790	57.9	y (3) (1+)-NH3
411.11359	13.0
415.05835	3.9
419.18243	5.0
427.25140	8.5
430.07318	11.0
433.34625	9.8
437.12775	13.6
438.22723	3.7
455.43787	6.7
457.14966	5.9
464.12842	5.2
469.35193	4.1
470.94476	6.1
472.89197	68.2
473.51300	1.8
478.37427	4.6
481.13849	2.6
483.01563	5.4
485.38245	14.0
486.23236	2.4
491.43408	3.5
493.07111	21.1
493.83722	3.5
495.10522	21.1
498.82684	8.9
500.83405	137.2
501.79590	5.7
508.08069	10.6
511.29559	15.0
513.23236	4.1
517.28473	2.6
522.68524	2.4
523.99408	9.4
531.34125	26.9
534.27246	2.2
535.54706	21.6
540.20178	18.7
547.83270	13.4
553.99304	17.3
561.35590	19.0
564.22626	4.1
566.42987	22.1
567.14240	10.0
572.12091	209.1
572.99310	37.5
575.97620	3.1
582.37189	29.5
583.49854	3.1
586.07245	9.8
590.06702	10.8
591.70941	2.8
594.51154	13.7
597.23346	7.3
599.20038	21.2
599.94098	10.9
600.64197	9.6
605.19257	2.4
606.01288	3.5
607.01953	5.9
609.11407	29.2
611.25055	3.1
614.13501	19.4
617.54089	15.4
618.93793	9.1
621.17853	20.5
622.22119	8.0
623.12152	1.8
625.15125	5.2
629.54022	8.0
630.15747	13.3
635.32855	11.5
636.19525	6.1
637.24628	23.7
639.24994	478.5	b (7) (1+)-NH3-P
640.12946	43.9
643.01080	288.3	y (14) (2+)-H2O-3P, y (14) (2+)-NH3-3P
644.01910	13.7
644.65021	13.5
654.32422	24.8
655.19385	5.0
657.97028	12.1
661.37866	117.2	b (13) (2+)-P
662.12494	13.4
665.35638	77.4	b (12) (2+)-H2O, y (13) (2+)-2P, y (12) (2+)-P
666.21979	2.6
672.48444	2.8
673.45905	12.1
679.02258	4.3
681.04218	1.8
687.40649	12.2
689.53644	18.0
691.11676	5.9
691.88934	17.0
693.18646	10.7
701.45258	8.7
703.32666	6.1
704.47247	70.4	y (12) (2+)-H2O
706.36774	15.1
708.61102	25.5
712.02094	3.3
713.46490	6.7
714.51465	4.8
718.32281	19.2
719.74957	26.4
720.42755	22.1
722.77460	12.9
728.61920	23.4
729.33344	56.2
729.94818	53.4
730.83441	6.5
732.44037	10.9
733.49536	9.1
735.48950	44.6
736.37750	45.5	b (7) (1+)-H2O
737.06226	5.7
738.60516	27.2
739.30383	13.3
742.86786	12.3
748.76013	11.7
750.15015	26.5
751.22845	3.3
753.52795	256.2
754.40424	300.9	y (13) (2+)-NH3, b (7) (1+), y (13) (2+)-H2O
755.43536	140.8
756.19965	72.7
757.35999	17.1
758.68878	28.8
759.37939	6.2
761.95618	11.9
763.23260	21.2
767.20593	38.2
768.38422	3.0
769.08972	7.8
772.22040	2.9
774.72333	7.9
776.18713	57.5	y (8) (1+)-H2O-2P, [M+2H] (2+)-3P
777.32916	23.4
778.36151	28.0
779.64056	10.6
785.58282	16.4
786.38397	61.2
787.47504	41.9
788.25110	16.4
789.02045	3.5
791.44531	7.0
796.03217	18.6
798.53448	8.5
799.75220	14.4
802.56073	16.0
803.60645	6.1
808.56342	10.3
812.86066	12.2
819.41626	26.8
825.73602	21.8
826.75696	19.7
835.11615	16.5
835.99908	11.7
836.94543	23.0
840.36865	8.6
842.91791	27.6
844.30975	220.9
845.03918	71.4
846.27545	4.1
847.35559	8.7
848.33081	43.0
849.25781	28.4
852.13898	26.3
853.10822	2.0
853.95349	28.0
855.06036	64.2	b (8) (1+)
856.15253	11.5
858.01892	97.3	b (9) (1+)-P
860.06134	18.0
861.45026	19.6
862.50067	42.2
864.30963	35.9
865.33319	31.3
866.31567	21.7
866.94318	19.4
867.71289	33.6
868.59943	44.9
869.42609	84.0
870.46393	21.6
872.64075	25.7
873.60474	93.3	[M+2H] (2+)-P
874.32941	74.8	y (8) (1+)-H2O-P
876.73029	57.7
877.50409	75.0	y (9) (1+)-H2O-2P
878.38934	57.6	y (9) (1+)-NH3-2P
879.05780	3.8
880.02441	46.7
881.40009	8.7
882.86078	60.3
883.94720	9.7
885.75372	14.4
887.01886	40.0
887.71161	3.8
889.02728	75.6	y (7) (1+)
890.58850	84.7
891.34564	82.3
892.39972	46.6	y (8) (1+)-P
894.43427	29.2
895.85968	60.2	y (9) (1+)-2P
898.07574	26.9
899.33960	11.1
900.46558	14.1
901.11017	8.9
902.75800	59.7
903.82220	62.3
904.53564	37.0
905.48694	14.1
906.85815	63.8
908.43628	33.1
909.57434	39.9
913.21802	24.1
913.86566	23.7
932.43854	4.1
933.07495	5.7
934.45258	34.8
935.34668	11.1
939.33075	11.5
941.39032	14.2
943.55176	23.8
945.80273	8.5
950.22211	15.0
951.85358	15.1
952.85846	8.1
954.29877	55.8
955.26782	12.7
958.23383	7.0
960.44220	10.9
961.37726	3.7
962.42010	11.5
966.07452	28.4
968.50861	28.2
972.50299	52.3	y (8) (1+)-H2O
973.57758	18.8
976.21167	19.8
977.38281	29.9
981.30328	15.2
983.95825	22.3
989.33057	120.5
990.36011	136.8	y (8) (1+)
991.35425	20.4
994.69855	3.9
998.38580	19.5
1002.05463	16.7
1010.02899	17.8
1011.43890	33.6
1012.48053	13.3
1019.99152	26.2
1020.63336	4.8
1031.64209	10.0
1032.46484	9.1
1038.40039	5.9
1044.24072	5.6
1049.37000	97.1	y (11) (1+)-2P
1050.67200	39.3
1058.74695	3.7
1060.02478	25.0
1067.23230	21.1
1070.57288	29.6
1071.51245	30.4
1073.46875	28.5
1074.24768	44.4	y (9) (1+)-NH3, y (9) (1+)-H2O
1077.50342	4.1
1079.92615	10.3
1087.36755	7.1
1088.37354	57.0
1089.42456	205.0
1091.36450	644.6	y (9) (1+)
1092.43872	184.4
1093.51208	11.4
1095.40344	21.0
1099.58643	23.9
1100.50073	33.2
1104.30774	12.3
1106.35815	42.9
1109.58252	64.7
1110.49048	24.0
1112.63196	13.4
1119.20691	9.5
1128.45068	4.1
1129.37268	18.9
1134.39880	5.9
1139.26392	42.1
1145.89917	32.3
1148.55981	9.7
1149.27222	5.9
1162.75916	8.3
1163.54834	10.2
1167.59692	14.0
1171.42273	14.3
1173.12646	20.3
1180.34753	15.6
1181.45032	3.9
1183.69800	28.6
1184.60913	24.1
1185.85461	6.1
1186.53870	15.6
1188.48315	19.4
1189.57751	5.2
1190.64209	19.2
1200.26453	20.7
1201.47266	34.9
1202.49219	114.6
1203.43884	43.6
1204.32471	2.0
1206.49316	800.5
1207.44495	199.9
1208.08228	21.0
1216.31250	15.5
1224.58032	12.2
1239.42188	3.0
1241.98035	22.0
1244.55078	18.4
1247.48547	9.1
1250.63611	9.1
1251.93591	8.3
1252.72095	33.2
1254.50342	11.4
1255.35474	15.1
1256.99170	1.8
1263.58789	59.6
1264.29773	8.6
1271.15466	17.8
1272.49438	47.0
1273.75598	113.9
1274.74597	14.0
1276.81262	3.9
1287.88208	2.4
1304.91113	2.0
1308.39624	15.7
1309.31360	13.2
1310.23840	11.5
1311.72241	14.6
1320.72278	15.1
1321.48572	5.7
1322.49573	27.0
1323.74402	10.7
1326.98254	5.4
1327.72363	9.0
1330.48743	6.0
1343.38611	67.6
1344.45374	63.6
1345.52881	34.8
1350.65051	8.0
1362.80298	6.1
1363.76868	5.5
1370.19165	2.8
1371.29736	22.4
1403.66565	12.5
1406.65955	10.9
1407.57971	12.3
1409.28040	7.6
1444.69556	13.0
1481.04395	16.2
1502.17383	4.6
1508.36328	7.8
1510.78162	5.0
1520.79736	16.7
1534.34131	7.5
1537.45032	28.3
1538.57043	74.6
1539.36780	25.9
1540.09607	8.3
1556.32373	16.2
1559.90161	28.5
1565.02551	20.8
1600.22656	2.0
1653.87097	11.0
1681.57166	8.8
1698.94263	10.6
1699.69067	15.6
1711.07495	4.6
1717.66235	49.0
