# Supplementary material for: Phosphoproteomic Analysis of Platelets Activated by Pro-Thrombotic Oxidized Phospholipids and Thrombin
Source: PLoS One. 2014 Jan 6;9(1):e84488. doi: 10.1371/journal.pone.0084488 (PMC3882224; doi:10.1371/journal.pone.0084488)
Supplement: Annotated Spectra S5 — (ZIP) [file pone.0084488.s008.zip › TMAVTPGTTTLPATVK_-19_2_40106.txt]

m/z	i	matches
271.49310	19.2
272.32617	5.6
278.06525	9.7
282.27393	5.1
289.30801	35.7
290.21143	16.4
291.25336	3.6
292.00171	15.6
293.25458	8.0
298.20468	12.6
299.49918	5.9
306.14578	3.4
307.19482	101.7
308.26587	40.2
309.99557	9.1
312.40756	9.8
316.27890	12.3
319.42371	5.5
323.88559	9.8
324.87006	2.1
329.91595	5.5
338.54944	9.3
341.93109	21.5
343.18170	5.8
344.31619	4.9
348.22849	8.8
349.34906	6.8
352.29874	18.3
353.98663	20.8
354.77258	2.9
357.38953	19.0
366.18494	13.4
370.04340	27.7
371.79840	24.7
377.19019	8.1
381.62146	15.0
382.56525	12.6
388.07053	67.2
389.21881	8.3
389.89914	6.0
399.42163	19.6
400.31134	10.1
401.07864	7.3
404.19208	9.9
409.37549	12.2
410.13693	48.1
411.86896	15.8
414.97900	9.3
417.21436	25.4
418.07990	7.0
418.98340	4.5
419.75934	2.5
433.75421	3.6
437.20532	20.0
438.34949	25.2
439.03107	19.5
440.28741	12.6
444.44025	8.6
449.07635	49.9
449.68726	7.1
454.26764	24.7
455.14838	8.7
456.06946	33.0
458.37225	10.2
459.97754	5.2
461.04889	9.6
462.46741	3.3
465.32684	16.6
466.39142	7.0
470.29211	15.6
473.03168	95.1
474.15021	9.5
475.25403	26.2
476.36664	42.6
478.93219	6.4
480.29541	2.7
482.13080	12.6
483.04718	25.5
484.07379	10.8
486.27112	9.0
487.62378	10.0
490.46368	40.5
491.22601	6.8
493.23468	20.4
494.58264	18.4
495.23657	46.3
496.49170	24.9
497.51672	17.6
498.19843	3.0
499.05670	9.9
501.02344	368.4
502.11572	57.5
503.21954	28.9
505.24261	2.8
506.27673	5.1
508.36224	2.7
509.39825	15.1
514.24939	17.5
517.10205	24.7
518.24341	27.1
518.98828	14.3
523.11725	72.2
525.17993	11.2
527.03271	5.3
530.99884	10.1
533.13507	25.4
534.34857	9.5
538.73932	3.2
539.34369	3.6
544.50201	2.3
545.27734	14.1
547.07532	7.4
547.90137	31.6
548.74127	7.0
553.30847	14.7
554.10962	59.6
555.02899	17.3
556.00385	2.5
564.28809	8.1
566.14905	42.1
566.93896	17.0
572.02716	624.2
573.15820	141.9
574.30652	19.7
582.45697	46.3
583.35382	18.2
584.25189	11.7
586.05927	32.7
587.20776	28.1
590.12140	21.8
591.56964	40.5
594.16461	86.2
595.15759	19.9
596.52032	7.7
600.37421	14.8
601.52081	7.7
603.12646	11.8
604.25879	15.2
605.39148	41.3
606.62897	30.5
609.07684	11.4
612.43622	1.9
615.49084	13.8
618.17566	14.3
619.45020	17.2
621.34027	79.6
622.29156	24.6
624.40814	6.4
625.22516	6.4
626.12640	11.8
628.44623	6.2
629.32507	3.8
631.40167	3.2
632.33270	24.7
633.28333	1.9
635.65155	17.4
636.35895	12.8
637.15436	22.9
638.01166	33.2
639.25757	2142.1	b (7) (1+)-NH3-P
640.29303	572.8
641.39307	240.9
642.99609	787.9
644.04071	261.2	b (14) (2+)-NH3-3P, b (14) (2+)-H2O-3P
645.23114	62.0
645.93671	1.9
648.50671	45.2
649.30701	11.1
650.26062	9.9
655.74890	5.5
659.32635	9.4
660.95227	50.1
662.14185	38.8
663.19965	24.9
664.24457	3.2
665.31415	39.0
666.16467	38.5
667.05499	2.7
671.31207	17.5
672.66980	55.2
673.51556	20.0
674.25757	23.4
675.28986	6.5
684.11444	10.6
691.74854	9.1
693.35065	26.3
694.13544	22.0
696.02783	10.5
698.32513	29.5
699.39148	13.2
700.21729	6.4
702.11932	6.1
704.35516	51.2
705.35413	41.7
706.53766	33.4
708.26263	62.8
709.37103	14.0
710.59857	4.9
712.24158	11.2
713.20685	4.2
715.30695	2.5
716.23523	20.8
716.95074	8.1
718.26569	23.0
719.54535	31.0
720.35657	42.3
721.73663	26.4
722.64655	31.1
723.93634	21.5
729.29803	507.9
730.16620	249.4
731.26837	45.7
732.00061	3.3
733.41187	26.7
735.30945	18.7
736.23401	113.5
737.25977	66.5
738.35608	29.5
740.33887	48.3
741.37756	46.3
744.59241	10.6
745.31848	7.7
753.29150	274.1
754.27374	1221.8	b (7) (1+)
755.38916	394.1
756.18768	577.4
757.25879	135.7	b (8) (1+)-P
758.18890	140.4	y (14) (2+), [M+2H] (2+)-NH3-H2O-3P
758.92523	16.7
759.70190	5.7
760.63422	8.5
761.53595	13.5
763.30347	27.5
764.51001	28.7
766.09491	4.9
767.43146	8.4
768.78656	3.6
771.21082	28.8
773.04993	17.2
776.16913	387.6	[M+2H] (2+)-3P, y (8) (1+)-H2O-2P
777.50659	228.2	y (8) (1+)-NH3-2P
778.43054	161.8
779.40582	65.3
780.45807	29.7
782.44391	21.5
786.69623	139.6
787.52960	523.1
790.36530	41.7
791.92529	15.8
793.40070	17.7
794.33154	8.8
796.64691	14.7
800.97394	5.0
802.22852	20.4
804.60059	14.6
808.33551	43.1
810.47943	9.7
811.16479	9.0
812.00641	7.3
814.98511	11.3
816.28540	8.3
819.46326	156.3
820.66296	78.2
821.47900	10.2
822.42468	13.5
823.30219	18.5
825.57544	36.6
829.04053	28.4
831.77295	27.2
835.75989	143.2
836.96802	53.6
838.23889	19.9
840.53955	50.2
841.78040	2.7
842.59784	5.3
844.35651	937.3
845.24286	556.6
846.28772	47.0
847.64636	12.6
849.47882	2.5
850.46490	53.9
851.26910	9.0
852.52972	21.8
853.54425	23.1
855.10272	168.5	b (8) (1+)
856.11383	80.3
857.19855	59.9
858.39087	12.9
859.38184	23.4
860.24799	42.0
861.17853	19.1
862.28699	39.8
864.30981	26.4
865.11823	10.7
865.97626	50.2
867.14911	16.3
868.39679	44.5
869.33728	144.3
870.41010	44.3
871.38409	44.2
872.16315	16.2
873.24707	63.9
874.13214	37.2
875.36444	102.0
877.25781	205.5	y (9) (1+)-H2O-2P
878.31293	118.0
879.11212	11.0
881.05756	49.6
886.23590	22.4
887.09283	31.6
888.21820	16.0
889.73383	80.3
890.39148	195.7
891.34857	353.3
892.25433	220.9	y (8) (1+)-P
893.29718	158.3
894.49768	23.2
895.40674	12.7
896.67651	33.6
897.60608	56.8
898.72174	7.4
899.89758	3.2
900.60992	8.5
901.33191	15.7
902.79736	12.4
904.26569	74.7
905.11316	191.5	[M+2H] (2+)-NH3-H2O
906.11523	71.8
907.32062	47.2
911.48737	37.9
912.10632	8.7
912.83832	32.5
913.81049	174.8
914.55872	280.0	[M+2H] (2+)-H2O, [M+2H] (2+)-NH3
915.49786	30.5
916.68414	7.5
918.01813	16.2
931.19342	3.6
934.53442	128.8
935.45612	29.2
936.54352	6.9
943.42938	37.9
944.48932	5.7
946.22919	16.3
947.16943	10.9
948.32471	54.6
949.20557	3.3
950.97565	27.8
954.20404	17.1
955.28760	22.8
956.16913	6.4
956.79028	8.7
960.28192	18.8
961.40070	17.4
962.48639	51.7
963.44855	23.7
967.21039	33.5
968.34955	71.9
969.52130	28.8
970.67975	42.9
972.25336	138.8	y (8) (1+)-H2O
973.18671	42.9
974.57513	15.2
975.33929	6.9
976.50934	125.7
977.37750	65.5
978.72577	9.8
979.54865	7.3
989.44891	413.7
990.39600	580.3	y (8) (1+)
991.37164	256.7
992.38556	101.5
993.42847	58.8
995.05072	16.4
995.75983	36.9
997.38086	8.3
998.41650	39.9
1006.40643	18.7
1020.13519	3.6
1025.42236	4.7
1033.43896	11.0
1034.64319	16.2
1044.94800	7.6
1046.21460	11.5
1047.65991	5.5
1049.40698	131.2
1050.45715	73.9
1051.50134	26.6
1052.47778	17.8
1058.48364	8.5
1066.18579	33.7
1067.25330	62.5
1068.45569	47.8
1069.54309	3.0
1070.62329	53.6
1071.50928	123.9
1072.40552	65.1
1073.38184	55.2
1074.55396	54.4
1075.60059	26.2
1085.01697	6.4
1087.30554	20.3
1088.37219	209.9
1089.43359	622.6
1090.60376	335.0
1091.45679	1926.9	y (9) (1+)
1092.39819	880.5
1093.41052	278.0
1094.10266	15.1
1095.14490	56.5
1097.31738	4.2
1099.35474	5.8
1101.17212	8.7
1109.38672	159.7
1110.46399	118.3
1111.40662	80.6
1113.28101	11.3
1114.53320	33.2
1116.73083	13.7
1126.60913	17.0
1129.30139	13.6
1130.81763	12.0
1134.64917	25.5
1136.16028	23.6
1138.41138	17.3
1144.77954	26.8
1146.55005	5.0
1147.34265	11.2
1149.71313	28.0
1151.53101	23.6
1152.33215	2.1
1153.55249	5.6
1159.83911	17.1
1163.56030	9.3
1164.72388	14.8
1167.39807	9.2
1168.42749	7.0
1170.45691	16.7
1171.71558	4.2
1174.51416	5.8
1179.43896	24.2
1180.91797	78.7
1181.60693	21.2
1183.25000	15.3
1184.21826	46.3
1185.00732	18.9
1185.66138	10.6
1186.28015	63.5
1187.69275	18.7
1188.50879	73.9
1189.55542	64.4
1190.56348	11.1
1191.35913	31.7
1192.31116	21.0
1198.42188	5.8
1201.34338	98.9
1202.45410	385.2
1203.54150	142.6
1204.51599	55.0
1206.35535	2664.9	b (13) (1+)-NH3-2P
1207.42310	1613.0
1208.46655	719.6
1209.61108	72.0
1215.49390	4.5
1216.43164	46.2
1217.40308	5.5
1218.05029	15.0
1219.09473	20.7
1232.45386	11.4
1233.30542	10.3
1234.11243	8.3
1235.96777	17.9
1238.76111	22.0
1248.37817	4.2
1250.21802	25.6
1251.72693	78.2
1252.46399	70.4
1253.58740	16.2
1254.48071	13.2
1255.50391	27.7
1256.22314	11.2
1257.34082	23.4
1262.53064	7.4
1263.55029	22.2
1264.73779	43.7
1266.46802	41.8
1269.36157	13.3
1270.89392	11.5
1272.64099	89.1
1273.57422	262.5
1274.58398	131.2
1275.56677	131.9
1276.47632	31.8
1277.66687	3.6
1278.58191	2.3
1279.20349	8.1
1281.19385	28.8
1288.79602	23.5
1290.01965	25.9
1297.56653	8.1
1301.58191	13.2
1307.34241	35.0
1309.64783	10.8
1311.70593	8.5
1313.53979	6.5
1314.28650	21.7
1321.59656	40.0
1322.37231	13.9
1323.04333	7.6
1323.70313	45.1
1325.31006	34.1
1326.46082	68.8
1327.66296	85.0
1328.78064	13.2
1329.47913	11.4
1330.64197	21.2
1331.75989	14.1
1332.61865	39.1
1333.37756	7.6
1340.43176	18.6
1343.60657	95.4
1344.66907	349.4
1345.57776	184.2
1346.44971	71.2
1347.10242	3.3
1347.81189	4.9
1348.70862	27.2
1349.70471	24.2
1350.49768	61.7
1351.61841	7.0
1352.62097	22.1
1355.39783	8.1
1357.49329	5.3
1368.28931	3.6
1374.49255	15.7
1383.28979	28.7
1390.78625	11.3
1391.40100	6.0
1407.88818	74.5
1408.58948	19.2
1409.60266	11.6
1417.87097	6.8
1419.79626	10.4
1422.52368	4.8
1424.91919	12.8
1425.65710	4.9
1426.76465	12.4
1431.52234	28.7
1435.94678	29.6
1436.67029	4.5
1458.34314	5.4
1469.41003	2.5
1509.41333	8.0
1510.71240	4.8
1511.79395	5.7
1512.83374	11.1
1520.27747	3.2
1522.52197	15.9
1523.16980	4.1
1537.40552	52.5
1538.38123	96.8
1539.41626	117.6
1540.35718	22.8
1541.22485	16.8
1555.91492	15.7
1558.16907	8.8
1559.43713	10.7
1572.73157	16.6
1575.81604	6.6
1645.04822	9.4
1670.67310	3.2
1681.76782	6.2
1683.57483	26.9
1697.54773	46.3
1698.36340	91.2
1699.49878	74.4
1700.30945	42.9
1702.04565	6.0
1712.60132	10.7
1716.49207	143.1
1717.47485	62.6
1718.37073	42.2
1719.70789	16.3
1740.18774	7.0
