# Supplementary material for: Phosphoproteomic Analysis of Platelets Activated by Pro-Thrombotic Oxidized Phospholipids and Thrombin
Source: PLoS One. 2014 Jan 6;9(1):e84488. doi: 10.1371/journal.pone.0084488 (PMC3882224; doi:10.1371/journal.pone.0084488)
Supplement: Annotated Spectra S5 — (ZIP) [file pone.0084488.s008.zip › TMAVTPGTTTLPATVK_-21_2_172633.txt]

m/z	i	matches
264.38202	13.6
271.39252	97.5
273.30441	77.9
282.31763	12.9
289.29483	101.6
290.20920	29.0
292.25113	65.8
293.29669	38.3
295.16803	26.1
298.58044	11.3
299.87772	40.5
306.13696	87.2
307.19095	422.7
308.18994	83.8
310.02216	58.6
314.91736	18.9
316.21329	57.3
317.84576	23.4
323.41696	12.1
324.03864	34.2
325.32355	47.7
326.00610	12.7
326.71222	18.7
332.98782	14.4
340.53577	12.8
342.14572	139.3
343.38699	148.1
349.25000	51.6
350.44879	22.0
355.26367	45.3
360.06403	28.0
363.37320	34.8
366.00653	11.3
368.06345	54.9
369.20184	14.8
370.87030	126.1
373.00281	46.7
380.18091	34.6
382.39990	37.5
383.12183	8.5
383.98138	16.5
385.34070	20.9
387.06445	9.9
388.06812	343.2
389.03113	46.8
393.26129	11.3
397.08014	19.6
399.38290	10.6
401.09967	34.1
403.41370	42.9
406.86462	12.1
408.42133	16.3
410.10583	308.7
411.26318	45.9
415.68988	21.3
416.37354	9.9
417.11743	45.0
418.33118	11.5
419.22638	129.4
423.34430	12.8
435.88586	24.3
436.84229	28.2
438.12537	70.8
439.29156	36.6
440.24536	14.5
442.22491	16.3
448.32550	21.1
449.37451	8.2
450.57031	11.5
454.73114	171.8
455.78955	80.2
457.36639	85.3
458.37573	15.5
459.18036	38.4
460.26477	63.1
462.65173	54.4
464.54047	65.5
465.63873	50.4
466.28870	41.8
468.26874	9.9
470.29816	25.5
472.98883	705.0
474.21466	55.3
475.13269	85.5
476.16925	83.2
477.16229	44.1
479.19653	27.7
480.16284	16.5
482.45758	43.2
483.14728	93.4
484.02997	86.2
485.56482	17.8
486.26715	83.6
487.42883	98.7
489.23132	32.3
493.19995	152.9
495.28387	120.9
496.22406	132.9
499.33801	32.8
501.01050	1883.8
502.04816	236.4
503.30463	57.8
505.24231	22.0
508.08185	53.7
510.22961	27.1
511.23669	24.1
513.31543	28.1
515.39594	54.3
517.30798	39.0
519.40710	21.4
520.54541	15.6
523.09424	97.0
524.25311	92.6
527.25757	13.5
530.41064	9.9
533.14673	120.2
534.54498	39.7
540.81830	36.7
546.23828	27.6
547.21869	101.0
548.39417	39.6
549.37341	56.6
551.22913	78.7
554.14410	202.8
555.20062	34.2
556.04260	17.0
557.34979	52.4
560.16333	12.1
561.58923	36.2
564.26715	42.3
565.35126	49.6
566.31293	172.5
567.06580	5.7
570.47284	41.2
572.07965	2902.1
573.13995	725.8
574.19611	143.5
577.48480	14.5
580.52850	24.2
582.34546	178.5
583.43463	32.5
585.46222	16.0
586.41034	185.3
587.43170	76.6
589.60565	66.3
590.20941	24.1
591.62921	37.3
592.36920	15.6
594.24579	567.9
595.28839	91.8
597.41223	14.6
598.77374	94.5
599.50476	31.9
601.04224	41.7
602.10150	149.0
603.11652	136.0
604.34125	153.6
605.38861	90.5
607.71307	31.9
609.44421	81.6
613.29791	22.0
619.94763	26.3
621.27081	578.1
622.38043	88.2
623.85004	150.1
625.18927	77.3
626.36237	67.4
628.38751	33.6
629.21649	32.7
631.94073	177.1
632.57385	94.9
634.36603	9.2
637.37836	158.5
639.28619	6595.4	b (7) (1+)-NH3-P
640.33130	1270.3
641.42859	71.4
643.06494	3351.6
644.02142	1056.4	b (14) (2+)-NH3-3P, b (14) (2+)-H2O-3P
645.20673	85.3
647.62085	60.2
649.31573	130.5
650.33466	166.1
654.25305	12.8
655.37115	38.3
656.24603	111.9
659.21124	31.2
661.32208	524.0	b (13) (2+)-P, y (14) (2+)-2P
662.31976	175.4
665.41962	444.4
666.34875	94.0
667.51434	20.6
670.50275	26.2
671.15503	10.1
672.17407	137.2
673.17883	371.3
673.84229	6.1
676.24310	53.1
677.58728	23.9
678.21588	35.5
683.14233	25.5
684.75195	29.6
685.62976	31.4
690.16022	85.3
690.91217	34.7
691.52448	47.0
692.67047	75.2
693.47260	17.7
698.15149	28.3
700.31311	26.3
701.55243	113.0
703.10010	40.6
704.46259	470.4
705.54596	127.6
706.69409	164.1
707.40289	40.0
708.28290	183.3
709.46021	111.4
710.22772	17.2
711.12897	18.9
713.58203	14.2
715.04187	7.1
717.23944	32.0
718.38336	70.8
720.05353	146.0
720.90472	171.2
721.82892	28.8
722.72314	43.3
725.52704	42.7
726.70227	16.5
729.22137	2026.1
729.99127	966.1
731.13190	26.4
732.70892	140.2
733.52838	18.5
736.20441	559.7	b (7) (1+)-H2O
737.13269	191.2
738.11719	76.1
739.53119	112.9
740.68921	12.8
741.46954	171.9
743.14807	28.4
744.68060	27.7
745.55316	18.4
746.30505	34.8
747.42169	131.0
750.60162	181.9
751.40253	144.2
753.37689	1717.5
754.34058	4463.5	b (7) (1+)
755.41742	1536.7
756.21210	1534.9
757.05695	605.0	b (8) (1+)-P
757.73383	8.2
758.37738	452.6
759.37494	17.7
760.52545	12.1
762.00482	53.2
763.10455	97.0
771.45837	22.0
772.81091	165.2
774.40967	26.5
775.39948	62.2
776.36957	1366.2	[M+2H] (2+)-3P, y (8) (1+)-H2O-2P
777.40961	394.4
778.36676	472.3
779.29303	349.0
781.81146	46.9
783.06110	93.1
785.98553	418.6
786.79425	1297.3
787.53705	884.7
788.44916	161.9
789.41351	91.1
790.58105	60.8
791.79315	75.2
792.49200	34.2
794.23285	16.7
794.91437	39.0
796.52863	8.5
798.63507	48.0
799.36395	9.2
800.94269	69.9
802.21564	18.4
805.90607	32.1
808.89874	36.3
811.17157	36.4
813.47345	34.1
815.37640	29.8
816.31366	58.7
817.88965	156.0
819.39606	340.0
820.42963	157.4
821.34637	35.0
823.98590	15.3
824.71344	17.7
826.37415	58.8
827.47852	113.3
828.63696	158.6
829.81885	98.0
832.31366	77.3
833.28912	55.3
834.11432	39.2
835.50934	507.3
836.36133	458.1
837.15796	74.5
838.65265	70.7
839.84821	30.6
840.48389	26.2
841.55890	82.3
842.38177	29.8
844.16400	2926.0
845.04657	1789.8
846.07642	216.2
846.69000	9.8
847.60376	38.8
848.65204	350.8
849.47284	142.8
850.61914	480.9
851.38568	51.0
852.36316	15.6
853.06171	25.5
854.02020	211.3
855.23608	744.6	b (8) (1+)
856.01501	246.0
856.62640	228.9
857.46228	56.5
858.53229	18.5
859.48383	71.6
860.33258	190.0
861.35638	145.6
862.34521	296.6
863.35651	223.2
864.43500	158.2
865.35474	75.1
866.22076	47.0
867.07007	123.5
868.44647	375.8
869.39563	231.8
870.44073	129.5
873.20795	1377.9	[M+2H] (2+)-P
874.11646	1131.4	y (8) (1+)-H2O-P
875.27618	62.9
877.27765	602.1	y (9) (1+)-H2O-2P
878.45007	482.8
879.36310	98.6
880.90729	29.8
881.55090	21.9
883.70917	222.6
885.18439	303.9
888.88837	470.1
890.13196	1290.9	y (7) (1+)
891.35748	1662.8
892.37317	662.5	y (8) (1+)-P
893.26349	322.8
894.61993	24.1
895.46875	364.9
896.28204	200.2
897.44965	39.6
899.23798	218.1
900.60278	16.4
901.44897	29.9
903.33301	329.9
904.51453	567.8
905.40009	782.3	[M+2H] (2+)-NH3-H2O
906.43164	34.2
908.25006	71.3
909.82465	61.5
910.92657	130.2
911.62506	85.9
912.53265	190.6
913.58502	461.7
914.22382	494.8	[M+2H] (2+)-H2O, [M+2H] (2+)-NH3
915.68512	95.7
916.31097	23.9
920.83881	58.4
926.92084	35.6
931.10474	51.5
934.45380	398.9
935.49432	132.9
936.45831	57.5
941.59503	34.1
942.35175	69.5
943.60284	92.5
944.29425	12.0
945.34125	95.7
946.06128	122.3
947.90472	8.5
948.70282	13.5
950.57843	14.6
951.23737	9.9
952.01691	126.0
954.11499	163.2
955.32355	216.3
956.32196	65.4
957.06866	28.2
959.21503	49.7
960.47992	142.4
961.55951	155.9
962.59259	125.2
966.23358	26.9
967.08716	47.4
967.89191	48.1
968.50879	69.5
969.60260	79.7
970.21942	14.2
971.70557	295.8
972.45239	492.8
973.56305	175.2
974.19244	45.5
976.22076	527.0	y (9) (1+)-H2O-P, y (9) (1+)-NH3-P
977.43903	239.4
978.51740	12.1
979.20135	31.3
981.88690	135.8
986.42462	9.9
987.18195	63.4
988.59839	271.5
989.55640	1004.3
990.45563	2549.2	y (8) (1+)
991.38605	952.3
992.38867	359.4
994.66748	88.7
995.59955	8.5
997.52588	9.9
999.31635	86.6
1000.22046	47.3
1004.18042	38.9
1005.54169	98.2
1007.77533	20.6
1020.37201	214.2
1021.18439	7.5
1027.55591	50.4
1028.95972	24.1
1031.20422	15.0
1032.37085	230.2
1033.96326	51.1
1036.60693	45.6
1038.14722	14.8
1040.43762	76.1
1042.23792	58.3
1044.44556	39.9
1048.33008	34.2
1049.47888	542.6	y (11) (1+)-2P
1050.52271	212.2
1051.50415	48.1
1053.45422	81.4
1055.38647	46.7
1056.24341	36.4
1058.92981	27.1
1063.29346	19.1
1065.53247	35.5
1067.09521	384.5
1068.27173	249.4
1069.20593	158.2
1070.14038	38.3
1071.41284	730.5
1072.48206	245.2
1073.42566	385.6
1074.23303	303.5
1075.45532	9.2
1076.68921	19.2
1078.15051	12.1
1083.64380	13.9
1086.84570	57.8
1088.38904	1058.1
1089.37537	2116.5
1090.59094	1707.0
1091.46265	7107.5	y (9) (1+)
1092.48914	3092.3
1093.42578	537.1
1094.52380	67.3
1099.51758	199.0
1100.18494	8.7
1101.71460	39.1
1103.58984	45.5
1105.13843	22.6
1105.74683	9.2
1106.58374	187.5
1108.46948	110.6
1109.44385	624.8
1110.65112	335.7
1111.64233	107.2
1112.75269	113.2
1116.67249	80.8
1118.41260	236.5
1120.55591	30.5
1127.67676	75.1
1128.92883	39.7
1130.61304	85.8
1134.89648	19.7
1136.62305	27.6
1140.59937	34.2
1141.55347	7.2
1143.51904	25.6
1144.38232	53.3
1145.58752	101.3
1146.48804	65.6
1147.73096	31.8
1148.98157	191.0
1149.94653	57.4
1150.60132	19.9
1151.47107	25.1
1152.34766	109.8
1153.30249	23.7
1156.79773	50.4
1159.51453	40.9
1161.71387	29.9
1162.39185	24.1
1163.59070	89.8
1167.13135	170.4
1167.75391	78.3
1169.49036	14.9
1170.73193	129.0
1171.55591	43.5
1173.36609	112.0
1175.81567	36.5
1176.46130	33.4
1177.26587	45.7
1179.38391	70.9
1180.49707	400.9
1181.56934	72.3
1184.17090	203.0
1184.86255	353.3
1185.80078	99.9
1186.58167	38.3
1188.46240	445.8
1189.47559	185.8
1191.07239	25.5
1193.40698	27.7
1198.88013	149.5
1201.39978	612.1
1202.43872	1554.3
1203.47632	757.9
1204.68848	183.0
1206.40820	9880.1
1207.43469	5010.5
1208.55835	985.4
1210.87610	6.3
1213.80188	27.2
1214.74756	47.5
1215.45386	24.0
1216.75305	112.4
1218.36304	128.7
1223.74243	16.3
1226.93726	18.5
1230.70142	36.3
1232.23120	9.5
1233.43860	43.5
1234.58899	61.5
1236.86218	82.3
1237.72852	63.9
1239.66699	38.1
1240.68933	110.4
1241.53357	70.9
1243.89722	10.3
1247.24976	78.4
1248.18530	27.1
1250.52600	263.3
1251.58521	625.1
1252.54395	212.7
1253.27075	154.4
1255.32471	116.1
1256.01001	67.5
1256.90479	164.4
1261.41846	69.5
1262.44666	36.0
1263.43579	228.0
1264.69067	80.0
1265.35876	19.8
1267.40186	36.8
1271.75134	109.7
1272.78552	916.1
1273.50403	707.9
1274.59314	720.6
1275.70227	111.0
1276.90308	45.1
1279.49158	33.7
1280.42004	245.1
1281.66541	32.5
1282.49377	42.4
1283.32935	19.7
1288.64038	20.9
1302.52515	73.4
1304.80164	10.7
1306.35559	12.1
1311.37854	7.8
1312.61548	18.5
1314.72156	9.9
1315.36914	74.1
1316.79114	18.4
1321.20227	26.3
1322.59753	516.1
1323.67834	123.8
1324.68567	50.7
1326.44678	415.7
1327.45056	75.8
1328.10046	115.0
1332.10022	58.0
1333.01917	33.5
1333.77405	112.6
1341.64294	9.2
1342.57507	39.0
1343.79797	521.5
1344.48230	1176.1
1345.50134	624.0
1346.61523	130.7
1348.61902	63.8
1349.57727	110.8
1350.42688	332.6
1351.48206	110.0
1353.30835	35.5
1364.63757	29.2
1365.49573	119.6
1379.49280	35.3
1380.43445	43.2
1381.45862	80.7
1382.45190	35.5
1387.70691	14.2
1389.67834	23.5
1394.66309	42.6
1399.62585	11.3
1401.58044	61.8
1403.18030	15.6
1407.02869	91.6
1407.78699	78.7
1408.67542	74.0
1409.64099	23.4
1414.72583	28.5
1423.47766	47.6
1425.70862	71.8
1435.42078	101.4
1436.49963	197.4
1441.36975	18.5
1443.65234	106.7
1445.84473	29.0
1456.69238	12.8
1458.47083	129.0
1459.60571	40.8
1461.61829	29.2
1464.72449	34.8
1466.67297	59.2
1510.63489	99.0
1511.46851	82.9
1518.38062	27.0
1519.39270	31.8
1520.48010	158.6
1521.70459	51.7
1523.69458	9.3
1537.60583	342.6
1538.72009	972.9
1539.73511	466.5
1540.84998	33.5
1542.43457	94.2
1544.40137	53.3
1550.49353	21.3
1555.42114	57.4
1557.23193	44.2
1559.39160	120.4
1583.02380	11.5
1593.47229	13.0
1607.77185	61.1
1618.99695	69.3
1625.85278	29.3
1626.92712	21.4
1629.76794	30.0
1638.61243	17.8
1639.53491	29.1
1652.43823	11.4
1664.06226	55.9
1671.63123	41.2
1679.68518	42.9
1680.55920	127.3
1681.63696	67.5
1683.70911	43.3
1685.62280	56.1
1697.78687	259.6
1698.70044	418.4
1699.64294	456.8
1700.66541	121.7
1701.94897	33.6
1715.68005	140.9
1716.62292	415.1
1717.64490	229.4
1718.42114	41.9
1765.80579	14.4
