# Supplementary material for: Phosphoproteomic Analysis of Platelets Activated by Pro-Thrombotic Oxidized Phospholipids and Thrombin
Source: PLoS One. 2014 Jan 6;9(1):e84488. doi: 10.1371/journal.pone.0084488 (PMC3882224; doi:10.1371/journal.pone.0084488)
Supplement: Annotated Spectra S5 — (ZIP) [file pone.0084488.s008.zip › TMFTFFLTMDPK_-19_2_154431.txt]

m/z	i	matches
244.56213	22.0
262.88068	18.4
276.44244	11.2
283.06400	9.7
285.11798	10.4
286.35718	11.7
299.31848	9.9
311.35352	12.5
312.34793	11.7
313.20575	16.1
316.94919	12.9
319.16647	13.4
321.38687	9.7
322.14670	23.5
331.28802	14.5
336.29749	8.7
345.22748	7.9
356.03653	7.1
376.15503	10.8
384.09991	10.9
386.21619	13.7
391.20917	76.4
392.13977	13.7
393.48114	7.1
395.17273	8.3
404.55652	13.0
407.03992	11.2
409.08398	4.3
413.17206	16.6
421.34790	8.3
423.05798	32.6
426.37384	13.2
428.26563	9.6
436.12714	7.4
439.46960	3.8
441.30402	21.6
445.17267	146.8
446.39587	7.1
451.74677	10.9
452.40851	23.9
459.29584	12.8
464.83002	26.0
466.21954	17.7
468.99261	12.9
469.65393	19.5
475.19122	15.4
477.24780	29.3
480.29102	37.4
482.13776	27.7
490.34698	28.4
491.05682	23.4
492.50702	13.4
493.30035	11.2
494.13977	31.1
495.55438	28.4
503.12225	30.9
506.90515	21.6
509.53723	17.4
510.46582	5.0
511.10687	14.2
520.22736	9.1
522.20081	31.3
523.13147	32.6
527.24890	11.6
532.20441	5.9
533.27344	30.2
536.60815	11.7
539.23749	15.4
540.09808	15.0
541.14685	20.5
542.15387	32.8
543.16132	13.2
544.29901	14.5
545.19379	9.2
546.14166	15.9
548.22021	9.9
551.19189	9.2
551.87579	31.0
553.79468	14.4
555.33838	5.8
556.43347	4.2
561.05145	44.4
562.16095	77.6
564.34241	16.3
565.57782	11.7
566.43066	30.5
568.39716	7.9
574.58215	7.5
575.51611	24.3
576.59161	51.5
579.30719	27.7
582.31964	30.1
584.48492	18.5
588.17401	12.5
589.25507	15.4
590.65216	99.0
591.27209	117.9
592.15735	28.5
593.33380	8.4
594.48920	17.8
596.22968	12.5
604.72211	23.5
606.33130	19.5
608.56976	6.3
609.40546	35.1
610.88733	53.2
612.65576	6.3
613.26373	14.2
614.89166	16.1
616.70123	12.4
618.22906	8.5
619.85394	4.6
620.65558	22.7
627.47607	15.1
628.25366	44.7
630.53156	4.2
633.23529	62.7
634.22772	21.8
635.82648	61.3
636.44641	17.4
637.24115	6.7
639.75122	61.5
641.29083	49.5
643.73688	153.1
644.51959	126.4
645.50854	47.5
648.52740	3.4
650.33649	8.8
653.40668	115.7
654.43280	29.1
655.71613	70.4
656.63605	19.9
659.14386	54.3
661.54260	32.2
662.34821	71.3
664.46637	8.6
671.49725	560.2	y (11) (2+)-H2O-P, b (5) (1+)-H2O-P, y (11) (2+)-NH3-P
672.65820	51.7
673.85632	8.4
676.12506	44.2
677.81622	102.2
678.66254	409.9
683.53046	4.6
685.32184	16.2
686.35590	78.2
688.24713	72.8
689.42908	58.1
690.36224	15.3
691.49390	3.8
694.23480	36.1
695.28906	5.5
696.51141	15.9
701.09119	51.3
702.34308	45.6
703.24274	24.9
704.29871	133.4
705.48230	23.5
707.66040	40.5
708.45599	7.9
709.22137	41.9
714.19360	28.9
714.85864	72.9
715.66376	25.7
716.48834	37.0
718.70447	8.7
719.37500	57.6
720.35614	22.4
721.49304	23.1
722.49725	15.9
724.07916	69.6
726.96808	418.5
727.97656	206.7
729.61139	58.6
730.70361	6.3
731.47076	49.5
732.77887	53.1
734.07343	79.9
735.20459	202.5
736.02521	62.9
737.49969	37.7
740.63910	272.0
741.82971	57.3
742.65210	32.6
743.96899	27.6
745.53058	45.8
747.45819	40.9
748.36835	122.2
749.06384	45.9
750.18158	71.8
751.38373	17.0
752.85052	123.1
753.92938	39.5
755.98218	22.2
756.70953	38.1
757.93134	60.4
758.80255	15.2
760.38092	241.3
761.60248	174.4
762.65363	711.6	[M+2H] (2+)-NH3-P
765.46466	4.6
766.83618	30.2
767.60309	51.6
769.37164	346.6
770.82135	2720.1	b (5) (1+)-H2O
771.56305	5087.7	[M+2H] (2+)-P
772.42438	88.2
773.22882	14.5
774.48590	85.8
775.43341	21.2
776.43011	89.3
777.36572	16.5
778.33527	49.2
779.16669	34.2
780.40338	116.4
783.44220	75.3
784.24530	39.2
785.61707	93.2
786.43506	281.1
787.90808	231.1
788.60498	10.9
789.91595	295.6
791.47693	107.6
792.26056	43.1
793.26111	52.2
794.44617	3.8
796.78845	93.6
797.61835	56.9
800.14874	93.4
801.25677	163.6
802.32941	242.3
803.47760	96.6
804.32922	60.1
805.55658	168.2
806.59564	113.3
807.75378	55.2
809.93915	272.1
811.15204	49.9
811.79694	30.9
812.46637	6.3
818.44159	5.5
826.28241	17.8
829.15466	17.5
832.82104	35.9
834.38910	30.1
844.12714	17.3
846.52863	44.2
847.46039	21.1
848.90765	40.9
849.87708	4.6
853.71808	8.3
854.40662	17.0
855.42743	6.3
856.24799	114.4
872.47272	9.7
873.47937	17.4
874.44415	16.3
879.07745	15.4
880.26410	35.7
883.57953	55.6
886.14844	24.4
896.03955	29.7
898.46039	15.3
899.80292	18.2
901.15643	66.6
905.43970	257.2
906.57928	47.9
907.72748	53.2
909.88458	8.8
910.77173	10.4
914.79889	11.1
924.76227	10.0
925.67023	34.4
926.59662	23.8
927.50641	5.9
930.00348	11.0
935.16815	41.7
936.21014	9.9
936.88818	11.2
938.35114	42.9
940.17828	62.0
941.03998	9.1
942.95313	26.0
945.21075	10.1
946.42303	4.3
947.66473	8.8
949.06073	257.4
949.88495	106.0
950.72284	13.5
952.34229	11.8
954.39331	19.5
955.00879	48.0
958.56366	41.2
961.21381	15.7
967.58356	7.9
968.21875	21.2
973.20630	3.0
974.36523	10.8
976.60498	17.9
979.64093	47.9
985.47748	13.0
993.48895	13.2
994.28729	32.9
995.07037	5.1
996.20648	53.3
999.25311	15.9
1005.90479	103.0
1009.56134	15.6
1013.25098	20.8
1016.59790	20.3
1020.05078	45.1
1020.84442	26.4
1023.25006	26.4
1029.47217	39.7
1037.13342	7.9
1038.22729	40.8
1040.67554	18.0
1043.62134	44.2
1044.71655	14.6
1047.51563	62.9
1048.33203	124.2
1049.73474	68.9
1050.48975	16.3
1052.11133	37.5
1056.58716	178.6
1059.21021	3.8
1065.53735	7.0
1066.56567	21.1
1069.49512	42.9
1071.50000	16.9
1077.51416	33.4
1078.45996	52.2
1079.49548	11.8
1082.29150	13.6
1090.46411	7.1
1091.69043	39.6
1096.86426	64.9
1098.10437	93.1
1103.20374	9.1
1107.58423	18.9
1110.59753	21.3
1127.93542	45.6
1149.27429	3.8
1154.03589	6.3
1170.35864	61.8
1173.98120	15.4
1179.43286	10.4
1180.68872	23.6
1194.30505	67.1
1195.67029	38.9
1196.34937	40.9
1199.30005	37.1
1202.18433	51.5
1204.12891	3.4
1213.95508	18.2
1215.18896	46.0
1219.12231	5.9
1234.46863	17.6
1236.55505	39.6
1247.33203	101.0
1248.31897	171.7
1249.44653	9.9
1250.57727	26.2
1252.54224	20.2
1255.32751	3.5
1262.23376	12.8
1263.47961	39.6
1268.66467	16.7
1278.50598	23.6
1280.63354	17.8
1283.94934	8.7
1289.64441	10.4
1297.15662	22.6
1308.40405	9.7
1315.82434	12.2
1324.64417	8.8
1338.86536	13.7
1346.66919	7.1
1359.24170	14.3
1366.69800	4.6
1378.20801	10.7
1386.23938	10.0
1394.20471	42.5
1395.40430	42.6
1396.33411	12.9
1401.94006	15.7
1418.63245	11.4
1434.97961	19.0
1442.42053	9.3
1453.60608	9.2
1464.77246	13.7
1510.65393	9.7
1633.91675	10.0
