# Supplementary material for: Phosphoproteomic Analysis of Platelets Activated by Pro-Thrombotic Oxidized Phospholipids and Thrombin
Source: PLoS One. 2014 Jan 6;9(1):e84488. doi: 10.1371/journal.pone.0084488 (PMC3882224; doi:10.1371/journal.pone.0084488)
Supplement: Annotated Spectra S5 — (ZIP) [file pone.0084488.s008.zip › TMQFEPSTMVYDACR_-2_2_66455.txt]

m/z	i	matches
276.07596	43.5
277.25464	37.2
284.10916	15.1
286.13049	6.0
288.34436	5.2
295.21982	25.1
296.27023	16.8
296.99841	6.5
298.33908	19.3
302.20496	1.7
303.96786	10.8
311.21509	22.0
312.19952	20.4
313.15189	51.7
315.08859	6.3
326.27222	7.1
335.34912	106.1
336.45401	10.8
339.21103	3.1
340.23816	8.0
341.22131	15.7
342.22891	60.6
344.17752	31.1
347.29071	35.2
352.29376	14.8
357.15753	7.1
359.35114	99.6
360.11575	53.3
363.30051	12.1
369.57541	33.6
370.42325	3.9
371.49933	21.1
373.68750	23.5
377.20905	266.2
378.26535	42.7
380.19000	31.4
380.96338	15.8
383.30194	11.9
387.21033	66.1
388.13031	109.7
388.96661	30.8
389.90961	10.3
391.06317	4.4
396.29553	4.7
397.16699	4.4
398.02350	12.9
398.97192	14.2
401.40997	8.5
404.11859	24.2
405.22034	244.1
406.25000	337.0
407.23950	51.5
408.35284	33.1
411.90765	10.3
415.38757	19.3
416.24725	4.6
423.10626	56.6
424.46530	18.7
425.33429	21.1
426.21869	16.9
427.86554	18.8
430.26886	7.9
433.15424	4.9
434.35223	8.8
436.25427	19.3
438.28821	8.1
441.21124	3.6
442.32220	24.4
443.37561	59.4
444.37769	3.8
445.51038	30.5
451.20215	47.3
453.44177	68.2
454.41046	32.7
460.23676	82.8
461.16840	16.6
462.40454	18.5
464.34247	22.0
468.43524	12.2
469.40790	4.4
470.50507	44.9
471.25836	99.8
472.26007	20.8
473.54095	13.6
478.34021	36.3
479.21844	30.7
480.11285	7.3
482.35675	19.9
487.60321	15.8
488.28290	60.6
489.23248	47.6
490.08783	29.7
490.93353	3.6
496.28290	64.8
497.24670	57.3
498.14270	9.6
499.34637	12.7
500.17041	21.8
501.37299	4.1
504.14667	5.3
506.22168	158.4
507.35822	49.1
508.26886	29.4
509.53302	45.6
516.14166	29.7
518.37427	36.0
521.40210	405.2	y (4) (1+)
522.43085	68.8
523.74347	74.3
524.34668	443.6	b (4) (1+)
525.28937	168.2
526.34595	48.3
527.22937	12.2
528.69440	15.6
534.95074	69.8
536.00195	27.8
542.39404	54.9
543.47015	38.3
544.07660	36.4
545.42029	22.5
552.24744	15.8
553.46344	48.8
554.20758	70.3
555.33655	22.1
556.22461	30.4
560.00403	48.9
561.06586	5.1
562.35571	2.8
563.70691	9.7
566.64441	11.7
567.56915	5.2
569.10046	5.5
571.50250	95.4
572.47388	52.2
574.00177	28.1
575.28503	15.8
576.28094	19.7
580.05414	51.7
581.35901	7.1
585.09406	7.3
587.54108	19.8
589.30029	210.6
590.15326	61.1
591.43738	44.9
592.32269	46.6
593.05896	6.5
594.17407	4.2
597.09167	5.2
600.13715	125.9
601.57629	25.6
607.20630	19.9
608.32025	85.6
609.49939	19.9
610.50409	19.7
613.04095	26.7
617.25873	117.3
618.12671	293.0
619.25433	122.0
620.25824	37.5
622.47662	39.6
625.34784	113.8
626.23309	11.4
627.63873	17.9
628.28137	7.9
635.26508	664.3	b (5) (1+)-H2O
636.17072	681.2	b (5) (1+)-NH3
637.16949	202.5
637.88824	26.8
638.58942	11.9
640.33594	124.3
640.95807	143.3
641.58240	25.4
643.18762	15.9
644.12323	43.7
648.65131	19.8
649.75122	8.5
651.52466	32.8
653.17334	1705.2	b (5) (1+)
654.28094	452.3
655.25018	185.2
656.20123	24.6
656.83350	14.6
659.04388	33.9
666.32239	34.7
667.47662	22.7
668.52399	33.1
672.35907	17.2
676.23688	8.9
678.40851	52.5
681.37579	34.7
682.44086	29.7
684.47888	6.8
686.16498	12.1
687.02057	11.1
688.40619	8.2
690.50482	5.2
691.45959	6.8
695.18903	15.9
696.44843	22.7
697.15009	14.6
698.08832	17.6
703.42603	15.8
704.34290	3.9
705.75934	52.8
706.47559	28.0
709.54700	46.2
715.43457	10.6
719.43219	6.5
720.47076	7.8
722.62592	15.3
723.26501	10.3
724.56873	7.6
726.31488	16.8
727.33759	10.0
728.20264	9.9
731.25494	11.1
734.00067	43.1
738.59174	17.8
739.42114	2.8
740.70685	7.1
745.21527	8.2
746.35028	4.6
747.35370	18.1
748.57819	2.0
749.63074	14.5
750.29260	23.0
751.35382	28.4
754.31342	35.1
755.53131	20.2
756.33649	34.8
757.27692	5.5
759.17755	96.7
760.60889	36.0
764.24054	1344.6	y (5) (1+), b (12) (2+)
765.36115	344.2
766.28632	107.8
767.41431	7.1
768.33728	27.1
768.98792	9.6
769.68549	7.3
770.70880	2.8
771.46783	7.3
773.21344	36.1
773.85248	16.5
774.47992	28.5
775.82880	29.4
778.74884	6.8
783.24872	43.1
786.30585	53.5
787.56061	15.3
789.50018	30.4
790.96033	10.0
792.41296	32.1
793.41223	17.7
795.17029	21.8
798.31030	5.7
801.15350	38.7
801.97406	4.4
802.70844	77.0
804.07806	37.4
805.11383	49.6
806.36005	6.3
807.36334	7.3
809.92871	10.8
812.58319	46.8
815.62750	10.5
816.66040	68.5
817.26239	9.2
819.05798	123.3
820.37915	68.8
821.33575	60.2
822.72235	71.1
824.48187	48.6
825.40442	26.3
826.02008	56.5
829.11566	18.5
831.63593	13.7
832.38678	22.4
833.37775	234.1
834.58008	54.5
835.19171	24.0
837.08038	48.3
838.39227	48.5
839.27380	39.6
839.99750	15.6
842.41681	488.6	y (13) (2+)
843.60736	271.0
844.26093	4.1
845.20490	40.2
846.32037	72.1
847.86627	21.7
848.71405	20.7
850.38055	25.9
852.23822	36.3
853.85608	54.5
856.45374	16.9
859.01349	17.0
860.01892	13.5
860.87061	42.9
863.33118	796.3	y (6) (1+)
864.31219	403.1
865.27631	110.9
866.23834	38.4
866.98602	62.4
867.59674	2.5
869.64459	31.7
870.41449	15.6
872.21625	57.9
874.29926	29.2
875.54095	29.2
876.44061	109.4
878.32385	82.6
879.54028	52.1
881.66455	143.1
882.62994	17.2
883.35321	43.7
884.16412	131.4
885.24841	112.7
886.58771	7.9
887.58197	31.8
890.68433	38.6
891.31415	20.2
892.24493	25.5
894.80914	159.8
896.07806	76.9
896.92572	41.7
897.90637	4.4
899.52081	35.0
900.61865	12.1
901.26251	51.4
902.22467	45.9
903.15973	92.3
904.21210	34.6
905.53864	47.8
906.92059	47.9
907.59247	7.6
908.45270	27.4
909.55157	73.2
910.20831	12.5
912.15894	69.3
913.45282	56.5
915.07715	74.6
916.21124	42.4
917.22717	228.1
918.59033	383.6
919.61310	88.7
920.48932	22.7
921.92761	213.4
922.86395	137.6
923.72382	43.6
924.53497	24.9
925.65167	104.5
926.44733	209.8
927.27002	149.4
928.16437	244.1
929.23126	90.8
930.09662	75.9
931.14655	146.9
931.92468	107.7
933.38770	116.5
934.41907	777.0
935.25592	521.6
936.12109	145.6
937.18011	61.9
938.21820	344.3
939.58734	473.2
940.72076	159.9
941.84430	155.9
943.34894	182.1
944.53510	125.7
945.69800	280.5
946.30640	69.0
948.53973	1256.0	[M+2H] (2+)-NH3-H2O
949.51489	648.2
950.82892	105.8
951.89044	248.0
952.58710	113.6
954.11493	129.9
954.85449	317.6
956.05573	27.6
957.20380	62.8
957.90656	31.9
963.52765	8.9
967.14087	9.0
968.10419	11.1
976.41608	37.4
983.58746	6.0
984.24115	29.8
985.02313	13.5
991.91309	5.2
993.15948	4.7
994.33032	540.0	y (7) (1+)
995.38470	287.1
996.30396	116.0
997.10602	57.6
998.18939	34.7
999.47314	16.7
1003.30878	3.3
1004.92963	62.2
1005.94269	29.2
1006.69464	19.5
1007.52704	15.6
1009.60284	23.3
1014.80670	49.9
1016.35187	14.9
1017.37036	25.9
1019.48602	12.1
1021.16675	23.0
1021.82349	31.6
1023.31146	11.9
1025.77673	33.1
1028.15173	10.6
1029.55872	4.6
1030.46582	39.2
1031.87195	36.6
1033.17981	93.7
1034.30859	5.7
1036.23242	17.6
1038.31165	10.2
1039.52588	66.3
1041.77856	8.0
1042.87903	65.2
1043.73486	17.2
1044.63892	62.4
1046.31348	12.4
1050.77844	36.9
1051.43750	53.2
1052.51233	54.1
1053.46521	33.9
1055.30737	3.8
1058.21863	7.5
1058.98364	13.7
1066.64978	24.8
1067.40967	31.3
1069.28052	393.7	b (9) (1+)
1070.33850	128.0
1072.16064	109.0
1074.81738	34.3
1076.29932	16.9
1078.38818	51.0
1079.07739	16.6
1080.87219	63.0
1086.61694	50.0
1088.10876	80.9
1090.62390	116.4
1092.28699	6.8
1094.79395	132.3
1095.40979	428.8	y (8) (1+)
1096.45374	270.2
1097.32556	61.2
1098.55273	29.8
1101.96899	25.1
1102.59424	2.3
1104.33545	79.1
1105.23035	32.2
1106.54932	56.3
1107.59399	29.6
1109.43396	121.9
1112.21790	62.4
1112.95166	19.6
1113.90161	37.6
1115.31421	35.1
1116.21570	3.0
1119.79761	10.5
1121.63696	7.3
1123.24121	31.6
1125.62231	11.8
1126.76074	27.3
1128.44604	14.2
1129.59473	32.7
1131.62451	42.7
1132.28809	82.7
1132.97058	42.5
1135.68579	16.2
1137.43286	32.8
1139.81006	85.9
1141.46558	8.6
1142.45093	4.7
1146.37744	51.2
1147.36365	14.1
1148.38318	14.9
1149.62280	7.8
1150.30750	124.7
1151.33130	121.5
1152.17151	38.0
1153.53003	36.8
1154.22144	7.1
1155.62280	16.6
1156.41846	20.6
1157.10388	35.7
1160.08643	40.3
1162.41589	62.7
1163.23169	9.5
1164.04004	28.3
1165.97852	23.6
1166.67749	31.8
1168.35828	420.9	b (10) (1+)
1169.24609	269.8
1170.51001	89.3
1171.35376	44.2
1175.93164	61.1
1177.20630	6.2
1178.28601	9.1
1179.77673	23.4
1180.37915	12.9
1181.39648	37.3
1182.36987	240.6
1183.59351	68.3
1184.61792	112.8
1185.73450	16.5
1186.55627	37.1
1188.13184	18.2
1189.98792	31.8
1192.95703	12.5
1195.77417	64.6
1197.09448	22.8
1198.38086	55.6
1199.47839	10.8
1201.90149	16.4
1207.53052	9.4
1208.13550	4.1
1210.80249	43.5
1211.45630	16.4
1213.50708	9.9
1219.33374	60.2
1222.24902	28.7
1223.87354	7.3
1225.17529	23.0
1226.43286	10.6
1228.44507	24.2
1229.37976	16.3
1231.50513	20.6
1232.83643	36.3
1234.90662	11.3
1236.23718	18.8
1237.02612	24.7
1237.92554	4.4
1241.57861	8.4
1243.37207	94.0
1244.12183	127.8
1245.63757	28.0
1247.49353	14.0
1252.41357	4.4
1253.06104	2.8
1257.48071	35.0
1258.35010	8.4
1259.14160	33.7
1260.32275	32.0
1261.44946	438.5	y (10) (1+)-H2O
1262.53662	240.6
1263.53589	53.7
1264.40649	14.9
1267.36584	12.9
1268.63916	41.2
1271.61108	26.1
1273.60864	26.2
1279.35181	6958.7	y (10) (1+)
1280.42004	4087.2
1281.43762	1841.6
1282.38550	579.3
1283.37012	37.5
1284.18005	5.2
1287.55505	19.7
1291.43445	18.9
1295.56787	31.9
1296.50415	29.8
1297.86780	14.0
1299.47058	14.7
1300.28723	46.8
1303.84644	10.3
1306.80029	4.9
1308.86731	23.3
1310.21570	7.3
1317.37524	5.4
1326.86108	28.8
1331.83496	8.0
1333.49365	15.4
1334.36279	17.4
1335.28015	56.8
1336.75525	36.7
1342.44299	14.1
1345.47180	34.7
1346.26294	3.6
1347.14929	8.8
1348.42310	25.0
1350.62476	15.2
1353.41431	47.9
1354.04211	35.6
1355.39685	4.4
1361.51733	13.5
1367.16467	3.3
1369.30908	37.2
1370.68567	28.3
1371.63757	42.0
1372.69409	33.7
1373.29968	32.1
1374.71680	16.3
1375.41711	64.0
1376.35852	8.7
1377.51135	12.7
1384.43018	9.8
1390.42102	648.2	y (11) (1+)-H2O
1391.36597	348.2	y (11) (1+)-NH3
1392.18408	273.0
1393.31335	153.6
1394.13428	17.1
1394.89001	29.7
1406.79187	27.8
1408.42346	540.5	y (11) (1+)
1409.41760	389.8
1410.40576	133.8
1411.39795	228.9
1412.25867	74.3
1413.52954	62.1
1414.44653	35.2
1415.68762	9.7
1421.26611	22.7
1428.26819	11.8
1442.75439	56.1
1443.46692	12.1
1445.08435	12.7
1451.84131	24.1
1452.52454	7.9
1460.24329	18.5
1462.83618	31.6
1471.00696	23.2
1474.98218	19.5
1490.37024	4.9
1492.17688	12.0
1495.50220	12.3
1503.64636	30.4
1508.58264	34.6
1518.31201	11.1
1520.33118	34.3
1521.88062	5.7
1524.86658	20.0
1526.25183	151.7
1527.33484	79.7
1528.12390	54.8
1529.22742	2.3
1537.67908	6.5
1542.67212	17.9
1546.15332	4.7
1553.33435	42.1
1555.47156	323.1
1556.50623	185.4
1557.65540	197.7
1558.81274	13.8
1561.29016	16.6
1566.50842	37.4
1576.28174	30.2
1578.38538	2.8
1580.93616	54.0
1597.22546	69.2
1598.51514	61.9
1600.13684	7.4
1609.13977	13.4
1647.83337	10.7
1648.53491	44.7
1649.28943	11.3
1650.24585	17.7
1659.37830	5.9
1665.53833	8.9
1666.50964	227.8
1667.55237	178.9
1668.42737	139.9
1669.59583	14.5
1671.46716	12.9
1680.48865	16.8
1684.49341	18.2
1693.56921	6.8
1704.99719	5.8
1707.48010	34.1
1721.69177	16.4
1724.29517	16.9
1726.60461	3.3
1731.70337	15.8
1739.34680	4.9
1740.11511	8.6
1742.30383	10.0
1746.27222	20.3
1754.46838	19.8
1757.36487	103.4
1758.44360	61.0
1759.60815	32.5
1775.18689	9.7
1779.59827	13.6
1787.52234	30.0
1914.18286	6.0
