# Supplementary material for: Phosphoproteomic Analysis of Platelets Activated by Pro-Thrombotic Oxidized Phospholipids and Thrombin
Source: PLoS One. 2014 Jan 6;9(1):e84488. doi: 10.1371/journal.pone.0084488 (PMC3882224; doi:10.1371/journal.pone.0084488)
Supplement: Annotated Spectra S5 — (ZIP) [file pone.0084488.s008.zip › TMQFEPSTMVYDACR_-2_2_68238.txt]

m/z	i	matches
271.30588	39.8
275.85553	91.8
276.70352	24.2
277.47412	18.3
287.16010	13.2
292.96375	9.6
295.34769	46.3
296.62747	96.9
298.03159	6.9
299.16776	52.5
300.02496	30.9
301.04950	7.3
309.16281	6.4
314.27100	31.0
315.23499	55.7
315.91321	14.6
316.69531	10.5
318.82208	47.5
326.13965	67.0
329.38101	18.7
332.75119	21.5
333.37671	3.7
334.26132	74.1
335.20389	313.7
341.50000	13.8
343.04047	74.5
344.12750	35.1
345.08463	29.5
351.92639	16.6
353.52991	27.4
360.14490	186.9
361.07269	269.3
362.39554	113.3
366.46558	35.9
371.40500	18.2
372.16492	81.6
373.39807	39.7
377.10480	6.0
378.16620	253.6
379.23822	32.8
384.51202	6.5
387.44763	183.6
388.32089	42.3
389.62390	78.5
397.18280	11.4
398.35657	9.1
399.26843	6.5
405.13898	263.9
406.16876	354.8
407.18756	189.8
408.34418	52.6
415.25665	18.2
417.13623	99.8
425.89404	6.0
427.23804	20.5
433.44745	41.8
435.17657	21.2
437.30017	40.5
439.07458	9.6
440.13037	13.6
443.27997	115.6
444.65155	77.2
445.69073	103.3
447.47662	16.4
449.21063	15.5
453.26422	21.1
454.44537	14.6
455.86487	44.2
458.12378	15.9
461.07678	39.1
462.18243	16.1
462.96747	30.0
463.69214	56.2
465.77759	24.6
469.01959	7.9
470.39246	82.2
471.23804	353.7
472.14355	113.6
473.05432	146.8
474.27625	3.7
475.11633	14.6
479.18915	14.7
480.02484	33.4
481.16949	95.1
482.17096	87.0
484.48157	6.9
488.19305	149.7
489.21423	244.3
490.17548	187.6
491.27368	172.4
492.30652	37.9
493.26306	12.5
500.14941	20.1
501.26788	24.2
502.30658	66.8
506.13086	36.4
508.26447	682.8
509.08203	335.3
510.09662	68.5
511.24091	16.9
516.55035	109.0
517.47699	30.1
518.24536	35.8
519.10229	12.8
521.24799	518.0
522.31122	126.8
523.51971	9.2
526.14252	179.4
527.29376	19.7
528.24316	36.0
529.21954	15.0
530.17255	7.9
536.08337	23.9
540.06378	27.8
542.62085	69.4
543.23505	103.3
544.24597	67.0
545.29553	94.3
547.29828	17.7
548.20819	5.5
552.55603	14.6
554.47937	14.7
555.57977	53.1
556.24951	17.2
557.47009	7.4
558.55408	28.2
559.32483	30.0
561.18884	223.4
562.53644	29.2
563.30768	51.7
564.24719	74.7
565.21466	49.7
569.93018	9.3
571.07782	18.8
573.64075	183.1
574.47510	188.7
575.26202	69.8
576.41211	39.1
577.13995	6.4
578.24298	51.3
584.58124	85.5
585.29645	11.6
590.91858	4.1
592.17291	199.7
593.19745	139.9
598.51398	19.3
599.68896	43.3
601.38208	305.9
602.19397	502.1
603.19098	214.5
603.96539	68.0
605.38104	8.7
609.15771	210.8
610.32111	34.5
615.54260	50.4
616.69220	40.1
619.22052	1797.2	b (5) (1+)-H2O
620.24396	797.8	b (5) (1+)-NH3
621.23651	200.3
622.36346	92.5
624.84747	17.9
627.13782	7.8
628.35162	10.0
629.03931	69.4
631.33362	54.1
632.13593	36.5
632.81635	72.7
634.60114	9.6
637.19312	2388.7	b (5) (1+)
638.16272	606.0
639.27649	261.6
640.19073	363.5
641.07477	304.5
641.91254	18.0
646.09552	14.3
647.21930	7.8
649.37762	17.3
655.42365	123.2
656.38983	26.9
659.37463	10.5
661.32416	83.9
661.93213	18.4
665.32599	6.9
668.31024	16.4
669.56219	44.3
672.57568	11.9
673.39099	11.4
677.19958	23.2
679.24188	23.8
680.38782	22.7
684.38727	16.8
688.35748	95.6
689.15771	16.5
690.37811	73.9
691.12225	45.9
692.87769	33.1
694.04260	38.1
695.68903	81.1
696.56067	8.1
700.94427	24.1
701.59961	8.7
705.07111	102.9
706.55707	18.8
711.23322	15.9
712.76904	33.3
715.43524	10.0
717.04675	6.9
720.18903	14.1
724.62762	10.5
729.61688	41.8
730.60065	14.7
733.16174	81.2
734.24603	228.3
736.51227	9.2
741.26727	15.5
746.43732	54.7
748.14716	23.4
749.62061	38.6
752.38348	13.2
753.69855	3.7
756.94342	25.9
759.31281	14.6
760.27313	63.3
760.87561	40.8
764.28845	1858.3	y (5) (1+)
765.29919	595.3
766.27887	237.9
767.25659	26.1
768.14264	47.4
769.41522	54.1
770.28485	17.3
773.84674	46.4
775.44177	96.3
778.15460	194.0
779.34222	192.8
781.93903	54.8
783.92847	12.5
785.35864	51.7
786.26605	28.2
787.90930	53.3
790.48456	39.5
794.03278	31.4
796.90045	40.6
798.02985	6.4
800.69110	20.2
803.37750	83.0
804.45807	246.8
805.20966	30.8
806.20770	61.5
812.48822	18.7
814.18225	33.4
815.64929	55.6
816.29248	136.7
820.09607	6.9
821.31158	167.8
822.11383	67.9
823.37555	78.0
824.85748	262.8
826.20026	10.5
826.86206	66.4
827.85583	30.4
828.54395	15.4
833.53674	616.3
834.32916	385.6
834.99506	80.1
835.96539	45.0
839.14252	12.7
840.01001	15.5
841.13867	36.8
842.52350	1490.0	y (13) (2+)
843.34686	442.2
844.09332	76.0
845.26489	88.6
846.19763	98.0
848.10809	4.1
849.32318	62.9
850.29633	8.7
851.16119	16.8
853.04108	162.6
855.16705	59.0
856.21722	30.4
857.26837	44.6
858.63776	10.5
861.49493	126.3
863.25262	1317.9	y (6) (1+), b (14) (2+)-NH3
864.39001	637.0
865.47418	258.3
866.44244	181.7
867.46771	35.2
868.80225	105.6
869.51996	39.9
872.05084	31.6
874.21332	130.1
875.29675	60.9
876.41083	67.5
877.48322	48.3
878.37512	5.9
879.39752	44.5
880.34979	147.3
885.28912	44.4
886.18396	62.1
887.32367	169.9
888.01959	32.1
890.88593	34.9
891.62360	147.0
893.73236	98.1
894.33539	114.7
895.15631	19.7
897.33722	41.4
898.16376	31.4
899.25348	50.1
900.59363	130.8
901.69012	112.1
902.98669	33.3
904.37952	261.5
905.24500	47.8
906.54572	19.6
908.79633	134.1
909.53973	8.9
910.17737	185.5
910.91595	302.4
912.50104	137.5
914.00446	22.6
914.68915	72.6
915.36621	22.8
916.38611	104.1
917.03143	138.0
918.98517	99.6
920.12671	201.9
920.97162	137.5
922.19092	807.4	b (8) (1+)
923.33136	156.5
925.37787	85.6
926.25446	248.4
927.41089	93.9
928.25317	48.5
929.69916	99.9
930.52386	253.1
931.94757	166.3
933.53912	167.0
934.56537	106.3
935.65399	93.7
936.37030	28.0
937.38068	212.4
938.29395	11.3
939.25348	244.4
940.70679	1386.7	[M+2H] (2+)-NH3-H2O
941.58868	448.6
942.72510	278.1
943.62823	45.8
944.37091	107.1
945.00690	14.8
946.31854	177.2
947.40753	145.0
949.25708	121.4
950.06055	27.3
958.49164	60.3
960.26556	33.8
960.87555	95.7
970.46808	24.1
978.43719	9.1
981.62720	41.4
989.88275	9.1
990.61151	27.3
994.46143	1021.2	y (7) (1+)
995.39093	522.0
996.46527	146.3
997.30768	19.4
999.21973	45.0
1000.71844	44.1
1003.43872	4.6
1005.71729	30.6
1006.55011	28.6
1009.34521	35.2
1011.06342	43.8
1015.09015	119.1
1017.28564	15.0
1018.05157	117.6
1019.32764	76.0
1020.16888	17.6
1020.77325	38.8
1023.46729	17.7
1024.44043	6.4
1026.97876	33.6
1027.70300	153.0
1031.58374	56.9
1032.80420	81.4
1035.31470	441.3
1036.49792	144.6
1039.46521	29.1
1042.69360	6.0
1043.53418	25.0
1044.93970	26.8
1045.83105	31.4
1050.26648	43.2
1050.92969	48.1
1053.39014	555.7
1054.54956	189.7
1055.41736	114.0
1059.63208	136.9
1064.09436	89.7
1066.49292	115.2
1069.46997	32.2
1070.83032	78.6
1073.53479	40.0
1075.97473	60.3
1077.14343	25.0
1077.95520	67.0
1079.95154	13.7
1083.02771	64.7
1084.05884	123.6
1086.10889	28.6
1089.33691	15.7
1091.47937	40.4
1095.36255	521.8
1096.44922	230.3
1097.48889	184.8
1099.27222	132.1
1102.53613	15.0
1105.15454	90.5
1107.13806	79.2
1110.27881	29.1
1111.20691	7.8
1112.30981	70.3
1114.62744	16.4
1116.12573	12.3
1117.71887	30.4
1119.14893	22.7
1119.78479	21.9
1120.57080	33.0
1121.41260	42.6
1123.66553	61.7
1124.77307	70.8
1127.81482	58.3
1130.21375	35.5
1134.32910	248.0
1135.28564	108.4
1136.18115	84.7
1137.47632	9.6
1138.91113	8.0
1143.70605	56.0
1145.00220	20.7
1147.38159	34.5
1148.38477	9.6
1152.36768	855.2	b (10) (1+)
1153.37231	386.9
1154.26501	320.9
1155.31116	19.2
1163.56824	60.3
1164.47656	13.7
1167.14490	13.2
1175.15942	86.0
1181.37305	88.5
1182.43335	436.7
1183.50854	324.5
1184.28979	178.7
1185.48145	66.7
1188.64380	21.8
1192.17896	37.7
1193.75781	10.0
1194.47778	8.7
1196.68066	47.2
1199.17920	20.9
1201.72485	21.1
1206.85583	83.5
1208.01221	56.8
1213.29541	12.0
1214.47913	40.4
1215.60815	31.5
1223.59033	31.4
1224.80908	21.4
1226.06323	8.2
1231.04272	35.5
1234.44763	4.6
1236.79504	59.4
1237.59460	55.4
1241.41138	9.7
1243.23035	149.5
1244.27881	141.3
1245.18848	45.5
1245.85413	34.2
1246.76123	52.1
1252.21948	65.9
1261.39783	417.5
1262.33691	468.9
1263.37061	34.0
1264.56067	51.8
1267.17017	34.6
1268.97302	29.5
1275.02405	12.4
1277.03381	6.0
1279.42993	13980.4	b (11) (1+)-H2O-P, y (10) (1+)
1280.44556	7993.1	b (11) (1+)-NH3-P
1281.42151	3641.2
1282.35266	880.8
1283.28821	31.6
1284.20667	8.7
1294.14160	48.9
1294.97278	20.9
1299.60596	35.9
1300.26831	48.0
1301.22253	20.9
1306.28406	30.9
1309.78723	45.8
1310.55823	45.8
1311.78625	58.8
1319.23682	16.7
1321.01489	45.7
1322.27502	39.1
1332.24915	29.2
1337.23865	39.4
1340.57642	11.2
1342.32324	29.6
1351.41504	6.4
1354.48425	15.7
1360.27185	59.4
1373.18286	95.4
1378.14563	30.5
1379.32910	47.4
1390.35376	818.7	y (11) (1+)-H2O
1391.46521	696.7
1392.45203	292.1
1393.40906	107.7
1395.31750	361.9
1396.32703	278.1
1397.38110	48.0
1398.55408	33.2
1400.33899	18.5
1403.21484	39.0
1408.35876	726.7	y (11) (1+)
1409.31604	483.3
1410.41504	255.0
1411.16174	70.5
1416.16467	13.4
1423.41956	4.1
1432.45837	15.0
1435.20435	7.3
1441.66882	6.0
1442.65149	9.0
1452.95776	8.2
1457.41089	21.4
1468.31799	31.1
1476.62219	5.5
1492.09094	17.5
1493.33215	17.8
1494.34216	41.2
1510.39587	260.0
1511.45959	131.9
1513.21790	12.9
1517.63403	17.3
1519.16248	51.0
1519.77051	7.8
1520.45129	14.6
1521.11145	13.9
1521.72668	47.4
1534.65674	18.1
1537.38831	51.5
1538.88171	12.8
1539.60120	7.3
1546.35889	24.6
1547.42432	21.2
1553.67834	22.3
1555.46069	936.1	y (12) (1+)
1556.41016	816.4
1557.45142	487.8
1558.40186	196.3
1563.04846	55.6
1565.67932	13.2
1581.22107	259.1
1582.33350	191.3
1584.28613	49.8
1598.43982	10.1
1605.04395	21.5
1626.05688	7.9
1630.23059	43.6
1632.18103	54.3
1666.48108	53.1
1667.69604	5.5
1668.62085	38.6
1690.57739	31.2
1691.85083	36.4
1696.53040	9.2
1701.77271	14.2
1706.76086	46.7
1708.43591	9.1
1723.66467	7.5
1725.39819	32.8
1741.29749	172.6
1742.39270	48.2
1743.56274	6.9
1744.54663	11.4
1749.55115	21.8
1759.49927	30.5
1784.54614	11.9
1818.06372	46.2
1845.02087	20.9
1879.99487	26.8
1893.47485	29.7
