# Supplementary material for: Phosphoproteomic Analysis of Platelets Activated by Pro-Thrombotic Oxidized Phospholipids and Thrombin
Source: PLoS One. 2014 Jan 6;9(1):e84488. doi: 10.1371/journal.pone.0084488 (PMC3882224; doi:10.1371/journal.pone.0084488)
Supplement: Annotated Spectra S5 — (ZIP) [file pone.0084488.s008.zip › TMQFEPSTMVYDACR_-3_2_54272.txt]

m/z	i	matches
276.05600	41.1
277.11227	8.4
279.08350	14.8
285.28391	12.5
294.44165	11.9
295.23108	24.4
296.64377	10.5
298.24625	15.6
304.09940	18.2
306.31323	22.6
311.10092	17.6
313.28653	49.0
314.24246	45.4
315.61407	36.3
318.11148	8.8
323.42993	5.1
324.22830	20.2
326.21667	11.8
332.15189	10.5
335.21335	71.3
340.96896	10.0
342.22394	40.3
343.28259	4.7
348.24881	7.1
350.09790	12.8
353.37622	12.2
357.35767	13.9
359.20062	48.9
360.10706	68.3
361.35431	21.9
365.18408	11.0
368.23727	9.5
369.09518	5.5
370.06946	15.2
377.20193	195.1
378.12488	57.4
379.22186	21.3
380.23938	7.3
380.99890	2.1
382.50714	2.1
384.98859	9.8
387.35876	84.6
388.31439	61.2
389.44586	13.2
390.42236	4.7
391.29944	3.2
395.28540	12.1
395.90149	10.1
400.51532	35.0
405.10199	194.1
406.32092	199.7
407.21616	77.1
408.32275	23.5
412.29828	12.0
414.09363	15.5
415.26459	49.6
416.28766	9.7
420.02997	10.2
424.20825	52.1
425.31424	30.7
426.57410	22.1
427.19739	3.8
430.13623	8.4
431.91357	17.6
433.26654	8.7
434.26636	19.4
435.13934	11.3
437.17725	20.0
440.06262	7.1
442.38702	7.7
443.16711	15.3
444.32727	26.1
445.36243	11.0
446.10217	9.1
447.26349	11.7
449.02118	3.4
451.11780	13.9
452.34430	23.9
453.15277	15.9
460.32092	16.9
461.35046	14.6
462.37695	18.4
463.33704	3.8
465.23560	4.9
470.42316	27.9
471.27765	91.3
472.23712	7.7
473.16431	12.7
474.92615	7.3
479.21643	14.3
480.31732	37.2
485.27679	12.7
486.28064	11.6
488.14905	169.6
489.16949	33.7
490.29456	47.6
496.23785	41.2
497.49377	29.5
498.25635	7.9
499.05377	13.5
499.97833	16.7
501.67590	6.4
503.10187	2.9
504.39435	6.8
506.22394	117.1
507.14502	35.2
508.41260	52.7
509.68683	15.5
510.38452	5.2
511.22736	4.1
514.88385	3.0
517.24152	37.5
518.77313	23.7
521.38806	264.3
522.33020	61.7
523.67188	59.9
524.28735	432.9	b (4) (1+)
525.19202	207.3
526.09900	19.1
527.32434	36.1
528.50256	49.3
533.78223	18.3
534.62720	18.8
535.52649	27.6
536.58191	39.3
537.26550	29.1
538.34229	48.6
542.29639	28.9
543.27380	1.5
544.18134	27.0
545.25769	31.0
550.16382	2.1
550.93475	16.7
553.17981	40.9
554.35669	174.2
555.29590	31.6
556.24255	5.8
557.24292	14.3
561.38855	44.6
562.43048	26.0
563.27026	14.2
564.29785	17.8
565.19440	9.3
566.16046	3.2
570.31354	6.4
571.27460	71.1
572.46094	71.3
573.33197	23.9
574.06152	26.0
578.37622	7.9
580.41034	40.1
581.06030	9.8
583.81842	7.8
587.12079	12.3
589.26495	169.3
590.15979	112.5
591.06409	43.7
592.40399	3.9
593.13544	10.9
594.14514	7.5
595.88593	5.7
598.72620	2.8
600.28717	65.5
601.37360	38.0
602.29602	1.8
604.23700	9.2
608.04041	44.5
608.95984	55.9
610.11200	1.9
617.57043	88.3
618.20667	227.7
619.18951	100.0
620.22382	13.4
622.70673	6.8
625.10321	129.6
625.98236	15.8
627.14978	17.4
629.42157	42.3
630.35577	7.5
631.68085	57.1
632.39166	12.6
635.14685	584.7	b (5) (1+)-H2O
636.25879	569.8	b (5) (1+)-NH3
637.25897	139.9
638.26434	58.8
639.12598	5.5
640.31781	146.0
641.30908	47.1
641.96887	5.2
643.33295	19.6
645.52692	19.8
646.39874	8.5
647.41632	10.8
650.51178	9.0
651.70593	8.1
653.13684	1615.5	b (5) (1+)
654.22076	576.0
655.28644	127.0
656.31476	19.7
658.27911	12.3
661.69855	15.1
663.45135	9.4
666.57391	14.7
668.43683	8.8
669.77643	6.8
672.32111	11.8
673.35760	12.6
675.58527	4.9
677.01416	35.6
677.63110	11.3
683.07629	7.9
683.83301	1.9
684.56079	10.0
686.05109	1.9
688.43219	17.5
691.14923	25.9
695.46509	3.8
700.46429	31.4
704.44843	9.7
705.50812	11.7
709.55780	6.4
710.30206	10.1
713.63898	23.1
714.65210	13.6
715.37799	4.2
717.11029	7.5
719.15997	3.6
724.24335	4.5
726.34082	11.8
727.61371	10.5
728.21429	17.4
730.27234	15.8
732.18195	18.6
733.59399	2.8
734.33325	3.5
736.11530	11.6
738.97180	4.7
739.90192	8.1
745.60297	24.8
748.02142	33.5
750.45734	61.9
751.23444	24.7
752.13397	30.5
755.41107	7.3
758.18781	22.8
759.24146	4.1
760.29346	8.1
761.08466	7.8
764.30237	1022.4	y (5) (1+), b (12) (2+)
765.27899	279.4
766.36407	120.3
767.41736	16.8
768.06946	4.2
770.06000	13.5
772.59955	17.9
773.30621	10.2
775.16779	13.9
776.16058	8.6
778.91907	6.3
780.71228	4.7
783.52820	8.0
785.44855	24.2
787.19971	4.9
788.72699	14.8
789.36469	12.2
791.04138	20.0
792.12207	4.4
793.98785	68.4
798.34082	10.1
801.23663	31.2
802.10626	9.5
803.02979	40.2
803.87128	22.4
806.67358	19.2
807.72699	23.2
814.93756	7.7
816.02130	54.5
817.58051	9.9
819.27081	86.1
820.23926	30.4
821.46722	90.2
822.67084	11.4
824.34625	10.2
825.14471	9.5
827.48676	3.0
829.40729	7.7
830.50293	21.2
833.38531	207.5
834.09601	234.9
835.26947	44.4
836.44067	5.3
837.35876	63.5
838.39282	20.7
839.27020	12.8
842.47870	222.4
843.26208	155.9
844.08661	93.9
845.21826	20.6
845.85718	10.1
847.53766	6.6
848.53271	28.2
850.08514	4.7
851.10248	9.9
854.34851	12.1
855.06293	7.5
856.39478	19.0
857.05383	13.6
858.22974	29.6
859.20184	60.6
863.31256	519.4	y (6) (1+)
864.32025	253.2
865.35846	61.5
866.60284	48.9
868.54303	60.3
870.29388	33.6
870.97467	28.0
872.22931	4.9
874.19086	24.7
875.20239	43.0
876.51721	34.9
877.72656	11.8
880.09424	48.5
881.64606	16.9
882.63129	24.4
884.00342	32.5
885.17096	31.7
886.03595	29.2
886.67914	11.1
888.31757	19.8
888.93207	30.5
890.23199	15.8
891.35205	42.3
892.22394	36.7
893.17963	7.7
894.25873	38.7
895.63770	36.1
896.60138	54.3
899.47217	97.1
900.07245	28.0
900.84314	111.0
901.69299	51.5
902.42859	78.3
903.14899	116.5
904.10699	20.9
904.82098	41.0
905.60370	4.7
906.35944	55.7
908.56885	191.6
909.80280	88.1
910.96210	23.6
913.06342	81.3
913.91266	27.1
914.70911	43.3
915.80591	11.6
917.09418	115.0
917.86639	394.2	[M+2H] (2+)-P
918.65729	187.6
919.66571	46.3
920.96118	115.0
922.05981	94.7
922.69305	51.3
923.42352	46.3
924.86371	99.2
925.61243	38.8
926.33759	65.7
927.17633	89.4
928.13995	300.2
928.98334	232.8
929.96448	123.0
930.88989	56.6
931.58295	22.8
933.34521	127.2
934.54840	862.1
935.41864	254.8
936.09967	11.6
937.55585	93.5
938.40900	193.8
939.50122	187.5
940.63232	224.5
941.49359	87.1
942.72095	104.0
943.62134	145.2
944.66382	124.0
945.74640	207.1
946.50983	21.4
947.68481	153.0
948.36011	325.4
949.01276	570.7	[M+2H] (2+)-NH3-H2O
950.17767	266.9
951.03711	81.2
951.91376	326.2
953.99542	205.7
954.62622	22.5
955.76929	52.2
957.23749	171.9
958.18237	23.3
959.20117	48.7
967.80365	19.6
968.89838	30.9
976.73560	6.5
978.25415	12.0
982.34521	27.7
985.31952	7.6
986.77777	34.7
994.32941	480.0	y (7) (1+)
995.48901	132.5
996.75269	74.4
997.60547	36.5
999.24219	2.3
999.94482	20.2
1000.74982	11.0
1002.12128	10.5
1004.90643	13.6
1006.70947	25.2
1007.58936	3.2
1009.95453	26.4
1010.89795	18.0
1011.70648	11.8
1015.78021	8.7
1017.21368	66.3
1018.33807	21.3
1019.88959	58.5
1021.09796	18.5
1023.74530	26.6
1025.31055	47.9
1026.23633	16.4
1027.33350	49.9
1029.23413	2.6
1032.00586	10.2
1033.25317	82.6
1034.10022	7.9
1035.43579	44.7
1036.53003	59.2
1037.70667	17.6
1040.67847	26.0
1041.93872	9.9
1043.07593	7.1
1045.04480	65.6
1047.08984	12.6
1048.91113	47.1
1050.30762	10.5
1051.31689	106.9
1052.52612	97.9
1053.52466	44.4
1054.17676	13.1
1059.51318	34.3
1061.16943	8.0
1064.41870	15.9
1066.33459	3.6
1068.28882	23.8
1069.27112	353.1	b (9) (1+)
1070.51086	103.2
1071.58765	37.0
1072.84741	53.3
1073.46619	22.6
1077.67712	28.9
1078.62012	50.8
1079.37366	15.5
1080.16382	14.2
1083.48047	53.7
1085.71667	38.5
1086.44409	7.7
1087.31030	8.6
1088.35730	15.2
1089.09802	40.2
1090.27490	48.8
1093.77368	27.0
1094.38428	7.1
1095.24219	209.9
1096.25256	212.0
1097.51685	92.7
1098.50537	17.8
1103.37695	16.3
1104.25586	49.0
1105.09058	36.5
1106.14282	28.3
1106.94263	5.4
1107.82373	32.2
1109.11060	4.3
1112.20850	36.1
1113.41321	20.3
1114.72778	63.8
1115.34106	1.5
1116.39746	6.0
1119.63196	24.2
1122.57092	27.4
1124.41479	4.7
1126.32251	12.1
1127.33386	13.4
1130.43066	6.9
1131.31372	13.2
1132.38965	73.5
1133.25293	16.8
1134.33032	8.4
1135.23560	63.2
1137.20337	4.6
1138.03113	16.8
1139.40088	14.2
1140.38013	39.3
1142.33936	19.4
1144.14807	31.7
1145.67090	37.8
1147.05408	79.4
1148.23865	7.6
1150.22766	74.3
1151.56348	84.3
1152.46423	113.7
1153.37524	25.9
1154.26660	16.8
1154.91626	16.7
1155.60254	15.6
1157.53210	10.3
1159.44531	70.4
1160.19275	11.4
1163.55994	10.3
1164.31738	60.9
1165.33240	36.7
1166.32324	15.4
1167.74292	66.0
1168.45654	359.1	b (10) (1+)
1169.35205	202.7
1170.28455	158.3
1171.47302	78.3
1172.27637	32.0
1176.23816	28.5
1178.10181	11.5
1181.55444	74.7
1182.43506	190.6
1183.38013	64.8
1184.61670	104.5
1185.71094	7.0
1186.47534	56.0
1189.54041	2.6
1190.18921	20.5
1191.68970	13.5
1192.83508	45.3
1193.61206	5.0
1197.12036	39.5
1198.55273	6.8
1200.61255	14.1
1209.17419	8.4
1211.96106	21.5
1212.73120	11.4
1214.61670	30.8
1218.57617	17.4
1220.05713	11.5
1223.12646	23.4
1224.04211	11.6
1228.84521	45.1
1229.51001	11.8
1236.40417	11.2
1238.97266	15.1
1242.11597	35.6
1243.49121	92.2
1244.53369	87.4
1245.29358	14.9
1246.04407	15.3
1247.49841	41.9
1251.35852	16.7
1253.28833	19.9
1254.62305	41.8
1256.55908	7.6
1258.58142	38.3
1261.32654	290.1
1262.24170	204.6
1262.97473	20.4
1263.59937	26.7
1264.32251	22.6
1265.45325	8.8
1268.72144	9.9
1271.09863	11.7
1272.24756	20.1
1273.03589	33.1
1274.19873	4.9
1276.01392	19.8
1276.64819	11.8
1279.43616	6265.9	y (10) (1+)
1280.39404	3921.2
1281.37817	1503.5
1282.50293	430.7
1283.60071	24.3
1287.31580	15.9
1290.17847	5.4
1292.29895	16.1
1294.14722	14.4
1295.17200	35.2
1295.97961	33.5
1297.09094	42.4
1298.44141	8.3
1302.30981	41.2
1303.60156	14.5
1311.37024	4.4
1312.41687	42.7
1313.25854	24.6
1314.41931	36.2
1317.48254	41.8
1318.50403	3.2
1319.82300	8.0
1321.54871	7.1
1328.64172	9.7
1329.89490	54.2
1332.68982	24.0
1338.90955	7.8
1343.08777	26.9
1345.52515	12.2
1346.55737	41.0
1347.22461	8.0
1348.18799	42.3
1350.20642	14.4
1353.34106	28.3
1354.45752	28.5
1355.18042	19.1
1356.47473	20.5
1357.50818	30.3
1366.85205	22.3
1368.07520	19.1
1369.26404	4.5
1370.54407	28.8
1371.40991	20.1
1372.53625	36.0
1373.49841	56.5
1375.06860	8.3
1376.71289	33.6
1377.34070	31.7
1381.30273	15.1
1383.35535	3.6
1386.25195	3.0
1390.38635	520.1	y (11) (1+)-H2O
1391.44324	302.6
1392.39441	282.3
1393.31677	116.2
1394.73547	34.6
1395.63135	14.4
1396.38367	16.3
1403.21277	12.2
1408.45020	490.6	y (11) (1+)
1409.46204	223.6
1410.34570	137.7
1411.39441	155.7
1412.63977	84.9
1413.62268	58.7
1414.44250	5.1
1415.39783	13.1
1416.76721	14.0
1422.65161	26.3
1437.85437	4.7
1440.84424	26.2
1444.55359	18.9
1455.67969	3.2
1462.06091	10.5
1463.53137	3.4
1476.65198	20.7
1479.59509	4.7
1483.36218	6.6
1490.65051	25.7
1491.54968	7.9
1493.38013	5.8
1499.73975	10.7
1504.52258	9.9
1507.97241	26.2
1509.46094	42.9
1510.11694	5.1
1515.08789	4.3
1517.49097	31.4
1519.71350	23.9
1520.44788	11.4
1521.77820	20.9
1526.34802	187.7
1527.50098	97.4
1528.17590	23.7
1529.13708	7.1
1535.61902	4.0
1537.36597	27.6
1538.11169	6.2
1540.37805	4.9
1541.00366	10.4
1544.90588	12.4
1548.29578	5.3
1554.38940	10.2
1555.56970	270.5
1556.45300	146.2
1557.30383	66.1
1558.41736	28.2
1559.58704	21.8
1563.59546	18.0
1571.82813	22.1
1573.35156	22.9
1579.21680	5.9
1580.62598	14.3
1581.50610	10.4
1597.20239	90.2
1598.29932	37.8
1599.27209	31.5
1600.07947	12.6
1600.83850	32.2
1602.58740	33.2
1615.77332	7.7
1628.39734	4.9
1631.31421	7.5
1632.58948	8.2
1643.18640	2.8
1647.65308	30.4
1648.53552	24.4
1649.15588	3.0
1659.36340	14.4
1660.13196	18.1
1665.36975	2.3
1666.44910	122.7
1667.74280	77.0
1668.39331	57.9
1669.08215	19.3
1669.83142	18.6
1684.37659	8.8
1693.29822	7.5
1713.53845	10.5
1714.73499	33.4
1739.47888	13.0
1740.16760	17.9
1741.96594	13.5
1757.46375	52.1
1758.32361	73.7
1759.48523	12.4
1760.67883	20.2
1773.51257	12.9
1776.22522	9.9
1795.94373	12.9
1828.31018	24.1
1877.43982	11.4
