# Supplementary material for: Phosphoproteomic Analysis of Platelets Activated by Pro-Thrombotic Oxidized Phospholipids and Thrombin
Source: PLoS One. 2014 Jan 6;9(1):e84488. doi: 10.1371/journal.pone.0084488 (PMC3882224; doi:10.1371/journal.pone.0084488)
Supplement: Annotated Spectra S5 — (ZIP) [file pone.0084488.s008.zip › TMQFEPSTMVYDACR_-3_2_64917.txt]

m/z	i	matches
272.39536	20.9
276.82883	121.9
283.11502	23.6
286.26358	28.6
288.64209	21.1
296.40314	22.7
297.03973	4.3
298.93994	51.8
300.28842	68.8
307.10855	8.6
308.43521	18.4
314.23349	11.4
315.02567	5.4
316.16418	19.4
317.01062	42.3
318.18942	3.7
325.42844	17.9
326.16321	68.5
327.14832	34.6
328.08154	6.2
333.04489	42.4
335.39331	158.6
336.28568	47.0
337.24673	13.7
340.19650	6.7
343.23523	39.3
344.22089	37.7
345.28769	17.0
345.93112	5.1
347.27457	8.6
350.15924	4.0
358.96988	37.3
360.21619	119.9
361.10535	388.9
362.05548	54.4
363.22293	18.2
367.17551	11.1
371.37900	28.5
372.40631	14.5
373.19031	7.6
373.86856	14.2
375.10995	28.4
378.18152	165.8
379.30084	35.4
380.33942	3.7
381.37415	12.3
385.92639	7.2
387.38617	201.6
388.09897	28.8
389.01367	3.7
392.19110	3.7
397.22333	9.5
398.33655	16.8
400.44446	6.3
403.58490	18.6
405.21924	437.6
406.31506	409.8
407.27661	52.4
408.34607	49.0
408.97021	6.2
410.42157	8.6
415.26776	15.3
417.40845	24.3
418.15247	41.8
421.24396	24.4
426.19464	12.7
427.20166	9.4
429.27557	34.8
433.29596	32.2
435.26434	35.2
437.07178	13.4
443.65149	47.9
444.40771	42.1
445.24847	79.0
446.51038	52.5
453.22461	79.9
454.26953	53.7
455.99988	39.7
457.14423	11.7
461.21179	21.4
462.22565	5.6
463.44891	86.7
464.09735	1.9
467.89984	26.1
470.29572	56.4
471.37872	152.8
472.40302	43.4
473.22198	42.9
473.97314	22.0
480.14539	93.8
481.05084	59.5
482.25427	48.3
483.19000	10.5
483.99683	4.7
485.10150	51.7
486.41614	17.7
487.36511	25.2
488.10333	105.4
489.09332	124.7
490.31830	312.9
491.27155	106.9
491.99170	48.7
493.28723	26.9
495.64362	19.0
500.32050	12.9
502.08124	35.7
503.13672	14.1
506.24487	8.0
508.19086	503.1
509.23743	292.5
510.27734	160.4
513.33734	10.3
516.49872	76.3
517.39215	14.6
518.49493	59.2
519.30353	73.0
521.37219	677.7	y (4) (1+)
522.28577	141.7
523.30328	26.9
525.10529	45.4
526.11725	167.1
527.35156	21.1
528.26587	11.5
529.31232	43.8
530.47180	13.5
535.24390	3.3
536.19299	23.9
537.17242	24.2
538.29327	16.4
543.45648	71.4
544.28973	143.6
545.52026	74.1
546.32892	31.4
550.40570	22.2
554.90002	3.7
555.61285	4.7
556.30634	19.3
558.30017	31.2
559.56445	8.4
561.26837	256.4
562.08600	116.4
563.43213	41.6
564.33850	13.7
566.27283	47.3
568.49634	8.6
570.15802	17.3
571.28833	15.5
572.12128	25.1
573.19244	21.8
574.26495	75.0
575.21167	67.6
576.30499	43.6
576.98792	6.1
584.29712	71.9
585.16571	14.5
586.43707	57.2
591.11536	59.7
592.34320	93.2
593.39319	106.1
594.15521	21.1
599.63837	9.3
601.32391	276.2
602.16809	459.3
603.20392	112.9
604.25519	19.6
605.35138	17.6
608.09540	9.0
609.31256	299.1
610.25751	77.1
611.21234	9.8
615.03247	14.4
619.21869	1613.5	b (5) (1+)-H2O
620.21332	847.3	b (5) (1+)-NH3
621.10077	226.2
622.06610	41.0
624.68695	25.1
625.45966	8.4
627.17828	30.6
629.06519	6.8
630.12860	10.0
631.52826	104.4
637.22961	2796.4	b (5) (1+)
638.31879	671.5
639.22894	234.0
640.46014	574.6
641.33331	168.1
642.06940	39.6
643.75873	16.4
645.31586	18.6
654.12891	39.0
655.21204	22.6
656.26306	8.6
657.19550	19.4
658.11188	17.3
664.11835	5.4
665.27570	45.6
667.43591	20.1
669.31812	4.1
672.40210	14.7
673.59161	43.5
675.21674	37.8
679.38239	9.7
680.49213	8.5
681.42188	64.0
683.63507	24.6
685.17078	11.3
686.66742	35.7
688.51727	7.2
692.36121	33.2
696.05304	57.2
698.90326	19.1
699.97168	28.0
704.58936	77.2
705.42780	86.5
706.27472	32.7
710.15265	130.4
710.97882	13.9
713.62433	3.3
716.13129	15.8
717.03436	17.3
718.46692	18.9
719.10120	9.3
723.22711	9.5
729.17297	6.5
729.96289	4.4
734.25488	96.6
735.34357	55.6
736.57483	9.0
737.34650	9.3
738.44757	15.2
745.01056	29.5
747.01721	36.2
748.37659	39.2
749.07611	10.8
750.35388	14.4
751.28345	22.9
758.52081	74.5
760.66290	62.8
761.41034	15.0
762.91827	12.2
764.32208	1617.6	y (5) (1+)
765.26953	756.0	y (6) (1+)-P
766.36322	315.8
767.22168	12.2
768.01410	12.0
769.32281	48.2
770.01288	34.0
772.02820	12.3
773.84058	67.2
774.45386	6.0
775.53461	26.4
776.91223	6.8
778.45465	168.0
779.26019	4.4
780.50323	16.1
782.47522	41.2
783.34991	20.1
784.06659	20.1
784.96722	9.7
786.18909	142.8
787.71930	28.1
789.19855	5.1
790.19098	8.8
790.88104	12.8
793.77698	93.4
794.48224	12.2
795.71320	20.7
797.48706	4.2
799.51587	28.6
802.36371	34.1
803.06360	121.3
804.06219	88.0
805.51801	68.0
807.38007	51.3
809.68329	21.1
811.37701	23.6
813.92371	28.7
815.55499	51.0
816.33258	13.6
818.72284	22.5
821.36749	263.6
822.35297	72.4
823.22913	7.6
824.52905	95.8
825.35205	84.0
828.05511	35.6
830.05640	26.1
831.13104	17.3
833.68182	1001.0	y (13) (2+)-H2O, y (13) (2+)-NH3
834.47614	375.8
835.43329	85.0
836.70428	42.2
840.00482	13.9
841.03680	35.8
842.50848	1983.0	y (13) (2+)
843.50201	255.6
844.69598	16.0
846.26227	31.5
847.59265	11.4
849.42999	20.0
850.66748	148.1
851.72345	34.3
852.38092	6.2
856.14294	26.3
858.51953	44.0
860.61420	44.4
861.83942	12.9
863.35602	1242.1	y (6) (1+), b (14) (2+)-NH3
864.50323	606.0
865.50983	208.9
866.43127	5.4
868.39618	14.3
869.38037	68.4
870.76093	35.7
871.70831	9.7
872.62860	19.7
874.23932	35.4
875.54547	154.3
876.28003	24.3
877.75598	19.2
879.73773	17.7
882.09631	12.7
883.82178	22.6
885.24890	10.0
886.08704	25.7
887.20404	73.2
887.89679	68.0
890.39789	58.4
892.02045	39.5
892.67432	62.8
893.66028	21.6
894.50525	15.4
896.31293	20.5
897.41351	18.3
898.28058	14.4
899.34192	12.9
900.95782	160.7
902.35272	58.8
903.60754	130.1
904.43707	237.7
905.25720	157.7
906.82220	51.1
907.85651	84.3
909.08820	189.2
910.46124	514.0
911.53094	82.0
912.14716	42.9
914.36884	125.9
915.40973	111.2
916.11218	112.7
916.79706	33.0
919.77936	183.1
920.54865	172.5
921.36163	127.1
922.37238	335.1
923.03888	361.5
924.11603	176.8
925.01776	197.5
925.67249	34.0
926.53107	68.5
927.75140	83.1
928.46027	12.8
929.87683	67.7
931.12756	86.5
932.22321	191.5
933.18951	203.8
934.15631	137.9
935.28320	109.1
936.37573	61.4
937.16168	101.8
938.38159	208.5
940.51556	1547.2	[M+2H] (2+)-NH3-H2O
941.45721	593.1
942.38934	74.1
943.45483	185.8
944.26508	53.1
945.58545	61.4
946.87939	260.4
947.64630	43.9
949.16205	66.1
950.00421	45.3
950.86499	5.8
951.47919	8.9
958.97772	43.3
959.89606	16.3
960.79254	11.2
963.01166	24.7
968.35040	9.9
972.72339	13.5
973.43262	34.1
977.79004	62.8
980.94183	18.3
983.26465	28.6
984.54547	58.4
988.41656	9.3
990.44977	52.3
992.77557	32.1
994.34619	949.5	y (7) (1+)
995.41071	401.9
996.23822	212.1
997.22345	78.2
998.84009	20.6
1000.18988	91.1
1001.85724	114.8
1003.21320	28.9
1007.55499	47.5
1010.17365	22.9
1015.32300	98.8
1015.92432	20.2
1017.39551	47.9
1018.32574	60.5
1019.55835	47.5
1020.50031	29.6
1023.74707	33.4
1026.49646	98.5
1030.43701	40.1
1035.22437	252.1
1036.27271	205.8
1037.35889	81.3
1038.26831	9.5
1040.08008	7.3
1046.57544	20.1
1052.16162	8.5
1053.29736	597.9
1054.35889	305.7
1055.36853	65.9
1056.36865	19.5
1058.47180	8.2
1059.64246	20.1
1063.59985	11.6
1064.74255	57.5
1069.01489	68.9
1077.01587	10.9
1083.04907	47.9
1085.62280	31.3
1092.13135	36.0
1095.27002	554.8
1096.33594	308.9
1097.34924	78.9
1098.38806	52.3
1100.59497	5.1
1105.33154	60.4
1107.37048	6.0
1109.53638	7.0
1111.14795	36.3
1113.45190	23.9
1114.78125	20.8
1116.34094	99.4
1117.38574	70.5
1118.53857	60.4
1119.69849	34.6
1121.55750	9.3
1123.12708	45.6
1125.33960	49.0
1128.29858	24.9
1129.41150	15.2
1130.40698	27.6
1131.19360	6.7
1134.03748	242.2
1135.27649	137.5
1136.33191	64.4
1137.47754	77.4
1145.10278	55.8
1146.33105	20.4
1147.45020	33.0
1148.51709	92.4
1149.38110	18.2
1152.25012	689.8	b (10) (1+)
1153.31274	510.1
1154.42383	151.7
1158.85693	28.9
1160.07690	97.9
1162.97913	25.9
1163.61475	6.5
1165.47046	3.7
1168.21533	9.7
1174.18213	48.9
1175.04443	29.6
1175.83801	33.1
1177.97827	32.0
1179.79492	28.3
1181.35693	94.5
1182.11011	81.2
1182.83447	336.7
1183.98706	205.5
1184.82312	30.4
1185.47559	19.9
1188.52563	7.4
1190.17151	97.0
1191.13647	30.5
1199.52991	48.0
1200.42725	14.8
1201.03882	10.7
1202.72095	11.6
1204.13660	8.8
1225.44080	5.5
1228.12585	46.8
1235.30029	12.3
1236.38550	23.3
1239.96631	19.3
1240.64600	24.4
1243.38452	311.6
1244.51819	132.5
1245.45850	145.7
1246.34009	36.3
1249.42639	22.1
1251.37524	10.7
1253.10571	10.9
1254.84717	12.3
1261.47681	592.6
1262.45776	351.9
1263.48254	167.4
1264.30432	73.0
1265.85071	13.1
1267.15942	7.2
1268.05408	16.3
1269.87646	34.3
1274.68518	26.8
1276.52417	37.3
1279.38513	12863.8	y (10) (1+), b (11) (1+)-H2O-P
1280.42126	8724.8	b (11) (1+)-NH3-P
1281.44861	3636.1
1282.45435	911.0
1283.43518	33.9
1285.29749	4.7
1288.54224	17.6
1293.65735	55.4
1299.70520	10.0
1301.39990	33.3
1303.72449	60.4
1307.51794	4.0
1310.22791	9.4
1313.02332	4.0
1317.35181	5.5
1322.55969	11.8
1331.06262	14.3
1334.49170	16.0
1335.29041	37.4
1338.86023	26.2
1340.89417	13.2
1345.70056	30.0
1354.92004	42.8
1357.32703	72.7
1360.35193	37.8
1361.82703	76.2
1368.48181	11.9
1372.59460	32.8
1373.49182	34.9
1374.63171	25.1
1377.18018	127.8
1378.28357	46.9
1379.28882	26.9
1381.82104	40.4
1390.42065	987.1	y (11) (1+)-H2O
1391.40637	641.9
1392.23279	225.3
1393.47314	109.3
1395.41956	275.9
1396.51392	232.1
1397.49805	105.4
1398.13611	27.1
1408.41101	951.7	y (11) (1+)
1409.49316	374.6
1410.43298	292.9
1411.56946	65.2
1415.55652	7.6
1428.79871	18.6
1430.11267	14.5
1433.01160	19.4
1444.56433	48.0
1446.59753	17.6
1448.48047	5.7
1460.00464	37.1
1465.63928	8.4
1469.57288	7.1
1475.85156	5.5
1476.75037	14.6
1486.33997	12.3
1492.28650	35.9
1494.47766	45.9
1501.54504	29.6
1509.80310	55.0
1510.60400	157.2
1511.43079	96.6
1512.45227	133.0
1513.39319	10.4
1514.59692	5.1
1517.79871	12.3
1519.39954	83.8
1520.38904	35.9
1521.66602	6.1
1527.15833	15.7
1537.31970	15.6
1538.38501	4.0
1539.62476	53.9
1545.42688	9.5
1553.12073	5.4
1555.36096	930.7	y (12) (1+)
1556.48254	853.3
1557.48706	528.0
1558.38733	84.7
1562.81116	45.1
1563.44739	9.5
1564.39417	9.3
1565.28735	3.3
1581.45398	124.5
1582.57715	116.9
1583.34595	60.4
1587.89514	19.2
1604.37683	25.3
1633.57361	12.5
1635.05652	3.6
1649.55627	15.5
1652.15796	38.8
1666.25562	89.7
1666.85803	4.2
1667.76245	68.3
1668.62317	33.1
1669.58728	33.2
1671.30396	12.7
1673.65759	18.1
1685.01196	7.8
1706.17358	10.9
1708.50085	20.4
1717.36694	5.1
1723.73059	5.1
1724.63794	49.8
1726.60657	10.3
1727.63342	29.2
1741.37183	120.1
1742.59302	80.0
1743.53784	10.5
1744.80286	27.5
1753.31604	7.2
1755.63354	27.8
