# Supplementary material for: Phosphoproteomic Analysis of Platelets Activated by Pro-Thrombotic Oxidized Phospholipids and Thrombin
Source: PLoS One. 2014 Jan 6;9(1):e84488. doi: 10.1371/journal.pone.0084488 (PMC3882224; doi:10.1371/journal.pone.0084488)
Supplement: Annotated Spectra S5 — (ZIP) [file pone.0084488.s008.zip › TMQFEPSTMVYDACR_-4_2_70984.txt]

m/z	i	matches
274.17566	26.3
276.32410	75.0
277.33905	14.1
278.17465	45.3
285.27353	16.2
288.14746	35.0
296.26563	19.0
297.23264	16.1
298.12729	7.1
300.08926	5.1
301.09476	8.6
307.33960	16.4
310.28262	17.9
315.38480	29.5
318.18124	9.1
319.10437	22.5
326.18976	44.6
327.20270	14.8
331.43365	10.8
333.92584	5.0
335.15009	175.2
336.21753	20.1
340.93661	5.0
342.14188	34.1
343.09259	68.3
344.05722	69.6
346.23535	5.4
347.41425	30.4
348.24463	9.0
354.07526	13.0
359.26324	36.7
360.09143	75.8
361.13397	225.1
362.08182	65.8
370.35983	5.4
377.22516	34.0
378.11539	39.3
379.26971	144.4
385.40988	7.7
387.18341	108.8
388.24670	89.5
389.67389	6.8
391.09778	25.2
394.45648	33.6
396.46127	15.6
399.48901	31.8
400.62000	21.8
404.61169	9.5
405.24042	207.7
406.35999	294.5
407.32166	32.6
408.31519	18.7
415.35059	83.1
417.19415	68.9
419.05341	5.8
428.42206	19.5
429.28882	12.1
430.96899	6.4
432.80414	88.4
433.67578	5.4
435.15961	33.1
442.98114	21.2
444.01996	43.5
444.99500	144.1
446.37579	44.8
447.44531	22.4
453.06403	83.3
453.86182	5.4
454.97217	12.9
457.18835	7.2
461.08997	60.9
462.68250	17.4
463.68335	37.4
467.47363	22.4
470.09259	60.8
471.16937	228.9
472.26245	198.2
473.01093	44.1
476.13452	24.6
479.41345	27.7
480.33856	84.5
481.78406	72.5
485.04755	6.3
488.26160	93.4
489.16724	204.2
490.25964	280.6
491.10791	190.3
491.95557	11.4
493.25861	24.4
501.30737	14.6
501.99097	20.5
506.12231	12.1
508.03729	372.9
509.17004	364.0
509.98462	40.7
511.41901	15.4
512.67279	5.0
515.43372	45.8
517.93011	112.7
520.22614	67.4
521.36572	385.9
522.39856	115.0
523.49835	6.0
526.04651	87.6
527.34131	91.4
528.24927	71.4
530.42584	9.9
536.06458	54.5
537.43811	28.8
541.72357	26.8
542.73627	40.3
544.32452	32.0
545.26465	17.4
547.33655	20.9
549.25647	29.6
553.39154	13.4
556.11792	9.0
557.27734	7.7
561.24384	225.2
562.15613	31.2
564.38507	22.7
565.39349	42.5
569.28088	30.5
572.29822	20.3
573.53149	29.9
574.96979	65.3
584.10242	89.0
585.32684	39.4
586.13641	15.2
590.23724	73.1
591.71521	13.3
592.37097	85.2
593.36511	53.0
594.31494	33.6
601.15619	68.6
602.17609	591.5
603.10748	123.3
603.72083	29.2
605.21173	35.4
607.43005	43.2
608.30347	27.9
609.39526	199.6
610.35126	9.0
611.02209	27.9
612.63226	13.4
618.15765	43.0
619.16809	1014.1	b (5) (1+)-H2O
620.08417	508.5
620.68628	54.3
621.31409	119.0
622.85175	33.7
623.49908	3.7
624.12445	8.0
627.11920	23.7
628.88782	29.1
631.51031	45.1
637.16595	1936.6	b (5) (1+)
638.22125	469.9
639.04376	112.7
640.21820	592.7
641.15704	233.8
643.49847	42.8
644.34991	11.6
645.55145	17.9
647.97113	11.2
651.25201	22.7
655.25476	29.4
657.12103	8.5
657.92938	61.1
666.15668	19.4
669.23260	13.1
678.14819	13.9
680.35944	7.2
683.47260	29.4
687.42328	9.5
691.50104	16.8
692.20905	31.4
693.23584	26.0
695.91394	24.1
698.00861	10.8
704.99597	27.9
708.25092	11.6
711.28223	9.8
714.20880	4.5
716.41937	15.4
718.28595	8.9
720.14423	25.1
722.55927	14.0
732.49066	32.7
735.05731	53.5
736.18988	20.6
738.29669	6.3
742.84424	25.7
747.08795	19.4
749.44952	45.5
756.43683	18.9
757.72418	15.3
759.31512	26.8
760.39728	49.3
761.09344	9.5
764.20905	2050.1	y (5) (1+)
765.25385	528.2
766.26617	181.7
768.32660	100.9
769.31647	83.7
770.31769	49.2
772.45215	35.9
774.30304	9.9
778.92462	79.6
780.04773	33.4
783.23077	35.9
785.95807	186.8
786.93408	27.7
794.31305	20.7
796.54932	8.6
798.40692	34.8
801.43420	52.2
803.71075	198.5
807.34235	12.6
808.53241	83.5
809.50201	37.9
810.44769	54.0
811.65765	14.4
816.30450	152.6
818.86108	30.4
821.19739	132.4
822.15363	16.7
824.40363	21.0
825.54846	84.9
829.08026	26.0
830.90753	5.1
831.88129	78.6
833.21320	371.6
833.99347	878.4	y (13) (2+)-H2O, y (13) (2+)-NH3
835.06555	77.7
836.15955	23.6
836.97467	22.5
839.26801	43.5
840.21985	46.4
842.24542	743.9
843.01508	769.6	y (13) (2+)
844.36755	14.3
845.51593	14.9
849.12811	57.5
850.43829	14.3
851.15814	3.7
852.13586	20.2
854.85376	38.6
856.07874	4.6
857.78351	50.4
859.13330	11.6
859.87494	53.8
860.98553	131.3
861.86285	115.7
863.37958	1072.8	y (6) (1+), b (14) (2+)-NH3
864.51984	384.7
866.02582	56.5
868.65491	26.2
869.53534	8.9
870.32220	10.0
871.44952	37.0
874.33203	18.9
875.44989	12.1
877.39789	24.6
879.20526	143.8
879.82977	11.2
883.01538	39.9
883.81964	30.3
884.49738	80.3
886.33801	162.2
887.26538	72.0
888.91003	29.1
894.20099	65.2
894.86975	82.5
895.50354	14.0
897.54987	57.3
899.21661	16.2
900.32373	26.2
902.28217	162.2
903.52313	317.5
904.40448	162.9
905.36273	92.7
906.43317	54.5
907.53961	23.8
908.38068	41.4
909.65179	194.9
911.09406	41.9
912.10260	95.2
914.25555	67.0
915.41431	47.4
916.49628	134.8
917.26935	71.0
919.48859	127.6
920.33685	35.7
922.17316	194.8
923.20740	362.1
924.33569	112.8
925.72656	297.3
926.77893	246.1
927.54291	57.0
928.17682	22.9
928.96313	111.4
931.37738	90.1
932.47943	109.7
933.35016	8.1
934.81134	196.0
936.10699	28.6
937.19263	157.5
938.87958	100.4
940.00848	403.2
941.08734	884.9	[M+2H] (2+)-NH3-H2O
942.06592	98.1
943.14850	279.1
943.86890	59.3
944.85626	116.3
945.49323	92.2
946.14893	65.7
947.26440	176.3
948.56616	57.1
957.75024	63.5
958.65991	59.1
968.10114	45.2
976.41461	26.6
977.62354	42.8
980.51740	105.6
986.15070	68.9
987.11627	31.4
991.56934	52.5
994.31769	750.7	y (7) (1+)
995.49487	224.8
996.34106	55.2
997.73779	66.6
998.83844	14.9
999.94513	271.2
1000.55670	47.9
1002.92780	14.0
1004.36237	41.7
1005.59991	18.0
1007.26685	73.8
1009.14453	46.2
1010.36060	52.1
1011.61798	16.6
1015.30096	109.9
1017.06714	67.8
1018.08246	101.0
1019.14459	53.4
1021.65479	7.8
1023.69183	28.3
1024.64319	27.3
1025.97949	45.4
1027.22388	50.6
1030.45996	6.8
1034.78345	40.2
1035.40442	111.7
1036.14465	55.4
1036.97290	55.8
1038.13135	15.7
1040.52979	26.1
1041.32983	16.1
1046.31958	15.5
1047.17004	48.2
1048.20105	3.7
1049.81494	51.1
1053.02197	438.4
1054.18262	657.8	b (9) (1+)
1055.44385	132.5
1056.55273	33.1
1058.09253	50.4
1060.64771	24.9
1063.36914	13.4
1064.63330	15.6
1065.78003	44.0
1066.72681	32.0
1068.53027	260.9
1075.83472	30.8
1083.68884	92.3
1084.44800	88.9
1092.34009	20.9
1093.87903	64.9
1094.72998	106.2
1095.39136	559.4
1096.39819	204.8
1097.37524	170.4
1099.77075	42.6
1105.04565	10.7
1106.29565	17.4
1110.42114	201.0
1113.07166	72.9
1116.44531	121.3
1118.63892	16.2
1119.38501	64.0
1123.07227	92.5
1127.37280	23.3
1133.25488	142.3
1134.35547	302.7
1135.41907	42.2
1136.26514	60.8
1142.30237	30.9
1144.58118	49.0
1146.89148	46.4
1148.97144	18.5
1152.41650	826.7	b (10) (1+)
1153.52783	199.6
1154.61121	39.0
1163.76245	17.2
1164.58838	9.0
1165.52710	64.9
1178.74036	50.3
1180.26636	70.3
1181.54834	278.0
1182.60913	142.7
1183.48853	146.3
1186.59766	17.4
1188.39478	18.9
1189.00085	64.4
1194.41724	63.0
1201.77356	46.5
1202.46716	42.8
1220.59229	66.2
1230.28796	30.7
1233.45227	82.7
1234.39001	19.2
1241.71301	21.5
1243.41077	339.5
1244.54077	61.1
1245.20984	47.3
1248.29761	44.9
1248.95874	14.3
1249.76025	37.6
1251.19482	38.8
1254.63477	28.2
1261.33423	510.4
1262.38928	304.0
1263.22949	10.9
1264.48120	16.0
1265.25244	19.7
1279.37170	12276.0	y (10) (1+), b (11) (1+)-H2O-P
1280.35828	5383.1	b (11) (1+)-NH3-P
1281.36548	2223.0
1282.53943	140.8
1296.86243	12.5
1303.96423	39.8
1306.64490	55.8
1307.32593	26.9
1308.28503	16.3
1310.45618	10.7
1313.49060	33.0
1319.05286	34.3
1320.39758	23.3
1332.12219	31.4
1333.42859	56.1
1342.27795	24.4
1345.13477	65.3
1346.55579	14.8
1355.09082	27.5
1357.30103	30.4
1359.29041	20.5
1359.90784	20.1
1360.66272	25.8
1365.00891	24.8
1368.59827	21.1
1369.70691	8.9
1372.05640	44.4
1373.73376	7.7
1374.57666	6.4
1376.86426	9.4
1377.81824	48.9
1378.53479	7.1
1379.48962	15.0
1386.79065	13.8
1390.38269	848.7	y (11) (1+)-H2O
1391.39990	414.6
1392.33704	126.0
1393.02625	13.8
1394.92493	95.5
1395.61877	106.6
1396.58997	208.5
1397.45251	78.5
1403.62219	33.6
1408.01453	275.3
1408.61560	506.4
1409.47559	449.3
1410.53772	96.4
1411.32324	7.2
1434.00232	9.2
1438.72192	15.3
1454.32507	26.0
1461.63977	7.3
1463.31067	41.7
1471.31409	8.3
1477.24182	45.2
1480.08972	14.9
1484.67993	5.4
1486.64478	6.5
1487.55359	26.0
1491.40356	32.1
1492.15186	24.4
1492.90295	45.7
1493.63892	10.0
1503.40002	5.6
1510.46338	142.8
1511.32629	83.3
1512.64172	21.4
1517.13318	36.7
1528.20093	24.7
1533.77393	6.7
1537.68542	38.2
1538.45300	24.7
1546.04053	11.2
1555.55127	661.3	y (12) (1+)
1556.51831	344.7
1557.41150	177.1
1558.31409	48.9
1561.64844	17.3
1562.70422	24.7
1563.32068	14.9
1564.28394	13.4
1567.95288	16.6
1581.52942	103.8
1582.42346	32.0
1583.47559	14.6
1584.47546	19.6
1590.94958	25.1
1596.18909	22.0
1602.49536	8.1
1613.88000	28.2
1618.88647	13.9
1627.96838	8.1
1650.14734	21.0
1666.43933	71.1
1668.62292	19.7
1689.87244	5.9
1707.33472	19.9
1723.45483	9.9
1725.55261	16.1
1741.26624	18.6
1742.01147	95.3
1742.90247	89.6
1743.68494	46.3
1899.45154	24.2
