# Supplementary material for: Phosphoproteomic Analysis of Platelets Activated by Pro-Thrombotic Oxidized Phospholipids and Thrombin
Source: PLoS One. 2014 Jan 6;9(1):e84488. doi: 10.1371/journal.pone.0084488 (PMC3882224; doi:10.1371/journal.pone.0084488)
Supplement: Annotated Spectra S5 — (ZIP) [file pone.0084488.s008.zip › TMQFEPSTMVYDACR_-5_2_65528.txt]

m/z	i	matches
276.12085	60.4
277.19830	26.1
278.14874	31.7
283.99857	10.9
287.15533	23.5
288.70453	38.6
291.29974	6.6
296.25681	19.7
297.22739	6.7
298.47470	59.9
299.21225	5.3
300.33728	28.0
309.17200	7.9
311.21472	9.1
314.92554	67.4
317.12567	86.6
319.33905	4.2
326.18030	126.3
327.26028	28.9
328.29007	25.8
332.65085	11.1
334.16638	49.3
335.12195	149.9
336.13687	37.0
337.34058	22.7
342.18701	26.8
343.15594	248.1
344.31592	73.5
345.28397	18.8
352.76553	35.3
354.10663	5.4
359.31613	75.4
360.42981	235.7
361.20270	279.7
362.29834	75.6
363.23477	16.4
369.24863	6.8
371.55246	27.5
372.34375	31.9
373.48822	20.8
378.22711	309.2
379.17014	22.0
380.13715	79.4
385.28284	18.0
387.34882	206.7
388.31439	81.9
389.34595	13.0
390.05310	43.8
393.06793	5.0
395.30371	14.9
397.22809	20.1
398.38721	6.7
405.23065	313.4
406.22473	241.5
407.10846	227.0
408.27686	22.2
409.06183	16.1
410.16235	4.6
411.15021	12.6
413.24237	5.9
415.26001	41.3
417.20844	26.1
423.35535	8.8
427.29980	77.6
428.29309	18.4
431.90198	26.0
433.17365	73.6
434.24445	25.6
435.27203	9.2
436.14294	14.1
441.39294	10.6
443.18396	41.8
444.34808	40.7
445.13464	111.9
445.92914	52.6
446.53394	14.3
453.13373	105.3
454.23621	14.3
458.17719	14.4
459.18024	23.8
459.94104	19.0
462.18903	30.0
463.32288	26.3
463.98578	15.2
464.60638	23.6
465.31213	16.3
467.49884	13.6
470.44666	88.8
471.32501	175.9
472.21094	126.7
473.16339	158.2
474.30377	52.0
478.21765	7.0
479.86688	26.4
480.49988	32.2
481.12262	87.0
486.91864	38.7
488.36810	127.3
489.28546	97.5
490.28430	131.2
491.15363	158.2
492.17798	59.3
493.31793	74.8
500.21600	81.7
501.23389	22.1
502.33331	109.2
504.00055	32.9
506.28088	28.9
508.08179	455.5
509.12793	351.7
510.21582	20.7
511.59613	48.8
513.39917	15.6
516.27386	5.8
517.99554	36.8
519.12708	32.4
520.41644	36.3
521.30066	560.0
522.59174	86.2
523.34802	5.9
526.26245	134.2
527.25781	24.6
531.38550	10.8
533.25323	20.9
536.14362	36.8
537.16882	18.7
539.12488	8.7
543.26135	62.7
545.30139	54.1
545.91138	12.2
554.74609	13.2
557.06500	10.9
558.17603	29.5
561.20166	398.2
562.06903	75.6
564.23523	85.5
569.29883	22.6
571.33508	45.5
573.07257	13.4
574.16681	39.5
575.15051	90.0
576.29761	55.5
579.53119	12.9
583.12988	11.2
584.38550	58.3
585.19275	17.7
586.20148	47.7
588.36768	7.4
589.08905	5.0
590.30121	7.1
591.51648	59.2
592.22797	145.9
594.36865	10.4
599.04596	4.5
600.10931	13.5
601.90253	660.5
602.90967	96.1
604.00732	81.9
606.17084	4.6
607.62524	34.8
609.20496	260.4
610.41339	145.6
612.49591	10.0
618.00214	18.2
619.20587	1815.0	b (5) (1+)-H2O
620.12286	584.4
621.15735	122.3
622.30566	143.0
623.58136	145.8
627.43066	22.4
628.23553	24.3
631.03900	16.3
632.13843	75.5
632.87128	28.0
637.18463	2356.1	b (5) (1+)
638.24683	591.1
639.19977	227.6
640.25446	387.1
640.86322	369.4
641.57245	86.4
642.79138	21.7
643.90198	10.5
646.20129	5.4
647.64948	22.6
648.31036	9.7
653.60504	5.8
654.67358	19.1
655.44830	29.0
656.31378	112.1
659.01556	51.2
662.31653	8.4
664.39270	20.1
666.65192	10.5
673.04120	4.6
678.77979	61.2
680.02032	43.5
682.10474	14.2
683.24957	29.9
685.83588	29.1
690.33453	27.3
691.50751	85.2
697.05707	100.7
698.11841	30.5
699.36572	18.8
700.28192	137.2
705.19489	81.1
705.92670	71.1
710.34180	33.1
713.35052	62.9
714.11890	5.3
715.32526	32.0
716.31403	15.2
719.80890	28.0
722.40594	3.7
723.30664	23.0
726.60925	35.8
729.31512	8.4
730.40179	25.3
732.33771	15.0
734.19763	131.0
735.26849	46.4
736.39325	19.0
741.74634	55.6
743.07751	43.7
746.41156	41.6
749.50989	7.1
750.12579	12.0
751.48627	44.7
754.21173	27.3
757.95251	11.6
759.59991	34.8
761.14691	32.1
761.94720	7.0
764.35339	2203.8	y (5) (1+)
765.37799	691.8
766.40021	176.2
767.08398	60.2
767.70331	21.8
770.06995	32.5
771.49609	41.2
778.32233	339.6
779.40155	32.0
783.36310	20.5
784.70721	10.3
786.10925	71.5
786.97223	72.6
787.74976	10.2
789.10834	15.9
792.64142	3.3
793.27832	26.0
795.17139	8.7
803.48260	52.4
804.13666	63.0
804.75226	50.5
806.24188	64.1
807.08002	13.9
808.69366	91.3
811.78973	73.0
813.26849	35.4
815.36694	81.8
816.80078	110.6
821.33258	324.8
822.37128	65.5
823.41302	79.3
824.63190	131.0
825.80035	74.5
829.33496	20.9
831.54193	18.4
832.51581	109.9
833.49622	930.2	y (13) (2+)-NH3, y (13) (2+)-H2O
834.54279	271.2
835.44476	37.7
838.71356	17.5
840.64978	52.1
842.21002	954.8
843.08008	1154.6	y (13) (2+)
844.07019	64.8
845.33600	72.9
846.39362	18.1
849.59967	94.2
850.56830	66.4
851.39056	10.1
852.86621	14.6
857.87726	24.3
860.48712	52.6
861.09723	83.1
861.75574	20.9
863.35577	1453.0	b (14) (2+)-NH3, y (6) (1+)
864.41504	376.6
865.44818	134.7
867.14154	31.0
868.33337	51.8
872.44391	8.8
874.38037	87.5
876.33392	24.1
877.59125	121.2
879.40576	7.1
881.40338	10.8
884.82489	33.5
886.46033	128.6
887.36273	138.0
888.59888	69.9
892.91595	54.8
894.24060	149.3
896.03027	90.8
897.22894	31.9
899.87543	185.4
900.82574	123.5
901.62628	38.6
902.42322	146.2
903.23212	102.8
904.38324	223.7
905.30096	97.8
906.07941	86.4
907.54401	205.7
908.98932	181.3
909.71283	223.3
910.82587	468.1
913.59204	115.0
914.25787	21.9
915.48822	201.3
916.40656	76.2
918.42517	11.3
920.18390	99.2
921.12469	72.4
922.27106	552.7
923.46722	152.2
924.31512	65.0
926.06122	319.0
926.84637	187.1
927.60339	238.6
931.18335	159.6
932.25934	281.7
933.79840	220.0
934.93890	363.5
936.13159	219.4
936.74994	25.6
937.74103	23.5
938.80499	35.0
940.17743	812.0
940.78986	647.2
941.42413	978.2	[M+2H] (2+)-NH3-H2O
942.46735	155.7
943.37988	131.1
944.17255	52.1
944.77606	90.6
946.43939	111.1
947.08942	11.6
948.08905	48.3
949.21320	30.7
949.89941	32.1
958.80621	23.5
960.91498	40.0
961.60638	26.0
965.12817	23.5
965.88116	70.1
968.94507	86.7
977.05072	36.6
978.29614	65.6
979.19135	76.6
988.27417	17.6
988.96753	22.2
992.30182	39.6
993.11481	10.4
994.25043	1140.2	y (7) (1+)
995.41779	482.8
996.25739	161.9
997.17719	239.8
999.35101	121.0
1000.48090	231.2
1001.30011	39.4
1006.43121	55.7
1007.50336	29.0
1009.36237	15.0
1017.38385	17.3
1019.59259	26.4
1023.99023	31.6
1025.02063	13.1
1025.68823	67.8
1033.38696	4.6
1034.40234	7.4
1035.59985	159.4
1036.56152	46.8
1037.44250	60.5
1038.51819	58.2
1039.81921	9.2
1041.95959	29.4
1045.95410	16.9
1046.57031	40.5
1048.05750	50.6
1052.02075	44.5
1053.18103	517.6
1054.20642	535.0
1055.42456	65.6
1056.11475	25.5
1057.71704	21.4
1058.48242	26.0
1062.96265	102.4
1070.44189	9.9
1072.05505	30.0
1072.94507	152.7
1077.74377	51.2
1078.73120	47.8
1079.40649	56.0
1080.19470	13.7
1084.25305	129.5
1087.95142	11.2
1094.66846	107.6
1095.40674	496.6
1096.34717	305.7
1097.41321	124.0
1099.63403	40.8
1101.50317	93.1
1103.03735	23.9
1105.50391	25.9
1106.34839	69.3
1107.10742	33.2
1110.10645	50.8
1111.70764	82.1
1112.35522	23.2
1113.52124	3.7
1116.51074	29.3
1117.17798	115.2
1118.11121	80.0
1119.07153	52.8
1119.86865	101.5
1120.49927	13.1
1122.81226	9.3
1124.25891	88.6
1125.18701	27.3
1126.39514	18.5
1128.27258	8.0
1132.14673	30.0
1134.27393	303.3
1135.24670	173.2
1136.37329	70.1
1138.43042	79.7
1140.31702	41.9
1141.89697	32.4
1144.59741	102.7
1145.81372	218.4
1147.14087	87.0
1151.62158	32.4
1152.23145	559.6
1153.34839	548.9
1154.31543	95.1
1155.67395	30.2
1157.54785	39.7
1159.32629	106.8
1160.48035	83.9
1164.83447	78.2
1165.48755	20.0
1178.74170	8.7
1180.32227	42.4
1181.81616	359.0
1182.55542	210.8
1183.41589	287.8
1184.49060	221.2
1185.43628	5.8
1189.10669	32.0
1193.05981	32.9
1195.45117	11.2
1199.50757	32.8
1200.21033	56.2
1203.44324	37.1
1209.49072	19.7
1219.66187	32.7
1226.07886	22.2
1227.21069	5.0
1228.36084	24.8
1230.44019	65.0
1231.62183	9.5
1235.37756	8.7
1236.67041	11.4
1237.44336	48.8
1239.01587	36.6
1243.27112	268.7
1244.39636	206.0
1245.45496	118.6
1246.38501	40.3
1249.28406	10.3
1250.75977	25.5
1259.49744	25.5
1261.36816	668.0
1262.45313	476.4
1263.51953	218.6
1264.45972	74.5
1269.66113	22.2
1272.69751	102.8
1273.35327	3.3
1279.42249	14092.8	y (10) (1+), b (11) (1+)-H2O-P
1280.44299	7315.3	b (11) (1+)-NH3-P
1281.40662	3992.7
1282.46948	955.3
1283.46143	9.2
1284.23401	32.1
1293.40479	46.9
1294.19507	25.2
1298.60437	5.8
1301.95471	15.8
1311.25891	19.4
1316.43445	28.2
1317.82385	54.7
1319.44836	11.6
1324.85986	13.3
1326.58032	4.6
1329.05676	44.0
1330.68982	49.6
1332.64111	33.8
1349.34729	9.2
1355.68494	25.0
1356.36401	16.7
1357.87793	21.4
1360.55896	19.7
1361.29456	15.0
1365.34143	3.3
1367.26965	11.2
1372.41138	25.7
1373.47058	22.9
1374.08582	31.9
1377.18665	176.1
1378.44495	70.8
1379.14795	9.3
1380.28137	20.5
1390.41528	958.4	y (11) (1+)-H2O
1391.50208	710.6	y (11) (1+)-NH3
1392.51917	262.9
1393.65808	66.9
1395.44812	237.3
1396.67163	38.8
1397.47339	132.1
1398.25220	7.0
1403.62134	38.1
1408.39368	1003.5	y (11) (1+)
1409.36401	528.8
1410.51306	281.9
1411.56616	122.8
1412.57605	27.0
1421.60400	15.0
1424.41736	5.4
1445.40076	39.5
1446.33484	39.8
1452.22681	32.0
1458.10303	15.4
1475.17505	31.0
1490.52490	34.9
1492.52991	110.5
1493.31787	27.4
1494.15112	40.2
1503.43518	4.9
1505.29004	36.2
1509.19336	32.5
1510.35706	145.7
1511.31702	226.2
1512.51404	87.6
1513.55945	55.7
1519.50012	35.4
1521.44885	17.9
1522.64514	30.4
1528.35864	55.4
1537.25793	21.4
1545.30334	15.2
1546.47314	37.9
1547.91418	28.1
1553.40637	11.4
1555.44958	911.4	y (12) (1+)
1556.40271	786.9
1557.38147	447.6
1558.66003	146.6
1563.40515	19.8
1564.27917	17.1
1565.45239	21.2
1566.52454	4.8
1575.61121	24.8
1581.30090	143.4
1582.59778	127.0
1583.63782	38.2
1584.80994	53.2
1600.61548	18.8
1605.78284	10.8
1616.49304	33.1
1634.14270	8.1
1647.80103	16.5
1650.61499	9.9
1663.37415	10.9
1666.41333	48.0
1667.37378	30.8
1668.46277	73.0
1669.90491	22.8
1681.56763	9.7
1686.24133	34.0
1705.70190	7.0
1723.07825	49.7
1724.24988	22.7
1724.91687	20.4
1726.38220	22.2
1727.38147	13.5
1733.06238	8.4
1733.67615	47.4
1741.63220	80.3
1742.66858	66.3
1743.61267	88.8
1744.56763	38.8
1746.51282	9.5
1754.50940	7.1
1786.42310	78.3
